# Supplementary material for: A novel approach for quantitatively distinguishing between anthropogenic and natural effects on paleovegetation
Source: PNAS Nexus. 2024 Mar 29;3(4):pgae135. doi: 10.1093/pnasnexus/pgae135 (PMC11010655; doi:10.1093/pnasnexus/pgae135)
Supplement: pgae135_Supplementary_Data [file pgae135_supplementary_data.zip]

Archive with 5 entries (5 files):
- PNASNEXUS-PNASNEXUS-2024-00017R-s01.doc
- PNASNEXUS-PNASNEXUS-2024-00017R-s02.xlsx
- PNASNEXUS-PNASNEXUS-2024-00017R-s03.xlsx
- PNASNEXUS-PNASNEXUS-2024-00017R-s04.xlsx
- PNASNEXUS-PNASNEXUS-2024-00017R-s05.xlsx
