# Supplementary material for: A novel approach for quantitatively distinguishing between anthropogenic and natural effects on paleovegetation
Source: PNAS Nexus. 2024 Mar 29;3(4):pgae135. doi: 10.1093/pnasnexus/pgae135 (PMC11010655; doi:10.1093/pnasnexus/pgae135)
Supplement: pgae135_Supplementary_Data [file pgae135_supplementary_data.zip › PNASNEXUS-PNASNEXUS-2024-00017R-s02.xlsx]

## Sheet: Supplementary Data 1-East Asia
Supplementary Data 1-East Asia
Sources of Surface pollen data
Cao, X., Tian, F., Xu, Q., Ni, J., Herzschuh, U. (2022). Modern pollen dataset for Asia. National Tibetan Plateau / Third Pole Environment Data Center. https://doi.org/10.11888/Paleoenv.tpdc.272378. https://cstr.cn/18406.11.Paleoenv.tpdc.272378.
Cao, X., Tian, F., Herzschuh, U., Ni, J., Xu, Q., Li, W., Zhang, Y., Luo, M., Chen, F., 2022. Human activities have reduced plant diversity in eastern China over the last two millennia, Global Change Biology, DOI：https://doi.org/10.1111/gcb.16274.
Zheng, Z., Wei, J., Huang, K., Xu, Q., Lu, H., Tarasov, P., Luo, C., Beaudouin, C., Deng, Y., Pan, A., Zheng, Y., Luo, Y., Nakagawa, T., Li, C., Yang, S., Peng, H., Cheddadi, R., 2014. East Asian pollen database: modern pollen distribution and its quantitative relationship with vegetation and climate. Journal of Biogeography 41, 1819-1832. doi: 10.1111/jbi.12361
Chen HY, Xu DY, Liao MN, Li K, Ni J, Cao XY, Cheng B, Hao XD, Kong ZC, Li SF, Li XQ, Liu GX, Liu PM, Liu XQ, Sun XJ, Tang LY, Wei HC, Xu QH, Yan S, Yang XD, Yang ZJ, Yu G, Zhang Y, Zhang ZY, Zhao KL, Zheng Z, Herzschuh U (2021). A modern pollen dataset of China. Chinese Journal of Plant Ecology, 45, 799-808. DOI: 10.17521/cjpe.2021.0024

## Sheet: 800km
No.	Longitude	Latitude	Altitude	HII	Error (HII)	MAT/℃	Regression error (MAT/℃)	Regression error probability (MAT/℃)	Error (Regression error probability-MAT/℃)	MAP/mm	Regression error (MAP/mm)	Regression error probability (MAP/mm)	Error (Regression error probability-MAP/mm)
494	116.133	29.0333	14	22	-3.42537	17.825	-3.00369	0.802117	-1.11002	1534.54	-458.507	1.1258	-0.82421
1045	114.566	26.277	210	26	2.84176	17.9783	-1.75977	0.469936	-0.371188	1534.11	82.6578	0.202955	0.0430544
1108	114.116	26.55	1003	14	2.4357	12.8567	3.27339	0.874139	0.220309	1956.5	-174.603	0.428715	-0.122857
1119	119.2	34.8	150	22	-0.207889	14.1183	-1.11244	0.29707	-0.0411352	871.37	290.376	0.71298	0.169904
1453	121.676	29.6692	145	18	0.749898	16.1074	-1.39706	0.373076	-0.0509787	1479.58	-56.6211	0.139026	0.00244874
1454	121.676	29.6692	149	18	0.687686	16.0834	-1.92496	0.514049	-0.0638716	1479.58	9.49611	0.0233164	0.0197745
1455	121.676	29.6692	187	18	2.39984	15.8554	0.230343	0.0615117	0.00446711	1479.58	274.577	0.674188	0.0755517
1456	121.676	29.6692	209	18	0.43383	15.7234	-0.23468	0.0626699	-0.00707826	1479.58	225.405	0.553452	0.0529549
1457	121.676	29.6692	258	18	2.922	15.4294	-0.616956	0.164754	-0.0388821	1479.58	-93.8467	0.230428	0.0128757
1459	121.676	29.6692	297	18	1.77785	15.1954	0.0906934	0.0242191	0.0190736	1479.58	125.126	0.30723	0.0695247
1460	121.676	29.6692	365	18	1.64041	14.7874	0.0574695	0.0153469	0.117977	1479.58	-1.33109	0.00326832	0.163327
1461	121.676	29.6692	400	18	1.7366	14.5774	-1.19544	0.319235	-0.0449996	1479.58	100.148	0.2459	0.0791449
1462	121.676	29.6692	560	18	0.769888	13.6174	-0.535357	0.142964	0.0537842	1479.58	-142.43	0.349718	-0.085739
1521	121.325	29.674	50	14	-2.77526	17.0758	-4.35015	1.16168	-0.144495	1468.42	-259.569	0.637337	-0.0256218
1524	121.3	28.4	250	22	-1.81715	18.0183	-1.05858	0.282687	-0.20489	1576.67	23.3402	0.0573088	-0.143073
1525	121.3	28.4	550	22	-1.48025	16.0183	0.21004	0.0560899	0.0546094	1576.67	-68.0493	0.167086	-0.148771
1526	121.254	29.67	100	14	-1.05346	16.9592	-3.5044	0.935829	-0.635466	1464.96	-206.541	0.507134	-0.270986
1527	121.252	29.672	50	14	-4.69028	16.9475	-5.38842	1.43894	-0.147683	1463.23	-209.839	0.515232	-0.0528469
1602	120.383	31.1167	30	14	1.04104	16.475	-0.536771	0.143341	-0.331398	1199.34	-108.967	0.267554	0.0696416
1633	119.9	31.5	51	25	0.13114	16.1058	-1.25947	0.336334	-0.0616738	1189.46	-42.454	0.10424	0.0183497
1638	119.816	31.318	50	29	4.15293	16.035	-0.181981	0.0485969	-0.0552472	1250.09	78.291	0.192233	0.103691
1639	119.815	31.322	50	29	2.27752	16.0025	-0.499253	0.133322	-0.10645	1249.33	13.1778	0.0323563	0.0620894
1645	119.729	31.231	250	22	0.294393	15.0175	0.0492465	0.013151	-0.00174895	1312.77	-36.8156	0.0903958	0.00125371
1646	119.728	31.231	210	22	1.4614	15.0175	-0.0594573	0.0158777	-0.00271017	1312.77	94.9427	0.233119	0.0215704
1647	119.728	31.231	220	22	0.647944	15.0175	-0.836991	0.223513	-0.0136473	1312.77	-61.58	0.151202	0.000606721
1648	119.728	31.231	230	22	0.526927	15.0175	-0.778161	0.207803	-0.0123291	1312.77	-43.5107	0.106835	0.00423796
1649	119.727	31.232	180	22	0.35893	15.0175	-0.364694	0.0973893	-0.00842657	1312.77	52.2469	0.128285	0.0160365
1650	119.724	31.231	150	22	-0.81026	15.0175	-0.843457	0.22524	-0.0178252	1312.77	-32.8811	0.0807352	0.00666485
1651	119.72	31.231	110	22	-2.40954	15.0175	-3.81048	1.01757	-0.133506	1312.77	-141.686	0.347891	-0.00866008
1652	119.719	31.231	100	22	1.50517	15.705	-1.15947	0.309629	-0.0403156	1280.69	108.965	0.267549	0.0447903
1653	119.717	31.23	100	22	2.42652	15.2725	-0.325679	0.0869706	-0.0204612	1303.36	151.307	0.371514	0.106617
1654	119.717	31.229	110	22	-1.70081	15.2725	-2.1583	0.576361	-0.169859	1303.36	-231.971	0.569574	-0.108586
1656	119.7	31.2167	97	22	0.57065	15.6542	-0.779725	0.208221	-0.0505306	1287.32	99.9451	0.245402	0.0481156
1657	119.7	31.2167	108	22	0.72405	15.5882	0.261884	0.0699345	-0.00130958	1287.32	145.188	0.35649	0.0307952
1658	119.7	31.2167	118	22	0.60684	15.5282	-0.237973	0.0635492	-0.0179539	1287.32	171.66	0.421488	0.0345765
1659	119.7	31.2167	133	22	0.00249	15.4382	-0.242333	0.0647135	-0.0282442	1287.32	-40.6739	0.0998694	0.00255162
1660	119.7	31.2167	235	22	0.30965	14.8262	-0.699146	0.186703	-0.0554375	1287.32	-73.7955	0.181195	-0.00689983
1661	119.7	31.2167	343	22	1.46406	14.1782	1.56953	0.419133	0.0466793	1287.32	-59.8419	0.146934	0.0139863
1662	119.7	31.2167	392	22	2.06368	13.8842	1.55181	0.414401	0.0627099	1287.32	119.345	0.293036	0.0569321
1663	119.7	31.2167	480	22	-0.60878	13.3562	1.37165	0.366291	0.127807	1287.32	-313.953	0.77087	-0.137967
1666	119.68	31.22	80	22	-0.06272	15.6392	-0.968617	0.258663	-0.0319101	1287.74	82.2955	0.202066	0.0432216
1667	119.68	31.22	100	22	0.53813	15.6392	-1.06038	0.283168	-0.0522039	1287.74	182.348	0.447731	0.0824095
1688	119.461	30.405	1000	14	-2.00872	11.8341	1.05922	0.282858	0.0689774	1419.47	25.0246	0.0614446	0.00838189
1689	119.458	30.4	1000	14	-2.31373	11.8399	-0.749661	0.200192	0.0700534	1331.63	121.727	0.298885	0.0603014
1695	119.448	30.408	1200	14	-1.34963	10.639	1.08139	0.288779	0.12621	1432.94	153.403	0.376661	0.0811916
1696	119.445	30.406	1300	14	-1.89293	10.0421	1.04716	0.279638	0.140646	1440.33	-43.2703	0.106244	0.00415227
1698	119.442	30.394	1500	14	-2.98104	8.85229	3.9031	1.0423	0.208981	1300.94	-75.4646	0.185293	-0.00335845
1711	119.345	32.098	38	21	-0.72539	15.278	-0.360697	0.0963219	-0.0202288	1121.53	-95.6137	0.234767	0.00382104
1712	119.342	32.101	38	21	-0.69374	15.277	-0.458136	0.122342	-0.0136379	1121.02	-96.8338	0.237763	0.000678909
1713	119.342	32.098	38	21	-0.736414	15.2782	-0.190357	0.0508337	-0.0126849	1121.24	-66.5192	0.163329	0.0056061
1715	119.335	32.096	38	21	-0.24685	15.2793	0.333725	0.0891192	-0.0117278	1120.7	-39.9537	0.098101	0.0182841
1716	119.332	32.098	38	21	-0.89019	15.2787	-0.373218	0.0996656	-0.0148805	1120.26	-12.0329	0.0295452	0.0193527
1718	119.32	32.05	5	14	0.81743	15.5044	0.692315	0.184878	-0.00801212	1125.76	-8.46407	0.0207824	0.0375066
1719	119.32	32.05	130	14	3.19381	14.7544	5.03341	1.34414	1.59178	1125.76	674.978	1.65732	1.71192
1721	119.3	32.112	38	26	-0.80498	15.2746	0.250244	0.0668261	-0.0172727	1115.92	48.6954	0.119565	0.0556642
1723	119.288	32.109	38	26	-0.35018	15.2759	0.902652	0.241048	0.00211525	1114.74	2.58175	0.00633915	0.0376443
1728	119.267	32.05	87	14	-1.25459	15.0013	-1.62653	0.434355	-0.0445616	1116	188.09	0.46183	0.0674293
1784	118.549	36.507	122	42	5.2058	13.1725	-4.8526	1.29586	-0.466494	621.56	65.2578	0.160232	0.500347
1785	118.549	36.507	122	42	9.44036	13.1725	-3.50327	0.935527	-0.328608	621.56	437.809	1.07498	0.811199
1786	118.549	36.507	1132	34	-0.6197	6.54951	7.61543	2.03365	0.979474	621.56	946.053	2.32291	0.781752
1796	118.406	35.817	254	26	-4.37659	12.6142	-1.13761	0.303792	-0.0119796	747.36	225.065	0.552617	0.0465783
1797	118.394	35.832	254	30	-4.63371	12.5092	-0.691087	0.184551	-0.00510321	749.26	208.188	0.511178	0.0432022
1798	118.391	35.831	254	30	-7.8157	12.5092	-4.00582	1.06973	-0.416263	749.26	-204.822	0.502913	-0.00856678
1799	118.391	35.831	254	30	-5.9617	12.5092	-2.63855	0.704609	-0.105616	749.26	-9.00038	0.0220992	0.0569958
1806	118.138	27.049	325	18	2.174	18.3658	-1.14249	0.305095	-0.0919315	1716.38	89.8616	0.220643	0.0260377
1807	118.131	26.73	835	18	1.0808	14.775	1.04908	0.28015	0.038689	1858.3	-48.4756	0.119025	-0.0187548
1810	118.101	25.719	1360	14	-0.88951	14.3958	0.962967	0.257154	0.0182297	1764.57	-445.917	1.09489	-0.0810026
1811	118.094	27.266	224	22	1.35379	18.8175	-3.21114	0.857515	-0.0866744	1726.66	-6.7548	0.0165855	-0.00411942
1812	118.084	26.702	866	18	2.31127	15.1433	0.849643	0.226892	0.0261906	1839.86	-16.0859	0.0394968	-0.0253079
1813	118.072	26.703	786	18	2.23552	15.6433	-1.1244	0.300264	-0.0711934	1817.61	73.1089	0.179509	-0.00866597
1817	117.96	35.559	463	14	-4.15624	12.7292	-1.30139	0.347528	-0.0532806	795.81	190.74	0.468337	0.182245
1818	117.958	35.555	463	14	-4.39381	11.2458	-0.551581	0.147296	-0.0299076	858.3	-51.7459	0.127055	0.0601708
1819	117.958	35.555	463	14	-3.9762	11.2458	0.315233	0.084181	0.00872726	858.3	51.9253	0.127496	0.0438639
1820	117.957	35.547	662	14	-6.17814	10.3583	-0.221574	0.05917	0.025249	898.3	-112.779	0.276914	-0.00438038
1821	117.956	35.554	556	14	-3.99068	11.2458	0.984292	0.262849	0.0362664	858.3	213.731	0.524788	0.0451076
1822	117.956	35.554	556	14	-4.77742	11.2458	0.662584	0.176939	0.0210102	858.3	101.529	0.249291	0.0299931
1823	117.955	35.552	662	14	-6.18756	10.5458	-0.657231	0.17551	-0.00708628	858.3	-134.321	0.329807	-0.00263952
1824	117.955	35.552	662	14	-5.66623	10.5458	-0.29011	0.0774721	0.00969716	858.3	-94.7736	0.232704	0.00730447
1825	117.953	28.879	920	22	0.45121	12.8442	1.63048	0.43541	0.121703	1753.52	-253.933	0.623499	-0.0886191
1826	117.951	35.545	832	14	-4.09037	10.3583	1.441	0.38481	0.0409058	898.3	-31.0332	0.0761979	0.0130066
1827	117.951	35.545	832	14	-3.99501	10.3583	1.37197	0.366376	0.0368067	898.3	0.322578	0.000792048	0.0142601
1828	117.951	35.557	662	14	-5.45761	11.2458	-0.0163176	0.00435752	0.0149008	858.3	104.553	0.256716	0.0330014
1829	117.951	35.55	832	14	-5.28985	10.3583	0.841916	0.224829	0.0872093	898.3	-142.546	0.350003	0.0140177
1830	117.948	35.548	936	14	-3.27033	10.4292	2.03995	0.544756	0.116647	895.51	31.4466	0.077213	0.0498697
1831	117.947	35.549	936	14	-3.73376	10.4292	1.2353	0.329879	0.0474457	895.51	17.6076	0.0432331	0.019845
1832	117.947	35.549	936	14	-3.71053	10.4292	1.06445	0.284255	0.0463118	895.51	-76.5121	0.187865	0.00530998
1833	117.946	35.554	756	14	-4.59333	10.4608	0.788196	0.210483	0.0450233	892.87	4.79601	0.011776	0.0252636
1834	117.946	35.555	756	14	-4.96875	10.4608	-0.593718	0.158549	0.006937	892.87	-263.708	0.6475	-0.0540574
1835	117.945	35.557	756	14	-6.62923	10.4608	0.0596786	0.0159368	0.111402	892.87	-89.5173	0.219798	0.0220423
1836	117.943	35.558	811	14	-5.83701	10.4608	-0.586185	0.156537	0.0369049	892.87	-191.325	0.469773	-0.0545043
1838	117.942	35.553	811	14	-3.50764	10.4608	0.82939	0.221484	0.0831756	892.87	-236.011	0.579494	-0.0684115
1839	117.94	35.549	852	14	-4.95325	10.4292	0.168393	0.0449683	0.0735084	895.51	-86.5868	0.212602	0.0185638
1840	117.938	35.551	811	14	-4.65377	10.2167	0.291828	0.0779309	0.0966557	903.91	-22.5629	0.0554002	0.102153
1841	117.938	35.55	852	14	-2.44743	9.98417	3.05131	0.814834	0.0546452	915.41	65.5763	0.161014	0.015955
1844	117.891	28.849	870	14	-0.09974	13.2558	1.82597	0.487614	0.332316	1765.94	-262.222	0.643851	-0.297394
1848	117.832	28.904	510	18	0.21905	15.3106	-1.52733	0.407864	-0.122667	1763.65	176.525	0.433434	0.119049
1849	117.831	27.928	946	18	2.33086	14.7579	1.453	0.388015	0.0555798	1819.52	-63.4932	0.155899	-0.0374584
1850	117.831	27.928	885	18	-0.151411	15.1239	-1.3222	0.353085	-0.0135632	1817.24	-25.8055	0.063362	-0.0436785
1851	117.811	28.857	620	14	1.33834	14.725	-0.480384	0.128284	0.0707714	1765.34	-145.943	0.358344	-0.184424
1853	117.795	28.856	440	14	3.58952	15.8003	-2.17303	0.580294	-0.29832	1765.22	-21.3649	0.0524587	-0.0110204
1854	117.784	27.861	2158	10	-5.26608	7.36306	2.36572	0.631751	0.383427	1848.1	-357.824	0.87859	-0.166977
1855	117.783	27.862	2116	10	0.0628	7.61598	6.77564	1.80939	0.269439	1646.9	-170.448	0.418513	-0.0418591
1856	117.768	27.839	1932	12	-2.31734	8.6524	4.42856	1.18262	0.564493	1842.43	-170.677	0.419075	-0.195783
1857	117.766	27.843	1801	12	0.45447	9.44495	4.76511	1.27249	0.226306	1839.94	-101.383	0.248933	-0.0289176
1859	117.762	27.84	1801	12	-0.06064	9.43205	5.24718	1.40123	0.201073	1839.94	19.0894	0.0468715	-0.0134208
1860	117.76	27.845	1713	14	0.25065	9.96851	3.96443	1.05868	0.175894	1838.47	-21.3012	0.0523023	-0.0281402
1861	117.76	27.84	1765	14	-0.0119	9.64499	4.56537	1.21915	0.503367	1839.32	3.53776	0.0086865	-0.088343
1863	117.749	28.859	405	18	0.36864	15.9927	-1.70603	0.455585	-0.110094	1764.86	-89.7971	0.220485	-0.0218717
1864	117.748	27.841	1609	18	-0.07259	10.5635	0.425707	0.113682	0.239599	2102.74	-325.222	0.79854	-0.285007
1865	117.747	28.858	405	18	2.30464	15.993	-0.137746	0.0367842	0.00439287	1764.91	48.2692	0.118519	-0.00261202
1866	117.744	28.864	283	18	3.35909	16.7159	0.335156	0.0895014	-0.0390047	1764.11	99.7516	0.244927	0.0595694
1867	117.744	27.879	749	18	0.397269	15.7874	-2.15456	0.575362	-0.151304	2123.83	-336.85	0.827091	-0.392213
1868	117.738	27.834	1422	18	1.12802	11.651	0.996643	0.266147	0.107278	2091.93	-278.694	0.684296	-0.117018
1869	117.736	27.839	1514	18	0.78761	11.1067	2.10483	0.562082	0.123158	2094.46	-398.407	0.978236	-0.127601
1870	117.727	27.83	1337	18	0.08102	12.1301	0.618627	0.165201	0.11487	2082.33	-319.661	0.784885	-0.175819
1871	117.711	27.82	1246	18	0.605213	12.6188	2.34034	0.624973	0.20729	2064.56	-392.151	0.962875	-0.26626
1884	117.522	25.973	1187	18	3.54722	13.655	2.13159	0.569228	0.12119	1851.27	-189.952	0.466402	-0.0746383
1896	117.457	26.169	240	22	2.74643	19.3183	-1.47472	0.393815	-0.0515688	1688.37	281.477	0.69113	0.0419156
1897	117.454	26.167	240	18	2.34548	19.3183	-2.26253	0.604195	-0.170337	1688.37	90.9914	0.223417	0.00435238
1898	117.453	26.173	240	18	0.90239	19.3258	-2.78704	0.744262	-0.20795	1688.83	278.16	0.682985	0.0407174
1899	117.448	25.969	625	22	2.0591	17.465	-0.653179	0.174427	-0.0461345	1734.08	41.677	0.102332	-0.00652588
1900	117.444	25.962	626	22	2.10268	17.465	-2.97999	0.795788	-0.231159	1734.08	215.512	0.529161	0.0822303
1901	117.434	25.964	626	22	1.99107	18.2708	-1.95612	0.52237	-0.0548508	1709.92	221.876	0.544787	0.0203575
1903	117.414	28.329	97	26	-0.00707	18.385	-2.90753	0.776438	-0.32852	1926.57	-112.081	0.2752	-0.143556
1904	117.373	28.301	93	26	2.69099	18.5442	-1.53697	0.410438	-0.0603386	1911.21	-224.86	0.552114	-0.0532717
1906	117.358	24.646	172	14	3.19468	21.1675	-5.19256	1.38664	-0.213232	1664.81	130.551	0.320551	0.0410317
1914	117.224	24.917	415	14	3.04228	20.2808	-3.43051	0.916097	-1.03169	1687.88	83.6298	0.205342	0.0932551
1915	117.223	24.919	415	14	1.49053	20.2808	-3.78393	1.01048	-0.200387	1687.88	318.367	0.781708	0.0805189
1926	117.008	28.093	127	14	1.78838	17.755	-1.89107	0.504999	-0.0794135	1910.45	-80.4329	0.197492	-0.0518235
1934	116.887	25.296	1365	14	2.86755	14.9392	0.517204	0.138116	0.0146677	1874.51	-150.511	0.36956	-0.028993
1936	116.886	25.282	1085	14	-0.13562	15.8067	-1.84146	0.491751	-0.229493	1839.78	43.0158	0.10562	-0.175628
1938	116.884	25.304	1365	18	3.96704	14.6617	0.71716	0.191513	0.0241165	1885.72	-18.8256	0.0462238	-0.0111857
1941	116.836	25.237	779	21	1.21103	17.715	-1.41694	0.378385	-0.190166	1770.5	-36.0775	0.0885835	-0.0774797
1942	116.835	25.213	779	14	3.09348	17.5708	0.0632303	0.0168853	-0.0059738	1776.41	176.025	0.432206	0.025003
1944	116.791	25.712	587	17	-1.96583	18.2567	-4.35548	1.1631	-0.127797	1750.38	-247.353	0.607343	-0.0670463
1945	116.784	25.715	587	17	-0.29278	18.1833	-5.86261	1.56557	-0.274655	1753.07	-272.686	0.669544	-0.0970705
1948	116.729	23.869	512	22	3.0429	19.4017	-2.32382	0.620562	-0.213721	1748.98	152.119	0.373508	0.0183244
1958	116.679	23.91	450	22	1.51134	19.5192	-4.07141	1.08725	-0.166686	1744.41	72.7181	0.17855	0.00870649
1965	116.65	23.954	1276	22	-0.45442	17.0792	-0.860326	0.229745	-0.180897	1875.72	21.5349	0.0528761	-0.134135
1970	116.63	23.973	1370	18	1.7261	17.1367	0.0857583	0.0229012	-0.0957955	1871.84	-46.0884	0.113164	-0.0720945
1971	116.629	23.974	1370	18	-1.14826	17.3275	-2.19519	0.586212	-0.0619141	1862.18	-303.517	0.745246	-0.0707416
2013	116.3	29.73	8	30	0.32606	17.4233	-1.83321	0.489547	-0.311312	1464.1	-169.856	0.417059	-0.109738
2023	116.19	34.92	33	26	-1.84951	14.3608	-0.509348	0.136018	0.0216217	683.6	253.938	0.623511	0.650221
2025	116.18	34.92	33	26	-1.75644	14.34	-0.617978	0.165027	-0.015939	683.94	166.665	0.409224	0.0637364
2072	115.963	29.57	940	22	1.59666	12.0592	0.317712	0.084843	-0.0561201	1933.93	-477.903	1.17343	-0.253163
2074	115.959	29.55	950	22	3.33578	12.4933	-0.240651	0.0642644	-0.205108	1897.36	-489.646	1.20226	-0.495712
2076	115.956	29.501	1474	18	-0.27473	10.05	3.80219	1.01535	0.138898	1939.22	-337.653	0.829062	-0.0865493
2077	115.956	29.501	1474	18	3.44066	10.05	3.73149	0.996472	0.52551	1939.22	-222.798	0.547051	-0.211262
2078	115.956	29.501	1474	18	0.92042	10.05	3.82974	1.02271	0.195324	1939.22	-359.334	0.882297	-0.119017
2081	115.956	29.558	880	22	3.37759	12.8375	2.59033	0.691732	0.497525	1864.55	-627.498	1.54074	-0.793523
2088	115.917	29.83	14	30	-2.5656	17.3708	-2.90476	0.775698	-0.0609047	1444.75	-235.641	0.578585	-0.0295037
2125	115.613	28.247	98	26	2.10583	17.7225	-0.497029	0.132729	-0.0660696	1693.01	49.2035	0.120813	0.0198453
2126	115.613	28.252	123	22	1.83961	17.5433	-1.30047	0.347283	-0.0779795	1704.65	79.8661	0.196101	0.000555895
2168	115.39	27.96	30	26	2.24816	18.0342	-3.19043	0.851985	-0.531249	1662.8	90.0663	0.221146	0.118751
2212	115.033	24.75	274	35	-0.5248	19.2225	-4.17991	1.11622	-1.25146	1616.45	-231.06	0.567337	-0.876164
2279	114.7	25.4	300	18	-2.82914	18.8983	-1.00353	0.267987	0.595377	1533.8	143.981	0.353526	0.0547694
2327	114.522	26.797	169	22	3.79325	18.185	-0.281741	0.0752372	-0.115023	1541.5	192.742	0.473252	0.089039
2330	114.515	26.799	169	22	2.24599	18.1817	0.415768	0.111028	0.0191075	1542.44	86.3725	0.212076	0.0586082
2331	114.512	26.801	169	22	0.63547	17.7642	-1.18178	0.315587	-0.0736237	1575.23	80.4735	0.197592	0.0186952
2408	114.138	26.537	754	14	4.55318	13.605	3.63185	0.969863	0.451179	1915.01	104.882	0.257524	0.00446631
2411	114.136	26.546	792	14	3.31187	13.3425	3.66653	0.979124	0.272158	1930.34	-105.901	0.260026	-0.104469
2414	114.133	26.547	897	14	0.87811	13.3425	1.12381	0.300107	0.231588	1930.34	19.7227	0.0484265	-0.0631805
2544	112.83	27.22	50	22	1.68611	17.7408	-1.16014	0.309808	-0.0590073	1409.81	431.726	1.06005	0.0982687
2545	112.83	27.22	50	22	0.5336	17.7408	-2.84408	0.759494	-0.152333	1409.81	291.268	0.71517	0.0891642
2546	112.83	27.22	150	22	1.55095	17.7408	-0.375597	0.100301	-0.17197	1409.81	304.601	0.747907	0.158921
2547	112.83	27.22	150	22	0.72413	17.7408	-1.98232	0.529366	-0.164635	1409.81	236.449	0.580569	0.0806343
2548	112.8	29.3	31	22	0.41184	17.3217	-1.83541	0.490135	-0.0708975	1355.09	-198.367	0.487064	-0.0180052
2618	112.1	31	100	22	-0.41726	16.3942	-3.27405	0.874315	-0.126549	996.09	293.163	0.719823	0.176939
6407	120.783	31.7824	6	30	0.41224	16.0025	0.20052	0.0535476	-0.00665126	1105.35	6.57048	0.0161329	-0.0231419
6408	121.03	32.0473	6	34	0.601715	15.685	1.76907	0.472419	0.0548401	1090.33	107.227	0.263282	-0.0301863
6409	120.696	32.3779	8	30	0.00336	15.2892	1.58826	0.424135	0.0176035	1055.03	-14.3315	0.0351891	-0.016607
6410	120.495	32.6579	10	30	-0.06266	15.0433	0.838612	0.223946	0.00638101	1044.98	16.4308	0.0403437	-0.0042883
6411	120.39	32.9789	5	26	0.03568	14.7875	1.47425	0.393689	0.0123962	1044.35	-12.2563	0.0300937	-0.00463451
6412	118.201	33.2551	17	38	-1.06401	15.0208	1.04845	0.279982	0.00857745	944.75	213.742	0.524815	0.0192427
6413	119.962	33.918	5	26	0.14178	14.3808	2.13043	0.568918	0.0211205	967.44	81.3633	0.199777	0.00329609
6414	117.895	33.9208	6	35	-0.05835	14.5742	1.95904	0.52315	0.0185542	891.8	226.092	0.555139	0.0172465
6415	119.746	34.1047	4	24	0.0516	14.3075	2.20952	0.590039	0.0267017	950.13	43.8504	0.107669	-0.00205539
6416	119.43	34.349	8	30	-0.664192	14.3283	0.97705	0.260915	0.00363447	924.65	92.0231	0.225951	0.00568933
6417	117.48	34.6111	6	22	-0.61734	14.5767	0.99563	0.265877	0.00500814	808.89	152.246	0.37382	0.0195104
6418	117.678	34.9913	4	26	-0.4725	13.5783	1.00866	0.269356	0.0133169	822.92	62.3545	0.153103	0.0210803
6419	119.242	35.1008	10	32	-1.47238	13.9383	0.753392	0.201189	0.00219697	825.76	213.586	0.524432	0.0226901
6420	117.122	35.4041	4	26	-0.62906	13.9108	-0.141487	0.0377832	-0.00179133	722.17	185.629	0.455787	0.0528125
6421	119.484	35.4861	5	33	-0.789	13.4925	1.59383	0.425623	0.0119636	780.28	248.167	0.609341	0.0254401
6422	119.957	35.8533	7	26	-1.27965	13.1608	1.85862	0.496333	0.063973	720.11	169.561	0.416335	0.0679744
6423	119.239	36.0446	5	26	-0.16131	13.0617	2.78584	0.743941	0.0592811	683.47	519.471	1.27549	0.0931468
6424	118.861	36.0484	4	30	-1.00761	12.1025	2.2817	0.609314	0.0267284	718.31	209.513	0.514431	0.0310113
6426	120.071	36.2257	6	26	-0.74702	13.0858	1.89941	0.507226	0.0162042	658.16	385.11	0.945587	0.0416381
6478	112.475	33.4752	189	30	1.04978	14.8675	-0.92376	0.246684	-0.0853411	806.18	-180.151	0.442337	-0.0690425
6479	112.781	33.5372	241	34	1.21621	14.2308	0.0370314	0.00988901	-0.010781	814.24	-324.72	0.797307	-0.153416
6516	113.715	29.6275	44	28	-0.31594	17.3725	0.39213	0.104716	-0.00998344	1525.34	-237.905	0.584144	-0.0519458
6517	113.715	29.6275	44	25	-0.631521	17.3725	-1.22013	0.325828	-0.385313	1525.34	-223.588	0.548991	-0.398717
6518	113.828	29.7319	37	28	-0.842946	17.0667	-0.197964	0.0528651	-0.0194509	1538.84	-189.209	0.464578	-0.0378961
6519	113.828	29.7319	37	25	-1.66896	17.0667	-1.72638	0.461019	-0.0432745	1538.84	-227.194	0.557845	-0.0373142
6520	113.738	31.1314	49	38	0.04998	16.2517	0.697722	0.186322	0.00264534	1119.66	144.779	0.355486	0.0129054
6521	112.933	31.9219	119	43	-0.5118	15.7083	0.758768	0.202624	0.00437204	926.46	302.762	0.743392	0.0392122
6522	112.933	31.9219	119	41	-0.5492	15.7083	0.470682	0.125693	-0.000700723	926.46	320.316	0.786494	0.0293146
6524	112.017	32.2225	155	30	0.46737	15.6533	0.190168	0.0507832	-0.0100187	825.45	379.721	0.932355	0.0575538
6645	111.903	32.1134	81	40	0.96053	15.7108	0.915525	0.244485	0.00246214	850.1	80.6515	0.198029	-0.00476587
6646	112.139	32.2353	96	38	-0.14936	15.565	0.115467	0.0308348	-0.0137621	815.63	261.263	0.641497	0.0488766
6647	112.086	32.6199	106	26	0.23975	15.4508	0.158575	0.0423465	-0.0155785	779.76	75.8449	0.186227	0.0248225
6648	112.149	32.9019	137	36	0.59862	15.29	0.184948	0.0493892	-0.015617	772.94	154.066	0.378289	0.112353
6649	112.278	33.2114	189	31	-0.094659	14.4867	0.234853	0.0627161	-0.00748738	809.79	-21.1328	0.0518888	0.00160679
6650	112.476	33.4754	180	30	0.88755	14.8675	-0.122659	0.0327553	-0.0157603	806.18	-45.5224	0.111774	-0.0312524
6651	112.804	33.5814	187	30	-0.744987	14.56	0.654853	0.174874	-0.0463431	794.38	83.4853	0.204987	0.010561
6652	112.81	33.7745	150	30	0.09762	15.0792	1.12846	0.301348	0.0136513	740.61	252.491	0.619958	0.0664963
6653	112.888	33.9482	238	42	-0.3799	14.7267	0.415906	0.111065	0.0409963	717.86	0.695621	0.00170801	0.148595
6654	112.884	34.3023	410	30	0.078734	13.7067	1.91345	0.510975	0.0289369	688.37	201.272	0.494197	0.0403712
6698	115.298	36.3547	40	30	2.57355	13.385	2.06752	0.552119	0.180092	532.48	144.536	0.354889	0.227422
6856	112.829	26.9414	77	31	0.36475	18.1592	-1.15767	0.309149	-0.0189281	1386.65	-200.479	0.49225	-0.0297198
6857	112.829	26.9414	77	30	-2.08167	18.1592	-1.16023	0.309832	-0.185865	1386.65	73.3159	0.180017	-0.0123132
6858	113.034	27.5294	82	32	-0.112139	17.6225	-0.343426	0.0917098	-0.0124157	1446.23	-269.785	0.662421	-0.0368649
6859	113.034	27.5294	82	33	-1.14771	17.6225	-0.296218	0.0791032	-0.0253115	1446.23	-72.7235	0.178563	-0.0332874
6860	113.177	28.4392	59	34	-0.35072	17.3442	0.579304	0.1547	-0.000681496	1473.97	-125.379	0.307852	-0.0245119
6861	113.177	28.4392	59	27	-0.32156	17.3442	-0.224149	0.0598576	-0.0222506	1473.97	-189.214	0.46459	-0.0472879
6862	113.269	28.7861	53	25	0.68717	17.2067	-0.00524086	0.00139954	-0.0373535	1483.36	-188.168	0.462022	-0.0588797
6863	113.269	28.7861	53	23	0.13806	17.2067	0.42697	0.11402	-0.00728309	1483.36	-200.557	0.492441	-0.0405136
6864	113.325	29.2908	56	23	-0.03719	17.1958	0.0704632	0.0188168	-0.0106406	1473.39	-184.764	0.453664	-0.0348368
6865	113.325	29.2908	56	24	-0.69905	17.1958	-0.129219	0.0345071	-0.0326006	1473.39	-148.639	0.364963	-0.0570161
6866	113.715	29.6275	44	27	-0.19639	17.3725	0.249386	0.066597	-0.014802	1525.34	-176.514	0.433407	-0.0483953
6867	113.828	29.7319	37	24	-0.42716	17.0667	-0.0488677	0.0130498	-0.0225295	1538.84	-202.812	0.497978	-0.0423821
6868	114.261	30.2383	31	30	-0.02161	17.3083	0.149067	0.0398074	-0.0228341	1429.91	-61.9521	0.152115	-0.0253477
6869	114.261	30.2383	31	30	-0.56598	17.3083	-1.3115	0.350228	-0.0502844	1429.91	-135.301	0.332214	-0.0405921
6870	114.052	31.0172	33	26	0.27757	16.3767	0.257705	0.0688185	-0.0178388	1199.15	-30.2763	0.0743395	-0.034742
6871	113.738	31.1314	49	38	0.10368	16.2517	1.48669	0.397011	0.0151895	1119.66	206.39	0.506763	0.0241805
6872	113.39	31.5333	106	26	-0.10061	15.8592	0.690223	0.18432	0.00308676	1025.12	152.728	0.375003	0.00822548
6874	112.456	32.1272	109	30	0.12943	15.7858	1.77412	0.473768	0.0174139	823.08	405.795	0.996376	0.0455716
6875	112.017	32.2225	155	30	-0.02036	15.6533	1.23771	0.330523	0.0103747	825.45	274.258	0.673404	0.024286
6876	111.725	32.29	91	41	-1.04789	15.9233	0.752441	0.200935	-0.0203861	845.47	363.911	0.893535	0.180617
6883	112.781	27.2361	91	26	0.77923	17.8667	-0.0143277	0.00382612	-0.0342171	1391.6	-123.08	0.302207	-0.0598032
6936	120.23	32.25	6	21	-1.03427	15.25	1.06532	0.284487	0.0389598	1012	275.151	0.675597	0.188012
6937	117.39	31.56	10	8	-0.9409	15.8708	-0.653928	0.174627	-0.312377	1167	-138.069	0.33901	-0.0915729
6942	115.03	24.75	274	35	0.18123	19.6708	-3.13635	0.837543	-0.126293	1683	-386.318	0.948553	-0.122891
6965	116.12	29.97	31	14	-7.17051	17.2958	-2.37632	0.634582	-0.15981	1406	-206.194	0.506282	-0.107275
6982	115.81	30	44	18	-1.76406	17.2958	-1.59759	0.426627	-0.191822	1388	-42.7973	0.105083	0.0298207
6993	120.44	31.78	9	22	-0.517189	15.5958	-1.44624	0.38621	-0.0340321	983	44.0084	0.108057	0.0195673
7001	119.03	26.77	1007	14	0.0184	14.4042	1.5838	0.422944	0.264761	1836	-189.805	0.466041	-0.474062
7026	115.2	26.1	120	18	-1.52626	18.85	-4.44502	1.18702	-0.236475	1496	-12.6385	0.0310322	-0.0212301
7027	116.2	24.6	180	14	0.6689	19.5667	0.310421	0.082896	-0.249475	1569	58.8996	0.14462	0.0404497
7028	116.12	24.6	160	22	-1.73547	21.2167	-2.49427	0.66608	-0.385267	1487	370.16	0.908879	0.104923
7033	117.37	27.64	172	30	-2.705	17.825	5.21057	1.39145	0.628998	1788	-371.875	0.91309	-1.06003
7035	115.9	28.6	50	38	-3.4728	17.95	-3.30488	0.882548	-0.285846	1611	-646.125	1.58647	-0.332025
7036	120.233	32.25	6	21	0.7908	15.25	2.29086	0.61176	0.188645	1012	45.1724	0.110915	0.166683
7037	118.6	32.3	200	26	0.4531	15.4458	-0.918786	0.245356	-0.166464	963	373.383	0.916793	0.613059
7046	117.183	34.6167	3410	22	-4.52939	14.2333	-4.46064	1.19119	-0.248767	662	547.085	1.34329	0.478937
7065	119.5	31.7	400	22	2.31284	15.6625	-0.04564	0.0121879	-0.0170763	1057	214.374	0.526367	0.195143

## Sheet: 1000km
No.	Longitude	Latitude	Altitude	HII	Error (HII)	MAT/℃	Regression error (MAT/℃)	Regression error probability (MAT/℃)	Error (Regression error probability-MAT/℃)	MAP/mm	Regression error (MAP/mm)	Regression error probability (MAP/mm)	Error (Regression error probability-MAP/mm)
462	111.964	35.438	2250	14	-4.58902	3.97583	1.78655	0.0147115	0.019115	796.9	120.947	0.00352084	0.00710525
493	117.476	37.892	1980	22	-5.32569	0.835068	2.50116	0.129736	0.0664472	615.275	-22.908	0.0185723	0.0191929
494	116.133	29.0333	14	22	-2.35808	17.825	-7.59988	0.369656	-0.374833	1534.54	-323.204	0.329745	-0.249229
514	111.799	33.681	1768	18	-3.70625	6.51417	1.65518	0.449873	0.00577757	1001.58	-187.252	0.218347	-0.00296844
518	111.801	33.681	1785	18	-3.87699	6.51	2.00837	0.102455	0.0486511	1002.33	-161.612	0.0128749	-0.0112596
597	115.068	37.963	2037	22	-4.60179	1.12571	7.70509	0.00754268	0.0621863	475.79	506.435	0.109657	0.0382199
601	111.792	33.675	1635	18	-5.3572	6.95667	2.44208	0.00199262	0.0261917	989.16	-102.312	0.0668995	-0.00485979
658	111.772	33.7	1285	14	-4.58075	8.83417	1.21131	0.00181181	0.0243444	926.64	-39.4768	0.117686	-0.00098496
725	111.931	33.811	667	14	-5.11963	11.9777	-2.3006	0.0123349	-0.0179707	733.952	83.9487	0.0418301	0.00842661
728	110.37	31.47	2704	18	-0.272574	9.27167	-2.89401	0.0404195	0.0128852	1249.86	271.179	0.0580678	0.0355096
734	111.758	33.706	1034	14	-4.41173	9.33	0.71667	0.0715375	0.00462687	909.14	-39.9981	0.0267229	-0.00114007
764	111.775	33.677	1516	16	-5.33575	6.7525	2.29004	0.0911541	0.011599	994.47	-93.8974	0.267832	-0.00488625
1045	114.566	26.277	210	26	3.30859	17.9783	-2.56988	0.149949	-0.0185682	1534.11	333.396	0.0933743	0.0588514
1108	114.116	26.55	1003	14	2.75508	12.8567	0.47201	0.0214599	0.0165729	1956.5	-172.808	0.374673	-0.0249085
1118	111.964	35.438	2250	14	-3.59781	3.97583	2.37359	0.0847954	0.014106	796.9	214.567	0.0509468	0.00866278
1119	119.2	34.8	150	22	-1.93837	14.1183	-5.85667	0.379641	-0.0129497	871.37	231.873	0.176096	0.00760967
1131	111.739	33.715	905	14	-4.34829	10.31	-0.26893	0.453707	0.0019385	877.48	-113.347	0.18478	-0.00259865
1163	111.764	33.791	841	18	-4.76867	11.6283	-1.10672	0.519933	-0.00437359	824	53.9257	0.0387405	0.0015994
1181	112.18	33.786	758	10	-3.77309	11.6075	-1.50898	0.1536	-0.00545688	843.75	-20.14	0.111533	-0.00102618
1208	111.967	35.43	2221	14	-5.227	5.27167	2.50452	0.104143	0.0296685	757.3	-95.8759	0.036404	-0.00278668
1452	121.679	39.175	189	21	-2.68726	10.9633	-0.76912	0.197796	-0.000493759	582.52	247.408	0.0774142	0.00576627
1453	121.676	29.6692	145	18	1.9184	16.1074	-1.34616	0.0616162	-0.0049522	1479.58	-53.6394	0.0368847	0.000764932
1454	121.676	29.6692	149	18	3.04686	16.0834	-1.80039	0.0405814	-0.00855717	1479.58	-77.9085	0.159357	0.00102719
1455	121.676	29.6692	187	18	4.24704	15.8554	0.000638449	0.204071	0.00203895	1479.58	207.439	0.197865	0.0176566
1456	121.676	29.6692	209	18	2.99276	15.7234	-0.623409	0.0231215	-0.00153415	1479.58	111.362	0.104524	0.00789462
1457	121.676	29.6692	258	18	3.63104	15.4294	-0.499826	0.215328	0.00107642	1479.58	-54.7404	0.088413	0.012897
1459	121.676	29.6692	297	18	3.49445	15.1954	0.217986	0.414748	0.0117161	1479.58	160.792	0.421161	0.03143
1460	121.676	29.6692	365	18	2.68252	14.7874	-0.2495	0.310133	0.028959	1479.58	-38.8458	0.279982	0.048339
1461	121.676	29.6692	400	18	2.22812	14.5774	-1.35528	0.479564	0.000753148	1479.58	54.4057	0.218245	0.0312603
1462	121.676	29.6692	560	18	0.074959	13.6174	-1.98119	0.132391	-0.0122524	1479.58	-326.221	0.167337	-0.0640164
1521	121.325	29.674	50	14	-1.38231	17.0758	-4.82401	0.113559	-0.010477	1468.42	-456.711	0.0233734	-0.0101622
1524	121.3	28.4	250	22	-0.0597875	18.0183	-0.896295	0.142872	-0.0693135	1576.67	31.299	0.0850136	-0.0461001
1525	121.3	28.4	550	22	-0.7504	16.0183	2.85283	0.0813174	0.0332571	1576.67	31.1376	0.102363	-0.0389378
1526	121.254	29.67	100	14	-0.92753	16.9592	-3.60721	0.0492419	-0.149799	1464.96	-303.615	0.209115	-0.144984
1527	121.252	29.672	50	14	-3.13323	16.9475	-5.5779	0.218396	-0.0158264	1463.23	-236.667	0.162581	-0.0107819
1602	120.383	31.1167	30	14	1.32225	16.475	-1.53986	0.0476738	-0.0824295	1199.34	-181.462	0.0288189	-0.0816917
1633	119.9	31.5	51	25	0.22908	16.1058	-2.53571	0.342796	-0.00939887	1189.46	-63.8316	0.6257	-0.000429727
1638	119.816	31.318	50	29	2.0037	16.035	-3.18627	0.154168	-0.0572435	1250.09	158.603	0.193327	0.0101724
1639	119.815	31.322	50	29	0.85553	16.0025	-2.64272	0.0170549	-0.0366386	1249.33	126.987	0.428336	0.0100718
1645	119.729	31.231	250	22	0.04299	15.0175	-2.03123	0.116514	-0.00360238	1312.77	-102.864	0.0896825	-0.00126336
1646	119.728	31.231	210	22	1.86344	15.0175	-0.782012	0.00878285	-0.002359	1312.77	110.725	0.0915306	0.00494094
1647	119.728	31.231	220	22	-0.56168	15.0175	-2.40269	0.0547985	-0.00538552	1312.77	-84.2844	0.0251667	-0.00158676
1648	119.728	31.231	230	22	-0.85825	15.0175	-2.70905	0.0524417	-0.0055334	1312.77	-132.318	0.0615741	-0.00219105
1649	119.727	31.232	180	22	1.20374	15.0175	-0.651371	0.0143697	-0.00254273	1312.77	76.557	0.0911049	0.00497911
1650	119.724	31.231	150	22	0.01237	15.0175	-1.57697	0.0159737	-0.004745	1312.77	-0.915222	0.0312161	0.00317937
1651	119.72	31.231	110	22	-1.77236	15.0175	-2.67143	0.0227452	-0.0182956	1312.77	-57.4301	0.0418912	0.00296687
1652	119.719	31.231	100	22	1.43661	15.705	-2.1447	0.0405273	-0.00976427	1280.69	58.3832	0.0804227	0.00799034
1653	119.717	31.23	100	22	3.24208	15.2725	-0.332709	0.0694954	-0.00306641	1303.36	233.891	0.0528673	0.0338627
1654	119.717	31.229	110	22	-1.09149	15.2725	-2.55457	0.102713	-0.026527	1303.36	-145.48	0.0743953	-0.0100995
1656	119.7	31.2167	97	22	0.25457	15.6542	-1.3929	0.00645331	-0.00755125	1287.32	63.9003	0.0144233	0.00535121
1657	119.7	31.2167	108	22	1.13498	15.5882	-0.32401	0.0551214	4.47074e-05	1287.32	178.229	0.102973	0.00973248
1658	119.7	31.2167	118	22	1.03925	15.5282	-0.86679	0.105503	-0.00258873	1287.32	218.728	0.0334471	0.0107754
1659	119.7	31.2167	133	22	1.08695	15.4382	-0.701603	0.0295811	-0.00362044	1287.32	-83.8211	0.00892167	-0.00122325
1660	119.7	31.2167	235	22	-0.42419	14.8262	-2.11335	0.0356167	-0.0117701	1287.32	-173.52	0.00998654	-0.0106141
1661	119.7	31.2167	343	22	-0.82493	14.1782	-1.14741	0.0231589	-0.00472781	1287.32	-118.391	0.0935477	-0.00238563
1662	119.7	31.2167	392	22	-0.93156	13.8842	-2.15616	0.0476512	-0.0114846	1287.32	4.46831	0.227876	0.00172793
1663	119.7	31.2167	480	22	-0.92806	13.3562	-0.487124	0.0767085	0.00461913	1287.32	-297.055	0.110779	-0.0356867
1666	119.68	31.22	80	22	0.47175	15.6392	-2.08118	0.0277374	-0.00457391	1287.74	63.4196	0.102596	0.00490304
1667	119.68	31.22	100	22	1.33998	15.6392	-1.48341	0.0738554	-0.00684195	1287.74	91.4326	0.0168896	0.00884334
1688	119.461	30.405	1000	14	-1.14379	11.8341	1.32082	0.0290082	0.0050932	1419.47	-25.3463	0.086256	-0.00201308
1689	119.458	30.4	1000	14	-1.85246	11.8399	-1.66177	0.0234393	0.000147878	1331.63	-92.1896	0.0345333	-0.00120582
1695	119.448	30.408	1200	14	-0.38269	10.639	0.945818	0.167734	0.0214979	1432.94	111.003	0.00037227	0.0222078
1696	119.445	30.406	1300	14	-1.05909	10.0421	0.572742	0.0335423	0.00616824	1440.33	-226.766	0.191385	-0.00700566
1698	119.442	30.394	1500	14	-2.61974	8.85229	2.54021	0.0570039	0.01204	1300.94	-176.304	0.184896	-0.00628084
1711	119.345	32.098	38	21	-1.0146	15.278	-0.894093	0.00516194	-0.00333036	1121.53	-227.024	0.0922133	-0.00616649
1712	119.342	32.101	38	21	-1.27668	15.277	-1.81092	0.308985	-0.00451287	1121.02	-83.8631	0.0748002	-0.00166708
1713	119.342	32.098	38	21	-1.00589	15.2782	-1.4425	0.425232	-0.0046831	1121.24	-87.32	0.0604852	-0.00140547
1715	119.335	32.096	38	21	-0.192638	15.2793	-0.635108	0.424669	-0.00653132	1120.7	-51.3819	0.056432	-0.000706928
1716	119.332	32.098	38	21	-0.607782	15.2787	-1.99841	0.154551	-0.00595984	1120.26	-19.809	0.0859851	0.00168774
1718	119.32	32.05	5	14	0.91596	15.5044	0.554503	0.295421	-0.0014008	1125.76	31.2515	0.250285	0.00420349
1719	119.32	32.05	130	14	2.54572	14.7544	3.98712	0.1339	0.157709	1125.76	678.515	0.0745384	0.356778
1721	119.3	32.112	38	26	-0.47192	15.2746	-0.509738	0.136374	-0.00572685	1115.92	44.8447	0.118863	0.00729217
1723	119.288	32.109	38	26	0.45496	15.2759	0.678012	0.152957	-0.000440024	1114.74	22.6137	0.0175542	0.00349038
1728	119.267	32.05	87	14	0.59635	15.0013	-1.79316	0.0871235	-0.00470975	1116	209.646	0.197449	0.0141063
1781	118.56	37.54	3	40	0.73227	13.2042	-0.906548	0.648634	-0.00944358	531.95	-409.885	0.307373	-0.00795364
1782	118.56	37.54	3	40	-0.7514	13.2042	-1.86349	0.296839	-0.0193316	531.95	-275.555	0.228427	-0.00261894
1783	118.56	37.54	3	40	0.79183	13.2042	-0.778133	0.446259	-0.00417662	531.95	-260.572	0.24557	0.000513644
1784	118.549	36.507	122	42	2.1565	13.1725	-1.99993	0.199147	-0.0237938	621.56	212.166	0.143162	0.116291
1785	118.549	36.507	122	42	4.0054	13.1725	-1.95693	0.030385	-0.0199808	621.56	421.19	0.0896805	0.180025
1786	118.549	36.507	1132	34	1.0487	6.54951	8.72342	0.0208811	0.109862	621.56	853.277	0.124847	0.128949
1796	118.406	35.817	254	26	-3.53973	12.6142	-1.76132	0.00312971	-0.00239442	747.36	100.663	0.0999097	0.00228318
1797	118.394	35.832	254	30	-3.26817	12.5092	-0.876261	0.117513	-0.0009018	749.26	153.442	0.3838	0.00334652
1798	118.391	35.831	254	30	-7.6664	12.5092	-2.18623	0.0045211	-0.0390012	749.26	-15.3131	0.0581022	0.00711133
1799	118.391	35.831	254	30	-5.8592	12.5092	-2.3807	0.148594	-0.0158436	749.26	5.40986	0.0541558	0.00662532
1806	118.138	27.049	325	18	5.06615	18.3658	-0.598321	0.0307252	-0.00542094	1716.38	118.277	0.21025	0.00956465
1807	118.131	26.73	835	18	3.20886	14.775	1.14982	0.303122	0.00473898	1858.3	-145.345	0.146103	-0.00579117
1810	118.101	25.719	1360	14	-0.2317	14.3958	0.198369	0.300353	-0.000726151	1764.57	-464.492	0.204581	-0.0140178
1811	118.094	27.266	224	22	3.6154	18.8175	-2.74669	0.26123	-0.00879274	1726.66	1.58152	0.157633	0.00161284
1812	118.084	26.702	866	18	4.88617	15.1433	2.30423	0.168494	0.0104134	1839.86	42.7878	0.0341427	-0.000136941
1813	118.072	26.703	786	18	4.16311	15.6433	1.03075	0.438353	0.00839674	1817.61	183.701	0.0883396	0.00577273
1817	117.96	35.559	463	14	-2.37702	12.7292	-1.3552	0.334588	-0.00516628	795.81	97.2526	0.328771	0.00900591
1818	117.958	35.555	463	14	-3.68443	11.2458	-0.102155	0.380639	0.00089965	858.3	-99.2567	0.247617	0.00104877
1819	117.958	35.555	463	14	-3.12587	11.2458	0.637372	0.034108	0.00200315	858.3	-27.291	0.0555555	0.000838521
1820	117.957	35.547	662	14	-4.25724	10.3583	0.609959	0.482641	0.00272646	898.3	-66.7716	0.420064	-0.00109663
1821	117.956	35.554	556	14	-3.0226	11.2458	0.167137	0.0283995	0.00169785	858.3	98.795	0.0409988	0.00376638
1822	117.956	35.554	556	14	-3.89365	11.2458	-0.185793	0.076074	-0.000336423	858.3	33.851	0.0995297	0.00167879
1823	117.955	35.552	662	14	-5.00349	10.5458	0.264554	0.135563	0.00199713	858.3	-45.4272	0.143264	-0.000662388
1824	117.955	35.552	662	14	-4.07359	10.5458	0.47138	0.104415	0.00428778	858.3	-87.2111	0.215728	-0.00129379
1825	117.953	28.879	920	22	0.43636	12.8442	0.188607	0.0992633	0.00323922	1753.52	-335.421	0.0561932	-0.019157
1826	117.951	35.545	832	14	-3.58136	10.3583	0.808314	0.176857	0.00172295	898.3	-57.3298	0.026547	0.000295276
1827	117.951	35.545	832	14	-3.19901	10.3583	1.19467	0.11904	0.00217433	898.3	-80.675	0.0796449	-0.000189412
1828	117.951	35.557	662	14	-3.07607	11.2458	0.0750596	0.11895	0.00107854	858.3	-15.6408	0.117254	0.000652521
1829	117.951	35.55	832	14	-4.9199	10.3583	0.641127	0.0764352	0.00235255	898.3	-111.665	0.100577	-0.00460988
1830	117.948	35.548	936	14	-3.18053	10.4292	1.22713	0.0602172	0.00645506	895.51	-36.2704	0.153034	0.000703793
1831	117.947	35.549	936	14	-3.41325	10.4292	0.344063	0.180453	0.00104865	895.51	9.67474	0.0598607	0.000759962
1832	117.947	35.549	936	14	-4.20526	10.4292	0.414264	0.118602	0.00250791	895.51	-10.8295	0.119882	-0.000909785
1833	117.946	35.554	756	14	-4.14743	10.4608	0.269366	0.0923612	0.00136031	892.87	-101.444	0.103648	-0.00058465
1834	117.946	35.555	756	14	-6.3485	10.4608	-0.55424	0.0402355	-0.000760284	892.87	-247.111	0.0825926	-0.0163933
1835	117.945	35.557	756	14	-4.81536	10.4608	-0.892211	0.0475976	-0.00191485	892.87	-120.13	0.188216	-0.00305235
1836	117.943	35.558	811	14	-4.7729	10.4608	-0.322619	0.13876	-0.00231111	892.87	-111.256	0.0108338	-0.00802188
1838	117.942	35.553	811	14	-5.37463	10.4608	0.859026	0.130622	0.00788269	892.87	18.3152	0.113595	-0.00818925
1839	117.94	35.549	852	14	-4.56064	10.4292	-0.3374	0.18363	-0.000117185	895.51	-93.5368	0.126099	-0.00178576
1840	117.938	35.551	811	14	-4.37094	10.2167	0.272627	0.144913	0.00375112	903.91	37.4482	0.0271279	0.00447654
1841	117.938	35.55	852	14	-3.01117	9.98417	1.95094	0.122161	0.00292318	915.41	-0.403693	0.261706	0.000247335
1844	117.891	28.849	870	14	0.34671	13.2558	0.390137	0.096494	0.00932381	1765.94	-207.54	0.0349801	-0.035565
1848	117.832	28.904	510	18	3.57978	15.3106	0.161956	0.083596	0.0199113	1763.65	97.4166	0.0131237	0.0168652
1849	117.831	27.928	946	18	3.32798	14.7579	0.830279	0.203875	0.00924059	1819.52	-76.3802	0.127609	-0.00614094
1850	117.831	27.928	885	18	0.966629	15.1239	-1.82528	0.0494233	-0.00447934	1817.24	-124.227	0.0337469	-0.0142336
1851	117.811	28.857	620	14	2.65048	14.725	-0.663023	0.178174	0.0114478	1765.34	-200.503	0.0678916	-0.0639767
1853	117.795	28.856	440	14	3.97488	15.8003	0.0600395	0.353702	0.00958025	1765.22	-99.997	0.098567	-0.00819469
1854	117.784	27.861	2158	10	-2.10427	7.36306	4.29954	0.175795	0.0766354	1848.1	-357.579	0.039585	-0.0395699
1855	117.783	27.862	2116	10	0.1114	7.61598	5.23256	0.280637	0.0228266	1646.9	-236.778	0.119545	-0.00933411
1856	117.768	27.839	1932	12	-0.4694	8.6524	4.41568	0.299416	0.0539747	1842.43	-190.96	0.0059847	-0.0332347
1857	117.766	27.843	1801	12	2.68092	9.44495	5.27715	0.407959	0.0288603	1839.94	-200.377	0.000307014	-0.0116598
1859	117.762	27.84	1801	12	2.53554	9.43205	6.04744	0.114983	0.02565	1839.94	-42.0106	0.109649	-0.00525364
1860	117.76	27.845	1713	14	2.4959	9.96851	3.59386	0.272726	0.0202189	1838.47	-81.1141	0.0660629	-0.00555952
1861	117.76	27.84	1765	14	1.7471	9.64499	4.94595	0.178836	0.0458449	1839.32	65.5907	0.0677078	0.00619821
1863	117.749	28.859	405	18	1.26518	15.9927	-1.44499	0.122342	-0.00995513	1764.86	-101.328	0.134337	-0.00734713
1864	117.748	27.841	1609	18	1.48858	10.5635	1.39597	0.00906735	0.048513	2102.74	-294.617	0.154055	-0.0630841
1865	117.747	28.858	405	18	3.48886	15.993	-0.659563	0.0618339	-0.000345709	1764.91	-12.5864	0.255786	-0.00184985
1866	117.744	28.864	283	18	4.91816	16.7159	0.359743	0.317171	0.00598486	1764.11	180.553	0.00277975	0.0547081
1867	117.744	27.879	749	18	1.57602	15.7874	-1.79965	0.153812	-0.00774384	2123.83	-428.822	0.0576668	-0.072681
1868	117.738	27.834	1422	18	1.98187	11.651	0.809032	0.205146	0.0133501	2091.93	-330.973	0.0285602	-0.0258841
1869	117.736	27.839	1514	18	1.62391	11.1067	1.59267	0.100308	0.0160654	2094.46	-405.559	0.0114786	-0.0305318
1870	117.727	27.83	1337	18	0.97834	12.1301	-0.423204	0.157755	0.0115213	2082.33	-512.45	0.00668892	-0.0466042
1871	117.711	27.82	1246	18	1.21592	12.6188	1.00555	0.254902	0.0321469	2064.56	-513.682	0.0093603	-0.117839
1884	117.522	25.973	1187	18	3.94009	13.655	2.28569	0.0805335	0.0189078	1851.27	-148.308	0.0700177	-0.0134368
1896	117.457	26.169	240	22	4.86129	19.3183	-1.92312	0.11716	-0.00771546	1688.37	258.465	0.0806016	0.0115335
1897	117.454	26.167	240	18	3.03198	19.3183	-2.19949	0.122978	-0.0168031	1688.37	125.429	0.126261	0.00146162
1898	117.453	26.173	240	18	3.26854	19.3258	-2.292	0.243511	-0.00960521	1688.83	291.009	0.123365	0.00654734
1899	117.448	25.969	625	22	3.10547	17.465	-0.968736	0.00549121	-0.00394173	1734.08	15.8174	0.224098	-0.00171236
1900	117.444	25.962	626	22	3.94068	17.465	-2.03775	0.0483397	-0.0190763	1734.08	216.669	0.273243	0.0199159
1901	117.434	25.964	626	22	3.75076	18.2708	-1.53183	0.102499	-0.00511298	1709.92	207.362	0.299268	0.004573
1903	117.414	28.329	97	26	2.20903	18.385	-2.30641	0.116357	-0.0295722	1926.57	-57.3219	0.333438	-0.0179117
1904	117.373	28.301	93	26	4.19802	18.5442	-1.57041	0.111914	-0.00720649	1911.21	-210.151	0.319733	-0.00988372
1906	117.358	24.646	172	14	3.52393	21.1675	-4.9394	0.0926286	-0.0242503	1664.81	61.1954	0.271297	0.00874725
1907	117.3	38.2	5	22	0.12153	12.8025	-0.346754	0.0757543	-0.00160947	529.54	-278.525	0.253749	-0.000232385
1914	117.224	24.917	415	14	6.00676	20.2808	-1.79761	0.0830339	-0.0519414	1687.88	93.2431	0.199305	0.0416499
1915	117.223	24.919	415	14	4.40583	20.2808	-3.4361	0.0121767	-0.0235032	1687.88	271.412	0.177373	0.020863
1926	117.008	28.093	127	14	3.35331	17.755	-1.55742	0.000408414	-0.0066038	1910.45	-80.8302	0.158806	-0.00974115
1934	116.887	25.296	1365	14	4.00235	14.9392	1.58619	0.0046062	0.00382592	1874.51	-128.896	0.142363	-0.00437104
1936	116.886	25.282	1085	14	1.26311	15.8067	-1.77907	0.0639744	-0.0397982	1839.78	-19.0359	0.0984545	-0.0949752
1938	116.884	25.304	1365	18	5.18591	14.6617	1.54942	0.0309214	0.00615672	1885.72	25.984	0.0579058	0.00119669
1941	116.836	25.237	779	21	3.82064	17.715	-0.87728	0.0452347	-0.0147099	1770.5	-27.078	0.0464879	-0.0157731
1942	116.835	25.213	779	14	5.76331	17.5708	1.01335	0.0578092	0.00453789	1776.41	214.116	0.0106272	0.0108169
1944	116.791	25.712	587	17	-0.51926	18.2567	-4.91831	0.0264541	-0.0195758	1750.38	-330.407	0.0651824	-0.021668
1945	116.784	25.715	587	17	0.20604	18.1833	-4.87871	0.0165515	-0.0188553	1753.07	-354.829	0.114958	-0.0208288
1948	116.729	23.869	512	22	5.01556	19.4017	-1.0181	0.024738	-0.00368913	1748.98	194.822	0.164894	0.010378
1958	116.679	23.91	450	22	3.95108	19.5192	-2.94038	0.0373908	-0.0152607	1744.41	116.492	0.209721	0.00878266
1965	116.65	23.954	1276	22	1.00968	17.0792	-0.733291	0.0773524	0.00371725	1875.72	10.1197	0.236615	-0.0141512
1970	116.63	23.973	1370	18	1.62073	17.1367	-1.38394	0.640744	-0.0253895	1871.84	-101.228	0.348475	-0.0243406
1971	116.629	23.974	1370	18	-0.05358	17.3275	-1.52397	0.193563	-0.0046831	1862.18	-412.791	0.119859	-0.0147666
2013	116.3	29.73	8	30	0.9781	17.4233	-4.90567	0.196692	-0.0217072	1464.1	-251.461	0.221352	-0.019311
2023	116.19	34.92	33	26	-0.8794	14.3608	0.151037	0.254793	-0.0182957	683.6	67.7429	0.233131	0.0341937
2025	116.18	34.92	33	26	-1.00178	14.34	-0.833007	0.148188	-0.00303391	683.94	67.7103	0.124495	0.00198643
2028	116.147	23.263	134	14	0.19746	21.81	-7.54438	0.430114	-0.026741	1938.45	-333.318	0.0226686	-0.0162097
2029	116.146	23.246	149	14	3.85018	21.9483	-3.45259	0.021111	-0.0500001	1935.22	-247.708	0.0649617	-0.0324084
2072	115.963	29.57	940	22	1.05253	12.0592	1.88389	0.0179355	0.00410792	1933.93	-575.914	0.0594772	-0.0372544
2074	115.959	29.55	950	22	2.88089	12.4933	3.01078	0.151708	0.0323389	1897.36	-338.108	0.00374489	-0.0304488
2076	115.956	29.501	1474	18	0.791238	10.05	3.68164	0.257442	0.0132583	1939.22	-436.757	0.209722	-0.0177488
2077	115.956	29.501	1474	18	2.60843	10.05	3.41038	0.0175519	0.0392737	1939.22	-350.133	0.192924	-0.0580316
2078	115.956	29.501	1474	18	1.75674	10.05	3.39866	0.209311	0.0178133	1939.22	-382.794	0.00519031	-0.0238766
2081	115.956	29.558	880	22	2.27173	12.8375	0.965903	0.198496	0.0378668	1864.55	-607.318	0.0145536	-0.217119
2088	115.917	29.83	14	30	-2.14719	17.3708	-4.196	0.248913	-0.00719703	1444.75	-477.375	0.0693509	-0.00936085
2099	115.77	38.23	18	36	0.24993	12.9375	-0.500728	0.15971	-0.00526971	490.22	-116.945	0.0752734	0.00900951
2100	115.77	38.23	18	36	-0.05769	12.9375	-0.836263	0.196888	-0.00903261	490.22	-32.851	0.0865885	0.0129853
2101	115.77	38.23	18	26	0.79512	12.9375	0.34491	0.422855	0.000887786	490.22	31.7533	0.304688	0.0178348
2107	115.7	37.77	35	32	-0.07369	13.0846	-1.36096	0.419451	-0.00409331	590.457	-129.321	0.327209	0.0019476
2108	115.7	37.77	35	32	0.67275	13.0846	0.698592	0.142305	0.0101387	590.457	-143.716	0.172676	0.013624
2109	115.7	37.77	35	32	1.15821	13.0846	-1.63198	0.172671	-0.00482582	590.457	-132.689	0.149032	0.0011776
2110	115.7	37.77	35	32	0.66014	13.0846	-1.05955	0.20996	-0.00297906	590.457	-225.086	0.0943481	-0.00144318
2111	115.7	37.77	35	32	0.09414	13.0846	-1.08661	0.248815	-0.0106148	590.457	-269.447	0.250071	-0.00350329
2114	115.7	37.77	35	32	-0.57105	13.0846	-1.80456	0.0951511	-0.0158505	590.457	-7.48955	0.0497282	0.00947811
2115	115.7	37.77	35	32	-1.01615	13.0846	-0.970246	0.115737	-0.00401876	590.457	-149.048	0.0494641	0.00242252
2125	115.613	28.247	98	26	3.91367	17.7225	0.0412462	0.15479	0.00299268	1693.01	-9.52964	0.0718442	-0.000121956
2126	115.613	28.252	123	22	3.30192	17.5433	-0.384101	5.48911e-05	-0.00187831	1704.65	131.435	0.191292	0.00778027
2165	115.4	38.1333	32	22	-1.42848	12.9477	-1.18889	0.0535981	-0.0277062	563.601	154.488	0.102694	0.0422027
2168	115.39	27.96	30	26	3.9412	18.0342	-1.03534	0.0429729	-0.0142378	1662.8	-4.00028	0.0504794	0.00368654
2171	115.375	24.171	233	36	3.3198	20.8025	-2.2679	0.0187415	-0.0730949	1648.43	-85.8342	0.148276	-0.0127804
2190	115.216	23.162	182	14	2.31224	21.1125	-5.19052	0.021451	-0.0247885	2048.04	-266.299	0.0358221	-0.0181186
2192	115.213	23.149	201	18	3.92118	21.66	-4.61765	0.116521	-0.18907	2033.37	-269.971	0.0501708	-0.141175
2203	115.121	23.143	267	14	3.57206	20.5708	-2.31632	0.170334	-0.106213	2062.13	-155.246	0.300828	-0.10409
2211	115.033	24.25	250	22	-0.19639	20.4617	-8.0611	0.0514411	-0.0226219	1680.78	-361.004	0.10907	-0.0113518
2212	115.033	24.75	274	35	-0.4901	19.2225	-5.55454	0.0988566	-0.591277	1616.45	-358.815	0.134031	-0.538282
2244	114.814	23.154	641	14	2.48291	17.2442	-0.353413	0.198108	-0.00528158	2177.63	-97.2504	0.0394572	-0.0385313
2245	114.808	23.157	626	14	4.38631	18.0867	-0.242872	0.0886195	-0.00683034	2141.39	-135.385	0.169402	-0.00506451
2246	114.807	23.158	590	14	4.91694	18.0867	-0.0364022	0.0139243	-0.00511673	2141.39	-108.343	0.0898338	-0.013534
2250	114.801	23.16	531	14	3.5846	18.0867	-1.36681	0.0713839	-0.021267	2141.39	-416.196	0.0704348	-0.0792173
2251	114.8	23.154	456	14	1.46312	18.0867	0.0525858	0.15693	-0.00609389	2141.39	63.0066	0.114557	-0.0302426
2252	114.796	23.151	382	14	1.8766	18.6475	-1.72833	0.124234	-0.018876	2116.64	-58.7271	0.0934407	-0.0273572
2279	114.7	25.4	300	18	-3.61249	18.8983	0.648881	0.12002	-0.0515871	1533.8	43.6592	0.271684	-0.103842
2282	114.693	24.564	526	14	5.88225	18.2717	-0.357371	0.0567064	-0.00337756	1731.6	227.997	0.0116067	0.0485158
2326	114.533	36.0167	56	22	-2.59614	13.8892	-2.75048	0.0309292	-0.0122963	555.07	45.6289	0.166499	0.00839507
2327	114.522	26.797	169	22	3.53644	18.185	-1.24569	0.154726	-0.0123427	1541.5	235.711	0.395443	0.0240204
2330	114.515	26.799	169	22	3.48293	18.1817	-1.14366	0.0695571	-0.00927163	1542.44	15.9668	0.30521	-0.007877
2331	114.512	26.801	169	22	1.31255	17.7642	-2.37956	0.136931	-0.0121492	1575.23	55.6179	0.373991	0.00106463
2355	114.382	23.274	859	18	4.83908	18.005	-2.20069	0.0363853	-0.0887416	2115.83	-206.69	0.472561	-0.148665
2356	114.381	23.281	859	18	3.04079	18.6933	-0.37419	0.0864529	-0.00494378	2085.49	-88.0276	0.473697	-0.0286948
2357	114.377	23.276	850	18	1.4706	17.6275	-0.165831	0.196514	-0.00452834	2131.92	-206.497	0.136764	-0.0450346
2358	114.375	23.278	838	18	3.0172	17.6275	-1.37808	0.189103	-0.00942208	2131.92	-346.641	0.115666	-0.0310676
2359	114.373	23.263	341	18	4.35502	17.6717	0.235836	0.197056	0.00623513	2131.55	-222.722	0.268357	-0.0608119
2360	114.372	23.274	705	18	4.18274	17.6275	-0.0136189	0.133213	0.00804459	2131.92	-113.484	0.0239614	-0.014698
2361	114.37	23.269	573	18	2.26712	17.6717	-1.39232	0.118985	-0.0165228	2131.55	-142.991	0.0933485	-0.0475927
2375	114.262	24.743	333	18	4.27704	18.6475	0.109213	0.131024	-0.00433627	1687.3	510.767	0.38066	0.0537122
2376	114.261	24.737	330	18	4.6621	17.8675	-0.496838	0.316532	-0.00489417	1731.38	272.456	0.40276	0.0735995
2377	114.257	24.719	364	18	5.17127	18.5733	-0.55715	0.29321	-4.19562e-05	1701.61	244.894	0.322879	0.0270497
2378	114.25	24.719	390	18	5.78159	18.5733	-0.975874	0.292202	-0.00595477	1701.61	50.4692	0.352998	0.000489944
2380	114.242	24.718	423	18	3.56985	18.1867	-0.239998	0.397006	0.0130438	1722.35	77.6341	0.248957	-6.27069e-06
2381	114.242	37.121	228	26	-3.95429	12.7467	-2.0502	0.055788	-0.0167911	503.9	-165.696	0.0402608	0.00587048
2392	114.209	37.116	228	26	-3.0387	13.0033	-2.00129	0.189206	-0.0156992	499.25	115.124	0.190601	0.0495636
2393	114.201	24.169	515	18	4.41066	18.15	-0.646912	0.0321713	-0.0451068	1938.3	-114.206	0.0811756	-0.112416
2394	114.196	24.172	515	18	5.11555	18.0875	0.199351	0.0142574	-0.00360393	1937.52	100.847	0.190423	0.0022722
2395	114.193	24.106	724	22	4.80929	17.8083	0.328829	0.118481	0.0109633	1970.46	-65.8097	0.319659	-0.0426515
2396	114.185	36.7639	300	27	-0.538062	12.9817	-0.0904562	0.0202762	-0.000444202	518.71	192.282	0.205385	0.00552835
2397	114.185	37.324	472	14	-6.61574	11.26	-3.52567	0.0011709	-0.0714132	524.95	-158.436	0.10465	0.00929999
2400	114.179	24.18	512	18	3.64258	18.4033	-1.28523	0.119706	-0.00969377	1928.98	-134.05	0.131861	-0.0193875
2403	114.169	37.19	386	26	-3.57121	12.3992	-1.55059	0.00938967	-0.00813589	507.71	7.14274	0.471009	0.0312802
2404	114.154	37.189	386	26	-4.85441	12.2008	-2.84282	0.042716	-0.0543057	510.92	-206.996	0.251248	0.018623
2408	114.138	26.537	754	14	5.53963	13.605	3.49346	0.0479014	0.0424523	1915.01	221.85	0.225832	0.0186784
2409	114.137	37.826	680	22	-4.65413	9.96417	-1.46537	0.0839015	-0.00732943	547.6	-227.53	0.0465407	-0.00174842
2410	114.137	37.826	580	22	-3.42158	9.96417	-1.0179	0.020634	-0.00585332	547.6	-291.405	0.0715911	-0.0124907
2411	114.136	26.546	792	14	4.35499	13.3425	3.03841	0.0556188	0.0425993	1930.34	-170.939	0.105316	-0.0337428
2412	114.136	37.825	500	22	-4.62816	9.96417	-1.44083	0.0171394	-0.00985024	547.6	-342.634	0.0929971	-0.0107423
2413	114.136	37.825	590	22	-5.46541	9.96417	-0.170754	0.110499	0.0105461	547.6	-120.526	0.123616	0.0205688
2414	114.133	26.547	897	14	3.47146	13.3425	1.95979	0.163562	0.0428933	1930.34	37.0247	0.224015	-0.0215618
2420	114.069	37.942	260	22	-9.1389	12.6308	-4.98347	0.377838	-0.389121	514.24	-296.28	0.241168	-0.0783569
2421	114.055	23.26	140	14	1.86105	21.6175	-5.09856	0.0140612	-0.206675	1923.42	-95.7963	0.232153	-0.104378
2422	114.055	23.259	109	14	3.36468	21.6175	-3.89165	0.119094	-0.134925	1923.42	-356.522	0.12126	-0.116311
2423	114.054	23.264	203	14	2.76029	21.3858	-4.42728	0.0456844	-0.216743	1938.52	-268.518	0.201541	-0.159432
2425	114.042	23.273	600	14	3.94734	19.0567	-0.396717	0.134497	0.00162185	2059.01	60.2449	0.180292	-0.00539704
2426	114.04	23.273	651	14	3.33993	19.0567	-5.61369	0.316021	-0.211865	2059.01	-455.521	0.18576	-0.210203
2428	114.027	37.478	1564	10	-5.45037	7.225	1.19167	0.0761414	0.0147835	581.81	-13.9617	0.243081	0.008582
2429	114.025	37.435	1728	14	-5.74114	7.69583	0.33032	0.284477	0.00713014	571.67	44.4595	0.0796206	0.00856125
2430	114.025	37.476	1568	10	-6.67056	7.225	0.0877303	0.162098	0.0195374	581.81	-118.913	0.0834573	0.00709879
2431	114.025	37.435	1730	14	-5.80052	7.69583	0.884831	0.0827289	0.0218549	571.67	-107.931	0.306809	0.00451767
2432	114.022	37.438	1730	14	-5.06087	7.69583	1.57676	0.242023	0.0158238	571.67	155.357	0.00564847	0.0162918
2439	113.96	37.0883	393	14	-0.9997	12.0342	1.21447	0.240932	0.00239271	510.52	233.937	0.00613954	0.0079481
2440	113.953	37.1614	483	24	-0.86813	11.61	0.858323	0.242988	0.00134784	512.93	255.237	0.129253	0.00503684
2442	113.925	25.011	184	18	3.51973	19.1917	-1.90242	0.232213	-0.0641001	1596.65	242.924	0.161927	0.102108
2443	113.924	25.008	160	18	1.46938	19.7058	-4.3947	0.147511	-0.215024	1576.45	-261.525	0.206132	-0.173888
2448	113.894	24.707	424	18	5.70057	18.3658	0.163548	0.0416719	-0.00121965	1736.9	251.749	0.315924	0.016846
2449	113.874	37.237	960	18	-4.23545	9.09833	1.38521	0.0734187	0.00788742	536.31	131.495	0.0610489	0.0119623
2450	113.872	37.235	960	18	-3.61946	9.09833	0.531364	0.485578	0.00499313	536.31	-218.553	0.159842	-0.000398373
2454	113.868	23.633	531	14	5.54078	19.1942	-1.15455	0.293459	-0.00825625	2051.14	-60.9365	0.22262	-0.0039841
2463	113.808	24.17	246	14	5.20985	20.3833	-2.05706	0.0659439	-0.0265992	1892.34	28.7878	0.274992	0.00470662
2469	113.753	36.159	494	14	-2.1842	12.5533	-1.38458	0.132896	-0.00330405	591.39	86.3677	0.066294	0.00596454
2470	113.752	36.153	494	14	-1.9903	12.5533	-1.38353	0.273129	-0.00382076	591.39	-127.151	0.288918	0.000650123
2471	113.745	36.169	641	14	-3.75634	11.6967	-0.889032	0.337181	0.00286136	587.18	109.067	0.330415	0.02329
2473	113.744	36.169	677	14	-2.84152	11.6967	-0.700397	0.296753	-9.37136e-05	587.18	165.952	0.294065	0.0127876
2474	113.744	36.159	678	14	-3.54838	12.5625	-2.09888	0.28026	-0.00600369	590.37	64.9135	0.311504	0.0196335
2475	113.743	36.167	678	14	-3.43791	11.6967	-1.37948	0.268822	-0.00259733	587.18	-130.001	0.284168	0.00153171
2476	113.741	36.167	677	14	-2.74255	11.6967	-1.07427	0.201408	-0.00264461	587.18	-112.397	0.217976	0.00312705
2482	113.718	36.141	641	14	-3.57835	9.96667	0.467986	0.247874	0.00299187	587.08	-89.5642	0.223606	0.00223421
2483	113.713	36.145	743	14	-4.25679	9.96667	0.553617	0.272193	0.00651327	587.08	204.103	0.23326	0.0263941
2484	113.71	36.139	743	14	-7.25874	7.73917	1.61394	0.0503963	0.0271357	623.06	-11.7483	0.163269	0.00850832
2485	113.709	36.139	887	14	-3.88194	7.74583	1.51929	0.141333	0.00741713	621.84	123.184	0.119524	0.00835201
2486	113.708	36.139	885	14	-3.29156	7.74583	2.13583	0.032759	0.0108897	621.84	136.743	0.0286893	0.0103061
2487	113.705	36.139	885	14	-4.18569	7.74583	1.68551	0.173877	0.00859586	621.84	29.4178	0.0805404	0.00536965
2493	113.634	24.597	137	22	4.82062	20.0192	-3.58806	0.0162058	-0.0346259	1719.93	-22.4423	0.0181422	0.00299029
2505	113.538	24.662	62	18	5.15173	20.0442	-1.56436	0.058379	-0.0404043	1696.25	195.51	0.0221014	0.0531063
2514	113.36	24.13	120	18	4.20402	20.8383	-3.6757	0.142972	-0.141966	1924.33	-201.44	0.0148038	-0.127519
2520	113.215	25.364	786	22	1.05522	15.5483	-0.817048	0.645396	-0.0109552	1685.57	-208.026	0.333469	-0.0288544
2522	113.139	24.476	260	14	4.51584	18.2183	1.42088	0.246179	0.0881421	1871.45	-283.797	0.0332769	-0.107055
2526	113.11	25.08	775	26	3.77937	16.0425	0.666051	0.792901	0.00667086	1732.13	-204.131	0.164397	-0.0105772
2528	113.064	24.634	204	18	5.62166	18.9758	-0.885615	0.0144563	-0.0259359	1784.14	263.599	0.163985	0.128559
2529	113.04	25.64	280	22	4.73226	17.645	-1.00704	0.263369	-0.00979616	1508.61	142.554	0.0768402	0.0376786
2533	113.03	25.95	140	22	1.52441	18.075	-1.39474	0.0744813	-0.089823	1464.17	-213.925	0.0663054	-0.124482
2539	112.99	25.29	186	18	2.78273	18.91	-3.30881	0.0466529	-0.010195	1520.15	86.3413	0.222013	0.00275883
2544	112.83	27.22	50	22	4.00807	17.7408	-1.91679	0.187756	-0.00787968	1409.81	400.496	0.188526	0.0197213
2545	112.83	27.22	50	22	2.05066	17.7408	-3.42581	0.101181	-0.0155324	1409.81	231.269	0.0423024	0.0146282
2546	112.83	27.22	150	22	1.89764	17.7408	-3.63765	0.300793	-0.0650192	1409.81	219.251	0.0344733	-0.00271484
2547	112.83	27.22	150	22	1.08532	17.7408	-2.83888	0.0662524	-0.018563	1409.81	209.298	0.177273	0.00836123
2548	112.8	29.3	31	22	0.27256	17.3217	-3.85038	0.106424	-0.0111106	1355.09	-295.288	0.161883	-0.00596822
2570	112.58	26.81	80	22	2.87633	18.2408	-2.38155	0.0171482	-0.00753749	1344.26	172.361	0.355343	0.00995565
2571	112.58	26.81	80	22	3.43117	18.2408	-2.20036	0.398001	-0.0101168	1344.26	276.652	0.698666	0.0146227
2581	112.5	24.9	150	18	-3.1896	19.625	-1.88539	0.0661257	-0.108052	1620.02	90.5019	0.22815	-0.076474
2583	112.462	33.746	317	22	-3.09899	14.2175	-3.23349	0.0768703	-0.00653158	780.31	42.9775	0.209353	0.00274979
2585	112.456	33.751	317	22	-3.76137	14.5483	-3.90874	0.155695	-0.0153664	766.47	18.2145	0.0773353	0.00431802
2610	112.243	33.781	856	10	-3.81502	11.2083	-0.0231765	0.12402	3.33156e-05	859.58	-72.5465	0.0805231	-0.00214531
2611	112.239	33.78	856	10	-3.3724	10.7108	0.0210735	0.0546039	0.00365609	876.74	-127.62	0.0473824	0.000740495
2612	112.224	33.79	856	10	-3.51442	11.3667	-0.143469	0.171815	0.000962241	853.45	-45.361	0.0182671	0.000263
2613	112.183	33.79	758	10	-2.93177	11.6075	-0.470127	0.0754248	-0.000558756	843.75	62.9693	0.0249703	0.00408019
2618	112.1	31	100	22	0.14299	16.3942	-4.60716	0.137863	-0.0247146	996.09	159.181	0.390269	0.0275947
2619	112.097	27.112	165	18	3.54456	17.7483	-0.962235	0.295164	-0.0120013	1333.99	332.707	0.155995	0.0240343
2629	112.044	35.66	1121	14	-3.50527	9.30333	1.12234	0.215039	0.005873	618.61	-37.9328	0.0211249	0.00493264
2630	112.044	35.66	1120	14	-4.70187	9.30333	-0.97232	0.653405	-0.000197142	618.61	14.2315	0.298046	0.0135392
2633	112.011	35.428	1525	18	-3.31144	6.40667	2.81501	0.662451	0.012206	723.85	6.12525	0.467014	0.0035925
2634	112.011	35.428	1525	18	-3.65416	6.40667	2.80233	0.503532	0.0130425	723.85	6.65778	0.213824	0.00333646
2635	112.009	35.42	1613	18	-3.89043	6.39333	2.82624	0.0770596	0.00721767	725.63	140.163	0.0288627	0.00474175
2636	112.009	35.42	1612	18	-3.83022	6.39333	2.70091	0.245274	0.00633727	725.63	175.595	0.0287139	0.00418292
2637	112.009	35.42	1613	18	-4.17825	6.39333	1.71573	0.174637	0.00762777	725.63	223.531	0.0948571	0.00722236
2638	111.98	35.419	2134	14	-4.14134	5.2125	2.37131	0.0672341	0.0239021	760.84	138.38	0.102106	0.0189108
2639	111.98	35.419	2105	14	-6.15847	5.2125	-0.574851	0.206573	0.0200849	760.84	36.5955	0.0777238	0.0158994
2640	111.978	35.429	1887	14	-4.51363	5.26333	2.07238	0.232913	0.0139238	757.6	73.6223	0.122018	0.00532428
2641	111.978	35.429	1887	14	-3.36088	5.26333	4.11397	0.0560021	0.00903433	757.6	106.887	0.0705979	0.00390535
2642	111.976	35.422	2154	14	-4.8055	5.26333	2.04471	0.135581	0.0244782	757.6	42.9264	0.000843982	0.00415101
2643	111.976	35.422	2150	14	-4.80156	5.26333	3.26414	0.229678	0.0296307	757.6	129.636	0.0529598	0.0154877
2644	111.967	35.43	2223	14	-4.70021	5.27167	3.48256	0.184392	0.0223769	757.3	-6.48987	0.0538387	0.00101024
2646	111.958	35.427	2240	14	-4.08771	4.68583	4.74505	0.0286049	0.0155031	775.4	0.332929	0.215685	0.00140182
2647	111.958	35.426	2240	14	-6.45034	4.68583	1.33739	0.219631	0.15665	775.4	-118.904	0.134156	-0.0449464
2648	111.958	35.426	2240	14	-4.93527	4.68583	3.17213	0.119756	0.0262149	775.4	71.6392	0.0589263	0.00692672
2649	111.958	35.427	2226	14	-5.55863	4.68583	2.08007	0.027857	0.0150011	775.4	73.423	0.164356	0.0047186
2650	111.957	35.428	2182	14	-4.2088	4.68583	1.42298	0.0745229	0.0292911	775.4	145.676	0.201702	0.0137798
2651	111.957	35.428	2178	14	-5.43164	4.68583	-0.105464	0.0603209	0.0452757	775.4	-167.059	0.0772965	-0.0163831
2657	111.911	33.829	676	24	-3.83534	12.36	-1.48259	0.181697	-0.0038199	800.26	-57.581	0.160013	0.00174325
2658	111.91	33.841	676	24	-2.54184	12.2367	-0.313469	0.0986494	-0.0024534	800.35	66.436	0.109176	0.00411938
2678	111.61	29.28	30	18	-3.82392	16.9717	0.484694	0.185377	-0.00709756	1353.54	342.591	0.0041205	0.0269345
2692	111.52	34.1788	1197	10	-2.92296	9.29167	0.832066	0.0418809	0.005965	811.53	-28.9786	0.273932	0.00178014
2698	111.46	28.8	70	18	0.35199	16.5842	0.853946	0.178931	0.00319297	1503.19	66.202	0.0584831	-0.0219792
2717	111.363	34.2067	782	22	-3.13485	12.5458	-2.77278	0.127537	-0.00778425	695.94	19.0545	0.0843156	0.00597763
2726	111.229	31.727	685	18	-4.65886	13.0217	-5.64785	0.236149	-0.346863	1003.75	173.334	0.00145842	0.147652
2731	111.09	27.14	276	22	2.13401	17.0758	-2.21143	0.0162156	-0.0173155	1423.16	140.342	0.309312	0.015673
2732	111.033	31.183	1900	14	-2.7263	5.88793	0.719201	0.165342	0.0539814	1148.23	277.377	0.238346	0.0238397
2736	110.967	31.167	2000	14	-1.28581	5.32119	3.68907	0.0832878	0.0530419	1062.89	3.01439	0.0145862	-0.0853578
2738	110.926	31.069	1760	18	-0.97844	8.55167	3.41328	0.175197	0.0137578	1377.95	-241.411	0.199804	-0.00874208
2739	110.925	31.691	739	18	-0.55865	12.1883	-0.767006	0.1317	0.0025785	1022.86	298.204	0.191221	0.0167676
2740	110.924	31.66	1068	22	-1.30088	10.3325	2.76419	0.0298124	0.0219376	1122.57	198.693	0.256845	0.0165251
2741	110.921	31.683	815	18	-0.96236	12.1192	-1.54574	0.0875319	-0.00288535	1028.64	71.8898	0.179657	0.00359578
2742	110.911	31.675	1060	22	-0.4813	11.9117	-0.794509	0.252801	0.00123324	1040.28	343.242	0.107424	0.015378
2752	110.73	31.22	200	18	1.45169	16.1897	-3.17681	0.0630453	-0.0135996	1045.2	313.305	0.00933199	0.0183833
2753	110.73	31.22	260	18	1.02915	15.8297	-3.92181	0.161969	-0.0131294	1045.2	358.305	0.531085	0.0158483
2754	110.73	31.22	320	18	1.28579	15.4697	-3.45159	0.258854	-0.0116007	1045.2	318.887	0.31179	0.0160253
2755	110.73	31.22	400	18	1.03327	14.9897	-3.25976	0.0830442	-0.015492	1045.2	337.798	0.560045	0.0196107
2756	110.73	31.22	475	18	1.10067	14.5397	-3.12672	0.0330234	-0.0129007	1075.2	308.154	0.121204	0.0171356
2757	110.73	31.22	560	18	0.9074	14.0297	-2.34261	0.102216	-0.00983821	1115.2	236.375	0.142463	0.0136932
2758	110.73	31.22	600	18	0.4429	13.7897	-2.88307	0.693059	-0.00815566	1125.2	242.481	0.332904	0.0099621
2759	110.73	31.22	690	18	0.43038	13.2497	-3.16593	0.236475	-0.008644	1128.8	252.949	0.0420772	0.0115833
2760	110.73	31.22	740	18	1.05105	12.9497	-0.586169	0.107099	-0.00633186	1181.2	177.051	0.217363	0.0128807
2761	110.73	31.22	800	18	0.89276	12.5897	-1.64387	0.098327	-0.00801294	1205.2	129.613	0.014724	0.0104656
2762	110.73	31.22	885	14	-0.182024	12.0797	-1.78902	0.204584	-0.00527719	1243.45	62.5344	0.0512886	0.0042791
2763	110.73	31.22	950	14	-0.601434	11.6897	-2.38609	0.0282713	-0.00583088	1272.7	30.971	0.0606871	0.00267768
2764	110.73	31.22	1000	14	0.295315	11.3897	-1.1667	0.125986	-0.00202903	1295.2	-12.4475	0.209819	0.00251049
2765	110.73	31.22	1070	14	-0.620521	10.9697	-1.83488	0.0875147	-0.00454468	1333.7	-7.25353	0.268722	0.00122871
2766	110.73	31.22	1120	14	-0.502785	10.6697	-2.96481	0.123876	-0.00741971	1361.2	-10.1504	0.315964	0.00165804
2767	110.73	31.22	1200	14	-0.528684	10.1897	-0.9367	0.0146807	-0.0030113	1405.2	-75.9279	0.111144	-0.000607058
2768	110.73	31.22	1250	14	-0.518306	9.88974	-1.36271	0.428458	-0.00427815	1437.7	-87.4051	0.273218	-0.00117585
2769	110.73	31.22	1300	14	-0.796684	9.58974	-1.43038	0.308486	-0.00445011	1470.2	-136.919	0.0206954	-0.00339908
2770	110.73	31.22	1360	14	-1.37975	9.22974	-2.83232	0.0702463	-0.00671643	1493.61	-133.778	0.191833	-0.00353464
2771	110.73	31.22	1420	14	-0.753625	8.86974	0.0638693	0.086581	-0.000694048	1548.2	-243.014	0.131458	-0.00608257
2772	110.73	31.22	1500	14	-0.968133	8.38974	-0.562248	0.119914	-0.00174049	1600.2	-296.307	0.197273	-0.00734317
2773	110.73	31.22	1570	14	-1.35979	7.96974	-1.19218	0.164797	-0.0023523	1625.7	-324.529	0.369322	-0.00819524
2774	110.73	31.22	1630	14	-1.70056	7.60974	-1.35337	0.294537	-0.00262312	1635.7	-361.583	0.213267	-0.0113463
2775	110.73	31.22	1710	14	-1.83947	7.12974	-1.30169	0.31275	-0.00256552	1654.6	-346.722	0.202185	-0.0115206
2776	110.73	31.22	1790	14	-1.83899	6.64974	-1.07738	0.244075	-0.00250361	1602.81	-294.197	0.193006	-0.011077
2777	110.73	31.22	1850	14	-1.88254	6.28974	-0.881112	0.331039	-0.00156029	1587.3	-275.168	0.272303	-0.00977859
2778	110.73	31.22	1910	14	-2.09561	5.92974	-0.965783	0.204756	-0.00195156	1535.8	-216.128	0.158945	-0.00802833
2779	110.73	31.22	2040	14	-2.13467	5.14974	-0.141629	0.189178	3.79153e-05	1501.2	-192.345	0.255118	-0.00740772
2780	110.73	31.22	2100	14	-2.16688	4.78974	0.00475034	0.278002	0.000869912	1493.61	-172.211	0.0396322	-0.00770834
2781	110.73	31.22	2130	14	-2.30001	4.60974	0.0535756	0.336057	0.00106527	1470.2	-154.38	0.0167967	-0.00732196
2782	110.73	31.22	2200	14	-2.72312	4.18974	-0.744098	0.396104	0.000597532	1437.7	-106.765	0.14679	-0.00782038
2783	110.73	31.22	2265	14	-2.81396	3.79974	-0.359653	0.238392	0.00113247	1405.2	-62.7936	0.0175713	-0.00571684
2784	110.73	31.22	2330	14	-2.68408	3.40974	0.526133	0.190129	0.0028078	1361.2	-50.4119	0.129418	-0.0040374
2785	110.73	31.22	2400	14	-2.80445	2.98974	0.672389	0.237653	0.00381234	1333.7	-11.5242	0.183227	-0.00283616
2786	110.73	31.22	2445	14	-2.63436	2.71974	0.307693	0.0683085	0.00532611	1295.2	70.6844	0.316524	0.000177885
2787	110.73	31.22	2510	14	-2.84768	2.32974	0.192514	0.476815	0.00589286	1272.7	124.662	0.524159	0.00235796
2788	110.73	31.22	2580	14	-2.79961	1.90974	0.287732	0.245613	0.00867186	1243.45	178.813	0.38118	0.00552559
2789	110.73	31.22	2650	14	-2.78677	1.48974	0.434899	0.15795	0.0114596	1205.2	227.423	0.329207	0.00842302
2790	110.73	31.22	2730	14	-2.81241	1.00974	0.8997	0.0185672	0.0138258	1181.2	256.588	0.0658974	0.010485
2791	110.73	31.22	2810	10	-2.68671	0.529741	1.06023	0.229959	0.0174383	1128.8	290.44	0.00341425	0.0140159
2793	110.67	31.74	3005	22	4.07521	-1.06417	5.54592	0.141342	0.846972	1033.18	568.403	0.232327	0.558611
2794	110.667	31.75	1700	22	-0.04478	6.75956	2.85677	0.0817176	0.0138017	975.17	413.355	0.0132927	0.0170065
2795	110.667	31.75	1700	22	-0.9219	6.75956	1.83715	0.127078	0.0135876	975.17	356.995	0.123274	0.015046
2800	110.587	34.023	980	26	-1.49461	11.1767	0.153294	0.110721	-0.0102061	744.54	-199.853	0.214138	-0.101294
2802	110.554	30.087	1135	14	5.07871	9.74167	7.45261	0.16992	0.0551431	1565.92	377.89	0.0555855	0.0335252
2803	110.552	30.087	1135	14	0.04817	9.74167	2.25137	0.0336345	0.00836028	1565.92	-129.976	0.1674	-0.00394869
2804	110.547	34.1297	1248	18	-2.42968	10.4842	0.381026	0.00763785	0.00564182	740.56	-31.111	0.234564	0.00753986
2805	110.545	30.082	1186	14	1.08408	9.58833	2.28776	0.0195399	0.010244	1569.58	-240.036	0.179237	-0.00955266
2806	110.545	30.082	1182	14	1.6731	9.58833	2.96355	0.155876	0.0126702	1569.58	-252.809	0.231662	-0.00836123
2807	110.523	34.1545	1130	18	-1.66977	9.94417	2.0224	0.254335	0.0142522	747.8	-87.3388	0.288519	0.00391347
2808	110.47	27.119	393	22	4.14923	15.2608	-0.215959	0.142592	-6.47397e-05	1489.58	71.4598	0.0302129	0.0230247
2812	110.459	34.1998	1131	26	-3.48383	9.82167	0.467994	0.237383	0.0173632	740.68	-62.5695	0.348293	0.0138713
2814	110.451	34.2203	1241	18	-2.96498	9.55	0.188493	0.818775	0.00832061	742.23	-19.6736	0.354857	0.00690883
2815	110.44	34.1865	1236	18	-3.16034	10.18	-0.679017	0.0591706	0.00433937	732.9	23.967	0.343214	0.0147198
2816	110.437	34.242	1444	18	-2.56245	8.88083	1.66293	0.0633274	0.00589966	755	-16.0534	0.0639577	0.00247932
2819	110.387	27.334	884	22	3.02694	14.1283	2.67469	0.0418386	0.0490612	1511.52	-3.70245	0.161379	0.0297303
2821	110.385	27.324	946	22	2.43365	13.1692	1.64397	0.0573772	0.0198716	1556.77	251.938	0.173884	0.0145462
2822	110.384	34.0625	928	26	-2.76297	11.6317	-1.30673	0.073795	-0.0066124	714.69	-15.9029	0.23537	0.0107446
2824	110.37	31.47	2700	18	1.92938	9.27167	7.50672	0.127467	0.417608	1249.86	361.617	0.0530989	0.222842
2825	110.367	31.467	2178	18	-3.12053	9.28	-2.86335	0.0269507	-0.0147947	1249.95	-36.0858	0.0612647	-0.152948
2826	110.359	31.495	1700	22	-5.03689	7.3243	-0.950473	0.334327	0.0122754	995.126	14.4147	0.0709913	0.0117157
2830	110.317	31.463	2950	18	-1.32778	3.3525	9.22238	0.170068	0.0682811	1487.82	-178.274	0.208512	-0.0170895
2831	110.313	31.467	2881	18	-1.82366	3.3525	0.168144	0.112565	0.0434424	1487.82	-177.827	0.0594573	-0.0383453
2832	110.311	31.455	2700	18	-0.51579	3.81583	3.06329	0.166126	0.0324524	1473.07	-83.3263	0.242448	-0.00750832
2833	110.309	31.477	2410	18	-1.65974	5.35583	0.866306	0.0732809	0.0212347	1408.77	71.9022	0.0694305	-0.00131887
2847	110.283	31.452	2720	26	-1.96761	1.36379	8.17048	0.0517825	0.20243	1022.11	319.325	0.264481	0.0449922
2874	110.211	31.3	1700	10	-3.38381	7.77749	-1.74408	0.21801	-0.00178658	1062.8	-101.256	0.058863	-0.0109686
2883	110.193	31.447	2612	18	-2.18129	4.84667	-0.542629	0.0982282	0.0148661	1434.99	-240.753	0.219686	-0.0163564
2895	110.154	31.474	2224	14	-0.98427	5.92417	1.7236	0.116215	0.0181288	1386.37	-135.004	0.074492	-0.00582621
2896	110.15	31.474	2135	14	-0.36031	5.92417	5.00274	0.203058	0.0222858	1386.37	24.582	0.276728	0.000595992
2899	110.146	31.466	1996	14	-0.19999	8.07917	0.245546	0.29072	0.0063365	1306.43	-70.4451	0.306684	-0.00204286
2900	110.144	31.444	1673	14	-0.87743	9.66583	-0.208611	0.0841429	0.00411162	1248.97	-64.4977	0.0729713	-0.00168838
2912	110.041	31.461	1649	10	-1.3257	9.98333	0.249604	0.190191	0.015683	1234.84	-406.299	0.303327	-0.0324361
2919	110.002	31.478	1754	10	-1.57994	9.255	0.986271	0.11186	0.0101534	1262.23	-55.2472	0.128041	-0.00401112
2920	109.995	31.481	1765	14	-1.1473	8.50167	1.76454	0.135764	0.0173869	1288.61	-4.06099	0.137296	0.00199706
2921	109.995	31.516	1754	18	-0.136147	9.35583	2.18382	0.0332141	0.0191244	1246.85	204.439	0.130715	0.0133547
6407	120.783	31.7824	6	30	3.29533	16.0025	1.5684	0.220947	-0.0014358	1105.35	-60.1677	0.307445	-0.0119403
6408	121.03	32.0473	6	34	4.95443	15.685	3.0777	0.0438251	0.00268846	1090.33	13.9532	0.041354	-0.0177049
6409	120.696	32.3779	8	30	2.35159	15.2892	3.42885	0.0582926	0.0019912	1055.03	11.3895	0.0208535	-0.00533239
6410	120.495	32.6579	10	30	1.65606	15.0433	2.07218	0.151431	0.000662013	1044.98	-22.3718	0.0928275	-0.00422746
6411	120.39	32.9789	5	26	2.16922	14.7875	2.22885	0.198295	0.000995599	1044.35	-66.8249	0.05286	-0.00348881
6412	118.201	33.2551	17	38	0.73234	15.0208	2.16625	0.135017	0.000773782	944.75	232.439	0.193793	0.00089634
6413	119.962	33.918	5	26	2.1583	14.3808	3.68418	0.0129855	0.00289824	967.44	68.6217	0.0624698	-0.00144835
6414	117.895	33.9208	6	35	2.18068	14.5742	3.35405	0.0716184	0.00253543	891.8	166.474	0.0624398	7.00842e-05
6415	119.746	34.1047	4	24	2.4387	14.3075	3.88862	0.0296539	0.00346482	950.13	76.9837	0.0292816	-0.0023575
6416	119.43	34.349	8	30	1.42054	14.3283	2.56738	0.00354617	0.00142806	924.65	45.8132	0.00878786	-0.000822936
6417	117.48	34.6111	6	22	0.35133	14.5767	1.47807	0.0890141	-0.000260507	808.89	133.679	0.0036889	0.000727585
6418	117.678	34.9913	4	26	0.18262	13.5783	1.22166	0.176268	0.000189147	822.92	33.0462	0.152798	-0.00038574
6419	119.242	35.1008	10	32	-0.0879	13.9383	1.31674	0.172062	0.000306074	825.76	158.72	0.106163	0.00104296
6420	117.122	35.4041	4	26	0.25909	13.9108	0.791156	0.133313	-0.000280367	722.17	76.604	0.00658675	0.00102858
6421	119.484	35.4861	5	33	0.17519	13.4925	2.14567	0.244414	0.0011985	780.28	154.628	0.190884	0.00114348
6422	119.957	35.8533	7	26	-0.62901	13.1608	1.7527	0.0572642	0.00152521	720.11	152.547	0.188242	0.00533839
6423	119.239	36.0446	5	26	1.50383	13.0617	3.53524	0.0131796	0.00448707	683.47	334.295	0.184297	0.00609456
6424	118.861	36.0484	4	30	1.24724	12.1025	3.29364	0.0402361	0.00289996	718.31	114.265	0.0576991	0.000940604
6426	120.071	36.2257	6	26	0.74113	13.0858	2.96765	0.112347	0.00237809	658.16	331.028	0.014665	0.00355032
6460	112.929	34.5309	636	29	-0.40283	12.6925	0.689034	0.702463	0.0035943	693.09	-162.166	0.294469	-0.00132422
6462	111.205	35.0089	815	26	-2.49461	11.9583	0.23493	0.191627	-0.00627752	579.37	132.394	0.0616233	0.0832031
6472	110.997	34.4582	552	27	-1.43584	11.9183	1.0656	0.31675	0.00400217	653.57	35.9842	0.0632802	0.00601913
6474	110.969	33.9808	605	25	-0.64607	13.185	-1.14251	0.105033	-0.00262656	722.55	-238.23	0.0304739	-0.0039616
6475	111.054	33.7436	867	27	-0.70691	11.8625	0.585712	0.0680202	0.0012126	815.23	-245.153	0.0706412	-0.00465968
6476	111.065	33.5429	574	25	-1.63428	13.6408	-1.35172	0.15069	-0.00551792	822.97	-80.7798	0.140673	-0.00464087
6477	111.111	33.3372	345	29	-1.41417	14.7667	-2.42262	0.303945	-0.00435725	811.89	-152.181	0.308274	-0.00190611
6478	112.475	33.4752	189	30	-0.17548	14.8675	-1.9335	0.255146	-0.00546376	806.18	-277.902	0.305261	-0.00625317
6479	112.781	33.5372	241	34	0.495239	14.2308	-0.325506	0.0201983	-0.00253809	814.24	-341.745	0.122089	-0.00860376
6480	113.321	36.4074	846	38	-1.3243	10.7733	0.940502	0.146662	0.00323948	526.69	43.9351	0.0829433	0.00541244
6481	113.399	36.6178	918	30	-0.90231	9.22833	2.28537	0.124305	0.00421883	532.57	10.2472	0.068492	0.00225783
6482	113.628	37.4649	1100	27	-0.64673	7.9725	3.2015	0.0200956	0.00863197	525.72	-58.8958	0.0482479	0.00134534
6499	111.11	33.3373	342	30	-2.32423	14.7667	-2.51635	0.440762	-0.00546204	811.89	25.6333	0.0299641	0.000969006
6512	113.541	23.8567	89	29	0.28667	21.52	-4.0523	0.17109	-0.0172682	1969.02	-503.167	0.0240748	-0.0237088
6513	113.659	24.155	143	44	-0.0711	21.1225	-3.39618	0.219507	-0.013916	1877.26	-450.32	0.328174	-0.020093
6514	113.659	24.155	143	43	0.3603	21.1225	-4.06186	0.142863	-0.0217304	1877.26	-506.178	0.210387	-0.0320497
6515	113.067	25.9992	119	34	1.64936	18.2158	0.0389317	0.211306	-0.00600251	1458.54	-18.4982	0.764759	-0.00677548
6516	113.715	29.6275	44	28	-0.05051	17.3725	-0.0659183	0.111189	-0.00254193	1525.34	-221.728	0.00661783	-0.0102849
6517	113.715	29.6275	44	25	-0.50072	17.3725	-2.36181	0.0131956	-0.145236	1525.34	-300.086	0.00334564	-0.233744
6518	113.828	29.7319	37	28	0.07538	17.0667	-0.601089	0.152366	-0.00425735	1538.84	-218.588	0.199837	-0.0111923
6519	113.828	29.7319	37	25	-1.44962	17.0667	-3.38142	0.117143	-0.00545602	1538.84	-332.571	0.563998	-0.00719562
6520	113.738	31.1314	49	38	0.75099	16.2517	0.73494	0.220118	-0.000676027	1119.66	138.236	0.151304	0.00140445
6521	112.933	31.9219	119	43	0.7307	15.7083	1.12361	0.0803545	0.000467708	926.46	363.379	0.058307	0.00834924
6522	112.933	31.9219	119	41	0.2309	15.7083	0.349412	0.148866	-0.0015412	926.46	327.258	0.0730375	0.00381129
6523	111.064	32.1272	109	35	0.48559	11.6367	3.9126	0.112712	0.00433576	974.68	199.065	0.120952	0.00169585
6524	112.017	32.2225	155	30	0.435417	15.6533	-0.101036	0.0114465	-0.00209078	825.45	359.541	0.125624	0.00589353
6525	111.725	32.29	91	41	-1.3485	15.9233	-1.70385	0.170645	-0.00769053	845.47	438.17	0.0782454	0.00976292
6527	115.633	23.0014	98	20	0.11941	21.9208	-4.62922	0.0148751	-0.0274495	2154.11	-757.64	0.0328633	-0.0493522
6604	117.203	38.3588	3	26	0.19226	12.8733	1.70585	0.0630058	0.00114348	528.65	89.9445	0.00551384	0.00218589
6605	115	38.3561	46	27	0.94702	12.9017	3.23519	0.0998333	0.00256294	480.09	362.336	0.149718	0.00446141
6616	112.799	34.5966	252	26	0.81469	15.18	-1.44581	0.178271	-0.0192276	588.46	74.2734	0.176146	0.0292878
6632	111.105	35.0404	338	31	-0.547183	13.9683	-0.667554	0.016158	-0.00319108	514.37	98.3716	0.057703	0.00774218
6633	111.02	34.7117	346	29	-0.3188	14.1392	-0.593192	0.124471	-0.00286789	546.81	43.9787	0.0417886	0.00393929
6634	111.007	34.2265	994	24	-0.60343	10.4783	1.97809	0.0707849	0.00427471	742.03	-226.112	0.198003	-0.00350052
6635	110.958	33.9674	602	25	-1.04727	12.7767	-0.978682	0.00878457	-0.00579683	738.39	-79.1308	0.0381563	-0.000561319
6636	111.068	33.4822	408	35	0.10313	14.3542	0.62354	0.117331	0.0001079	809.26	34.5014	0.159217	0.00139634
6637	111.228	33.0993	183	30	0.50052	15.9017	-1.58382	0.0836865	-0.00367804	791.79	4.09401	0.0271026	-0.000261663
6638	110.975	32.9523	419	29	-0.386512	14.4425	-1.11734	0.295144	-0.00258185	848.88	-108.354	0.352247	-0.00175026
6639	110.963	32.9396	485	29	0.05244	14.01	0.729933	0.399171	-0.000197142	861.49	38.6089	0.492133	-0.000484503
6640	110.811	32.7893	269	22	-0.5484	15.71	-1.28782	0.395665	-0.00191382	818.71	232.213	0.769864	0.00472146
6641	111.167	32.4973	175	38	-0.15597	15.6025	0.112929	0.135907	-0.00244042	840.55	273.796	0.416513	0.00905562
6642	111.434	32.347	153	30	0.69328	15.5967	-0.313987	0.222289	-0.00317233	857.45	97.4758	0.0367089	0.000360565
6643	111.433	32.3474	148	30	-1.52345	15.5967	-1.58248	0.00777704	-0.00839553	857.45	51.0061	0.177315	-0.00065206
6644	111.691	32.3306	89	38	0.07042	15.9517	-0.734556	0.0916158	-0.00454829	841.36	-16.1255	0.0331832	-0.00184073
6645	111.903	32.1134	81	40	1.79099	15.7108	1.13447	0.050357	-0.000833105	850.1	75.8251	0.22607	-0.00211931
6646	112.139	32.2353	96	38	1.17894	15.565	-0.0563099	0.275251	-0.00268329	815.63	126.689	0.0543114	0.000556985
6647	112.086	32.6199	106	26	0.36517	15.4508	0.233736	0.278148	-0.00214157	779.76	52.3205	0.334132	-0.0003874
6648	112.149	32.9019	137	36	1.82158	15.29	0.272644	0.295354	-0.0152248	772.94	97.6288	0.0144889	0.00698334
6649	112.278	33.2114	189	31	0.030847	14.4867	-0.709536	0.00306711	-0.00211457	809.79	-141.356	0.00957415	-0.00236719
6650	112.476	33.4754	180	30	0.34187	14.8675	-0.24573	0.178305	-0.000592545	806.18	-45.5008	0.18779	-0.00220655
6651	112.804	33.5814	187	30	0.04904	14.56	0.33023	0.217196	-0.00132471	794.38	79.5519	0.204974	0.000430926
6652	112.81	33.7745	150	30	0.99302	15.0792	0.769845	0.0916003	-0.00124742	740.61	153.068	0.110949	0.00160825
6653	112.888	33.9482	238	42	0.18008	14.7267	-0.610911	0.0877176	-0.00863893	717.86	-123.581	0.006289	-0.00364715
6654	112.884	34.3023	410	30	0.392662	13.7067	0.993968	0.0926466	0.000108587	688.37	109.693	0.11819	0.00121264
6655	112.929	34.5803	641	37	-0.27825	13.2208	0.67708	0.0884639	-5.64861e-05	661.79	-41.2478	0.278264	0.000121633
6656	112.623	34.9118	131	46	1.0809	15.1008	0.628961	0.0835894	-0.000690213	565.23	202.639	0.180961	0.00220673
6657	112.835	35.1844	125	34	-0.4362	14.715	-0.50178	0.00870333	-0.00246011	547.92	373.317	0.0793197	0.00934794
6658	112.89	35.2902	861	33	-1.61963	11.2708	0.86109	0.00566738	0.0104031	610.68	122.58	0.204469	0.0255463
6659	112.903	35.4882	814	50	0.6216	11.1558	3.81389	0.0516791	0.0104615	583.66	232.763	0.201573	0.00934057
6660	112.957	35.7686	858	40	-0.2344	10.8383	3.05962	0.0468152	0.00274349	561.71	147.919	0.0253878	0.00200939
6661	113.064	36.0905	953	33	-0.10944	9.97	4.28417	0.0914447	0.00351039	544.19	219.533	0.0269155	0.0025968
6662	113.321	36.4073	836	38	-0.3837	10.7733	1.87848	0.133338	0.0015639	526.69	124.311	0.042007	0.00203521
6663	113.399	36.6178	917	30	0.0191	9.22833	3.65748	0.0140801	0.00797425	532.57	-55.944	0.0695661	0.000529412
6664	113.4	36.8972	996	33	-0.59028	8.78	3.75193	0.0538839	0.00739306	521.48	144.603	0.0521965	0.00496215
6665	113.449	37.1817	1302	26	-0.29263	7.5325	5.12659	0.273942	0.0112327	525.49	32.4934	0.146257	0.00216938
6666	113.616	37.4502	1156	27	-1.02712	7.55917	3.43532	0.22721	0.0127502	532.85	-15.7119	0.117102	0.00447718
6668	115.152	37.0778	33	43	-0.22142	13.3708	2.29745	0.0592402	0.00399443	483.7	294.156	0.149543	0.0155965
6671	116.537	37.8886	13	32	0.506712	13.0142	1.60656	0.208287	0.000729074	523.09	105.021	0.140335	0.00217169
6673	114.571	37.8292	54	36	-0.42416	13.3733	0.601087	0.3484	-0.000797941	483.51	194.555	0.464001	0.00897816
6685	111.016	32.5228	174	26	-0.76608	15.2883	-1.98998	0.0510001	-0.00377348	845	-26.1069	0.0405554	0.000141921
6687	117.103	38.0605	12	39	0.73969	12.8742	1.7308	0.0960642	0.00132403	530.59	33.8322	0.0999198	0.000693373
6688	116.213	37.7525	16	35	0.59788	13.1	1.44835	0.0627565	0.00092166	511.78	117.055	0.0356036	0.00213204
6691	115.391	36.9775	35	32	0.58587	13.485	2.27404	0.0965714	0.00309255	491.99	195.385	0.099503	0.00642285
6695	115.841	37.1377	28	26	0.55391	13.52	2.55313	0.0891775	0.00196111	499.45	355.875	0.108442	0.0051641
6696	114.272	37.0508	221	26	-0.12831	12.8375	1.66167	0.0703135	0.00134638	504.59	228.146	0.119794	0.00578103
6698	115.298	36.3547	40	30	0.47586	13.385	0.720068	0.0753372	-0.000676543	532.48	8.00365	0.141498	0.00179951
6702	115.988	37.8788	18	30	0.41276	13.2317	1.21744	0.187963	0.000191726	496.35	95.7616	0.0141211	0.00168193
6705	114.659	37.3526	50	24	0.9739	13.3442	1.30926	0.204682	0.00123547	479.12	64.4761	0.00498876	0.00401223
6706	114.436	36.3734	68	39	0.51797	13.8792	-0.363919	0.421769	-0.00358321	524	10.1799	0.231887	0.00392376
6707	114.185	36.7641	300	27	0.12361	12.9817	-0.0356741	0.360754	-0.000945097	518.71	-10.3823	0.440216	0.00312142
6708	116.689	38.049	9	29	0.11332	12.9825	1.12324	0.134844	-0.000314671	525.82	107.902	0.0554843	0.002014
6711	114.913	37.3747	37	40	0.96367	13.1608	1.37526	0.294798	0.00085202	475.63	90.6021	0.0105029	0.00230291
6712	116.309	38.6273	7	26	-1.10609	12.6733	2.45774	0.178157	0.157292	494.22	829.312	0.0206304	0.743215
6713	114.863	36.3056	56	40	1.01921	13.47	1.0936	0.220732	0.000362818	526.92	-17.5071	0.0422471	0.000444297
6715	115.554	38.1659	25	38	0.76802	12.9667	1.74767	0.283173	0.00230501	480.5	-23.7284	0.105371	0.000532087
6717	115.598	37.6785	23	27	1.88019	13.2175	2.0739	0.166234	0.00297132	473	203.641	0.25627	0.008127
6719	115.33	38.1236	32	26	0.33018	12.9875	1.29326	0.196486	0.0198673	474.6	7.17644	0.00944957	0.0248389
6720	115.237	38.2248	35	33	2.29119	12.95	0.990357	0.216345	0.00219995	475.15	217.199	0.023638	0.0201455
6721	117.213	38.0522	10	39	0.83823	12.8108	2.50111	0.00868665	0.00257411	530.58	76.6303	0.331555	0.002219
6725	115.33	38.1236	32	26	1.05275	12.9875	-0.15348	0.13617	-0.0035379	474.6	-3.62804	0.00377534	0.00572729
6726	114.937	37.5551	30	26	0.76407	13.0667	1.7722	0.0269953	0.0012028	472.6	216.705	0.0898884	0.00328105
6728	115.847	38.4578	12	25	0.33809	12.8442	2.21215	0.136055	0.00124235	489.81	328.931	0.0470358	0.00329765
6729	115.933	38.4615	12	27	0.10037	12.78	2.52625	0.0211268	0.00374252	492.72	222.276	0.0419591	0.00678065
6737	114.708	38.0578	60	46	-0.2415	13.1075	-0.487834	0.0283918	-0.00241489	485.71	57.1368	0.0733596	0.00377118
6738	115.962	37.9983	17	25	-0.46186	13.1058	1.30107	0.066188	0.000259647	498.93	138.849	0.141153	0.00445311
6739	117.636	38.1585	3	24	1.6491	12.6767	1.93224	0.0854572	0.00302893	526.92	-262.913	0.101155	-0.00286239
6740	115.002	36.3724	50	36	0.98996	13.3992	1.10733	0.314455	0.000632782	523.64	234.476	0.0515894	0.00373198
6741	115.753	38.2009	21	26	-1.10573	12.955	1.36251	0.0619084	0.0288552	489.03	611.605	0.00738065	0.272373
6742	116.881	38.1807	11	23	-0.00252	12.9508	0.736573	0.10467	0.00030358	530.08	-69.3563	0.0883076	0.000641547
6743	116.648	38.5312	7	26	1.71225	12.8842	2.56023	0.0458825	0.00899822	510.08	-164.076	0.102814	-0.00791122
6745	114.787	36.1679	56	30	0.63146	13.6333	0.533668	0.108521	-0.00047622	537.59	111.492	0.183612	0.00162024
6746	115.225	38.2075	35	38	-0.1553	12.9525	0.578868	0.164418	-0.000694254	475.11	79.4876	0.103808	0.0027982
6748	114.935	37.5935	31	26	1.23538	13.0467	0.934618	0.284423	0.000225858	472.48	63.2287	0.301351	0.00187143
6749	114.542	38.0115	70	52	0.256	13.335	0.687282	0.278281	0.000779112	489.02	-66.7447	0.0744423	0.00407392
6750	117.467	38.0943	7	32	0.495352	12.7208	1.17564	0.00300961	0.000698123	527.9	114.071	0.072664	0.00277939
6751	115.988	38.0375	16	33	0.01073	13.105	0.165192	0.160752	-0.000352845	500.33	16.0242	0.157051	0.00189292
6752	113.985	37.1	407	31	-0.12432	12.2383	1.73548	0.201072	0.00314069	507.93	62.4324	0.326363	0.00399471
6753	116.977	38.4525	6	22	0.7983	12.9042	1.97637	0.228667	0.00172037	525.68	60.2774	0.270854	0.00243118
6754	114.954	36.7948	40	33	1.2284	13.3767	1.01174	0.370083	0.000169372	496.68	-67.2285	0.0750284	0.000990124
6757	114.301	36.3899	101	28	0.70532	13.9017	0.544516	0.0573935	-0.00707581	527.73	27.5308	0.0907144	0.00395616
6765	114.552	36.0132	52	34	0.48721	13.845	1.20313	0.0610029	-9.45733e-05	555.43	83.1141	0.130353	0.00231628
6766	114.547	36.0247	49	31	1.68635	13.8583	0.436454	0.149209	-0.00272019	554.49	-159.435	0.0575727	-0.00263461
6767	114.524	36.028	52	31	1.49817	13.8942	1.02733	0.0375245	7.39392e-05	554.41	-12.1694	0.147025	0.000620338
6768	114.532	36.0352	52	29	0.93681	13.8625	1.03724	0.0883255	-0.000760885	553.82	117.596	0.0112221	0.00284302
6769	114.576	36.0344	51	37	0.48298	13.8342	0.945532	0.0790751	-0.000381045	552.96	129.155	0.17419	0.00473068
6770	114.58	36.0423	46	22	0.6848	13.8183	-0.391209	0.196834	-0.00411222	552.32	-181.53	0.277126	-0.00129379
6771	114.558	36.0455	54	27	1.15053	13.8467	-1.06542	0.16175	-0.00329115	552.41	-120.314	0.174891	0.00169309
6772	114.553	36.0551	47	22	1.0084	13.8425	0.0888372	0.11701	-0.00541929	551.5	-254.364	0.119255	-0.00577365
6773	114.522	36.0567	57	32	0.65516	13.8525	0.957124	0.060062	-0.000251221	552.53	-26.9606	0.132529	0.000934979
6774	114.137	36.1512	114	50	2.516	13.9758	2.0255	0.140311	0.00289824	560.07	174.938	0.122361	0.0059258
6775	114.159	36.1339	106	54	1.2065	14.0317	1.1779	0.0910956	-0.000150458	559.08	71.975	0.207565	0.000814545
6776	114.172	36.138	103	54	1.2065	14.0142	1.19568	0.0934221	-0.000126384	558.33	72.7382	0.248473	0.000826717
6777	114.177	36.1367	100	54	2.391	14.0142	1.50245	0.155148	0.00104632	558.33	98.354	0.00690657	0.00272923
6778	114.162	36.1613	98	50	0.9999	13.9775	0.773138	0.0834176	-0.000738876	557.04	82.823	0.137446	0.00241108
6779	114.198	36.1603	99	42	0.90776	14.0033	0.363127	0.113208	-0.00116463	554.54	10.9283	0.146365	0.00199819
6780	114.217	36.1562	91	39	0.56697	14.0308	0.113953	0.138125	-0.00346465	553.5	-227.248	0.0968462	-0.00471316
6781	114.306	36.1888	81	38	1.33274	14.0233	1.0488	0.195512	-8.08172e-05	545.63	37.8503	0.180176	0.00071366
6782	114.293	36.2053	89	38	1.29908	13.9833	1.21766	0.101077	6.62013e-05	545.24	125.632	0.105192	0.00190426
6783	114.169	36.1685	110	42	1.30159	13.9775	1.12836	0.0822895	6.70611e-05	557.04	38.1348	0.024862	0.00104721
6784	114.402	36.0967	60	39	0.05394	13.9483	-0.503439	0.0960564	-0.00234757	551.32	-164.493	0.0187089	0.000297858
6785	114.406	36.0936	58	39	1.45386	13.9483	0.989437	0.0320463	-5.93233e-05	551.32	118.23	0.217044	0.00154554
6786	114.393	36.1352	61	34	1.73617	13.97	0.959655	0.184476	0.00026128	547.34	102.826	0.142592	0.00292094
6787	114.37	36.1481	63	34	1.18678	14.0083	1.46243	0.0740329	0.000206342	546.88	60.5303	0.113038	0.00108179
6788	114.333	36.1485	66	54	2.3608	14.0358	2.04708	0.368335	0.00190952	547.66	179.179	0.202445	0.00484411
6789	114.438	36.1178	67	43	1.24389	13.9242	0.953979	0.322575	-0.000626591	548.65	16.4046	0.133347	-2.19474e-05
6790	114.447	36.1315	64	39	3.01099	13.9433	2.78085	0.0851467	0.0034846	545.7	201.849	0.200292	0.00449646
6791	114.48	36.1487	67	39	2.30422	13.89	0.873484	0.0142025	-0.00456634	544.28	145.548	0.0147769	0.00743815
6792	114.482	36.1647	64	26	2.7091	13.89	1.73149	0.0869851	0.00125869	542.26	79.2026	0.0619955	0.00169613
6793	114.488	36.1793	64	26	1.54073	13.87	1.31097	0.0322797	0.000314671	541.77	131.161	0.000353645	0.00248615
6794	114.521	36.1891	63	38	1.73041	13.8367	1.41773	0.0822955	0.00039033	539.83	133.56	0.0531833	0.00142013
6795	114.551	36.1747	50	36	0.97668	13.8117	-0.605782	0.132459	-0.00249837	540.19	-99.674	0.0722159	0.00255623
6796	114.593	36.182	54	40	0.2767	13.7592	-0.899269	0.750003	-0.00989529	538.89	77.1701	0.786859	0.00407862
6797	114.574	36.1444	46	40	1.00479	13.8208	0.296852	0.264608	-0.00152598	542.16	-20.3862	0.0128671	0.000673085
6798	114.589	36.1272	63	40	0.61318	13.81	-0.113902	0.0279856	-0.00205872	544.03	53.4493	0.315144	0.00167649
6799	114.376	36.1533	60	42	2.97577	13.9883	2.67305	0.00334718	0.00358175	545.94	281.392	0.0170583	0.0076982
6800	114.385	36.1539	70	42	1.25519	13.9758	0.456942	0.0431409	-0.000524796	545.77	155.842	0.344258	0.00215786
6801	114.408	36.1487	82	42	1.89115	13.9133	1.47675	0.10344	0.000191726	547.4	146.881	0.0766446	0.00170139
6802	114.405	36.1409	72	42	2.50658	13.9133	2.33646	0.0825071	0.00226718	547.4	201.381	0.0948221	0.00490221
6803	114.164	36.1215	117	54	1.0698	14.0075	0.203761	0.125734	-0.00151051	560.02	40.8167	0.0558187	0.00118332
6804	114.152	36.111	104	39	1.03501	13.9658	0.0778883	0.0446763	-0.00108992	562.77	47.5931	0.057698	0.00112181
6805	114.128	36.0475	128	33	1.27853	13.8142	0.375451	0.0709487	-0.000549557	574.51	0.383496	0.0333797	0.000976753
6806	114.166	36.0609	171	22	1.1616	13.5967	-0.227272	0.0115086	-0.00140381	576.39	-194.366	0.0589591	-0.000892652
6807	114.232	36.0722	0	28	1.57186	13.9558	1.06361	0.031459	2.57927e-06	561.6	29.1874	0.0613529	0.000575336
6808	114.254	36.0827	89	32	-0.047101	13.9667	-1.11725	0.0177824	-0.0101324	559.37	-20.2881	0.0486125	0.00285897
6809	114.396	36.089	57	34	-0.73913	13.9567	-0.519638	0.058409	-0.0420033	552.51	-62.5683	0.126155	0.00641427
6810	114.405	36.0765	75	39	0.78297	13.94	0.170109	0.477556	-0.00107556	553.41	75.7413	0.330885	0.00186857
6811	114.408	36.058	64	26	1.26291	13.9692	-0.133136	0.288367	-0.00145497	554.48	-136.228	0.153516	-0.00010236
6812	114.408	36.0374	57	27	1.38631	13.975	1.02026	0.336389	-7.30794e-05	556.26	6.81985	0.18357	0.000105763
6813	114.396	36.0291	60	29	0.76563	13.9758	0.817829	0.0536093	-0.000168341	557.51	129.906	0.0318158	0.00146624
6814	114.445	36.0386	56	30	1.23577	13.915	1.26223	0.124523	0.000147878	556.07	199.111	0.107944	0.00207302
6815	114.44	36.0494	56	25	1.26102	13.9258	1.5791	0.2378	0.000647397	554.9	148.885	0.337775	0.00214587
6816	114.466	36.044	54	28	0.84976	13.9083	1.55088	0.0430505	0.000969807	554.51	45.5528	0.107842	0.0020471
6817	114.475	36.0349	58	27	0.67348	13.9125	1.07759	0.0718983	4.04086e-05	554.88	128.166	0.0302939	0.00343228
6818	114.416	36.111	62	46	1.99263	13.9592	1.69737	0.194984	0.000946593	548.64	102.079	0.0791529	0.00179821
6819	114.433	36.1046	63	43	1.58378	13.9342	1.4354	0.0234408	0.000398068	549.29	76.8523	0.0900294	0.000549977
6820	114.452	36.1043	62	40	1.37206	13.9058	1.80293	0.0516789	0.000785818	549.17	68.8111	0.179411	0.000931013
6821	114.482	36.0944	59	40	1.3234	13.8908	1.22433	0.0952035	0.000168512	549.16	105.382	0.216225	0.00100977
6822	114.523	36.0908	60	40	1.23732	13.8542	1.77263	0.0520826	0.000913922	548.4	68.5097	0.0919154	0.0011101
6823	114.581	36.0903	54	40	1.50728	13.8317	1.8345	0.169907	0.00078066	546.49	81.624	0.16174	0.00105864
6824	114.574	36.0726	51	26	1.33121	13.83	1.9848	0.309841	0.00101881	549.01	84.8501	0.444216	0.000859915
6825	114.556	36.0735	53	40	1.10743	13.8367	1.21696	0.384467	0.000334446	549.66	113.864	0.476417	0.00109922
6826	114.514	36.0786	49	40	1.38872	13.8717	2.30854	0.0582125	0.00133434	550.37	182.304	0.0380371	0.0023967
6827	114.484	36.1072	60	40	1.39853	13.895	1.62196	0.0812928	0.000591513	548.11	68.7349	0.119102	0.000812608
6828	114.48	36.1247	58	26	0.68512	13.9033	0.173015	0.186245	-0.000906528	546.38	35.6373	0.214346	0.00107496
6829	114.503	36.1287	58	26	1.3383	13.8692	0.732832	0.0808604	-0.00056125	545.88	-5.97926	0.0405152	6.37213e-06
6830	114.514	36.1458	57	26	0.79282	13.8567	1.16118	0.063187	8.1677e-05	543.78	162.356	0.127476	0.0014939
6831	114.525	36.1582	55	26	1.50319	13.845	2.0735	0.00970916	0.000917361	542.6	191.014	0.252484	0.00174565
6832	114.549	36.163	53	36	1.31479	13.8175	1.97622	0.063154	0.000907904	541.49	175.392	0.0148703	0.00187567
6833	114.57	36.1679	44	40	0.30961	13.8058	1.91027	0.00484129	0.00123977	540.46	163.932	0.116828	0.00539925
6834	114.564	36.1279	58	30	1.60842	13.8008	1.91238	0.161504	0.00085288	545.07	112.57	0.114635	0.00125783
6835	114.559	36.1078	54	40	0.40177	13.8317	-0.122324	0.150257	-0.00223417	546.76	8.49949	0.0218814	0.00109942
6836	114.33	36.1689	75	54	1.5159	14.04	0.561116	0.0497686	-0.000364795	545.62	78.3797	0.0733003	0.00284625
6837	114.336	36.1925	77	41	1.82778	14.0108	1.33414	0.0901714	7.56587e-05	543.44	144.932	0.0349041	0.00264845
6838	114.357	36.1968	75	41	0.71691	13.9775	-0.130724	0.104689	-0.00177119	543.23	-21.472	0.115853	-8.42855e-05
6839	114.383	36.1936	68	26	1.0812	13.9483	0.187937	0.12189	-0.00114124	542.54	62.5737	0.123164	0.00230107
6840	114.375	36.1747	79	39	1.0033	13.9808	0.628745	0.164843	-0.000613781	544.16	5.19154	0.221824	-0.000215205
6841	114.275	36.1527	74	42	0.82448	14.0058	0.89004	0.444649	-0.000155186	550.73	56.3246	0.581052	0.00103162
6842	114.295	36.1515	79	34	1.48764	14.0833	0.825217	0.148807	-0.000373823	547.59	36.1973	0.0311987	0.000296475
6843	114.301	36.1347	74	50	1.2498	14.0442	0.352061	0.0312882	-0.000703884	550	-21.6586	0.0093875	0.000312889
6844	114.322	36.1276	72	50	1.4256	14.035	1.2102	0.215035	-7.22196e-05	550.12	105.388	0.0706655	0.00164237
6845	114.377	36.0294	65	34	1.15021	13.9933	0.133859	0.0097972	-0.000929226	557.91	-63.9358	0.209559	-0.000678434
6846	114.357	36.0319	66	34	1.43362	13.99	0.365906	0.0432836	-0.000899994	558.05	66.5317	0.151689	0.00215638
6847	114.34	36.0472	73	26	2.36207	13.845	1.44774	0.0850676	0.00125525	561.96	45.316	0.109027	0.00361459
6848	114.37	36.0715	64	47	1.2581	13.9708	0.633845	0.239086	-0.000462206	553.99	-32.6416	0.186137	-0.00030044
6849	113.541	23.8567	89	39	0.42701	21.52	-3.5947	0.0750985	-0.0148033	1969.02	-524.141	0.134219	-0.0222149
6850	113.186	24.8283	232	26	0.41301	19.5083	-0.823312	0.00669651	-0.0080402	1675.99	-214.716	0.0438885	-0.0130974
6851	113.186	24.8283	232	27	1.06515	19.5083	-1.02894	0.0146253	-0.00656734	1675.99	-301.752	0.0698457	-0.0111646
6852	113.106	25.0883	763	30	1.78246	16.1292	3.30818	0.0540568	0.00200324	1723.5	-326.788	0.00478743	-0.0125598
6853	113.067	25.9992	119	34	0.585039	18.2158	0.20683	0.309057	-0.00339716	1458.54	-52.7159	0.483342	-0.00452126
6854	112.871	26.4558	95	28	0.37906	18.2875	0.163768	0.0779412	-0.00604917	1407.52	75.4381	0.37798	-0.00609465
6855	112.871	26.4558	95	28	0.84368	18.2875	-0.626734	0.160215	-0.00395437	1407.52	-56.6024	0.254106	-0.00382844
6856	112.829	26.9414	77	31	1.55038	18.1592	-0.919737	0.0669006	-0.00411523	1386.65	-188.893	0.240289	-0.00604937
6857	112.829	26.9414	77	30	0.313411	18.1592	-3.23674	0.0975369	-0.0194976	1386.65	80.7259	0.0699229	-0.00625253
6858	113.034	27.5294	82	32	1.25616	17.6225	0.372736	0.263053	-0.00255537	1446.23	-235.365	0.136405	-0.00692727
6859	113.034	27.5294	82	33	0.69664	17.6225	-0.957194	0.118239	-0.00521262	1446.23	-57.6725	0.0835497	-0.00508821
6860	113.177	28.4392	59	34	1.59043	17.3442	0.679366	0.0940231	-0.00222308	1473.97	-136.804	0.0161444	-0.00740311
6861	113.177	28.4392	59	27	1.0776	17.3442	-0.972244	0.0773153	-0.00431624	1473.97	-196.236	0.0711632	-0.00702225
6862	113.269	28.7861	53	25	1.16106	17.2067	0.386319	0.0255221	-0.00467089	1483.36	-141.749	0.0187994	-0.0123394
6863	113.269	28.7861	53	23	0.80429	17.2067	-0.486632	0.00979281	-0.00338487	1483.36	-175.001	0.0492888	-0.00627623
6864	113.325	29.2908	56	23	0.3589	17.1958	-0.667365	0.155008	-0.00417748	1473.39	-188.561	0.0634549	-0.00812977
6865	113.325	29.2908	56	24	-0.43143	17.1958	-0.852344	0.105263	-0.00615973	1473.39	-75.2911	0.0971791	-0.00830157
6866	113.715	29.6275	44	27	-0.25286	17.3725	-0.10123	0.152403	-0.00374987	1525.34	-86.0151	0.063177	-0.00720226
6867	113.828	29.7319	37	24	0.79101	17.0667	-0.602292	0.157723	-0.00423113	1538.84	-286.806	0.0752704	-0.0111775
6868	114.261	30.2383	31	30	0.202274	17.3083	-0.0350053	0.104629	-0.00333047	1429.91	-78.7975	0.105001	-0.00622993
6869	114.261	30.2383	31	30	-0.68912	17.3083	-1.86974	0.198478	-0.00718327	1429.91	-170.308	0.168114	-0.00944661
6870	114.052	31.0172	33	26	1.07309	16.3767	-0.102175	0.139449	-0.00447066	1199.15	-41.3771	0.0633846	-0.00722725
6871	113.738	31.1314	49	38	0.77261	16.2517	1.91732	0.164237	0.00125525	1119.66	240.548	0.151172	0.00333177
6872	113.39	31.5333	106	26	1.09672	15.8592	1.3647	0.0105169	-0.000124665	1025.12	172.656	0.0078379	0.000595716
6874	112.456	32.1272	109	30	1.39445	15.7858	2.33871	0.030041	0.000545086	823.08	353.911	0.301784	0.00341107
6875	112.017	32.2225	155	30	2.10944	15.6533	2.65967	0.14649	0.000966368	825.45	293.717	0.404063	0.0021929
6876	111.725	32.29	91	41	-0.10473	15.9233	2.28904	0.114704	0.00444237	845.47	411.457	0.133651	0.0169373
6877	111.114	32.5067	183	48	0.5917	15.5683	-0.695868	0.0112391	-0.00278218	840.05	240.879	0.0198006	0.00424563
6878	111.114	32.5067	183	48	0.8503	15.5683	1.2389	0.196802	0.00902831	840.05	319.985	0.379429	0.03021
6879	111.114	32.5067	183	31	-0.46417	15.5683	-2.28941	0.171946	-0.00800176	840.05	300.518	0.195651	0.00907591
6880	111.114	32.5067	183	31	-0.62073	15.5683	-1.88134	0.168249	-0.0036342	840.05	189.654	0.388405	0.00376334
6881	110.716	32.2239	599	22	0.06447	13.6817	1.81302	0.0525235	0.00099388	874.96	251.216	0.113962	0.0021016
6882	110.424	29.1339	178	33	1.67317	16.7642	1.54066	0.0312201	-0.000660294	1384.3	-78.3116	0.0100776	-0.00546454
6883	112.781	27.2361	91	26	0.90408	17.8667	0.973373	0.0970116	-0.0018821	1391.6	-29.3903	0.0351664	-0.0101578
6884	114.576	23.1519	133	26	0.32359	22.2567	-3.43287	0.229818	-0.0389436	1924.9	-381.98	0.259489	-0.0518273
6885	114.576	23.152	133	26	-0.30086	22.2567	-4.64283	0.0392859	-0.0243741	1924.9	-533.674	0.143711	-0.0307153
6886	115.166	22.8401	114	36	0.23315	21.3778	-3.60382	0.126965	-0.0372034	1857.94	-481.712	0.135448	-0.0529449
6887	115.166	22.8401	114	36	-0.41022	21.3778	-4.47181	0.200879	-0.0212953	1857.94	-516.631	0.185706	-0.0279765
6888	115.633	23.0014	97	26	-0.01258	21.9208	-4.60205	0.0765219	-0.0434332	2154.11	-834.848	0.0519403	-0.0860201
6936	120.23	32.25	6	21	-0.55384	15.25	-1.60351	0.349222	-0.0136805	1012	423.211	0.466777	0.0521869
6937	117.39	31.56	10	8	-2.5921	15.8708	-0.171112	0.0966032	-0.0157646	1167	-3.81803	0.335094	0.0252772
6941	110.67	31.75	1700	22	0.21466	12.7542	-2.95822	0.197525	-0.00786248	1116	312.873	0.271259	0.0134331
6942	115.03	24.75	274	35	1.01369	19.6708	-2.7659	0.0820191	-0.0168384	1683	-366.287	0.0151277	-0.0287004
6965	116.12	29.97	31	14	-5.62798	17.2958	-2.99436	0.12341	-0.0376213	1406	-227.425	0.0708702	-0.041429
6982	115.81	30	44	18	-0.64437	17.2958	-1.17686	0.291989	-0.0298464	1388	-45.8731	0.415267	0.0108722
6993	120.44	31.78	9	22	0.07516	15.5958	-1.65851	0.0540754	-0.00291114	983	-32.7632	0.186866	7.13752e-05
7001	119.03	26.77	1007	14	0.51401	14.4042	-0.204149	0.0419419	0.0107124	1836	-209.209	0.0526893	-0.0338092
7002	110	31.49	1751	14	-0.10247	9.0625	2.43453	0.145933	0.0434668	1269	-5.62842	0.0941332	-0.00088864
7010	110	31.49	1700	14	-0.9932	9.0625	2.30874	0.0544953	0.0484534	1269	-15.7821	0.0301008	-0.00716767
7026	115.2	26.1	120	18	1.56007	18.85	-3.49858	0.0598278	-0.0260489	1496	-37.3832	0.222129	-0.0076804
7027	116.2	24.6	180	14	2.41886	19.5667	-2.89515	0.106515	-0.0727217	1569	75.2048	0.295078	0.000995011
7028	116.12	24.6	160	22	1.63556	21.2167	-2.76105	0.327902	-0.0609594	1487	377.692	0.214645	0.011645
7033	117.37	27.64	172	30	-1.5868	17.825	4.3045	0.174144	0.0298671	1788	-81.3615	0.161321	-0.246891
7035	115.9	28.6	50	38	-3.8505	17.95	-5.1718	0.0664711	-0.065517	1611	-630.098	0.0763761	-0.103249
7036	120.233	32.25	6	21	-1.46496	15.25	-3.43311	0.0302687	-0.105205	1012	169.162	0.0199727	0.0412796
7037	118.6	32.3	200	26	-0.03507	15.4458	-1.58076	0.104048	-0.0504669	963	451.671	0.0971847	0.150444
7046	117.183	34.6167	3410	22	-3.91199	14.2333	-9.52332	0.0590896	-0.0531855	662	384.81	0.0615493	0.0338986
7065	119.5	31.7	400	22	0.896643	15.6625	-0.688224	0.101271	-0.010347	1057	372.185	0.0663725	0.0637066
7066	113.3	25.2	100	26	0.94413	16.6542	2.58549	0.102799	0.0690936	1553	39.8075	0.0670763	0.0109218
7073	113.33	36.7932	1641	14	-3.53384	6.55833	1.85762	0.129174	0.0613609	633	-81.6272	0.0906982	0.0162321
7077	113.677	36.9699	1143	18	-3.37537	8.41667	0.770594	0.175999	0.00650553	602	192.237	0.165232	0.0128909
7078	113.642	37.2565	1273	18	-5.4452	7.06667	-1.23784	0.0175185	-0.0177316	570	-175.548	0.0376396	0.0152802
7079	113.342	36.9465	1479	18	-4.04539	6.70833	0.199454	0.0482424	0.0910038	606	-385.337	0.0722787	-0.0566954

## Sheet: 1200km
No.	Longitude	Latitude	Altitude	HII	Error (HII)	MAT/℃	Regression error (MAT/℃)	Regression error probability (MAT/℃)	Error (Regression error probability-MAT/℃)	MAP/mm	Regression error (MAP/mm)	Regression error probability (MAP/mm)	Error (Regression error probability-MAP/mm)
317	111.457	37.859	1860	18	-3.43168	3.24093	-2.05433	0.0766181	0.000940603	488.84	292.766	0.169189	0.0121966
331	112.073	39.006	2334	18	-3.013	-0.397854	2.04629	0.0763183	0.00841396	469.648	140.373	0.0811214	0.00901753
462	111.964	35.438	2250	14	-3.00596	3.97583	3.31622	0.123681	0.00131878	796.9	-7.13969	0.00412602	-0.000850552
492	112.742	38.2203	1060	26	-1.23515	8.12917	0.23378	0.00871904	-0.000133482	445.57	240.917	0.139226	0.00297445
493	117.476	37.892	1980	22	-3.85688	0.835068	-2.03765	0.075996	0.000487831	615.275	-143.317	0.0828227	-0.000224803
494	116.133	29.0333	14	22	-1.82402	17.825	-9.56265	0.356648	-0.132557	1534.54	-370.501	0.214112	-0.167425
496	112.284	39.102	1675	26	-3.1818	6.32083	-2.81647	0.105043	-0.00657751	432.39	77.4054	0.0447325	0.00671617
514	111.799	33.681	1768	18	-2.31133	6.51417	0.983432	0.036678	0.000145864	1001.58	-294.103	0.169962	-0.00190533
518	111.801	33.681	1785	18	-2.3414	6.51	0.967741	0.0360928	0.00192257	1002.33	-238.559	0.137863	-0.0162222
570	113.505	39.017	2275	14	-3.78468	-0.0958332	1.69711	0.0632953	0.00609266	658.4	-208.407	0.120438	-0.00294786
576	111.425	37.887	1980	18	-3.23646	3.36583	-0.149268	0.00556709	0.00204747	583.76	-242.725	0.140271	-0.00132165
586	117.475	40.588	1620	18	-2.64601	2.41583	3.63511	0.135575	0.00352334	678.62	-15.3942	0.00889629	0.000729771
589	112.325	39	1691	33	-4.2483	5.63583	-2.93454	0.109446	-0.00845014	453.85	-108.628	0.062776	0.00266296
597	115.068	37.963	2037	22	-3.41796	1.12571	5.17588	0.193039	0.0100031	475.79	295.445	0.170737	0.00609626
601	111.792	33.675	1635	18	-2.90491	6.95667	1.09035	0.0406656	0.000206992	989.16	-183.607	0.106106	-0.00478905
610	111.498	37.802	1635	18	-3.66387	5.84833	-0.213507	0.00796294	0.000298069	533.94	-66.9003	0.0386616	0.00162372
617	117.471	40.586	1620	18	-2.96982	2.41583	3.48102	0.129828	0.00314405	678.62	-163.87	0.0947003	-0.00158691
630	110.739	35.9086	915	26	-0.396689	10.4142	0.00983304	0.000366732	-2.47481e-05	515.33	73.3137	0.0423679	0.00144145
632	115.068	39.962	2060	14	-3.13844	1.255	3.56026	0.132783	0.00809098	601.25	94.6183	0.0546798	0.00285603
658	111.772	33.7	1285	14	-2.33021	8.83417	0.423659	0.0158007	-0.00170976	926.64	-78.6464	0.0454497	-0.00488741
668	117.47	40.586	1620	18	-3.21183	2.41583	2.69404	0.100477	0.00287924	678.62	-15.5038	0.00895963	0.00135644
686	115.068	39.958	2161	14	-2.81684	0.1675	5.76832	0.215135	0.00283001	631.16	21.8438	0.0126235	0.00118117
694	113.508	39.02	2840	14	-3.17982	-0.0958332	6.05488	0.225822	0.00294861	658.4	-132.197	0.0763965	-0.0007426
708	115.07	39.958	2181	14	-3.59676	0.170833	6.00333	0.2239	0.00538926	631.85	-8.43092	0.00487222	0.000980278
717	111.468	37.843	1635	18	-3.07032	4.57	2.62363	0.0978507	0.0034081	559.46	-241.98	0.13984	-0.00153259
723	115.072	39.972	1855	14	-3.42465	2.81167	2.12554	0.079274	0.00464744	560.92	106.809	0.0617248	0.00315417
725	111.931	33.811	667	14	-2.48963	11.9777	-4.56275	0.170172	-0.00889881	733.952	41.2014	0.0238102	-0.000115002
728	110.37	31.47	2704	18	0.21996	9.27167	-3.60899	0.134601	-0.00957423	1249.86	275.196	0.159035	0.00785422
734	111.758	33.706	1034	14	-2.4651	9.33	-0.567746	0.0211746	-1.57762e-05	909.14	-99.5578	0.0575343	-0.00142793
745	111.476	38.189	1350	26	-1.65102	6.60333	1.55805	0.0581089	0.00109352	494.63	158.803	0.0917721	0.00219197
764	111.775	33.677	1516	16	-2.92488	6.7525	2.47454	0.0922902	0.000739578	994.47	-209.7	0.121185	-0.00260864
769	117.467	40.564	1350	18	-3.01398	2.61667	5.77069	0.215223	0.0017186	678.41	75.421	0.0435857	0.00102265
785	115.069	39.959	2152	14	-3.27184	0.1675	5.95066	0.221935	0.00219524	631.16	-15.069	0.00870836	0.000542705
792	115.069	39.969	1891	14	-3.32799	1.255	4.76781	0.17782	0.00170442	601.25	69.9337	0.0404146	0.00133755
794	112.327	39.001	1682	33	-4.1603	5.72333	-1.85436	0.0691601	-0.00649285	451.31	-42.7704	0.024717	0.00391902
799	115.067	39.963	2010	14	-3.42157	1.255	5.16382	0.192589	0.00527924	601.25	55.2727	0.031942	0.00195162
818	115.073	39.974	1787	14	-2.13839	2.81167	3.56085	0.132805	0.00602329	560.92	223.635	0.129238	0.00437585
827	115.072	39.972	1814	14	-3.52533	2.81167	-1.13511	0.042335	-0.000181631	560.92	41.5848	0.0240318	0.00149572
846	115.073	39.956	2312	14	-2.84284	0.170833	6.45524	0.240754	0.00306535	631.85	-11.1417	0.00643878	0.000698738
847	117.476	40.587	1660	18	-3.77301	2.41583	-5.1476	0.191984	0.00156904	678.62	-111.609	0.0644987	0.0109431
863	113.491	38.9454	1830	18	-3.19442	1.82	2.51863	0.0939346	0.00161044	607.96	21.5303	0.0124423	0.00159367
874	109.917	25.617	850	14	1.44109	13.1325	0.642132	0.0239489	0.00307949	1773.81	-210.369	0.121572	-0.0121139
876	117.475	40.593	1750	18	-2.59059	1.2075	7.42872	0.277061	0.00160522	694.49	-76.4995	0.044209	4.90636e-05
880	113.508	39.021	2800	14	-4.1019	0.8675	-0.443543	0.0165423	-0.00897757	634.89	-191.314	0.11056	-0.0182096
886	117.473	40.558	1350	18	-2.32107	4.38083	4.57207	0.17052	0.00382805	662.96	-135.973	0.0785786	-0.000655337
887	111.391	37.905	1480	18	-4.22552	5.85583	-2.67441	0.0997446	-0.00613742	530.52	-240.654	0.139074	-0.00159558
893	111.485	37.826	1610	18	-6.67686	5.51167	-9.81451	0.366041	-0.0986529	540.06	-493.33	0.285095	-0.0182581
898	111.451	37.867	1760	18	-3.4539	4.28583	-5.80306	0.21643	-0.0272066	564.38	95.1033	0.0549601	0.0151652
916	118.783	40.529	1120	14	-2.98813	4.51417	-3.19654	0.119218	-0.000577714	669.13	-165.124	0.095425	-0.00146382
937	117.488	40.542	1550	18	-3.92426	4.55917	0.912293	0.0340248	0.00112578	663.58	4.61845	0.002669	0.000423311
940	119.289	40.517	1120	18	-2.73927	8.20167	-6.19682	0.231116	-0.00556231	608.2	-140.069	0.0809457	-0.000532823
947	115.069	39.958	2166	14	-3.39118	0.1675	6.48492	0.241861	0.0153667	631.16	93.1786	0.0538478	0.00289938
950	108.8	34.006	3110	18	-3.03372	-2.52583	5.37748	0.200558	0.0475743	616.694	166.691	0.0963305	0.0158708
995	117.474	40.593	2060	18	-4.44354	1.2075	-0.652797	0.0243467	0.0153257	694.49	-66.8502	0.0386327	-0.00248895
1005	117.485	40.553	1660	18	-4.41145	4.8225	-1.03895	0.0387486	0.000971932	660.49	-91.0342	0.0526086	-0.00083934
1011	115.072	39.956	2294	14	-2.39352	0.170833	6.86297	0.255961	0.022212	631.85	-41.4467	0.023952	0.000566861
1018	118.783	40.527	1220	14	-3.60361	4.51417	-0.925774	0.0345276	0.00196687	669.13	-87.5866	0.0506162	-0.00139459
1031	113.509	39.02	2740	14	-3.45872	-0.0958332	4.91606	0.183349	0.0150377	658.4	-81.2154	0.0469343	-0.00385805
1045	114.566	26.277	210	26	4.52728	17.9783	0.087468	0.0032622	0.00256527	1534.11	312.947	0.180852	0.0276519
1046	119.29	40.508	1220	14	-3.2453	3.2741	1.01714	0.0379352	0.00504151	545.952	6.84226	0.00395413	0.00147655
1062	113.527	38.9965	1864	18	-3.34275	2.2925	3.35195	0.125014	0.0027006	589.71	0.44185	0.000255345	0.00138558
1063	117.475	40.593	1790	18	-1.8375	1.2075	3.54795	0.132324	0.0870654	694.49	-409.76	0.2368	-0.103888
1066	112.501	38.993	1380	22	-2.42713	6.23083	-1.98253	0.0739403	-0.00509015	443.16	-66.7127	0.0385532	0.0114534
1072	115.069	39.968	1903	14	-3.23785	1.255	4.39119	0.163773	0.00336633	601.25	-3.50055	0.00202296	0.000911728
1075	124	40.261	104	14	-1.11256	8.30083	1.35592	0.0505703	0.00070452	939.12	47.9144	0.0276897	0.000530049
1083	117.474	40.593	2080	18	-3.61702	1.2075	3.77357	0.140739	0.0165795	694.49	-73.1244	0.0422585	-0.000622282
1092	115.6	39.9	1500	18	-3.05026	3.23731	0.994666	0.037097	0.00121316	466.9	44.5414	0.0257404	0.00241042
1101	114.755	39.398	870	26	-2.229	8.13833	-0.0612593	0.00228472	0.00288721	499.61	20.0443	0.0115836	0.00505078
1103	115.071	39.957	2233	14	-2.66051	0.170833	6.91191	0.257786	0.0114196	631.85	62.2582	0.0359789	0.00148618
1105	113.586	38.8843	1935	14	-3.30454	2.93583	4.50758	0.168114	0.00315076	582.98	41.8399	0.0241792	0.00540324
1108	114.116	26.55	1003	14	3.25032	12.8567	-0.272462	0.0101617	0.00138845	1956.5	-207.368	0.119838	-0.0158668
1111	111.458	37.852	1660	18	-3.57334	4.05583	-0.0155322	0.000579288	0.000487868	570.24	-90.2595	0.0521609	0.000139389
1118	111.964	35.438	2250	14	-2.34459	3.97583	3.64787	0.136051	0.001324	796.9	105.831	0.0611596	0.00128236
1119	119.2	34.8	150	22	-1.43643	14.1183	-6.54475	0.244092	-0.00369938	871.37	235.839	0.136291	0.0021284
1127	115.073	39.955	2352	22	-3.04328	0.170833	6.73574	0.251216	0.0036095	631.85	-60.2762	0.0348335	0.000435389
1131	111.739	33.715	905	14	-2.8633	10.31	-2.55837	0.0954167	-0.00355766	877.48	-164.729	0.0951967	-0.0028317
1134	115.075	39.955	2459	22	-2.72474	0.170833	7.30334	0.272385	0.00478022	631.85	-15.1057	0.00872957	0.000673772
1147	117.469	40.564	1300	18	-3.12673	2.61667	5.8258	0.217279	0.00627541	678.41	33.9835	0.019639	0.00484817
1156	118.791	40.536	1020	14	-3.04784	4.91417	-1.71731	0.0640486	-0.000232727	661.4	-29.9681	0.0173185	0.000932787
1158	122.194	40.082	325	14	-1.8762	8.74667	0.359789	0.0134187	0.00010234	639.95	204.224	0.118021	0.00276293
1159	113.524	38.7914	1586	14	-3.06939	4.16417	1.37232	0.0511819	0.00114237	551.13	91.564	0.0529147	0.00554823
1163	111.764	33.791	841	18	-2.69213	11.6283	-2.86016	0.106672	-0.00176074	824	4.20676	0.00243108	-0.000557586
1167	113.576	38.946	1568	18	-3.33233	4.18	2.04224	0.0761672	0.00171412	540.36	3.44332	0.00198989	0.00135837
1171	115.072	39.956	2295	14	-2.55181	0.170833	6.88131	0.256645	0.0221896	631.85	-32.9764	0.019057	0.000463302
1179	113.826	38.742	1909	18	-3.57041	2.07083	1.24679	0.0465002	0.00121398	642.38	-129.865	0.0750488	-0.000706192
1180	113.821	38.759	2222	14	-2.52741	1.42583	6.57648	0.245276	0.00217584	660.14	-83.8754	0.0484715	-0.000110436
1181	112.18	33.786	758	10	-2.22845	11.6075	-2.63854	0.0984068	-0.000493425	843.75	-43.6199	0.0252079	-0.000795016
1191	119.287	40.517	1020	18	-2.70913	8.20167	-4.10157	0.152972	-0.00187934	608.2	-64.7313	0.0374081	0.000282824
1193	115.073	39.974	1819	14	-3.59075	2.81167	0.193665	0.00722291	0.000226274	560.92	7.66649	0.00443046	0.00114117
1195	117.472	40.558	1300	18	-2.94197	4.38083	4.20636	0.15688	0.00253277	662.96	-52.9367	0.0305921	0.00152115
1196	114.794	39.835	1165	18	-2.56291	5.325	2.08097	0.0776117	0.00189277	485.03	7.17576	0.00414686	0.00278339
1206	115.072	39.956	2316	14	-2.69922	0.170833	6.90595	0.257564	0.00801862	631.85	-40.8963	0.0236339	0.0003917
1208	111.967	35.43	2221	14	-3.04037	5.27167	1.92493	0.071792	0.000656781	757.3	-131.424	0.0759498	-0.00168515
1210	113.642	38.4791	534	22	-2.07647	10.7575	-1.29873	0.0484373	-0.000219673	483.12	168.252	0.0972326	0.00248728
1217	109.929	35.616	1357	18	-1.59857	7.38667	2.64779	0.0987517	0.00300605	630.6	185.82	0.107385	0.00663428
1218	113.828	38.75	2102	14	-3.19698	2.07083	3.88769	0.144995	0.00139487	642.38	-106.645	0.06163	-0.000233471
1221	114.802	39.826	1165	18	-2.52094	5.8025	1.02534	0.038241	0.000895475	475.76	-111.099	0.064204	0.00117313
1222	113.484	38.985	2245	14	-3.38018	0.1325	5.85392	0.218327	0.00361808	654.81	-46.1753	0.0266847	0.00191065
1227	113.828	38.8439	1835	14	-3.44137	3.18833	2.34262	0.0873702	0.00160447	599.53	-52.6541	0.0304287	0.000698333
1228	113.812	38.8211	1509	14	-3.28504	4.29	2.60991	0.097339	0.00183608	570.74	-5.12946	0.00296431	0.00127932
1246	119.447	40.13	645	14	-2.28559	7.0225	1.66667	0.06216	0.000521024	664.31	8.7312	0.00504575	0.00152053
1250	114.753	39.404	870	26	-3.64144	7.96167	-0.84372	0.0314673	-0.00315605	499.8	51.5127	0.0297691	0.016281
1256	119.423	40.125	645	14	-2.06687	5.2125	3.47405	0.129568	0.00100662	695.12	-200.678	0.115972	-0.00195561
1258	113.43	38.6214	1168	18	-2.83311	4.59417	4.03773	0.150591	0.00170442	548.19	15.2076	0.00878846	0.00196202
1259	113.477	38.742	1163	14	-3.25116	5.89167	1.82176	0.0679442	0.000646338	514.64	112.719	0.0651402	0.00156784
1263	113.899	38.924	953	18	-1.77692	8.34333	1.48531	0.055396	0.000230489	494.83	242.557	0.140173	0.00149849
1264	113.52	38.5883	1110	14	-2.34939	6.79667	2.9086	0.108479	0.00115767	517.78	232.684	0.134468	0.00448623
1265	113.741	38.5769	738	18	-1.79779	9.62583	0.435548	0.0162442	0.000170554	503.6	229.601	0.132686	0.0015245
1266	113.62	38.6281	1298	14	-2.77679	5.09333	1.67363	0.0624196	0.000797387	554.59	12.6743	0.00732446	0.000921402
1268	113.651	38.6766	1436	18	-2.23766	4.70333	5.2005	0.193957	0.0016634	562.11	195.267	0.112845	0.00144706
1270	113.769	38.5356	578.47	22	-2.46385	9.99833	-0.690407	0.0257494	-8.86897e-05	504.86	205.032	0.118488	0.00297618
1271	113.63	38.8137	1514	14	-2.84667	3.76833	2.79393	0.104202	0.000895102	568.83	47.9987	0.0277384	0.00103195
1272	113.695	38.871	1316	18	-2.30046	5.83833	4.12131	0.153708	0.00140307	520.22	197.51	0.114141	0.00196081
1381	124.024	40.281	129	14	-2.06254	7.97083	0.359142	0.0133945	0.000131692	952.38	-119.567	0.0690976	-0.000652448
1410	122.34	39.639	177	22	-1.72896	9.47917	0.574859	0.0214399	0.000232204	640.36	116.717	0.0674506	0.00085529
1412	122.336	39.635	172	22	-1.85403	9.065	0.950879	0.0354639	0.000320484	651.92	205.91	0.118995	0.00126675
1413	122.333	39.633	160	22	-1.59108	9.065	0.822625	0.0306806	0.00029061	651.92	84.6305	0.0489079	0.000803684
1417	122.194	40.085	325	14	-2.17749	8.74667	0.69061	0.0257569	0.000211729	639.95	100.007	0.0577939	0.000924407
1438	121.865	39.309	189	30	-2.23738	10.0033	-0.660048	0.0246171	-9.88715e-05	611.93	101.051	0.0583973	0.00092799
1452	121.679	39.175	189	21	-1.95083	10.9633	-1.83145	0.0683056	-0.000366992	582.52	172.56	0.0997222	0.00120665
1453	121.676	29.6692	145	18	2.58666	16.1074	-1.39594	0.0520629	-0.000702282	1479.58	-41.2427	0.0238341	-7.46067e-05
1454	121.676	29.6692	149	18	3.41827	16.0834	-0.407511	0.0151985	-0.000243132	1479.58	-83.5468	0.0482816	0.000290221
1455	121.676	29.6692	187	18	4.4007	15.8554	1.14202	0.0425927	0.00130909	1479.58	187.183	0.108173	0.00891698
1456	121.676	29.6692	209	18	3.73272	15.7234	1.04762	0.0390719	0.00120839	1479.58	102.634	0.0593121	0.00361262
1457	121.676	29.6692	258	18	3.50771	15.4294	1.45202	0.0541544	0.00449416	1479.58	41.5286	0.0239993	0.00929758
1459	121.676	29.6692	297	18	3.70651	15.1954	1.06831	0.0398436	0.00271645	1479.58	164.499	0.0950638	0.0154727
1460	121.676	29.6692	365	18	2.94875	14.7874	1.15464	0.0430634	0.00155972	1479.58	-49.3187	0.0285012	0.0155266
1461	121.676	29.6692	400	18	2.39803	14.5774	-0.850314	0.0317132	-0.000320335	1479.58	78.7435	0.0455058	0.0225861
1462	121.676	29.6692	560	18	0.814537	13.6174	-1.74061	0.0649176	-0.00223701	1479.58	-291.932	0.168707	-0.0442122
1521	121.325	29.674	50	14	-0.63624	17.0758	-6.5441	0.244068	-0.00172904	1468.42	-553.564	0.319904	-0.00499305
1524	121.3	28.4	250	22	0.87317	18.0183	-4.25147	0.158562	-0.0124378	1576.67	-95.067	0.0549391	-0.0348928
1525	121.3	28.4	550	22	0.501941	16.0183	-3.24814	0.121142	-0.00113081	1576.67	-178.381	0.103086	-0.0213967
1526	121.254	29.67	100	14	0.21394	16.9592	-6.70739	0.250158	-0.0120496	1464.96	-475.885	0.275013	-0.129661
1527	121.252	29.672	50	14	-1.25756	16.9475	-6.88406	0.256747	-0.00225417	1463.23	-330.96	0.191261	-0.0051225
1600	120.408	40.419	116	22	-1.91632	9.71333	0.397803	0.0148364	0.000140158	596.76	248.323	0.143506	0.00198682
1602	120.383	31.1167	30	14	2.32557	16.475	-1.09647	0.0408939	-0.0151517	1199.34	-113.039	0.0653251	-0.0554653
1633	119.9	31.5	51	25	0.75505	16.1058	-3.27397	0.122106	-0.00240559	1189.46	-35.4933	0.0205115	-0.000769992
1634	119.887	40.0887	163	31	-2.01601	10.6725	-0.661427	0.0246685	-0.000118862	590.49	-36.5369	0.0211146	0.000439088
1638	119.816	31.318	50	29	1.9543	16.035	-2.62552	0.0979212	-0.00892342	1250.09	174.89	0.101069	0.00502021
1639	119.815	31.322	50	29	1.0809	16.0025	-2.96571	0.110609	-0.0130405	1249.33	127.434	0.073644	0.00149849
1645	119.729	31.231	250	22	0.38345	15.0175	-3.28847	0.122646	-0.000823121	1312.77	-164.659	0.0951563	-0.00171867
1646	119.728	31.231	210	22	2.18676	15.0175	-0.298282	0.0111247	-0.000114909	1312.77	109.176	0.0630927	0.00190764
1647	119.728	31.231	220	22	0.12225	15.0175	-4.30839	0.160685	-0.00486376	1312.77	-103.665	0.0599079	-0.00167071
1648	119.728	31.231	230	22	-0.255	15.0175	-4.38605	0.163582	-0.00474591	1312.77	-178.42	0.103109	-0.00232373
1649	119.727	31.232	180	22	1.77964	15.0175	-0.42045	0.0156811	-0.000181594	1312.77	96.1313	0.0555542	0.00275016
1650	119.724	31.231	150	22	0.61337	15.0175	-1.85849	0.0693141	-0.000585919	1312.77	-27.0953	0.0156583	0.00109414
1651	119.72	31.231	110	22	-0.35506	15.0175	-4.06955	0.151778	-0.00707019	1312.77	-12.3349	0.00712833	0.00193856
1652	119.719	31.231	100	22	1.63144	15.705	-3.44172	0.128362	-0.00354908	1280.69	55.0237	0.0317981	0.00316325
1653	119.717	31.23	100	22	3.10524	15.2725	0.873661	0.032584	0.007219	1303.36	268.625	0.155238	0.0168163
1654	119.717	31.229	110	22	0.05654	15.2725	-3.12346	0.116492	-0.00780827	1303.36	-113.588	0.0656424	-0.00327726
1656	119.7	31.2167	97	22	1.04217	15.6542	-2.45289	0.0914828	-0.00170853	1287.32	128.937	0.0745125	0.003483
1657	119.7	31.2167	108	22	1.61301	15.5882	-1.90051	0.0708813	-0.000884659	1287.32	189.167	0.109319	0.00538139
1658	119.7	31.2167	118	22	1.57901	15.5282	-1.78475	0.0665639	-0.000731373	1287.32	265.394	0.153371	0.00668282
1659	119.7	31.2167	133	22	1.60915	15.4382	-1.1133	0.0415215	-0.000192447	1287.32	-27.6889	0.0160014	-0.000269474
1660	119.7	31.2167	235	22	0.36253	14.8262	-3.28225	0.122415	-0.00229146	1287.32	-142.232	0.0821957	-0.00694519
1661	119.7	31.2167	343	22	-0.08545	14.1782	-3.14786	0.117402	-0.00510395	1287.32	-75.8514	0.0438344	-0.00208286
1662	119.7	31.2167	392	22	0.17482	13.8842	-3.08985	0.115239	-0.0056384	1287.32	22.8361	0.013197	-0.0021291
1663	119.7	31.2167	480	22	0.15434	13.3562	-0.850343	0.0317143	0.000706235	1287.32	-204.716	0.118305	-0.0206241
1666	119.68	31.22	80	22	1.25992	15.6392	-2.56394	0.0956245	-0.000599345	1287.74	5.18057	0.00299385	0.000514735
1667	119.68	31.22	100	22	1.86389	15.6392	-1.36108	0.0507627	-0.000603821	1287.74	60.0374	0.0346955	0.00520022
1668	119.659	40.117	137	36	-1.01947	9.70329	1.53506	0.0572515	0.000756361	569.379	165.991	0.095926	0.00208448
1670	119.649	40.0533	93	22	-0.95304	9.98407	0.93734	0.034959	0.000398581	573.804	117.955	0.0681661	0.00148462
1677	119.628	40.1623	196	31	-1.71785	9.34908	0.369591	0.0137842	0.000103645	567.419	71.1647	0.041126	0.000739133
1680	119.536	40.178	247	18	-1.56528	9.07088	1.83903	0.0685883	0.00157836	569.421	98.7386	0.0570609	0.00316284
1685	119.5	40.3864	590	18	-1.69841	6.97991	3.23355	0.120598	0.000878692	552.195	149.211	0.0862289	0.00104889
1688	119.461	30.405	1000	14	0.09797	11.8341	0.343745	0.0128203	5.1804e-05	1419.47	-77.0632	0.0445347	-0.00194278
1689	119.458	30.4	1000	14	-0.94571	11.8399	-2.29036	0.0854211	-0.00291766	1331.63	-300.14	0.173451	-0.00589804
1694	119.449	40.133	545	14	-3.80757	6.36083	1.68968	0.0630182	0.0128805	674.14	-4.12786	0.00238549	0.00451312
1695	119.448	30.408	1200	14	0.57298	10.639	0.24217	0.00903195	0.00257293	1432.94	157.462	0.0909971	0.0134864
1696	119.445	30.406	1300	14	-0.34228	10.0421	-0.170686	0.00636589	-0.000111664	1440.33	-284.475	0.164398	-0.00487284
1697	119.444	40.2591	437	26	-1.52349	7.94585	3.18126	0.118648	0.00125687	563.212	176.217	0.101836	0.00202496
1698	119.442	30.394	1500	14	-1.38319	8.85229	1.33982	0.0499698	0.000446059	1300.94	-325.154	0.187906	-0.00436718
1699	119.442	40.134	445	14	-3.17027	6.36083	2.63861	0.0984094	0.00439943	674.14	-31.0107	0.017921	0.00160743
1700	119.439	40.136	745	14	-2.33184	6.4475	2.66515	0.0993992	0.00111067	673.03	5.65806	0.00326979	0.00166454
1701	119.434	40.134	445	14	-2.1303	6.4475	2.94661	0.109897	0.00466908	673.03	-255.635	0.147731	-0.00247687
1702	119.423	40.125	945	14	-2.42119	5.2125	4.32101	0.161156	0.00127104	695.12	-7.40213	0.00427768	0.000311106
1703	119.422	40.126	865	14	-2.67541	5.2125	2.42808	0.0905575	0.00285426	695.12	-42.9233	0.0248053	-0.000973644
1704	119.409	40.1454	1303	14	-2.30584	4.30083	2.65352	0.0989655	0.00265099	710.28	-174.923	0.101088	-0.000544959
1705	119.407	40.134	545	14	-3.39158	5.14333	3.285	0.122517	0.0128772	695.79	-86.8205	0.0501735	-0.000184119
1707	119.401	39.9857	68	22	-1.7273	10.3767	-0.0164203	0.00061241	0.000443594	614.16	142.114	0.0821275	0.00385459
1710	119.346	40.0977	260	14	-2.25079	9.48667	-0.320619	0.0119578	0.000202069	630.27	86.5787	0.0500337	0.00414868
1711	119.345	32.098	38	21	-0.5249	15.278	-3.73917	0.139456	-0.00360241	1121.53	-310.917	0.179679	-0.00411291
1712	119.342	32.101	38	21	-0.595183	15.277	-3.64937	0.136107	-0.00170107	1121.02	-113.838	0.0657869	-0.00186315
1713	119.342	32.098	38	21	-0.149486	15.2782	-2.87954	0.107395	-0.00135944	1121.24	-71.3628	0.0412405	-0.00158772
1714	119.339	40.3028	461	22	-1.30725	7.87683	4.46945	0.166692	0.00741667	563.186	93.885	0.054256	0.00302368
1715	119.335	32.096	38	21	0.358859	15.2793	-0.723641	0.0269889	-0.00279525	1120.7	-23.967	0.0138505	-0.00170815
1716	119.332	32.098	38	21	0.126857	15.2787	-2.53792	0.094654	-0.00196139	1120.26	1.76224	0.0010184	2.77045e-05
1718	119.32	32.05	5	14	1.14074	15.5044	-0.967659	0.0360897	-0.00220258	1125.76	56.6897	0.0327609	0.000474628
1719	119.32	32.05	130	14	4.02715	14.7544	5.59696	0.208744	0.0527883	1125.76	517.219	0.2989	0.141712
1720	119.31	40.3803	529	14	-1.1173	7.4691	6.66096	0.248427	0.0176469	557.744	216.487	0.125108	0.00549697
1721	119.3	32.112	38	26	0.34132	15.2746	-0.912979	0.0340504	-0.00197657	1115.92	97.2285	0.0561882	0.0020883
1722	119.29	40.517	885	18	-2.95972	8.49833	-0.934718	0.0348612	-0.000629107	603.73	294.819	0.170376	0.00705672
1723	119.288	32.109	38	26	0.86433	15.2759	-0.7457	0.0278116	-0.00156766	1114.74	54.0149	0.0312152	0.000459603
1724	119.288	40.517	1320	18	-3.56117	8.20167	-7.40172	0.276054	-0.00878431	608.2	-208.508	0.120497	-0.00107836
1725	119.288	40.507	920	14	-2.3145	8.3225	-1.04495	0.0389724	-0.000849974	608.21	51.8493	0.0299637	0.0012074
1726	119.287	40.23	427	18	-1.77813	8.60167	0.89997	0.0335652	0.000262451	639.14	47.1942	0.0272735	0.000930533
1728	119.267	32.05	87	14	1.02708	15.0013	-3.40402	0.126956	-0.00301836	1116	152.698	0.088244	0.00558713
1729	119.221	40.2912	269	14	-1.1435	9.11098	1.98169	0.0739089	0.000330815	564.464	138.527	0.0800546	0.00106565
1732	119.208	40.4817	303	18	-1.26754	8.85906	1.301	0.048522	0.00250591	546.207	-45.6277	0.0263682	0.000695964
1733	119.207	39.8236	85	22	-2.32421	10.2041	-0.504632	0.0188207	-0.000336894	606.905	148.727	0.0859492	0.00217348
1736	119.187	40.182	382	24	-1.16893	8.49352	2.2058	0.0822673	0.000363635	576.268	56.473	0.0326357	0.000531031
1737	119.156	40.0543	109	26	-0.999685	10.1186	2.06062	0.0768527	0.00242796	588.874	95.4469	0.0551587	0.00205125
1739	119.135	40.2641	305	18	-0.2666	8.92454	5.46204	0.203712	0.0120287	569.266	198.46	0.11469	0.00402102
1741	119.118	40.1665	159	17	-1.82803	9.84961	0.198502	0.00740331	2.22284e-05	579.728	82.5615	0.0477122	0.000809579
1743	119.082	40.4642	332	22	-1.51387	8.74244	0.299723	0.0111784	8.3431e-05	550.464	-12.0263	0.00694999	0.000513637
1750	118.974	40.3605	311	18	-2.51273	8.96857	-0.389594	0.0145303	-6.23961e-05	561.888	72.1395	0.0416893	0.00299831
1752	118.948	40.4436	405	17	-1.95543	8.41092	1.47178	0.0548914	0.00767811	554.398	198.417	0.114665	0.00679725
1757	118.924	40.2099	452	14	-2.5151	8.16193	0.458905	0.0171153	0.000226274	578.88	106.636	0.0616248	0.00402859
1758	118.907	40.3734	319	26	-1.47472	8.95028	1.83845	0.0685667	0.000682888	561.889	133.829	0.0773396	0.00238499
1761	118.86	40.3368	329	22	-1.84751	8.91283	1.87481	0.0699228	0.000656781	566.285	222.426	0.12854	0.00208853
1764	118.795	40.526	1320	14	-4.58937	2.94319	-5.65394	0.210869	-0.00671215	543.901	-16.9107	0.00977267	0.00182437
1767	118.706	40.4301	438	22	-1.17325	8.28816	2.50715	0.0935065	0.00160745	554.085	50.3552	0.0291002	0.00154079
1768	118.703	40.3055	389	14	-1.906	8.59677	1.55536	0.0580086	0.000447924	567.202	141.432	0.0817334	0.00117025
1769	118.695	40.367	572	14	-0.1964	7.49647	7.76778	0.289706	0.0238709	560.731	204.139	0.117972	0.00489018
1781	118.56	37.54	3	40	0.71155	13.2042	0.330505	0.0123265	-0.00194629	531.95	-344.03	0.198815	-0.00287447
1782	118.56	37.54	3	40	-0.2977	13.2042	-0.820151	0.0305883	-0.00253776	531.95	-228.961	0.132316	-0.00121821
1783	118.56	37.54	3	40	0.4964	13.2042	-0.0950891	0.00354643	-0.00200497	531.95	-214.865	0.12417	-0.000221335
1784	118.549	36.507	122	42	2.2782	13.1725	-0.271968	0.0101433	-0.00998519	621.56	352.338	0.203616	0.0705528
1785	118.549	36.507	122	42	3.0253	13.1725	0.419708	0.0156534	0.00121163	621.56	556.628	0.321675	0.107812
1786	118.549	36.507	1132	34	1.6604	6.54951	6.07962	0.226745	0.00420511	621.56	811.577	0.469009	0.0467983
1796	118.406	35.817	254	26	-2.03581	12.6142	-2.57611	0.0960784	-0.000502376	747.36	13.9318	0.00805117	0.000185332
1797	118.394	35.832	254	30	-1.75245	12.5092	-2.41913	0.0902237	-0.000462842	749.26	46.8357	0.0270663	0.000507569
1798	118.391	35.831	254	30	-3.05	12.5092	-5.21755	0.194593	-0.0376275	749.26	-11.8927	0.00687278	0.00229368
1799	118.391	35.831	254	30	-2.8592	12.5092	-3.59217	0.133973	-0.00754869	749.26	-10.3157	0.00596143	0.000879793
1803	118.23	40.02	208	30	-0.72521	9.3075	3.2759	0.122178	0.0016593	676.88	77.6247	0.0448592	0.00082472
1806	118.138	27.049	325	18	5.04026	18.3658	-1.09805	0.0409528	-0.000358787	1716.38	139.772	0.0807741	0.00678684
1807	118.131	26.73	835	18	3.6797	14.775	1.98402	0.0739958	0.00144223	1858.3	-184.76	0.106773	-0.00356679
1810	118.101	25.719	1360	14	0.8027	14.3958	0.532855	0.0198733	-0.000568837	1764.57	-555.772	0.32118	-0.00716999
1811	118.094	27.266	224	22	3.86115	18.8175	-3.08557	0.115079	-0.00141463	1726.66	-34.019	0.0196595	0.000507048
1812	118.084	26.702	866	18	4.80167	15.1433	2.80019	0.104436	0.0085665	1839.86	10.1868	0.00588694	-0.000141354
1813	118.072	26.703	786	18	4.332	15.6433	3.16662	0.118102	0.023354	1817.61	239.811	0.138587	0.00450877
1817	117.96	35.559	463	14	-1.47687	12.7292	-2.44772	0.09129	-0.00100065	795.81	89.7809	0.0518843	0.00248416
1818	117.958	35.555	463	14	-2.00284	11.2458	-1.56247	0.0582737	-0.00103459	858.3	-95.7809	0.0553517	-0.00115516
1819	117.958	35.555	463	14	-1.7668	11.2458	-1.22583	0.0457185	-0.000321864	858.3	-82.2686	0.0475429	-0.000618756
1820	117.957	35.547	662	14	-2.17911	10.3583	-0.460049	0.0171579	-4.92679e-05	898.3	-158.82	0.0917819	-0.00152508
1821	117.956	35.554	556	14	-1.72931	11.2458	-1.05174	0.0392256	-0.000293892	858.3	-37.2696	0.0215381	0.000109338
1822	117.956	35.554	556	14	-1.93599	11.2458	-1.16507	0.0434524	-0.000286806	858.3	-87.1456	0.0503613	-0.000518606
1823	117.955	35.552	662	14	-2.11694	10.5458	-0.743826	0.0277417	-0.00014758	858.3	-126.912	0.0733423	-0.00202554
1824	117.955	35.552	662	14	-2.0761	10.5458	-0.780545	0.0291111	-0.000246824	858.3	-162.093	0.0936734	-0.00193365
1825	117.953	28.879	920	22	0.79873	12.8442	-1.2599	0.0469891	-0.00094023	1753.52	-383.433	0.221586	-0.00814722
1826	117.951	35.545	832	14	-2.0787	10.3583	-0.433917	0.0161833	-5.47877e-05	898.3	-137.79	0.0796287	-0.000548426
1827	117.951	35.545	832	14	-1.75714	10.3583	-0.304297	0.011349	-3.9571e-05	898.3	-157.073	0.0907723	-0.000639734
1828	117.951	35.557	662	14	-1.81323	11.2458	-1.22453	0.04567	-0.000290535	858.3	-148.605	0.0858787	-0.000837953
1829	117.951	35.55	832	14	-2.12413	10.3583	-0.662108	0.0246939	-0.000178237	898.3	-158.703	0.0917143	-0.00258725
1830	117.948	35.548	936	14	-1.85736	10.4292	-0.370485	0.0138176	1.38368e-05	895.51	-140.248	0.0810492	-0.00157188
1831	117.947	35.549	936	14	-2.08087	10.4292	-0.825279	0.0307795	-0.000149818	895.51	-84.5007	0.0488329	-0.000463764
1832	117.947	35.549	936	14	-2.12795	10.4292	-1.0701	0.0399104	-0.000347598	895.51	-80.1594	0.046324	-0.00158015
1833	117.946	35.554	756	14	-2.37941	10.4608	-0.55127	0.0205601	-8.90253e-05	892.87	-189.758	0.109661	-0.000798656
1834	117.946	35.555	756	14	-2.75482	10.4608	-1.35809	0.0506512	-0.00166564	892.87	-246.696	0.142565	-0.00642508
1835	117.945	35.557	756	14	-2.87292	10.4608	-0.936222	0.0349173	-0.00025861	892.87	-256.583	0.148279	-0.0022619
1836	117.943	35.558	811	14	-2.63376	10.4608	-2.91528	0.108728	-0.00277332	892.87	-199.362	0.115211	-0.00310736
1838	117.942	35.553	811	14	-2.45532	10.4608	-1.91143	0.0712885	-0.00759867	892.87	-8.79553	0.00508293	-0.00322717
1839	117.94	35.549	852	14	-2.53873	10.4292	-1.01276	0.0377718	-0.00024951	895.51	-178.295	0.103036	-0.00178571
1840	117.938	35.551	811	14	-2.38864	10.2167	-0.783176	0.0292093	4.89695e-05	903.91	-31.2842	0.0180791	-9.51799e-05
1841	117.938	35.55	852	14	-1.72543	9.98417	0.272076	0.0101473	7.17573e-05	915.41	-76.1669	0.0440168	-0.000532592
1843	117.893	40.593	670	18	-3.27657	6.88833	-0.00347645	0.000129657	-3.15404e-05	644.09	-12.9757	0.00749864	0.00219584
1844	117.891	28.849	870	14	1.87513	13.2558	-1.48304	0.0553113	-0.000603821	1765.94	-256.905	0.148465	-0.0166602
1846	117.843	40.576	590	18	-1.94163	8.24833	0.778339	0.0290289	7.38086e-05	634.8	-109.052	0.063021	-0.000198219
1847	117.839	40.578	590	18	-2.14066	8.335	0.746846	0.0278543	0.000188158	633.99	5.90176	0.00341062	0.00179447
1848	117.832	28.904	510	18	3.67068	15.3106	0.651597	0.0243019	-0.000210535	1763.65	39.8127	0.0230077	0.000638
1849	117.831	27.928	946	18	3.33694	14.7579	2.04604	0.0763089	0.00552017	1819.52	-140.18	0.0810099	-0.00481852
1850	117.831	27.928	885	18	1.76562	15.1239	-1.13178	0.0422108	-0.00178013	1817.24	-234.601	0.135576	-0.0103808
1851	117.811	28.857	620	14	2.93163	14.725	1.37278	0.0511991	0.0016675	1765.34	-298.686	0.17261	-0.0357494
1853	117.795	28.856	440	14	4.08771	15.8003	0.529569	0.0197508	0.00261996	1765.22	-192.691	0.111356	-0.00540047
1854	117.784	27.861	2158	14	-0.3886	7.36306	3.03586	0.113225	0.00408017	1848.1	-386.293	0.223238	-0.0271104
1855	117.783	27.862	2116	14	1.01457	7.61598	6.15799	0.229668	0.0036412	1646.9	-291.666	0.168553	-0.00583909
1856	117.768	27.839	1932	14	0.65277	8.6524	4.38325	0.163477	0.00489546	1842.43	-226.798	0.131066	-0.0202889
1857	117.766	27.843	1801	14	3.22441	9.44495	7.14997	0.266665	0.00638804	1839.94	-207.814	0.120095	-0.00628581
1859	117.762	27.84	1801	14	3.24528	9.43205	6.84366	0.255241	0.00415551	1839.94	-59.9204	0.0346279	-0.00284898
1860	117.76	27.845	1713	14	3.29465	9.96851	6.00901	0.224112	0.00442926	1838.47	-64.8873	0.0374983	-0.00250276
1861	117.76	27.84	1765	14	2.45932	9.64499	5.72513	0.213524	0.00352073	1839.32	-32.5992	0.018839	-0.00257044
1863	117.749	28.859	405	18	2.30136	15.9927	-1.80198	0.0672065	-0.00146125	1764.86	-114.42	0.0661232	-0.00582695
1864	117.748	27.841	1609	18	2.31003	10.5635	3.32268	0.123922	0.0293183	2102.74	-224.983	0.130017	-0.0308459
1865	117.747	28.858	405	18	3.88151	15.993	-0.121859	0.00454484	0.000420511	1764.91	-41.8591	0.0241903	-0.00207593
1866	117.744	28.864	283	18	4.85864	16.7159	0.795341	0.029663	-0.000112596	1764.11	118.657	0.0685717	0.020644
1867	117.744	27.879	749	18	2.4522	15.7874	-1.11009	0.0414018	-0.000743681	2123.83	-464.911	0.268672	-0.0432072
1868	117.738	27.834	1422	18	2.66959	11.651	2.46669	0.0919975	0.00159888	2091.93	-318.779	0.184222	-0.0135881
1869	117.736	27.839	1514	18	2.22732	11.1067	1.6819	0.062728	0.00155002	2094.46	-414.263	0.239402	-0.0183853
1870	117.727	27.83	1337	18	1.46615	12.1301	0.23499	0.00876417	0.000749461	2082.33	-562.115	0.324846	-0.0257587
1871	117.711	27.82	1246	18	1.83518	12.6188	0.878301	0.032757	0.000869032	2064.56	-543.99	0.314371	-0.0311383
1877	117.59	40.5	550	29	-2.19288	8.41417	1.2532	0.0467392	0.00149892	654.75	0.898323	0.00051914	0.000963839
1878	117.59	40.502	550	29	-2.33175	8.72917	1.29441	0.0482762	0.00392912	647.35	18.1502	0.010489	0.00112095
1884	117.522	25.973	1187	18	4.08329	13.655	1.26804	0.0472927	0.000818272	1851.27	-133.249	0.0770044	-0.0067123
1885	117.492	40.557	1260	18	-3.31469	5.90083	1.16484	0.0434438	0.00623972	655.96	25.4856	0.0147281	0.0118465
1886	117.487	40.556	1050	18	-2.79208	4.8225	3.83031	0.142855	0.00573686	660.49	-67.7337	0.0391432	0.000215498
1887	117.485	40.557	1160	18	-2.49612	4.8225	3.84443	0.143382	0.000840277	660.49	-88.289	0.0510221	-5.55939e-05
1888	117.482	40.559	1160	18	-2.54996	4.8225	3.79576	0.141566	0.000890626	660.49	-2.88935	0.00166975	0.000566965
1890	117.472	40.559	1450	18	-3.41055	4.38083	0.729484	0.0272068	0.0025453	662.96	-265.542	0.153456	-0.00449952
1891	117.472	40.558	1360	18	-2.58669	4.38083	4.73677	0.176662	0.00154592	662.96	-102.85	0.0594369	-7.74385e-05
1892	117.47	40.567	1375	18	-3.19576	3.48083	4.46017	0.166346	0.0136854	669.3	-70.7696	0.0408977	-0.000389562
1893	117.467	40.564	1360	18	-2.72319	2.61667	6.46209	0.24101	0.00144037	678.41	11.644	0.00672905	0.00118521
1894	117.463	40.565	1450	18	-3.44255	2.61667	2.33996	0.0872709	0.00593154	678.41	-88.2805	0.0510172	-0.00108645
1896	117.457	26.169	240	22	4.77586	19.3183	-1.99508	0.0744083	-0.000960743	1688.37	254.368	0.146999	0.00628812
1897	117.454	26.167	240	18	3.3546	19.3183	-1.3891	0.0518078	-0.00330964	1688.37	111.412	0.0643849	-0.000678453
1898	117.453	26.173	240	18	3.6281	19.3258	-3.00669	0.112137	-0.00121697	1688.83	211.186	0.122044	0.00263349
1899	117.448	25.969	625	22	3.28515	17.465	-1.45462	0.0542514	-0.000939111	1734.08	-27.4316	0.0158527	-0.00211234
1900	117.444	25.962	626	22	3.88487	17.465	-0.990797	0.0369527	-0.000685238	1734.08	102.194	0.0590578	0.00093793
1901	117.434	25.964	626	22	4.00682	18.2708	-1.07321	0.0400263	-0.000355057	1709.92	200.31	0.115759	0.00187817
1903	117.414	28.329	97	26	2.77796	18.385	-2.7067	0.100949	-0.00799438	1926.57	-130.605	0.0754765	-0.00913369
1904	117.373	28.301	93	26	4.33656	18.5442	-1.44915	0.0540474	-0.000529975	1911.21	-186.144	0.107572	-0.00511441
1906	117.358	24.646	172	14	3.56021	21.1675	-4.58869	0.171139	-0.00293407	1664.81	42.808	0.0247387	0.00396924
1907	117.3	38.2	5	22	-0.10923	12.8025	-2.1416	0.0798729	-0.00188941	529.54	-244.094	0.141062	-0.000354252
1914	117.224	24.917	415	14	5.98056	20.2808	-2.09843	0.0782629	-0.00491747	1687.88	50.7294	0.0293165	0.0256624
1915	117.223	24.919	415	14	4.50783	20.2808	-2.9725	0.110862	-0.00502824	1687.88	241.713	0.139686	0.0109327
1926	117.008	28.093	127	14	3.30688	17.755	-0.706143	0.0263362	-2.35337e-05	1910.45	-141.162	0.0815774	-0.00711856
1934	116.887	25.296	1365	14	4.03262	14.9392	2.00554	0.0747984	0.00132326	1874.51	-201.413	0.116396	-0.00278721
1936	116.886	25.282	1085	14	2.41263	15.8067	-3.01392	0.112407	-0.00475001	1839.78	-24.4689	0.0141406	-0.0259345
1938	116.884	25.304	1365	18	5.17336	14.6617	2.30314	0.0858977	0.00175589	1885.72	7.58259	0.00438197	0.000229148
1941	116.836	25.237	779	21	3.99618	17.715	-3.18014	0.118606	-0.00805816	1770.5	-48.3642	0.0279496	-0.00778516
1942	116.835	25.213	779	14	5.56696	17.5708	-0.182665	0.00681266	0.00041171	1776.41	130.138	0.0752066	0.00439319
1944	116.791	25.712	587	17	1.1349	18.2567	-7.6114	0.283874	-0.00233174	1750.38	-365.832	0.211414	-0.00678511
1945	116.784	25.715	587	17	1.32721	18.1833	-7.76727	0.289687	-0.00722683	1753.07	-466.448	0.26956	-0.0117169
1948	116.729	23.869	512	22	5.2022	19.4017	-2.04006	0.0760859	-0.00129827	1748.98	171.686	0.0992171	0.00560966
1958	116.679	23.91	450	22	4.22406	19.5192	-2.27294	0.0847714	-0.00127366	1744.41	59.0364	0.0341171	0.00306957
1965	116.65	23.954	1276	22	1.88075	17.0792	-1.089	0.0406153	-0.00498452	1875.72	-52.9189	0.0305818	-0.0126239
1970	116.63	23.973	1370	18	2.37065	17.1367	-0.126652	0.0047236	-0.0121177	1871.84	-131.144	0.075788	-0.0180571
1971	116.629	23.974	1370	18	0.78406	17.3275	-1.85514	0.0691891	-0.00279346	1862.18	-521.653	0.301463	-0.00805418
2013	116.3	29.73	8	30	0.1405	17.4233	-6.67744	0.249041	-0.00245855	1464.1	-216.765	0.125268	-0.00503061
2023	116.19	34.92	33	26	-0.33395	14.3608	-1.59772	0.0595884	-0.0145174	683.6	-27.7423	0.0160322	-0.00780227
2025	116.18	34.92	33	26	-0.286036	14.34	-3.15108	0.117522	-0.000929787	683.94	44.3056	0.0256042	0.000230697
2028	116.147	23.263	134	14	1.50857	21.81	-10.3625	0.386479	-0.00327831	1938.45	-416.728	0.240827	-0.00890484
2029	116.146	23.246	149	14	3.77776	21.9483	-4.02721	0.150198	-0.0272861	1935.22	-254.67	0.147174	-0.0216175
2049	116.03	38.87	20	22	-0.819223	12.4779	0.201973	0.00753277	0.000506106	558.771	148.536	0.0858388	0.00787618
2050	116.03	38.87	20	22	-1.19451	12.4779	0.726425	0.0270927	0.00315218	558.771	179.343	0.103642	0.013535
2051	116.03	38.87	20	22	-0.70702	12.4779	-1.27543	0.0475683	-0.00177752	558.771	108.538	0.062724	0.00647218
2052	116.03	38.87	20	22	-1.0412	12.4779	-2.47921	0.0924644	-0.00447215	558.771	17.5646	0.0101506	0.0032471
2054	116.03	38.87	20	22	2.19526	12.4779	-0.979102	0.0365165	0.00138659	558.771	427.198	0.246877	0.0500073
2072	115.963	29.57	940	22	2.02684	12.0592	0.338666	0.0126309	0.000148587	1933.93	-557.557	0.322212	-0.0165487
2074	115.959	29.55	950	22	3.02401	12.4933	3.40847	0.127122	0.00360353	1897.36	-297.63	0.172	-0.0157703
2076	115.956	29.501	1474	18	1.40459	10.05	1.88388	0.070261	0.000437481	1939.22	-506.207	0.292536	-0.00732429
2077	115.956	29.501	1474	18	2.89751	10.05	4.33404	0.161642	0.00508865	1939.22	-374.512	0.21643	-0.0247092
2078	115.956	29.501	1474	18	2.21601	10.05	3.33155	0.124253	0.00157687	1939.22	-417.585	0.241322	-0.0121289
2081	115.956	29.558	880	22	3.29879	12.8375	4.53177	0.169017	0.10067	1864.55	-592.695	0.342518	-0.116721
2088	115.917	29.83	14	30	-1.3577	17.3708	-6.91914	0.258056	-0.00171151	1444.75	-609.776	0.352389	-0.00429668
2099	115.77	38.23	18	26	-0.19901	12.9375	-1.23645	0.0461145	-0.0195546	490.22	-25.8499	0.0149386	0.00849708
2100	115.77	38.23	18	26	-0.34637	12.9375	-0.519523	0.0193761	-0.00261411	490.22	47.72	0.0275773	0.00600125
2101	115.77	38.23	18	26	-0.13091	12.9375	0.630335	0.0235089	-0.00153234	490.22	99.699	0.0576159	0.00943466
2107	115.7	37.77	35	32	-0.01609	13.0846	-1.20646	0.044996	-0.00137249	590.457	-68.6955	0.0396991	0.000883665
2108	115.7	37.77	35	32	0.09717	13.0846	-0.587055	0.0218948	-0.00130207	590.457	-50.6592	0.0292759	0.00952308
2109	115.7	37.77	35	32	0.36575	13.0846	-1.86266	0.0694696	-0.00172829	590.457	-87.1156	0.050344	0.000526466
2110	115.7	37.77	35	32	0.12844	13.0846	-2.12546	0.079271	-0.0017447	590.457	-196.34	0.113465	-0.000789988
2111	115.7	37.77	35	32	-0.22631	13.0846	-1.80292	0.0672415	-0.00273715	590.457	-201.811	0.116626	-0.00175855
2114	115.7	37.77	35	32	-0.70425	13.0846	-3.27094	0.121993	-0.00164699	590.457	-20.3686	0.011771	0.00121076
2115	115.7	37.77	35	32	-0.77036	13.0846	-2.69119	0.10037	-0.00225901	590.457	-152.462	0.0881076	-2.19602e-05
2125	115.613	28.247	98	26	3.7179	17.7225	-1.4425	0.0537994	-0.000143589	1693.01	-49.3239	0.0285042	-0.00139869
2126	115.613	28.252	123	22	4.1359	17.5433	-0.327557	0.0122165	0.000107934	1704.65	114.245	0.0660221	0.00289412
2130	115.6	39.9	1980	18	-2.90722	0.357305	7.00551	0.261277	0.0118198	466.9	24.3742	0.0140858	0.00213435
2131	115.6	39.9	1900	18	-3.07148	0.837305	1.04537	0.038988	0.00248018	466.9	-4.68662	0.00270839	0.00292298
2132	115.6	39.9	1900	18	-2.91976	0.837305	6.43211	0.239891	0.00934375	466.9	46.8519	0.0270757	0.00256755
2133	115.6	39.9	1820	18	-4.21038	1.31731	-3.70143	0.138048	-0.00163878	466.9	22.5448	0.0130286	0.00441099
2134	115.6	39.9	1720	18	-3.44971	1.91731	1.77758	0.0662965	0.00356922	466.9	-63.5415	0.0367206	0.00192128
2135	115.6	39.9	1600	18	-3.72159	2.63731	-1.70217	0.063484	3.76689e-05	466.9	-38.5652	0.0222868	0.00310788
2136	115.6	39.9	1420	18	-3.81346	3.71731	-4.92189	0.183566	-0.00451989	466.9	62.9421	0.0363742	0.003713
2137	115.6	39.9	1400	18	-3.06877	3.83731	-0.506025	0.0188727	-0.00209226	466.9	-157.024	0.090744	-0.000483123
2138	115.6	39.9	1340	18	-2.58846	4.19731	-2.56527	0.0956741	-0.00113491	466.9	-39.2409	0.0226773	0.00242411
2152	115.45	40.03	2300	18	-2.91963	-1.51105	7.47731	0.278873	0.0595183	440.129	-10.9512	0.00632869	0.0659295
2153	115.45	40.03	2280	18	-2.41523	-1.39105	7.41617	0.276593	0.010833	440.129	-150.462	0.0869518	-0.00162447
2154	115.45	40.03	1730	18	-3.26559	1.90895	2.42299	0.0903676	0.00344167	440.129	-26.5462	0.015341	0.00315024
2155	115.45	40.03	1560	18	-3.21254	2.92895	-0.952953	0.0355413	0.000853592	440.129	131.632	0.07607	0.0039719
2156	115.45	40.03	1500	18	-1.91589	3.28895	4.16672	0.155402	0.00229109	440.129	123.698	0.0714849	0.00715612
2157	115.45	40.03	1420	18	-3.30518	3.76895	-1.64759	0.0614484	0.000917107	440.129	125.548	0.072554	0.00550506
2158	115.45	40.03	1300	18	-2.30154	4.48895	2.65248	0.0989267	0.00197668	440.129	11.9116	0.0068837	0.00205933
2159	115.45	40.03	1140	18	-1.97142	5.44895	3.54294	0.132137	0.00167086	440.129	154.271	0.089153	0.00340845
2160	115.45	40.03	1120	18	-2.10914	5.56895	1.63207	0.0608695	0.00108233	440.129	37.5612	0.0217066	0.0018613
2161	115.45	40.03	1030	18	-2.69983	6.10895	0.718097	0.0267821	0.000951456	440.129	82.7645	0.0478295	0.00259344
2163	115.43	40	1030	18	-3.53612	6.11492	-4.31422	0.160903	-0.00408577	445.497	127.828	0.0738717	0.00548022
2165	115.4	38.1333	32	22	-0.851857	12.9477	-0.948124	0.0353612	-0.00403225	563.601	166.625	0.0962924	0.0151045
2168	115.39	27.96	30	26	4.41386	18.0342	0.713682	0.0266174	-0.000836622	1662.8	-50.535	0.0292041	-0.00436204
2171	115.375	24.171	233	36	3.3777	20.8025	-3.44525	0.128494	-0.0937112	1648.43	-53.9104	0.0311548	-0.00574027
2190	115.216	23.162	182	14	3.04216	21.1125	-4.60713	0.171827	-0.00282181	2048.04	-299.548	0.173108	-0.00861416
2192	115.213	23.149	201	18	3.9624	21.66	-5.70231	0.212673	-0.0239656	2033.37	-291.002	0.16817	-0.100217
2194	115.202	39.2378	316	14	-0.211	10.8567	1.50801	0.0562426	0.00033268	520.76	355.343	0.205352	0.00171809
2203	115.121	23.143	267	14	4.13003	20.5708	-3.07834	0.11481	-0.0165482	2062.13	-188.52	0.108945	-0.0764077
2205	115.074	39.955	2407	22	-2.19143	0.170833	7.86181	0.293213	0.00414283	631.85	-59.0224	0.034109	0.000342694
2206	115.06	40.005	1354	14	-2.47044	4.845	4.27172	0.159318	0.000729881	507.2	96.3879	0.0557025	0.00145694
2207	115.059	40.005	1375	14	-2.80984	4.92417	2.85275	0.106396	0.00135123	504.24	63.7936	0.0368663	0.00190672
2211	115.033	24.25	250	22	0.48407	20.4617	-9.86415	0.367892	-0.00646823	1680.78	-420.736	0.243143	-0.00615462
2212	115.033	24.75	274	35	0.0953	19.2225	-7.14248	0.266385	-0.305255	1616.45	-450.872	0.260558	-0.441261
2242	114.818	39.751	1550	18	-4.63973	4.165	1.12821	0.0420776	0.0331525	524.5	-112.085	0.0647738	0.020449
2243	114.817	39.828	1210	18	-3.12482	5.80417	2.60515	0.0971615	0.0121122	476.79	80.3143	0.0464135	0.00741924
2244	114.814	23.154	641	14	3.57975	17.2442	-1.20259	0.0448517	-0.00362255	2177.63	-180.159	0.104114	-0.0292885
2245	114.808	23.157	626	14	4.54828	18.0867	-0.492391	0.0183642	0.00230269	2141.39	-250.515	0.144772	-0.0215735
2246	114.807	23.158	590	14	5.17482	18.0867	-0.489015	0.0182383	0.00012647	2141.39	-171.657	0.0992004	-0.00990461
2249	114.803	39.818	1210	18	-2.27436	4.98917	3.41831	0.127489	0.0100471	496.45	-222.512	0.128589	-0.000549004
2250	114.801	23.16	531	14	3.64027	18.0867	-2.321	0.0865638	-0.00203524	2141.39	-541.184	0.31275	-0.0464752
2251	114.8	23.154	456	14	2.97522	18.0867	2.28193	0.0851067	0.0117587	2141.39	-44.5346	0.0257365	-0.0218454
2252	114.796	23.151	382	14	2.64128	18.6475	-2.68537	0.100153	-0.00557462	2116.64	-202.96	0.11729	-0.0169099
2260	114.762	39.5375	1061	26	0.10546	7.02333	5.37355	0.200411	0.00302358	488.28	162.344	0.0938184	0.00179149
2267	114.739	39.047	360	22	-1.59597	10.9425	-0.660613	0.0246382	-0.00100628	507.85	61.276	0.0354113	0.00416185
2279	114.7	25.4	300	18	3.29163	18.8983	-2.47046	0.0921381	-0.00517593	1533.8	146.679	0.0847656	0.0233858
2282	114.693	24.564	526	14	5.51105	18.2717	0.0323979	0.00120831	-0.00154897	1731.6	177.036	0.102309	0.0269902
2309	114.628	39.1978	657	26	-0.563144	8.72417	3.42715	0.127819	0.00120652	509.4	205.775	0.118917	0.00230871
2326	114.533	36.0167	56	22	-1.41475	13.8892	-5.60743	0.209134	-0.00308997	555.07	-6.54566	0.00378273	0.00145657
2327	114.522	26.797	169	22	4.41403	18.185	-0.327941	0.0122309	-0.00203237	1541.5	228.4	0.131992	0.00897997
2330	114.515	26.799	169	22	3.74755	18.1817	-1.88681	0.0703703	-0.0033846	1542.44	4.51027	0.00260648	-0.0127844
2331	114.512	26.801	169	22	2.46513	17.7642	-4.5698	0.170435	-0.0027461	1575.23	47.3711	0.0273757	-0.000843386
2355	114.382	23.274	859	18	3.49999	18.005	-3.37498	0.125873	-0.00746366	2115.83	-246.251	0.142308	-0.0566387
2356	114.381	23.281	859	18	3.18008	18.6933	-2.05089	0.0764898	-0.00550823	2085.49	-304.515	0.175979	-0.0231998
2357	114.377	23.276	850	18	2.32595	17.6275	-2.00169	0.0746549	-0.0042991	2131.92	-411.425	0.237762	-0.0269827
2358	114.375	23.278	838	18	3.54563	17.6275	-2.20348	0.0821808	-0.00180102	2131.92	-420.698	0.243121	-0.0160852
2359	114.373	23.263	341	18	4.86212	17.6717	0.509086	0.0189868	0.00338509	2131.55	-241.098	0.13933	-0.0250929
2360	114.372	23.274	705	18	4.47456	17.6275	-0.288131	0.0107461	-0.00194066	2131.92	-289.301	0.167187	-0.0146983
2361	114.37	23.269	573	18	3.3275	17.6717	-2.59221	0.0966788	-0.00945489	2131.55	-334.186	0.193126	-0.0299924
2362	114.352	39.0761	947	10	0.0691	7.15488	5.50073	0.205155	0.00194013	545.949	76.2144	0.0440442	0.00110616
2375	114.262	24.743	333	18	4.97746	18.6475	0.480715	0.0179287	0.0038119	1687.3	484.108	0.279765	0.0184194
2376	114.261	24.737	330	18	5.35706	17.8675	-0.483539	0.018034	0.00132975	1731.38	243.022	0.140442	0.0290261
2377	114.257	24.719	364	18	5.03821	18.5733	-1.23797	0.0461712	-0.000754123	1701.61	270.43	0.156281	0.015323
2378	114.25	24.719	390	18	5.16155	18.5733	-1.03705	0.0386777	-0.000254358	1701.61	58.3378	0.0337133	0.00364527
2380	114.242	24.718	423	18	4.03614	18.1867	-1.3486	0.0502973	4.51281e-05	1722.35	121.272	0.070083	0.00257743
2381	114.242	37.121	228	26	-1.76393	12.7467	-2.94602	0.109875	-0.00587038	503.9	-116.906	0.0675598	0.0019088
2388	114.225	22.563	170	38	3.7353	19.8433	-2.76195	0.103009	-0.00576856	2136.14	-303.051	0.175133	-0.0507031
2392	114.209	37.116	228	26	-1.77132	13.0033	-3.79292	0.14146	-0.0119354	499.25	28.2522	0.0163269	0.00788514
2393	114.201	24.169	515	18	5.38269	18.15	0.995429	0.0371254	-0.0189128	1938.3	-81.6933	0.0472105	-0.0794883
2394	114.196	24.172	515	18	6.23342	18.0875	-0.579061	0.0215966	0.0011037	1937.52	77.0396	0.0445211	-0.000420364
2395	114.193	24.106	724	22	5.14671	17.8083	-0.416693	0.0155409	0.0010579	1970.46	-41.8109	0.0241625	-0.0193536
2396	114.185	36.7639	300	27	-0.01451	12.9817	-1.32934	0.049579	-0.000492306	518.71	139.599	0.0806741	0.00154472
2397	114.185	37.324	472	14	-4.151	11.26	-3.72505	0.138929	-0.0946402	524.95	-50.6318	0.0292601	0.0096731
2400	114.179	24.18	512	18	3.65442	18.4033	-1.60489	0.0598558	-0.000851093	1928.98	-200.819	0.116053	-0.00877135
2403	114.169	37.19	386	26	-1.98968	12.3992	-2.54648	0.0949733	-0.003495	507.71	-22.858	0.0132096	0.00604864
2404	114.154	37.189	386	26	-2.2843	12.2008	-2.54207	0.0948088	-0.00655476	510.92	-141.306	0.0816606	0.00144244
2408	114.138	26.537	754	14	5.26264	13.605	4.43347	0.16535	0.00963652	1915.01	54.6213	0.0315656	0.00190308
2409	114.137	37.826	680	14	-3.03123	9.96417	-0.811298	0.0302581	-0.00138096	547.6	-93.861	0.0542422	0.00206506
2410	114.137	37.826	580	14	-3.13503	9.96417	-0.0362179	0.00135078	0.000992168	547.6	-149.021	0.0861191	-0.00227981
2411	114.136	26.546	792	14	4.28608	13.3425	4.10888	0.153244	0.0107282	1930.34	-163.805	0.0946627	-0.0217504
2412	114.136	37.825	500	14	-4.17279	9.96417	-1.1838	0.0441509	-0.00782159	547.6	-213.156	0.123183	-0.00932498
2413	114.136	37.825	590	14	-2.59473	9.96417	0.687667	0.0256472	0.00444985	547.6	-17.4545	0.0100869	0.00856724
2414	114.133	26.547	897	14	3.55964	13.3425	5.12507	0.191144	0.0398156	1930.34	73.4887	0.042469	-0.00828932
2420	114.069	37.942	260	22	-0.04525	12.6308	-3.07016	0.114504	-0.0843309	514.24	-114.359	0.0660879	-0.0086675
2421	114.055	23.26	140	14	2.13166	21.6175	-4.80164	0.179082	-0.0388795	1923.42	-177.998	0.102865	-0.0677343
2422	114.055	23.259	109	14	4.76004	21.6175	-1.4275	0.0532399	-0.035952	1923.42	-356.613	0.206086	-0.0477061
2423	114.054	23.264	203	14	4.38708	21.3858	-1.96683	0.0733547	-0.0735815	1938.52	-313.819	0.181356	-0.112345
2425	114.042	23.273	600	14	4.96396	19.0567	-1.94305	0.0724678	-0.0234711	2059.01	-326.087	0.188445	-0.0348352
2426	114.04	23.273	651	14	3.8081	19.0567	-2.43817	0.0909338	-0.0462074	2059.01	-493.278	0.285065	-0.0830932
2428	114.027	37.478	1564	10	-3.07688	7.225	0.405087	0.0151081	2.95011e-05	581.81	-44.9692	0.0259877	0.000611186
2429	114.025	37.435	1728	14	-3.46406	7.69583	-0.775074	0.0289071	0.00022385	571.67	23.9323	0.0138304	0.00170509
2430	114.025	37.476	1568	10	-3.88759	7.225	-0.0907601	0.00338498	-0.0041129	581.81	-57.8728	0.0334446	0.00221121
2431	114.025	37.435	1730	14	-2.96903	7.69583	-0.367094	0.0136911	-0.000275169	571.67	-71.3459	0.0412307	0.00044845
2432	114.022	37.438	1730	14	-2.83705	7.69583	-0.306966	0.0114486	-0.000190097	571.67	80.9975	0.0468084	0.00211338
2439	113.96	37.0883	393	14	-0.3417	12.0342	0.422787	0.0157682	1.32773e-05	510.52	191.691	0.110778	0.0025023
2440	113.953	37.1614	483	24	-0.36032	11.61	0.292661	0.0109151	6.38506e-05	512.93	199.449	0.115261	0.0014251
2442	113.925	25.011	184	18	4.63592	19.1917	1.52703	0.056952	-0.00663979	1596.65	179.528	0.103749	0.0235939
2443	113.924	25.008	160	18	2.15422	19.7058	-7.27242	0.271232	-0.0483441	1576.45	-292.994	0.169321	-0.12015
2444	113.924	37.926	530	29	-3.8827	11.2733	1.05373	0.0392998	-0.0143895	520.67	-252.805	0.146096	-0.0321537
2448	113.894	24.707	424	18	6.11936	18.3658	-0.99267	0.0370225	-0.000346181	1736.9	252.115	0.145697	0.00624304
2449	113.874	37.237	960	18	-2.09233	9.09833	-0.430175	0.0160438	1.23077e-05	536.31	125.903	0.0727592	0.00319058
2450	113.872	37.235	960	18	-2.28362	9.09833	-0.73325	0.0273472	-0.000392167	536.31	-125.786	0.0726916	0.000136962
2454	113.868	23.633	531	14	5.27163	19.1942	-2.00189	0.0746623	-0.000870114	2051.14	-228.723	0.132179	-0.00487284
2457	113.826	38.4326	354	22	-1.66417	11.6658	-2.26492	0.0844723	-0.000334917	497.61	203.304	0.117489	0.00113326
2458	113.826	38.743	1958	18	-4.05808	2.07083	1.12508	0.0419609	0.00180624	642.38	-195.817	0.113162	-0.00244971
2460	113.822	38.758	2245	14	-2.87952	1.42583	8.29585	0.309401	0.0101822	660.14	-45.0723	0.0260472	0.00102167
2461	113.821	38.758	2247	14	-2.19614	1.42583	7.65745	0.285592	0.00483206	660.14	-251.815	0.145524	-0.00198046
2462	113.817	38.9035	1082	14	-2.48679	6.77667	2.28486	0.0852159	0.00120242	509.63	230.476	0.133192	0.00446542
2463	113.808	24.17	246	14	4.5087	20.3833	-3.33697	0.124455	-0.00260885	1892.34	-17.7551	0.0102607	-0.00118001
2464	113.808	38.731	1539	18	-2.16748	3.77333	4.98293	0.185843	0.00152466	592.96	-88.2019	0.0509718	0.000508667
2465	113.808	38.73	1550	18	-2.69859	3.48167	4.95556	0.184822	0.00142508	601.96	-24.584	0.0142071	0.000971275
2466	113.804	38.7359	1534	18	-2.59228	3.77333	5.20126	0.193986	0.00224969	592.96	142.504	0.0823529	0.0021024
2467	113.771	38.7324	1746	18	-3.2987	3.92917	3.95881	0.147647	0.00495924	586.24	157.234	0.0908654	0.0266001
2468	113.76	38.7577	1465	18	-3.54997	4.60167	1.62133	0.060469	0.000996547	565.48	63.0317	0.0364259	0.00469554
2469	113.753	36.159	494	14	-1.40094	12.5533	-2.64739	0.0987368	-0.00111179	591.39	64.8219	0.0374605	0.0010542
2470	113.752	36.153	494	14	-1.25112	12.5533	-2.8263	0.105409	-0.00197519	591.39	-69.7995	0.0403371	0.000217579
2471	113.745	36.169	641	14	-2.05794	11.6967	-1.705	0.0635895	-0.000107039	587.18	105.662	0.061062	0.0114211
2472	113.745	38.5945	925	18	-2.13083	7.86317	1.87495	0.069928	0.000499765	627.598	82.5211	0.0476889	0.00119874
2473	113.744	36.169	677	14	-1.83494	11.6967	-1.80055	0.0671532	-0.00108233	587.18	137.174	0.0792727	0.00309176
2474	113.744	36.159	678	14	-2.25333	12.5625	-3.28338	0.122457	-0.00119571	590.37	44.5633	0.0257531	0.00807562
2475	113.743	36.167	678	14	-2.26603	11.6967	-2.33019	0.0869066	-0.000817153	587.18	-69.5428	0.0401887	0.000411233
2476	113.741	36.167	677	14	-1.89175	11.6967	-1.9857	0.0740585	-0.0015213	587.18	-56.3474	0.0325631	0.000811312
2477	113.739	38.7274	1450	14	-2.56219	4.68718	4.33915	0.161833	0.00115804	672.054	19.3761	0.0111974	0.000461972
2478	113.728	38.6636	1240	14	-2.1271	5.95644	3.39018	0.12644	0.000832445	650.594	23.1545	0.013381	0.000877539
2479	113.728	38.5558	821	22	-1.91192	8.51706	1.03531	0.0386128	0.000321118	618.752	35.8365	0.0207099	0.00115863
2480	113.723	38.8803	1340	18	-2.82481	5.36335	1.354	0.0504987	0.000403915	736.105	-148.054	0.0855602	-0.000676142
2481	113.722	38.5165	693	18	-1.99167	9.29886	0.621086	0.023164	0.000189538	608.484	97.9313	0.0565944	0.00216423
2482	113.718	36.141	641	14	-2.08596	9.96667	-0.143773	0.00536215	4.21444e-06	587.08	-47.883	0.0276715	0.000546519
2483	113.713	36.145	743	14	-2.24633	9.96667	-0.449124	0.0167505	-0.000204307	587.08	175.598	0.101478	0.00679436
2484	113.71	36.139	743	14	-3.21924	7.73917	1.25516	0.0468123	0.000385267	623.06	28.7995	0.0166432	0.002506
2485	113.709	36.139	887	14	-2.05153	7.74583	1.11331	0.0415219	0.000252493	621.84	113.475	0.0655771	0.00159442
2486	113.708	36.139	885	14	-2.03277	7.74583	0.520245	0.019403	0.000406712	621.84	110.588	0.0639087	0.00249595
2487	113.705	36.139	885	14	-2.49725	7.74583	1.16118	0.0433073	0.000332307	621.84	29.3548	0.0169641	0.00133495
2489	113.659	38.518	625	18	-1.5846	9.72043	0.407161	0.0151854	0.000181855	613.062	158.903	0.0918299	0.00151872
2490	113.656	38.5605	750	18	-1.943	8.94903	1.27058	0.0473874	0.000567271	623.74	73.145	0.0422704	0.00146861
2493	113.634	24.597	137	22	5.10102	20.0192	-3.34094	0.124603	-0.00184988	1719.93	-46.2326	0.0267178	0.000599975
2496	113.585	38.841	1571	14	-2.79383	4.02385	3.12819	0.116669	0.00152839	760.628	-101.611	0.0587209	-0.00040164
2503	113.549	38.6281	1500	14	-1.97405	4.45784	5.57619	0.207969	0.00185323	651.833	156.266	0.0903059	0.00211858
2504	113.547	38.4972	1153	18	-2.69192	6.57608	-1.39285	0.0519476	0.00274013	605.178	93.6566	0.054124	0.00491647
2505	113.538	24.662	62	18	4.53272	20.0442	-1.2073	0.0450274	-0.0222374	1696.25	207.893	0.120141	0.0286794
2507	113.459	23.296	451	14	4.89032	19.0978	-1.59275	0.0594031	-0.00760762	1750.64	-23.0486	0.0133198	0.01681
2508	113.446	39.3199	1654	18	-1.63334	3.3489	4.35094	0.162272	0.00170815	686.559	-172.244	0.0995396	-0.00161927
2509	113.41	23.299	166	18	4.53485	20.8304	-2.38428	0.0889239	-0.00772249	1737.55	72.1295	0.0416836	0.00421242
2514	113.36	24.13	120	18	4.13535	20.8383	-5.18505	0.193381	-0.0249051	1924.33	-242.92	0.140383	-0.0704233
2519	113.3	25.1	200	18	3.36474	19.2123	-0.584538	0.0218009	0.0179416	1907.14	-97.1326	0.0561328	0.0400717
2520	113.215	25.364	786	22	2.50251	15.5483	-2.36745	0.0882962	-0.00511886	1685.57	-218.406	0.126217	-0.0164557
2522	113.139	24.476	260	14	6.34316	18.2183	4.96756	0.18527	0.0762056	1871.45	-268.926	0.155412	-0.0736653
2526	113.11	25.08	775	26	3.70012	16.0425	-1.73591	0.0647424	-0.000331188	1732.13	-319.1	0.184408	-0.0075595
2528	113.064	24.634	204	18	5.99462	18.9758	0.0873666	0.00325842	-0.0101128	1784.14	123.085	0.0711307	0.054114
2529	113.04	25.64	280	22	4.8782	17.645	-1.4143	0.0527476	0.00130685	1508.61	53.3926	0.0308555	0.0132892
2533	113.03	25.95	140	22	1.59195	18.075	-2.40752	0.0897907	-0.00482124	1464.17	-278.222	0.160784	-0.0122595
2539	112.99	25.29	186	18	3.29067	18.91	-3.21419	0.119876	-0.00131916	1520.15	-11.6308	0.00672143	0.000392567
2544	112.83	27.22	50	22	4.42286	17.7408	-1.86203	0.0694461	-0.00130648	1409.81	411.624	0.237877	0.00944113
2545	112.83	27.22	50	22	3.01108	17.7408	-1.60423	0.0598312	-0.00111813	1409.81	151.03	0.0872801	0.00483933
2546	112.83	27.22	150	22	2.46687	17.7408	-2.6464	0.0986999	-0.00224298	1409.81	236.646	0.136757	0.00399964
2547	112.83	27.22	150	22	2.11149	17.7408	-2.22947	0.0831501	-0.00152876	1409.81	127.763	0.0738341	0.00243411
2548	112.8	29.3	31	22	0.91585	17.3217	-4.78771	0.178562	-0.00364269	1355.09	-279.431	0.161483	-0.0033547
2550	112.8	24	137	14	1.61015	20.3305	-3.18862	0.118922	-0.00247831	1771.29	-182.315	0.10536	-0.00409673
2570	112.58	26.81	80	22	3.23968	18.2408	-2.2552	0.0841097	-0.000952911	1344.26	108.105	0.0624738	0.00455558
2571	112.58	26.81	80	22	3.8426	18.2408	-2.89615	0.108015	-0.00200689	1344.26	344.18	0.198901	0.00915161
2572	112.58	23.25	1000	18	2.1351	20.0508	-6.38149	0.238004	-0.0958285	1807.28	-315.17	0.182136	-0.0259644
2576	112.559	38.4244	897	18	-1.4244	8.77917	0.103855	0.00387337	0.000141724	413.64	249.352	0.1441	0.00225612
2581	112.5	24.9	150	18	0.71387	19.625	-4.85534	0.181084	-0.00679643	1620.02	-177.649	0.102663	-0.00911578
2583	112.462	33.746	317	22	-2.02911	14.2175	-5.2925	0.197389	-0.00184391	780.31	5.37726	0.00310751	0.000323207
2585	112.456	33.751	317	22	-2.16811	14.5483	-5.88064	0.219324	-0.00164065	766.47	-12.9601	0.00748963	9.80117e-05
2596	112.305	23.125	500	18	3.59234	19.9117	-1.51797	0.0566141	-0.0299859	1759.57	101.301	0.0585417	0.0454885
2608	112.27	23.1	500	18	3.82776	21.76	-3.63572	0.135598	-0.00602143	1635.69	149.937	0.0866484	0.0346369
2610	112.243	33.781	856	10	-1.94935	11.2083	-1.93338	0.0721072	-0.000598599	859.58	-102.193	0.0590572	-0.00137049
2611	112.239	33.78	856	10	-1.89493	10.7108	-1.50456	0.0561139	-0.000177902	876.74	-147.907	0.0854753	-0.000232893
2612	112.224	33.79	856	10	-2.06897	11.3667	-2.09723	0.0782181	-0.00082424	853.45	-125.43	0.0724859	-0.00111188
2613	112.183	33.79	758	10	-1.66723	11.6075	-1.6084	0.0599867	-0.000413985	843.75	13.8673	0.0080139	0.000516064
2618	112.1	31	100	22	0.43755	16.3942	-5.52775	0.206162	-0.0215772	996.09	113.714	0.0657152	0.0239388
2619	112.097	27.112	165	18	3.78683	17.7483	-2.72486	0.101626	-0.00401602	1333.99	308.303	0.178168	0.00960006
2621	112.082	38.8121	1682	22	-2.73856	4.80417	-0.283873	0.0105873	0.000617695	479.37	-149.425	0.0863525	0.000531089
2622	112.082	38.812	1691	22	-1.04655	4.80417	-0.362161	0.0135071	0.00462078	479.37	-198.55	0.114742	-0.00458447
2623	112.08	38.8495	1675	22	-2.42484	3.9425	-0.440177	0.0164168	0.00248465	498.93	-163.109	0.0942605	-0.000595814
2625	112.077	39.01	2335	18	-2.45593	4.0525	3.15274	0.117584	0.000929041	488.33	58.1262	0.0335911	0.0027571
2626	112.056	38.8652	1763	22	-1.75177	3.41083	-1.95124	0.0727733	-0.0025089	510.7	56.1451	0.0324462	0.00631453
2629	112.044	35.66	1121	14	-1.65195	9.30333	0.276229	0.0103022	-7.83214e-05	618.61	-49.916	0.0288464	0.000318538
2630	112.044	35.66	1120	14	-2.63735	9.30333	-0.24319	0.00906999	-0.00019006	618.61	-2.99179	0.00172895	0.00203732
2631	112.037	37.513	810	18	-2.70584	9.95833	-2.31321	0.0862733	-0.00640296	425.03	167.257	0.0966576	0.0120677
2633	112.011	35.428	1525	18	-2.4701	6.40667	2.30994	0.0861513	0.00414134	723.85	-26.5777	0.0153592	0.000159962
2634	112.011	35.428	1525	18	-2.73768	6.40667	2.49027	0.0928769	0.00267001	723.85	-48.1032	0.0277988	-0.000224976
2635	112.009	35.42	1613	18	-2.66075	6.39333	3.31406	0.123601	0.000977526	725.63	72.3621	0.041818	0.000592982
2636	112.009	35.42	1612	18	-2.59231	6.39333	3.13134	0.116786	0.00088727	725.63	82.2885	0.0475544	0.000783689
2637	112.009	35.42	1613	18	-2.7437	6.39333	3.0126	0.112358	0.00104578	725.63	93.7159	0.0541583	0.00107524
2638	111.98	35.419	2134	14	-3.00491	5.2125	2.47345	0.0922496	0.0025406	760.84	31.073	0.0179571	0.00084824
2639	111.98	35.419	2105	14	-4.18627	5.2125	-0.784467	0.0292574	7.38086e-05	760.84	-110.873	0.0640734	-0.00107894
2640	111.978	35.429	1887	14	-3.1115	5.26333	2.1901	0.0816818	0.00154442	757.6	-26.3441	0.0152242	-3.55408e-05
2641	111.978	35.429	1887	14	-2.25009	5.26333	4.56604	0.170295	0.00121585	757.6	5.82898	0.00336856	0.000391515
2642	111.976	35.422	2154	14	-3.12513	5.26333	3.74467	0.139661	0.00140419	757.6	-5.52977	0.00319565	-0.00104895
2643	111.976	35.422	2150	14	-3.08237	5.26333	4.3169	0.161003	0.00162237	757.6	-20.272	0.0117152	-0.000550622
2644	111.967	35.43	2223	14	-3.15984	5.27167	3.65843	0.136444	0.00182153	757.3	-57.1547	0.0330296	-0.00103531
2645	111.958	38.8777	2160	18	-2.26848	1.38917	-0.026053	0.00097167	0.00689355	558.01	66.261	0.0382922	0.00578488
2646	111.958	35.427	2240	14	-2.44917	4.68583	4.27749	0.159533	0.000764939	775.4	-92.8172	0.053639	-0.000763115
2647	111.958	35.426	2240	14	-4.29997	4.68583	0.666077	0.024842	0.0191978	775.4	-121.919	0.0704569	-0.0250528
2648	111.958	35.426	2240	14	-3.10256	4.68583	3.48867	0.130113	0.00832743	775.4	-5.4805	0.00316717	0.000119995
2649	111.958	35.427	2226	14	-3.51323	4.68583	3.53018	0.131661	0.000885778	775.4	-13.1433	0.0075955	-6.43201e-05
2650	111.957	35.428	2182	14	-3.09935	4.68583	-4.29029	0.16001	-0.00380157	775.4	-22.8219	0.0131888	-0.00171596
2651	111.957	35.428	2178	14	-3.3742	4.68583	-0.499554	0.0186313	0.0117527	775.4	-211.964	0.122494	-0.0158102
2657	111.911	33.829	676	24	-2.33788	12.36	-2.43249	0.0907219	-0.00155972	800.26	-77.3901	0.0447237	-0.000373901
2658	111.91	33.841	676	24	-1.6782	12.2367	-2.72836	0.101757	-0.00153137	800.35	39.2337	0.0226731	0.000340498
2660	111.825	23.108	22	18	5.55404	21.8183	-2.68488	0.100135	-0.0108524	1519.65	232.904	0.134595	0.0420953
2672	111.7	38.3167	1180	25	-1.10706	7.42417	4.0684	0.151735	0.0019323	455.5	248.803	0.143783	0.00303744
2675	111.633	23.311	131	18	2.01083	20.7017	-7.44923	0.277826	-0.00252643	1528.79	-36.6539	0.0211822	-0.00169752
2678	111.61	29.28	30	18	0.48053	16.9717	-4.72634	0.176273	-0.0220661	1353.54	138.472	0.0800228	0.00153317
2692	111.52	34.1788	1197	10	-1.92352	9.29167	0.637003	0.0237576	0.000365127	811.53	-19.3425	0.011178	-7.76696e-05
2698	111.46	28.8	70	18	2.28146	16.5842	-0.728256	0.027161	-0.00135783	1503.19	-27.7771	0.0160524	-0.00368884
2700	111.45	37.868	1820	18	-3.21028	4.28583	-5.06485	0.188898	-0.0189254	564.38	135.017	0.0780262	0.0281801
2703	111.437	23.273	39	26	3.86437	21.7083	-8.62897	0.321825	-0.00306461	1451.55	78.2397	0.0452146	0.00221798
2706	111.42	23.291	39	22	6.5425	21.6158	-3.33248	0.124288	-0.00854897	1453.55	350.408	0.2025	0.0288198
2707	111.417	23.37	220	18	3.15747	20.68	-7.15053	0.266686	-0.00663345	1496.77	174.923	0.101088	0.0309367
2710	111.394	23.179	177	18	3.34264	19.6017	-4.25103	0.158546	-0.00359943	1593.73	54.8593	0.0317031	-0.00226952
2712	111.385	23.38	380	18	1.38694	20.27	-8.29329	0.309306	-0.081245	1522.26	-215.053	0.124279	-0.0257304
2717	111.363	34.2067	782	22	-2.23997	12.5458	-4.1194	0.153637	-0.00141277	695.94	9.7561	0.00563804	0.000729522
2725	111.23	37.8149	1140	29	-1.1294	7.59303	2.04761	0.0763675	0.00078396	490.015	80.5333	0.0465401	0.00133287
2726	111.229	31.727	685	18	-1.65113	13.0217	-3.53675	0.131906	-0.111176	1003.75	141.698	0.0818871	0.0324182
2729	111.167	23.53	60	22	5.82693	21.3407	-3.92195	0.146273	-0.00331076	1511.28	337.147	0.194837	0.0169509
2731	111.09	27.14	276	22	2.73318	17.0758	-3.80998	0.142097	-0.00175888	1423.16	77.6238	0.0448587	0.00555893
2732	111.033	31.183	1900	14	-0.99938	5.88793	-0.476045	0.0177545	0.00312585	1148.23	192.043	0.110981	0.00428801
2733	111.02	36.0634	1270	25	-0.742981	8.3275	-0.971456	0.0362313	-0.000452138	567.45	-59.8014	0.0345592	0.000645051
2735	110.984	37.4617	878	42	-1.0721	9.96	-1.39438	0.0520047	-0.000649695	465.63	-36.8041	0.021269	0.000906723
2736	110.967	31.167	2000	14	-0.12203	5.32119	4.87596	0.181853	0.0323811	1062.89	47.7164	0.0275753	0.00362493
2738	110.926	31.069	1760	18	-0.630219	8.55167	2.64973	0.0988241	0.00116848	1377.95	-341.866	0.197564	-0.00533632
2739	110.925	31.691	739	18	0.244326	12.1883	-0.0518229	0.00193278	7.44128e-05	1022.86	215.269	0.124404	0.00445098
2740	110.924	31.66	1068	22	0.11387	10.3325	1.84429	0.0687845	0.00171822	1122.57	129.561	0.0748732	0.00303975
2741	110.921	31.683	815	18	-0.24171	12.1192	-1.47641	0.0550641	-0.000403915	1028.64	51.6072	0.0298237	0.000742658
2742	110.911	31.675	1060	22	0.10056	11.9117	-0.730471	0.0272436	-0.000140345	1040.28	225.392	0.130254	0.00421635
2743	110.91	23.62	364	18	4.47058	19.635	-4.8926	0.182474	-0.0178099	1616.58	-34.0314	0.0196667	0.0102675
2747	110.763	37.4229	828	30	-0.68321	10.9	-1.57709	0.058819	-0.000709741	445.46	199.11	0.115065	0.00186893
2752	110.73	31.22	200	18	1.35289	16.1897	-2.49292	0.0929757	-0.00181519	1045.2	428.092	0.247394	0.00995951
2753	110.73	31.22	260	18	0.98707	15.8297	-3.27066	0.121982	-0.00195542	1045.2	489.439	0.282846	0.00858006
2754	110.73	31.22	320	18	1.17092	15.4697	-2.13718	0.0797081	-0.00123338	1045.2	412.439	0.238348	0.00850205
2755	110.73	31.22	400	18	0.98127	14.9897	-2.47802	0.09242	-0.00280391	1045.2	467.535	0.270188	0.0104004
2756	110.73	31.22	475	18	0.98804	14.5397	-1.99801	0.0745176	-0.00172531	1075.2	447.49	0.258604	0.00933018
2757	110.73	31.22	560	18	0.89552	14.0297	-1.59247	0.0593926	-0.00117892	1115.2	349.025	0.201701	0.00710296
2758	110.73	31.22	600	18	0.47903	13.7897	-1.7308	0.0645518	-0.000957386	1125.2	348.623	0.201469	0.00497224
2759	110.73	31.22	690	18	0.43571	13.2497	-1.79401	0.0669092	-0.00082424	1128.8	305.18	0.176363	0.00509245
2760	110.73	31.22	740	18	1.02126	12.9497	-0.385191	0.0143661	-0.000653611	1181.2	311.111	0.179791	0.00660307
2761	110.73	31.22	800	18	0.74133	12.5897	-0.321292	0.0119829	-0.000528931	1205.2	242.382	0.140072	0.00503234
2762	110.73	31.22	885	14	-0.072823	12.0797	-1.63449	0.0609598	-0.000881302	1243.45	134.274	0.0775968	0.00120896
2763	110.73	31.22	950	14	-0.403684	11.6897	-1.7997	0.0671215	-0.00100289	1272.7	84.8097	0.0490114	0.000105698
2764	110.73	31.22	1000	14	0.285511	11.3897	-0.084828	0.00316374	0.00127947	1295.2	33.6554	0.0194494	-0.000537677
2765	110.73	31.22	1070	14	-0.435482	10.9697	-1.10321	0.0411452	-0.000426292	1333.7	74.928	0.0433008	-0.000232893
2766	110.73	31.22	1120	14	-0.421158	10.6697	-1.39707	0.052105	-0.000632912	1361.2	58.6507	0.0338942	-0.000485146
2767	110.73	31.22	1200	14	-0.283137	10.1897	-0.0574427	0.00214238	0.00010488	1405.2	-9.29302	0.00537043	-0.00149866
2768	110.73	31.22	1250	14	-0.394279	9.88974	-0.236325	0.00881396	8.55941e-05	1437.7	4.68934	0.00270996	-0.00183189
2769	110.73	31.22	1300	14	-0.693566	9.58974	-0.732014	0.0273011	-0.000162983	1470.2	-39.1764	0.02264	-0.0030383
2770	110.73	31.22	1360	14	-1.14169	9.22974	-1.37191	0.0511666	-0.000469556	1493.61	-88.7901	0.0513117	-0.00362967
2771	110.73	31.22	1420	14	-0.476585	8.86974	0.716637	0.0267276	0.000688333	1548.2	-187.44	0.108321	-0.00463417
2772	110.73	31.22	1500	14	-0.806954	8.38974	0.159564	0.00595109	0.000499541	1600.2	-244.77	0.141452	-0.0056767
2773	110.73	31.22	1570	14	-1.14144	7.96974	0.181665	0.00677536	0.000383663	1625.7	-307.295	0.177585	-0.00604136
2774	110.73	31.22	1630	14	-1.48419	7.60974	-0.430268	0.0160472	0.000616912	1635.7	-330.681	0.1911	-0.00792299
2775	110.73	31.22	1710	14	-1.61204	7.12974	-0.61985	0.0231179	0.000584054	1654.6	-310.764	0.17959	-0.00802181
2776	110.73	31.22	1790	14	-1.66265	6.64974	-0.512699	0.0191216	0.00077803	1602.81	-244.761	0.141447	-0.00797038
2777	110.73	31.22	1850	14	-1.69414	6.28974	-0.376997	0.0140604	0.000791979	1587.3	-239.899	0.138637	-0.00704748
2778	110.73	31.22	1910	14	-1.87284	5.92974	-0.596832	0.0222594	0.000471308	1535.8	-197.05	0.113875	-0.00624304
2779	110.73	31.22	2040	14	-1.91252	5.14974	0.327477	0.0122136	0.00125318	1501.2	-167.985	0.0970783	-0.00606505
2780	110.73	31.22	2100	14	-1.96892	4.78974	0.503403	0.0187749	0.00172941	1493.61	-134.754	0.0778742	-0.00623206
2781	110.73	31.22	2130	14	-2.10406	4.60974	0.416712	0.0155417	0.0016418	1470.2	-122.157	0.0705944	-0.00593213
2782	110.73	31.22	2200	14	-2.50159	4.18974	0.327501	0.0122144	0.00165049	1437.7	-92.6832	0.0535615	-0.00656487
2783	110.73	31.22	2265	14	-2.5165	3.79974	-0.00970628	0.000362005	0.0012492	1405.2	-72.6299	0.0419727	-0.00568993
2784	110.73	31.22	2330	14	-2.42185	3.40974	1.02433	0.0382033	0.00186785	1361.2	-44.9325	0.0259664	-0.00449444
2785	110.73	31.22	2400	14	-2.50221	2.98974	1.0172	0.0379374	0.00200287	1333.7	-22.1019	0.0127727	-0.00415758
2786	110.73	31.22	2445	14	-2.37608	2.71974	0.933447	0.0348138	0.00453134	1295.2	78.7051	0.0454836	-0.00363678
2787	110.73	31.22	2510	14	-2.51717	2.32974	0.376468	0.0140407	0.00237232	1272.7	98.1193	0.056703	-0.00274022
2788	110.73	31.22	2580	14	-2.5148	1.90974	0.664675	0.0247897	0.00415122	1243.45	161.247	0.0931845	-0.00137309
2789	110.73	31.22	2650	14	-2.52464	1.48974	0.646311	0.0241048	0.00421198	1205.2	194.112	0.112177	-0.000750113
2790	110.73	31.22	2730	14	-2.51557	1.00974	1.23522	0.0460687	0.00527998	1181.2	224.027	0.129465	0.000172214
2791	110.73	31.22	2810	10	-2.45321	0.529741	1.26013	0.0469977	0.00611728	1128.8	232.62	0.134431	0.000552471
2793	110.67	31.74	3005	11	-2.83127	-1.06417	3.81179	0.142164	0.127256	1033.18	380.026	0.219617	0.122852
2794	110.667	31.75	1700	22	0.13465	6.75956	3.01224	0.112344	0.00286843	975.17	436.178	0.252067	0.00782648
2795	110.667	31.75	1700	22	-0.40718	6.75956	1.59769	0.0595873	0.00324101	975.17	316.776	0.183064	0.00531783
2796	110.655	23.82	78	26	4.08145	20.6392	-5.40123	0.201444	-0.00707205	1662.07	195.383	0.112912	0.0303726
2798	110.599	35.7948	794	18	-1.03735	11.1253	-1.45703	0.0543413	-0.000566898	590.776	38.5322	0.0222677	0.000723472
2799	110.592	34.811	1260	14	-1.68117	9.0198	0.68085	0.0253929	0.00122379	667.759	214.144	0.123754	0.00596276
2800	110.587	34.023	980	26	0.96283	11.1767	3.17452	0.118397	0.02161	744.54	101.815	0.0588388	0.000622975
2802	110.554	30.087	1135	14	5.31559	9.74167	7.62657	0.28444	0.00623215	1565.92	368.973	0.213229	0.0194844
2803	110.552	30.087	1135	14	1.07783	9.74167	1.02357	0.038175	0.000356922	1565.92	-162.22	0.0937468	-0.00296867
2804	110.547	34.1297	1248	18	-1.24839	10.4842	-0.467201	0.0174247	-1.86107e-05	740.56	-1.39751	0.000807619	0.000766207
2805	110.545	30.082	1186	14	1.46715	9.58833	1.4694	0.0548026	0.000542283	1569.58	-225.36	0.130235	-0.00585701
2806	110.545	30.082	1182	14	2.21664	9.58833	3.04805	0.11368	0.00150303	1569.58	-229.706	0.132747	-0.00518606
2807	110.523	34.1545	1130	18	-1.35266	9.94417	-2.03504	0.0758987	-0.00136018	747.8	-73.074	0.0422294	0.000327553
2808	110.47	27.119	393	22	3.63265	15.2608	0.182849	0.00681952	0.000322945	1489.58	46.6821	0.0269775	0.00528731
2812	110.459	34.1998	1131	18	-1.69661	9.82167	0.331382	0.0123592	0.00366291	740.68	46.1642	0.0266782	0.00359759
2814	110.451	34.2203	1241	18	-1.60995	9.55	0.497707	0.0185624	0.000705862	742.23	27.378	0.0158217	0.00104993
2815	110.44	34.1865	1236	18	-2.13663	10.18	-0.759664	0.0283324	0.000503644	732.9	49.8206	0.0287913	0.00309291
2816	110.437	34.242	1444	18	-1.6253	8.88083	0.736559	0.0274706	0.000319365	755	-16.7605	0.00968587	0.000317209
2817	110.41	37.282	750	22	-2.24803	10.2859	-2.28175	0.0851	-0.00183608	499.807	-13.0879	0.00756348	0.0071441
2818	110.409	25.863	1800	18	0.34826	8.53647	1.51538	0.0565175	0.0164285	1561.09	97.472	0.056329	-0.00292706
2819	110.387	27.334	884	22	5.029	14.1283	2.79697	0.104316	0.0147502	1511.52	-66.2242	0.0382709	0.00373716
2821	110.385	27.324	946	22	3.01676	13.1692	1.8024	0.0672222	0.00220382	1556.77	100.689	0.0581881	0.00180917
2822	110.384	34.0625	928	26	-1.35791	11.6317	-3.49475	0.13034	-0.00231347	714.69	11.2284	0.00648888	0.00143135
2823	110.379	34.2842	1246	10	-2.08	9.93999	-3.64787	0.136051	-0.0247484	782.409	-82.3108	0.0475673	-0.00258968
2824	110.37	31.47	2700	18	2.3842	9.27167	9.62678	0.35904	0.106239	1249.86	271.486	0.156891	0.0869969
2825	110.367	31.467	2178	18	-2.03254	9.28	-2.68635	0.10019	-0.0302828	1249.95	-179.071	0.103485	-0.164552
2826	110.359	31.495	1700	22	-2.89626	7.3243	-1.32207	0.0493078	0.00025958	995.126	-7.1348	0.00412319	0.00202733
2827	110.355	34.3192	1215	10	-1.1326	10.2663	-0.270035	0.0100712	0.000303514	796.123	-24.7637	0.0143109	0.000832117
2829	110.336	34.3422	1315	10	-1.35396	9.76834	0.142971	0.00533223	0.000785377	806.268	26.009	0.0150306	0.00297508
2830	110.317	31.463	2950	18	-0.70731	3.3525	7.37801	0.27517	0.00724324	1487.82	-320.383	0.185149	-0.0119764
2831	110.313	31.467	2881	18	-0.57582	3.3525	0.102701	0.00383033	0.0060123	1487.82	-225.91	0.130553	-0.029018
2832	110.311	31.455	2700	18	0.36089	3.81583	2.81039	0.104816	0.00784781	1473.07	-108.282	0.062576	-0.00682516
2833	110.309	31.477	2410	18	-0.71323	5.35583	2.93357	0.10941	0.00451989	1408.77	-116.542	0.0673495	-0.00659325
2834	110.303	37.501	750	43	-0.4286	10.1923	0.608201	0.0226834	0.0016728	471.391	-198.736	0.114849	0.0029051
2835	110.3	24.19	803	14	3.44711	15.9133	0.642488	0.0239622	0.000293631	1672.07	10.6379	0.00614763	0.00294775
2836	110.3	34.62	410	40	-0.3645	15.2855	-3.60232	0.134352	-0.00889246	810.885	-285.266	0.164855	-0.0196012
2837	110.3	25.06	130	30	2.1331	19.133	-4.13923	0.154376	-0.0139722	1742.69	-158.109	0.091371	-0.0344894
2838	110.284	25.28	50	40	3.1682	19.483	-4.21123	0.157062	-0.00718058	1847.26	-457.405	0.264334	-0.0241631
2839	110.284	25.28	50	40	2.6082	19.483	-3.68109	0.13729	-0.00746217	1847.26	-243.77	0.140874	-0.0193145
2840	110.284	25.28	50	40	1.0091	19.483	-5.15128	0.192122	-0.0055198	1847.26	-321.936	0.186046	-0.0182165
2842	110.284	25.28	50	40	0.8583	19.483	-6.09887	0.227463	-0.00746403	1847.26	-415.413	0.240067	-0.0230813
2843	110.284	25.28	50	40	1.2401	19.483	-6.03398	0.225043	-0.00819578	1847.26	-332.496	0.192149	-0.011473
2847	110.283	31.452	2720	26	-0.83094	1.36379	9.17626	0.342237	0.015903	1022.11	185.395	0.10714	0.00686428
2848	110.28	25.28	50	36	3.0466	19.4831	-2.09583	0.0781659	0.00340288	1846.96	-169.612	0.0980186	0.0141499
2849	110.28	25.28	50	36	3.9057	19.4831	-1.44069	0.0537319	0.00437891	1846.96	-145.025	0.0838098	0.00496762
2850	110.28	25.28	50	36	1.8245	19.4831	-5.25524	0.195999	-0.00928072	1846.96	-307.149	0.177501	-0.0423062
2852	110.279	25.215	168	44	3.1679	18.7865	-3.95295	0.147429	-0.00907932	1825.62	-473.229	0.273479	-0.0267336
2853	110.279	25.215	168	38	1.3274	18.7865	-8.02498	0.299299	-0.00478059	1825.62	-882.668	0.510093	-0.0409048
2854	110.279	25.215	168	38	2.6491	18.7865	-6.04749	0.225547	-0.00198153	1825.62	-396.474	0.229122	-0.00619045
2855	110.279	25.215	168	38	2.7465	18.7865	-4.61767	0.17222	-0.0101076	1825.62	-204.574	0.118223	-0.03825
2856	110.279	25.215	168	38	1.6228	18.7865	-5.76057	0.214846	-0.0134896	1825.62	-578.65	0.334401	-0.092354
2857	110.269	34.1862	944	26	-1.31316	11.8309	-2.67722	0.0998494	-0.000908901	792.037	-103.819	0.0599969	-0.00116736
2858	110.269	34.1862	944	26	-1.47248	11.8309	-2.19162	0.0817385	-0.000600837	792.037	12.8922	0.00745039	0.000300623
2859	110.268	24.157	804	10	4.16278	15.9517	1.04057	0.038809	0.00737627	1665.54	158.803	0.0917721	0.0157339
2860	110.261	34.0668	998	28	-1.29914	11.2408	-3.5816	0.133579	-0.00185734	768.097	-123.915	0.0716103	-0.000671519
2861	110.253	34.124	894	26	-1.16586	12.0069	-1.72103	0.0641874	-0.00066163	780.802	8.09872	0.00468024	0.00056782
2862	110.253	34.124	894	26	-1.92553	12.0069	-3.31018	0.123456	-0.0039474	780.802	-36.215	0.0209286	-0.000587954
2863	110.251	34.1205	906	26	-1.13861	11.9308	-5.07522	0.189285	-0.00437257	780.461	-335.469	0.193867	-0.00218735
2864	110.251	34.121	909	26	-0.335482	11.914	1.08499	0.0404657	-0.00330181	780.57	-58.7485	0.0339507	-0.008498
2866	110.24	34.1615	1134	18	-0.75901	10.6839	-0.281697	0.0105061	1.25687e-05	791.675	-151.577	0.0875962	-0.00257685
2867	110.237	34.2205	1012	22	-0.70316	11.5787	-3.06544	0.114328	-0.00159776	807.08	-199.941	0.115546	-0.0016996
2868	110.234	34.1177	931	26	-1.40552	11.801	-2.18135	0.0813554	-0.000671699	782.445	-79.9695	0.0462143	-0.00074104
2869	110.234	34.1177	931	26	-1.21891	11.801	-1.4434	0.0538329	-0.000583308	782.445	4.68332	0.00270649	0.000671698
2871	110.219	24.163	1195	10	2.99281	13.6504	2.46226	0.0918322	0.0156703	1655.77	223.606	0.129222	0.0419115
2873	110.216	34.1415	959	18	-1.33447	11.7202	-3.37072	0.125714	-0.00246862	790.58	-101.962	0.0589237	-0.000588879
2874	110.211	31.3	1700	10	-2.01445	7.77749	-1.91353	0.0713669	-0.0014385	1062.8	-111.943	0.0646917	-0.00854481
2875	110.21	24.15	1195	10	2.69131	13.6666	1.62033	0.0604317	0.0230377	1653.78	-72.3594	0.0418164	-0.0220488
2877	110.2	34.1115	1010	21	-0.95693	11.3584	-0.54212	0.0202189	-0.00285485	785.526	0.696924	0.000402752	0.000110408
2878	110.2	25.2	1800	18	0.40256	9.0081	0.952983	0.0355424	0.0131548	1802.08	-149.754	0.0865427	-0.0743171
2883	110.193	31.447	2612	18	-1.58752	4.84667	-2.5083	0.0935493	-0.000657154	1434.99	-387.251	0.223792	-0.011736
2884	110.192	34.1567	1039	26	-0.81318	11.3147	-1.2859	0.0479588	-0.000918225	797.643	-54.6058	0.0315566	-0.000618872
2887	110.176	34.0898	967	21	-0.45742	11.5887	0.563261	0.0210073	0.000185286	783.09	-34.6324	0.020014	-0.000362978
2888	110.173	34.164	1218	18	-1.05126	10.2783	0.804614	0.0300088	0.000319962	799.786	-44.9741	0.0259905	-0.00015505
2889	110.173	34.0873	991	26	-0.57424	11.4412	1.24807	0.0465479	0.000381537	782.775	-84.2892	0.0487106	-0.000711451
2892	110.156	34.1764	1022	36	-1.8675	11.5081	-2.74485	0.102372	-0.00520539	804.99	-104.544	0.0604159	-0.00085529
2893	110.155	36.0051	889	18	-0.74546	10.4224	-0.42784	0.0159567	-9.23447e-05	578.659	155.448	0.0898332	0.00146555
2894	110.155	34.1737	1015	36	-1.7171	11.5439	-1.9775	0.0737527	-0.000623215	804.383	-79.2075	0.0457739	-0.000256529
2895	110.154	31.474	2224	14	-0.18188	5.92417	2.44184	0.0910707	0.00280204	1386.37	-150.947	0.0872321	-0.00502194
2896	110.15	31.474	2135	14	0.28094	5.92417	4.75712	0.177421	0.00372885	1386.37	-42.7656	0.0247142	-0.00164828
2899	110.146	31.466	1996	14	0.22239	8.07917	0.558556	0.0208319	0.000710375	1306.43	-53.7865	0.0310832	-0.00193885
2900	110.144	31.444	1673	14	-0.11536	9.66583	1.13707	0.0424081	0.000711979	1248.97	-80.1472	0.046317	-0.00181218
2901	110.141	34.1917	1200	36	-0.5444	10.4993	2.63831	0.0983982	0.000955894	810.764	-99.0149	0.0572206	-0.00108651
2902	110.132	27.347	170	29	4.40347	17.3745	-2.26589	0.0845084	-0.00296875	1316.62	284.708	0.164532	0.0326322
2904	110.12	34.0753	967	30	-0.78317	11.582	-2.21822	0.0827305	-0.00117967	780.392	-138.691	0.0801494	-0.000671519
2905	110.12	27.78	300	26	-0.95586	16.4158	-2.93501	0.109464	-0.0060356	1331.01	-8.77953	0.00507368	-0.00605631
2906	110.11	27.81	280	18	1.96078	16.5219	-0.317857	0.0118548	0.00164251	1333.03	378.709	0.218856	0.0412314
2908	110.101	34.102	983	26	1.04531	11.5624	1.83039	0.0682661	0.00100624	787.426	-468.948	0.271005	-0.00753465
2909	110.083	34.067	1000	30	-1.34206	11.3776	-1.24535	0.0464465	-0.000307318	779.531	-39.4229	0.0227825	8.43732e-05
2910	110.083	34.067	1000	30	-1.13412	11.3776	-3.81419	0.142254	-0.00256036	779.531	-177.468	0.102559	-0.000777852
2911	110.064	34.0778	1039	30	-0.79662	11.1728	-2.97963	0.111128	-0.00250479	782.069	-165.339	0.0955492	-0.00293457
2912	110.041	31.461	1649	10	-0.1057	9.98333	1.19634	0.0446186	0.00812723	1234.84	-393.081	0.227161	-0.0156478
2913	110.04	25.53	300	14	2.45411	17.8521	-2.4638	0.0918897	-0.00536688	1678.76	98.5297	0.0569402	0.00446011
2914	110.04	25.53	400	14	1.92472	17.2521	-0.386634	0.0144199	0.00675328	1678.76	13.1227	0.00758359	0.00714024
2915	110.04	25.53	520	14	1.94266	16.5321	0.24835	0.00926244	0.00645804	1678.76	-9.77614	0.00564962	0.00570702
2916	110.025	26.942	243	18	5.38804	17.2126	-2.61966	0.0977026	-0.0327287	1354.01	250.974	0.145038	0.0715121
2917	110.016	34.1345	1019	30	-0.35938	11.4317	0.180382	0.00672751	-0.00180747	794.739	-27.2175	0.015729	-0.00131328
2918	110.008	34.0773	1119	26	-2.60674	10.6837	-2.8996	0.108143	-0.00173053	780.491	-113.235	0.0654384	-0.00153317
2919	110.002	31.478	1754	10	-0.79676	9.255	1.27386	0.0475098	0.00202964	1262.23	-82.1712	0.0474866	-0.00371225
2920	109.995	31.481	1765	14	-0.25474	8.50167	2.46248	0.0918404	0.00207626	1288.61	-7.60098	0.0043926	-0.000392232
2921	109.995	31.516	1754	18	0.38311	9.35583	3.39849	0.12675	0.00381164	1246.85	103.028	0.0595398	0.0023728
2922	109.989	26.938	466	18	3.79754	15.8736	-1.45274	0.0541813	-0.000339766	1350.84	202.679	0.117128	0.00617485
2924	109.975	26.943	278	18	2.19344	16.9971	-4.60348	0.171691	-0.00335663	1348.63	106.374	0.0614734	0.00541237
2926	109.929	35.616	1368	18	-1.05951	7.94146	1.90719	0.0711304	0.000532586	614.216	314.071	0.181501	0.0108501
2927	109.928	35.617	1447	18	-0.503583	7.46648	0.56072	0.0209126	0.0400728	614.113	133.162	0.0769542	0.0696073
2928	109.926	35.611	1360	18	-1.80494	7.99414	0.240089	0.00895434	0.00246504	614.621	58.0228	0.0335313	0.0459694
2929	109.917	25.617	870	14	2.50033	14.2854	2.05269	0.0765569	0.00165967	1571.36	113.657	0.0656823	0.00613209
2930	109.917	25.617	900	14	2.75181	14.1054	1.3986	0.0521621	0.00377919	1571.36	77.0801	0.0445445	0.012089
2932	109.912	25.576	1237	14	1.41466	12.1333	-1.02892	0.0383745	-0.00111407	1586.34	88.2722	0.0510124	0.00228501
2933	109.911	25.575	1276	14	0.807049	11.9001	-0.95051	0.0354501	-0.00173553	1586.29	-36.9226	0.0213375	-0.00111205
2934	109.91	25.571	1329	14	1.21853	11.5866	0.166712	0.00621768	0.000568688	1587.43	-10.72	0.00619508	0.00139852
2935	109.91	25.572	1316	14	-0.25662	11.6634	-1.01901	0.0380049	-0.000702655	1587.03	34.4174	0.0198898	-0.00302166
2936	109.91	25.572	1315	14	0.840896	11.6694	0.273933	0.0102166	0.00195263	1587.03	60.794	0.0351328	0.000782764
2937	109.91	25.577	1180	14	4.78202	12.4734	4.22425	0.157547	0.00350395	1585.02	241.629	0.139637	0.00531147
2938	109.91	25.579	1148	14	5.19057	12.663	4.19412	0.156424	0.0079168	1584.21	290.195	0.167703	0.020709
2939	109.909	25.58	1113	14	2.20241	12.8715	2.00153	0.0746489	0.00202405	1583.35	284.473	0.164397	0.00580442
2940	109.909	25.583	1052	14	4.8785	13.2338	3.26843	0.121899	0.00299039	1582.14	374.701	0.216539	0.0114441
2941	109.909	25.584	1020	14	4.78863	13.4246	2.97775	0.111058	0.00342749	1581.73	150.965	0.0872425	0.0157136
2942	109.909	25.59	934	14	3.51188	13.9332	1.69425	0.0631886	0.00253202	1579.28	25.5129	0.0147439	0.00645744
2943	109.909	25.59	950	14	3.26404	13.8372	2.76091	0.102971	0.00982598	1579.28	163.606	0.0945477	0.0578333
2944	109.907	25.622	793	14	3.25212	14.737	0.744672	0.0277732	0.00190705	1565.14	3.04586	0.0017602	0.0193162
2945	109.906	25.619	900	14	4.61682	14.0987	2.1496	0.0801713	0.00833787	1565.99	253.241	0.146348	0.0232581
2946	109.905	25.62	870	14	4.71539	14.277	2.87284	0.107145	0.00281547	1565.17	279.25	0.161378	0.0176617
2947	109.903	25.602	740	14	5.07726	15.0799	2.26271	0.0843898	0.00361509	1571.78	242.993	0.140425	0.0162777
2948	109.903	35.8142	1310	18	-3.38147	8.0762	-2.80365	0.104565	-0.0243367	592.759	-280.279	0.161973	-0.0061448
2949	109.9	25.589	1318	10	2.91062	11.6274	1.27041	0.0473811	0.00632054	1575.76	275.073	0.158964	0.015186
2951	109.9	25.617	793	14	2.69034	14.7413	0.552644	0.0206114	0.00136917	1564.39	-50.3865	0.0291183	0.00349398
2952	109.9	25.617	800	14	6.18293	14.6993	2.4587	0.0916995	0.00260773	1564.39	264.619	0.152923	0.00793917
2953	109.9	25.6	1329	10	0.77371	11.5475	-0.437966	0.0163343	-0.000120727	1571.33	-99.9272	0.0577478	-0.00546773
2954	109.9	25.6	1318	10	-2.27269	11.6135	-2.94561	0.109859	-0.0161227	1571.33	-165.621	0.0957122	-0.0162609
2955	109.9	25.6	1318	10	1.1708	11.6135	0.50784	0.0189404	0.000145715	1571.33	90.1086	0.0520737	6.95212e-05
2956	109.9	25.6	1316	10	-0.45377	11.6255	-1.5562	0.0580399	-0.00371355	1571.33	-23.2391	0.0134299	-0.00756262
2957	109.9	25.6	1315	10	0.52342	11.6315	0.68769	0.025648	0.0016753	1571.33	-80.5966	0.0465767	-0.00535077
2958	109.9	25.6	1276	12	-0.05227	11.8655	-1.61694	0.0603053	-0.00453705	1571.33	-121.149	0.0700119	-0.00695155
2959	109.9	25.6	1237	12	0.39584	12.0995	-0.274977	0.0102555	0.00363188	1571.33	-12.7047	0.00734203	-0.00493082
2960	109.9	25.6	1202	12	1.10851	12.3095	0.107758	0.00401893	-0.000897116	1571.33	-125.125	0.0723096	-0.00129507
2961	109.9	25.6	1180	12	3.30176	12.4415	3.76505	0.140421	0.00275244	1571.33	80.2094	0.0463529	0.00344358
2962	109.9	25.6	1148	12	4.17372	12.6335	3.70556	0.138202	0.00653984	1571.33	198.655	0.114803	0.015861
2963	109.9	25.6	978	14	2.24635	13.6535	1.91441	0.0713997	0.00541313	1571.33	121.581	0.0702615	0.0100335
2964	109.9	25.6	970	14	2.84593	13.7015	2.90999	0.108531	0.0099457	1571.33	221.654	0.128094	0.0385158
2965	109.9	25.6	934	14	2.29276	13.9175	1.43235	0.0534208	0.00129417	1571.33	-71.2381	0.0411684	-0.00612914
2966	109.9	25.6	950	14	1.75128	13.8215	1.53067	0.0570877	0.00104317	1571.33	-45.0517	0.0260353	0.000656146
2967	109.9	25.62	857	14	1.4486	14.3533	0.931259	0.0347322	0.00246153	1563.16	63.2668	0.0365618	-0.000693016
2968	109.9	25.62	740	14	3.46924	15.0553	1.44743	0.0539832	0.00187673	1563.16	108.012	0.06242	0.00481159
2971	109.818	34.395	1281	14	-0.48161	10.0477	-0.561404	0.0209381	4.09136e-05	807.704	-30.6966	0.0177395	0.000416376
2972	109.815	34.398	1281	14	-1.08112	10.0406	-0.192306	0.00717223	0.000238843	806.84	-90.4528	0.0522726	-0.00109645
2973	109.8	26	460	18	1.38444	16.0918	0.530033	0.0197681	0.00855911	1604.73	28.7963	0.0166413	0.00909029
2974	109.8	26	450	18	2.01337	16.1518	0.963377	0.03593	0.00736699	1604.73	12.5766	0.007268	0.00229188
2975	109.8	26	450	18	2.26913	16.1518	2.45112	0.0914168	0.0333108	1604.73	200.126	0.115653	0.0451252
2978	109.756	35.495	1200	14	-2.09863	9.0843	1.23805	0.0461742	0.00828342	626.561	33.5378	0.0193815	0.00767172
2984	109.747	35.499	1120	14	-1.97333	9.56002	-2.51535	0.0938123	-0.00156717	625.929	-8.47785	0.00489934	0.00101829
2985	109.722	35.991	1250	10	-2.58597	8.24816	-4.11913	0.153627	-0.00213333	571.596	-82.6505	0.0477636	0.00060113
2986	109.715	35.952	1250	12	-2.94257	8.28644	-1.7987	0.0670842	-0.000437854	574.57	51.128	0.0295468	0.00195203
2987	109.7	27	250	14	1.36441	17.1153	-2.83968	0.105908	-0.00615942	1301.98	259.872	0.15018	0.00539931
2988	109.7	27	300	14	1.39081	16.8153	-1.66401	0.0620608	-0.00309892	1301.98	221.757	0.128153	0.0133807
3025	109.695	35.952	1200	14	-2.35212	8.5869	-0.52292	0.0195028	0.000172941	573.707	12.6238	0.00729528	0.0019393
3027	109.678	35.952	1160	14	-1.58596	8.82561	0.611187	0.0227948	0.000270172	573.479	156.412	0.0903903	0.00152912
3028	109.677	35.974	1150	10	-1.80582	8.86181	0.520722	0.0194208	0.000172755	572.065	108.714	0.0628257	0.00098185
3037	109.473	27.437	344	30	2.2655	16.2391	-1.46679	0.0547053	0.000196177	1251.04	341.638	0.197432	0.0376062
3054	109.031	32.669	394	18	0.298148	15.0483	-4.63633	0.172916	-0.000834683	826.834	385.687	0.222888	0.00446369
3055	109.03	32.669	420	18	0.42367	14.8923	-3.62862	0.135333	-0.0076755	939.383	419.274	0.242298	0.0247618
3078	108.739	27.035	668	22	2.84376	14.6579	-0.0926092	0.00345394	0.000416774	1125.36	401.823	0.232213	0.0127698
3104	108.37	33.78	2800	14	-1.8725	-0.0169394	9.60252	0.358135	0.0161954	711.673	83.6104	0.0483184	0.00436054
3105	108.37	33.78	2600	14	-2.23382	1.18306	8.09408	0.301876	0.0201062	711.673	229.561	0.132663	0.00804146
3106	108.37	33.8	2300	18	-1.17546	2.96772	4.82004	0.179768	0.00691951	708.816	125.511	0.0725327	0.00357777
3110	108.25	33.75	2250	14	-1.75638	3.37684	4.92144	0.18355	0.0286612	725.391	263.505	0.152279	0.00820848
6407	120.783	31.7824	6	30	2.98589	16.0025	1.72219	0.0642307	0.00169249	1105.35	-33.2621	0.0192221	-0.00715676
6408	121.03	32.0473	6	34	4.13133	15.685	2.53901	0.0946947	0.00466497	1090.33	80.7206	0.0466483	-0.00962803
6409	120.696	32.3779	8	30	3.16233	15.2892	3.68726	0.13752	0.0014109	1055.03	30.9661	0.0178953	-0.00295803
6410	120.495	32.6579	10	30	2.14509	15.0433	2.03601	0.0759349	0.000661257	1044.98	-23.9414	0.0138357	-0.00273993
6411	120.39	32.9789	5	26	2.41329	14.7875	2.26826	0.0845968	0.000665359	1044.35	-61.3243	0.0354392	-0.00222144
6412	118.201	33.2551	17	38	1.90157	15.0208	3.25483	0.121392	0.00125314	944.75	156.371	0.0903666	-0.00044845
6413	119.962	33.918	5	26	2.7841	14.3808	3.9772	0.148333	0.00181557	967.44	50.5036	0.029186	-0.00122688
6414	117.895	33.9208	6	35	2.67469	14.5742	3.68818	0.137554	0.00148363	891.8	146.053	0.0844039	-0.000504506
6415	119.746	34.1047	4	24	3.1213	14.3075	4.68081	0.174575	0.00265435	950.13	86.1058	0.0497604	-0.00162488
6416	119.43	34.349	8	26	2.08799	14.3283	2.76108	0.102977	0.000688483	924.65	14.596	0.00843501	-0.000773691
6417	117.48	34.6111	6	22	1.3297	14.5767	1.48301	0.0553102	0.000104802	808.89	127.818	0.0738659	5.37446e-05
6418	117.678	34.9913	4	26	1.07029	13.5783	2.76921	0.10328	0.000726524	822.92	45.9623	0.0265616	-0.000568653
6419	119.242	35.1008	10	32	0.952181	13.9383	1.39687	0.0520975	0.000175664	825.76	110.652	0.0639457	7.91721e-05
6420	117.122	35.4041	4	26	0.81203	13.9108	-0.228611	0.00852626	-0.000638581	722.17	44.6629	0.0258106	-7.87098e-05
6421	119.484	35.4861	5	33	0.997822	13.4925	1.4368	0.0535868	0.000194685	780.28	99.0478	0.0572396	0.000125982
6422	119.957	35.8533	7	26	0.58112	13.1608	1.94104	0.0723929	0.000209976	720.11	169.546	0.0979804	0.00175219
6423	119.239	36.0446	5	26	1.79519	13.0617	4.21569	0.157228	0.00182265	683.47	278.059	0.16069	0.00161581
6424	118.861	36.0484	4	30	1.58876	12.1025	3.10361	0.115752	0.000733238	718.31	105.648	0.0610539	0.000216134
6426	120.071	36.2257	6	26	1.59714	13.0858	4.25616	0.158737	0.00162312	658.16	284.889	0.164637	0.00126213
6460	112.929	34.5309	636	29	-0.629164	12.6925	-1.68774	0.0629458	-0.00274423	693.09	-159.237	0.0920229	-0.00170769
6461	109.584	35.6096	989	18	-0.45503	10.2383	0.458443	0.0170981	0.000226573	607.377	34.4026	0.0198812	0.000466596
6462	111.205	35.0089	815	26	-1.4382	11.9583	-2.0926	0.0780454	-0.0201197	579.37	89.7126	0.0518448	0.0274347
6464	111.198	37.298	1143	26	-0.177135	7.60158	3.13015	0.116742	0.000655662	492.509	78.1386	0.0451562	0.00140753
6465	111.16	37.0977	1557	26	-0.388197	5.3143	6.15258	0.229466	0.00760277	499.798	72.572	0.0419393	0.00228218
6466	111.057	36.8382	1219	29	-0.3708	7.57976	-0.0624173	0.00232791	-0.00915597	516.433	-75.6219	0.0437018	-0.000378582
6467	110.51	36.1251	615	25	-0.47215	11.9534	-0.0909464	0.00339193	-1.79505e-05	570.285	95.877	0.0554072	0.000924291
6468	109.971	36.0853	993	10	-1.6058	9.73923	-1.30348	0.0486145	-0.00568837	575.377	-34.4937	0.0199339	0.0019084
6469	109.621	36.1034	1145	18	-0.89424	8.74589	0.591121	0.0220464	0.000174806	564.387	12.5232	0.00723714	0.000628176
6470	109.866	35.5823	1138	21	-0.60912	9.37648	0.277075	0.0103338	0.000332418	620.459	-112.833	0.0652061	-0.000316111
6471	110.139	35.5736	894	25	-1.24913	10.8204	-1.52126	0.0567368	-0.00225901	618.692	-46.6124	0.0269373	0.00156374
6472	110.997	34.4582	552	18	-0.97793	11.9183	-3.70981	0.138361	-0.00168801	653.57	-30.6373	0.0177053	0.00137921
6473	111.007	34.2562	994	18	-0.0159	10.1675	-0.512315	0.0191073	-0.00049708	654.093	-373.127	0.21563	-0.00478963
6474	110.969	33.9808	605	22	-0.85236	13.185	-3.58718	0.133787	-0.00468922	722.55	-221.041	0.127739	-0.00166204
6475	111.054	33.7436	867	14	-0.4285	11.8625	-2.40288	0.0896176	-0.000696315	815.23	-229.948	0.132887	-0.00219428
6476	111.065	33.5429	574	14	-0.7961	13.6408	-1.93165	0.0720427	-0.00516809	822.97	-105.642	0.0610504	-0.00255374
6477	111.111	33.3372	345	18	-0.77834	14.7667	-4.53841	0.169264	-0.000714963	811.89	-174.308	0.100732	-0.00106044
6478	112.475	33.4752	189	30	-0.301146	14.8675	-4.72394	0.176184	-0.0061225	806.18	-242.853	0.140344	-0.00235898
6479	112.781	33.5372	241	34	0.2727	14.2308	-3.08823	0.115178	-0.00355094	814.24	-303.273	0.175261	-0.00320792
6480	113.321	36.4074	846	38	-0.6703	10.7733	-0.994448	0.0370888	-0.000210312	526.69	33.1031	0.0191302	0.00139285
6481	113.399	36.6178	918	30	-0.73951	9.22833	-0.387072	0.0144362	-2.20046e-05	532.57	-2.22442	0.00128549	0.000498975
6482	113.628	37.4649	1100	22	-0.58056	7.9725	2.02102	0.0753758	0.00162163	525.72	-25.7992	0.0149093	0.000385574
6484	120.614	40.5096	39	35	-0.36741	9.64644	2.36115	0.0880612	0.000422936	548.272	224.401	0.129681	0.000815415
6485	120.931	40.8109	26	38	-0.29122	9.43434	1.40887	0.0525451	0.000237948	559.462	32.6244	0.0188536	0.00036789
6496	121.307	41.127	20	38	-0.096	9.45641	2.1297	0.0794291	0.00056839	565.294	115.126	0.0665312	0.00059697
6499	111.11	33.3373	342	30	-1.2052	14.7667	-4.77165	0.177963	-0.00253053	811.89	-43.9227	0.0253829	-0.000365059
6512	113.541	23.8567	89	29	0.77721	21.52	-4.84306	0.180626	-0.00326899	1969.02	-632.326	0.36542	-0.0112632
6513	113.659	24.155	143	20	0.7675	21.1225	-4.66804	0.174099	-0.00332903	1877.26	-582.899	0.336857	-0.00943824
6514	113.659	24.155	143	20	1.0101	21.1225	-4.88793	0.1823	-0.00406153	1877.26	-591.261	0.341689	-0.0152733
6515	113.067	25.9992	119	34	1.90881	18.2158	-0.975892	0.0363968	-0.00117575	1458.54	-97.4177	0.0562976	-0.00409742
6516	113.715	29.6275	44	28	0.68871	17.3725	-1.25384	0.0467631	-0.000688483	1525.34	-321.883	0.186016	-0.00624709
6517	113.715	29.6275	44	25	-0.00068	17.3725	-5.09412	0.18999	-0.0332266	1525.34	-392.313	0.226717	-0.176526
6518	113.828	29.7319	37	28	0.904827	17.0667	-3.02834	0.112945	-0.00120503	1538.84	-303.102	0.175162	-0.00689029
6519	113.828	29.7319	37	25	-0.62434	17.0667	-6.13521	0.228818	-0.00125463	1538.84	-421.361	0.243504	-0.00386036
6520	113.738	31.1314	49	38	1.60405	16.2517	0.701193	0.0261516	-0.000146237	1119.66	122.331	0.0706949	0.000198797
6521	112.933	31.9219	119	43	1.3852	15.7083	0.319763	0.0119259	-4.36735e-05	926.46	318.866	0.184272	0.00375345
6522	112.933	31.9219	119	41	0.8753	15.7083	-0.844362	0.0314913	-0.000352036	926.46	277.683	0.160473	0.00136095
6523	111.064	32.1272	109	35	0.69241	11.6367	2.31439	0.0863173	0.00027599	974.68	160.293	0.0926331	0.000462897
6524	112.017	32.2225	155	30	1.33471	15.6533	-0.682114	0.0254401	-0.000478022	825.45	318.475	0.184046	0.0020134
6525	111.725	32.29	91	41	-0.4779	15.9233	-3.42246	0.127644	-0.00271626	845.47	328.177	0.189653	0.00252253
6527	115.633	23.0014	98	20	0.77421	21.9208	-5.89912	0.220013	-0.0035819	2154.11	-889.646	0.514125	-0.0238297
6577	115.295	38.5351	31	26	1.03032	12.6548	2.209	0.0823867	0.000441211	546.956	59.9073	0.0346204	0.000461394
6587	119.836	40.0346	21	42	-0.1128	10.3664	2.97048	0.110787	0.000926803	568.857	245.757	0.142023	0.00152045
6588	120.931	40.8109	23	38	1.37687	9.45237	7.19936	0.268507	0.00317687	559.439	158.91	0.0918339	0.000987629
6589	121.274	41.105	28	41	1.38754	9.42018	6.49382	0.242193	0.0033033	565.717	412.92	0.238626	0.00295133
6601	109.621	36.1027	1131	18	-0.8874	8.8307	1.9138	0.0713769	0.00120279	564.422	38.4779	0.0222363	0.000993119
6602	114.655	38.3405	80	37	0.94296	12.905	2.32938	0.0868764	0.000524754	538.67	129.17	0.0746472	0.0011269
6604	117.203	38.3588	3	26	0.53642	12.8733	0.737074	0.0274898	-0.000107599	528.65	89.5401	0.0517451	0.000661116
6605	115	38.3561	46	27	1.61234	12.9017	3.26074	0.121612	0.000893983	480.09	343.481	0.198497	0.00190533
6608	115.87	38.7953	7	32	-0.79604	12.6086	-1.08365	0.0404157	-0.000740697	551.447	71.767	0.0414741	0.000784844
6609	119.012	39.8826	81	30	0.92221	10.2608	1.98249	0.0739388	0.00128373	609.447	-192.631	0.111321	-0.00344428
6610	119.04	40.1171	80	32	0.11785	10.338	1.88026	0.070126	0.000196922	586.431	76.2183	0.0440465	0.000346566
6616	112.799	34.5966	252	26	0.4274	15.18	-2.61956	0.0976989	-0.0106588	588.46	40.5821	0.0234524	0.0042772
6621	120.619	40.5148	16	35	1.13956	9.78061	7.40748	0.276269	0.00393248	548.212	411.306	0.237693	0.00249883
6623	111.158	37.3787	1026	26	-0.164109	8.25954	2.9723	0.110855	0.000341258	490.73	202.302	0.11691	0.00133148
6624	111.198	37.2979	1137	26	-0.29069	7.63752	4.19494	0.156454	0.00268717	492.507	63.0014	0.0364084	0.00191134
6625	111.16	37.0977	1552	26	-0.727061	5.34435	5.7877	0.215858	0.0111724	499.799	79.1458	0.0457383	0.0025008
6626	111.057	36.8382	1215	29	-0.40286	7.60374	3.37527	0.125884	0.00317575	516.433	27.0788	0.0156488	0.00194677
6627	110.755	36.2335	1068	31	-0.2453	9.09351	2.01594	0.0751863	0.00150414	562.004	17.5877	0.0101639	0.00189129
6628	109.971	36.0876	994	25	-0.807691	9.73131	1.21256	0.0452235	0.000314032	575.248	46.4284	0.0268309	0.000714977
6629	109.867	35.5823	1128	36	0.22188	9.43654	5.37043	0.200295	0.0014978	620.482	197.363	0.114056	0.00119163
6630	110.139	35.5736	897	25	-0.21287	10.8024	0.221066	0.00824486	1.73053e-05	618.69	-74.5549	0.0430852	-0.000199895
6631	110.632	35.6585	376	36	0.64731	13.6968	0.0850666	0.00317264	-0.0013336	595.964	-53.5873	0.030968	0.00125242
6632	111.105	35.0404	338	31	-0.36944	13.9683	-2.6844	0.100117	-0.00185547	514.37	96.2822	0.0556414	0.00255212
6633	111.02	34.7117	346	29	-0.151839	14.1392	-1.22564	0.0457114	-0.000544147	546.81	33.0486	0.0190987	0.0009544
6634	111.007	34.2265	994	24	-0.7516	10.4783	-0.487597	0.0181854	-0.000324736	742.03	-253.647	0.146582	-0.0016788
6635	110.958	33.9674	602	22	-0.71091	12.7767	-3.20658	0.119592	-0.00105958	738.39	-92.3713	0.0533813	-0.00089557
6636	111.068	33.4822	408	35	0.43747	14.3542	-0.201622	0.00751968	-7.82841e-05	809.26	38.1151	0.0220267	0.000896668
6637	111.228	33.0993	183	30	0.56378	15.9017	-1.988	0.0741443	-0.00140307	791.79	12.9691	0.00749483	-0.000288429
6638	110.975	32.9523	419	22	0.09097	14.4425	-1.89789	0.0707835	-0.000483728	848.88	-84.6823	0.0489378	-0.000644531
6639	110.963	32.9396	485	22	0.34709	14.01	-0.318985	0.0118968	-0.000360875	861.49	8.51385	0.00492014	-0.000574697
6640	110.811	32.7893	269	22	0.23011	15.71	-3.4668	0.129297	-0.000578087	818.71	184.043	0.106358	0.0016603
6641	111.167	32.4973	175	38	0.59652	15.6025	-1.76856	0.0659601	-0.00094023	840.55	189.246	0.109365	0.00155513
6642	111.434	32.347	153	30	0.94666	15.5967	0.300789	0.0112182	-0.000282144	857.45	65.6206	0.0379221	-0.000406147
6643	111.433	32.3474	148	30	-0.4496	15.5967	-4.3622	0.162692	-0.00240894	857.45	-41.0321	0.0237124	-0.00145567
6644	111.691	32.3306	89	38	0.70552	15.9517	-2.71753	0.101353	-0.000851466	841.36	-23.9195	0.0138231	-0.00118446
6645	111.903	32.1134	81	40	2.01814	15.7108	0.500424	0.0186638	-0.000221351	850.1	82.4767	0.0476632	-0.0012508
6646	112.139	32.2353	96	38	1.12843	15.565	0.462781	0.0172598	-0.000490889	815.63	118.115	0.0682585	-5.25888e-05
6647	112.086	32.6199	106	26	0.46151	15.4508	-1.1769	0.0438936	-0.000650441	779.76	11.9665	0.00691543	-0.000708388
6648	112.149	32.9019	137	36	1.56131	15.29	0.499111	0.0186148	-0.000560669	772.94	112.459	0.0649899	0.000607372
6649	112.278	33.2114	189	31	0.103284	14.4867	-2.44437	0.091165	-0.00116885	809.79	-133.293	0.0770299	-0.00102404
6650	112.476	33.4754	180	30	0.54736	14.8675	-2.23176	0.0832355	-0.00135794	806.18	-64.9832	0.0375537	-0.00146139
6651	112.804	33.5814	187	30	0.24802	14.56	0.870836	0.0324786	-1.17855e-05	794.38	23.3616	0.0135006	-0.000328593
6652	112.81	33.7745	150	30	0.77869	15.0792	0.112965	0.00421313	-0.000267822	740.61	116.826	0.0675136	0.000128871
6653	112.888	33.9482	238	42	0.51025	14.7267	-1.01585	0.0378871	-0.000586665	717.86	-105.025	0.0606938	-0.00172503
6654	112.884	34.3023	410	30	0.626343	13.7067	0.81511	0.0304003	5.76222e-05	688.37	99.1774	0.0573145	0.000300507
6655	112.929	34.5803	641	37	-0.08226	13.2208	-1.20319	0.0448741	-0.0011144	661.79	-23.587	0.0136309	-0.000147884
6656	112.623	34.9118	131	46	1.51811	15.1008	1.48771	0.0554855	0.0002924	565.23	219.875	0.127066	0.000988785
6657	112.835	35.1844	125	34	0.03853	14.715	-1.95882	0.073056	-0.000438973	547.92	339.316	0.19609	0.00391411
6658	112.89	35.2902	861	33	-0.78246	11.2708	-0.759771	0.0283364	-0.00180758	610.68	92.185	0.0532736	0.00981486
6659	112.903	35.4882	814	50	0.9448	11.1558	3.11405	0.116141	0.000739578	583.66	229.446	0.132597	0.00390371
6660	112.957	35.7686	858	40	0.32582	10.8383	1.74378	0.0650359	0.000160372	561.71	152.285	0.0880053	0.000661116
6661	113.064	36.0905	953	33	0.45766	9.97	3.33201	0.12427	0.0004979	544.19	202.563	0.117061	0.000928684
6662	113.321	36.4073	836	38	0.06657	10.7733	0.770152	0.0287235	5.31467e-05	526.69	125.801	0.0727003	0.000669207
6663	113.399	36.6178	917	30	-0.060435	9.22833	1.32388	0.0493753	0.00137995	532.57	-24.03	0.0138869	0.000206599
6664	113.4	36.8972	996	33	-0.19471	8.78	2.31002	0.0861543	0.000602702	521.48	130.529	0.0754326	0.00143261
6665	113.449	37.1817	1302	26	-0.04955	7.5325	2.0194	0.0753154	0.00181519	525.49	6.07454	0.00351047	0.000334881
6666	113.616	37.4502	1156	22	-0.53782	7.55917	2.4634	0.0918748	0.00157613	532.85	-4.34398	0.00251038	0.00104915
6667	113.653	37.7558	727	39	0.0674	9.54907	2.33634	0.0871359	0.000391234	544.094	70.2767	0.0406128	0.000808769
6668	115.152	37.0778	33	43	0.63	13.3708	2.27455	0.0848314	0.000886897	483.7	283.684	0.163941	0.00570097
6670	118.267	39.6772	33	38	0.28918	11.1906	0.214407	0.00799651	-2.71887e-05	643.735	-64.2573	0.0371342	-0.000144764
6671	116.537	37.8886	13	32	0.774966	13.0142	0.726282	0.0270874	1.95058e-05	523.09	107.72	0.0622513	0.000665162
6672	119.535	39.9372	5	38	0.7858	10.555	4.46131	0.166389	0.0515944	586.03	484.419	0.279945	0.0372381
6673	114.571	37.8292	54	36	0.14809	13.3733	-0.312258	0.0116459	-0.000576259	483.51	201.619	0.116515	0.00290336
6676	120.271	40.2949	30	21	0.03463	9.98958	4.39295	0.163839	0.000795149	554.568	313.732	0.181305	0.00127311
6677	110.39	35.4845	436	33	-0.87416	13.5895	-2.3555	0.0878505	-0.000774263	617.936	36.9822	0.021372	0.000562353
6678	110.871	36.5273	801	26	-0.423796	10.3718	1.05386	0.0393047	0.000269649	537.702	20.4736	0.0118317	0.000561024
6679	110.32	36.0744	692	18	-0.87721	11.5395	-0.221411	0.00825773	-9.74169e-05	574.473	-10.7153	0.00619236	0.000696599
6680	109.419	35.9107	1165	22	-0.25468	8.88616	2.78008	0.103686	0.00139972	573.283	98.3615	0.056843	0.00084616
6681	109.518	35.6961	1134	30	-0.38911	9.27664	1.92044	0.0716246	0.00136652	590.248	51.2598	0.029623	0.00099335
6682	110.714	35.257	580	27	-0.4026	12.6321	-0.912415	0.0340294	-0.000347822	595.862	95.6456	0.0552735	0.00151693
6685	111.016	32.5228	174	27	-0.434941	15.2883	-4.36718	0.162878	-0.00122629	845	-79.4123	0.0458923	-0.000475495
6686	114.133	38.3021	124	39	0.96496	12.7238	-0.576627	0.0215058	-0.000100736	545.743	332.536	0.192172	0.00536001
6687	117.103	38.0605	12	39	1.08823	12.8742	1.71836	0.0640878	0.000258461	530.59	59.4619	0.034363	0.000335008
6688	116.213	37.7525	16	36	0.58325	13.1	-0.272314	0.0101562	-0.000175664	511.78	115.035	0.0664786	0.000686544
6690	115.024	39.238	316	27	-0.14532	10.6708	1.17141	0.0436888	0.000162237	509.057	239.141	0.138199	0.0035483
6691	115.391	36.9775	35	32	0.95428	13.485	2.6317	0.0981517	0.000732865	491.99	166.82	0.0964051	0.00200184
6692	119.065	39.9431	95	40	0.40407	10.207	3.45021	0.128679	0.000667224	602.126	118.856	0.0686868	0.000507973
6693	118.638	39.6247	34	36	0.77145	10.6159	2.7977	0.104343	0.000369975	628.775	41.325	0.0238817	-9.05568e-05
6694	118.886	39.6463	19	39	1.59338	10.4295	7.27039	0.271156	0.0036412	634.191	155.088	0.0896252	0.000555939
6695	115.841	37.1377	28	26	1.11471	13.52	2.22758	0.0830796	0.000619485	499.45	340.695	0.196887	0.00220584
6696	114.272	37.0508	221	26	0.54839	12.8375	-0.190587	0.00710812	-0.000107748	504.59	211.947	0.122484	0.00174988
6697	114.852	38.483	67	23	1.318	12.7511	2.03345	0.0758394	0.000399439	541.975	243.976	0.140993	0.00129565
6698	115.298	36.3547	40	30	0.66035	13.385	-0.791688	0.0295267	-0.000999419	532.48	47.8329	0.0276426	0.000726419
6699	116.678	39.4974	18	33	0.54951	12.0274	1.36456	0.0508925	0.000334917	561.087	-54.0169	0.0312163	-3.29402e-05
6700	114.72	38.7685	146	26	1.49114	12.1099	3.27977	0.122322	0.0278011	536.866	17.3549	0.0100294	0.00388284
6701	115.6	39.2205	36	27	1.29642	12.3469	3.42068	0.127577	0.000846244	534.113	220.661	0.12752	0.00145804
6702	115.988	37.8788	18	30	0.58836	13.2317	0.107553	0.00401129	-0.000131841	496.35	103.444	0.0597802	0.000574431
6704	115.558	38.8502	15	38	1.5334	12.5509	2.45854	0.0916935	0.00052177	540.694	53.7365	0.0310543	0.00114701
6705	114.659	37.3526	50	24	0.9836	13.3442	0.452288	0.0168685	-0.000827373	479.12	96.3968	0.0557076	0.00159061
6706	114.436	36.3734	68	39	0.97509	13.8792	-0.973421	0.0363046	-0.00256007	524	73.9551	0.0427386	0.00174161
6707	114.185	36.7641	300	27	0.3854	12.9817	-1.26135	0.0470432	-0.00173911	518.71	8.09013	0.00467528	0.000951048
6708	116.689	38.049	9	29	0.66707	12.9825	0.389907	0.0145419	-5.67271e-05	525.82	115.89	0.0669727	0.000702147
6709	115.612	39.2286	33	26	0.73167	12.3603	1.34143	0.0500299	-0.00195468	533.92	222.5	0.128583	0.00181518
6710	118.561	39.5397	23	40	0.64464	10.7896	2.96769	0.110683	0.000776501	629.706	-40.0902	0.0231681	-0.00026121
6711	114.913	37.3747	37	40	1.02921	13.1608	1.02011	0.0380459	4.88576e-05	475.63	124.072	0.0717011	0.00104484
6712	116.309	38.6273	7	26	-2.26085	12.6733	2.59748	0.0968754	0.114966	494.22	725.319	0.419161	0.395642
6713	114.863	36.3056	56	40	0.96266	13.47	0.377962	0.0140964	-0.000254582	526.92	15.8605	0.00916577	0.000220526
6715	115.554	38.1659	25	38	0.98542	12.9667	0.672338	0.0250755	-0.00092464	480.5	46.5194	0.0268835	0.000959081
6716	115.024	38.5589	54	37	2.13344	12.6665	4.34836	0.162176	0.00171599	541.621	272.409	0.157425	0.00170654
6717	115.598	37.6785	23	27	1.46194	13.2175	2.66405	0.0993582	0.00211617	473	215.489	0.124531	0.00325877
6718	118.145	40.1894	103	30	0.501749	12.6665	0.807221	0.030106	-8.50347e-06	541.621	24.527	0.0141741	0.000411348
6719	115.33	38.1236	32	26	0.04981	12.9875	-0.580236	0.0216404	-0.0041887	474.6	-6.00116	0.00346806	0.00335999
6720	115.237	38.2248	35	33	1.94805	12.95	0.769945	0.0287158	-0.000321603	475.15	256.598	0.148288	0.0104033
6721	117.213	38.0522	10	39	1.13019	12.8108	2.52975	0.0943493	0.000587784	530.58	76.807	0.0443867	0.000590786
6722	114.492	38.8069	219	28	0.4974	11.7228	0.85439	0.0318653	5.35196e-05	546.086	-2.53003	0.0014621	0.000654592
6723	118.872	39.8411	85	30	0.5735	10.2603	3.22119	0.120137	0.0014758	617.785	40.6451	0.0234888	2.1729e-05
6724	118.52	40.1267	142	47	0.3397	10.2454	1.93476	0.0721586	0.000499019	592.297	-5.93371	0.00342908	5.42069e-06
6725	115.33	38.1236	32	26	0.98167	12.9875	-1.34361	0.0501112	-0.00144037	474.6	78.1509	0.0451633	0.00326964
6726	114.937	37.5551	30	26	1.04495	13.0667	2.29299	0.0855192	0.000671699	472.6	215.518	0.124548	0.00140718
6727	116.361	38.9354	8	36	-0.96571	12.4764	-2.52608	0.0942125	-0.0459527	572.933	42.2758	0.0244311	0.00524952
6728	115.847	38.4578	12	25	0.5843	12.8442	-0.118968	0.00443702	-9.31652e-05	489.81	297.653	0.172013	0.00114366
6729	115.933	38.4615	12	27	0.5634	12.78	1.42414	0.0531146	0.000167459	492.72	224.488	0.129731	0.0021781
6730	118.755	39.6529	20	30	1.26587	10.5382	5.573	0.20785	0.00149594	631.059	182.697	0.10558	0.000759359
6731	115.442	38.9838	24	33	0.29578	12.4956	-1.18257	0.044105	-0.00099319	539.856	58.1568	0.0336088	0.00359829
6732	119.821	40.0191	31	50	0.381	10.3151	4.45564	0.166177	0.00104503	570.119	174.631	0.100919	0.000936774
6733	117.967	40.1609	48	37	0.26182	11.0544	0.86522	0.0322692	0.000164251	578.501	5.40929	0.00312602	0.000288967
6734	115.731	39.4925	74	36	0.40418	11.8873	2.06857	0.0771492	0.00919978	518.494	-60.0484	0.0347019	-0.00210182
6735	116.025	38.8242	7	34	0.22718	12.5703	-0.348857	0.0130109	-0.00013475	559.58	134.134	0.0775159	0.0012263
6736	114.182	38.8469	254	31	0.69627	11.6137	1.64635	0.0614021	0.000522143	581.516	-76.048	0.0439481	-0.000787618
6737	114.708	38.0578	60	46	0.0385	13.1075	-0.236537	0.00882186	-0.000356773	485.71	84.8849	0.0490549	0.00122809
6738	115.962	37.9983	17	25	0.17139	13.1058	-0.767772	0.0286348	-0.00107409	498.93	108.675	0.0628032	0.0010408
6739	117.636	38.1585	3	24	1.35897	12.6767	0.968559	0.0361233	-0.000577266	526.92	-202.735	0.11716	-0.000768606
6740	115.002	36.3724	50	36	0.83191	13.3992	0.815253	0.0304056	0.000143477	523.64	227.42	0.131426	0.00163199
6741	115.753	38.2009	21	26	-0.03161	12.955	-0.292497	0.0109089	-0.0215979	489.03	457.079	0.264145	0.0997875
6742	116.881	38.1807	11	23	0.09187	12.9508	-0.0818822	0.00305387	-0.000454611	530.08	-62.0742	0.0358726	6.93479e-07
6743	116.648	38.5312	7	26	1.40404	12.8842	1.21177	0.0451941	-0.00154629	510.08	-124.262	0.0718109	-0.00263984
6744	115.389	38.9312	28	44	0.6616	12.479	1.4557	0.0542917	0.000154405	540.073	101.351	0.0585706	0.00175178
6745	114.787	36.1679	56	30	0.52714	13.6333	-0.506001	0.0188718	-0.000398917	537.59	129.153	0.0746374	0.000671519
6746	115.225	38.2075	35	38	-0.04888	12.9525	-0.32032	0.0119466	-0.000569583	475.11	106.092	0.0613104	0.00116678
6747	118.683	39.3657	6	32	0.798214	10.554	4.01476	0.149734	0.000825359	635.887	-10.7458	0.00620999	-0.000173543
6748	114.935	37.5935	31	26	1.01474	13.0467	0.00084363	3.1464e-05	-0.00034709	472.48	73.2106	0.0423083	0.000636671
6749	114.542	38.0115	70	38	0.22262	13.335	-1.5562	0.0580399	-0.000862654	489.02	-53.0624	0.0306647	0.001263
6750	117.467	38.0943	7	32	0.540822	12.7208	0.893657	0.0333298	-7.8396e-05	527.9	112.794	0.0651835	0.000807325
6751	115.988	38.0375	16	33	0.29154	13.105	-0.60208	0.0224551	-0.000501257	500.33	37.0307	0.0214	0.000545016
6752	113.985	37.1	407	31	0.4264	12.2383	1.50387	0.0560882	0.000635149	507.93	111.997	0.0647229	0.00158055
6753	116.977	38.4525	6	22	0.79542	12.9042	0.314526	0.0117305	-0.000394404	525.68	63.4283	0.0366551	0.000837896
6754	114.954	36.7948	40	33	1.24169	13.3767	-0.427251	0.0159347	-0.000430768	496.68	-13.8748	0.00801823	0.000548657
6755	116.679	39.4424	17	30	0.426595	12.0647	0.716681	0.0267293	6.69462e-05	560.133	43.8437	0.0253372	0.00043799
6757	114.301	36.3899	101	22	0.9502	13.9017	1.0988	0.0409808	-0.000133892	527.73	70.5776	0.0407867	0.00175658
6758	115.506	39.0293	26	23	1.4499	12.4791	1.38422	0.0516258	6.78786e-05	539.532	-179.539	0.103755	-0.000806747
6759	116.672	39.1854	8	32	0.906196	12.3178	1.69009	0.0630335	0.000273752	567.651	240.441	0.138951	0.00101017
6761	115.732	39.1781	27	34	0.15199	12.3877	1.44165	0.0537677	0.00013986	538.264	97.1203	0.0561257	0.0015746
6762	118.589	40.2121	106	33	-0.19387	10.3894	0.915704	0.034152	0.000206023	579.038	3.79781	0.00219475	0.000657574
6763	119.217	39.6661	3	31	0.409655	10.6587	4.49726	0.167729	0.00107599	622.558	66.5338	0.0384498	-4.8139e-05
6764	114.988	38.7199	65	36	0.52364	12.4963	-0.120481	0.00449345	-0.000403579	538.687	35.024	0.0202403	0.000522883
6765	114.552	36.0132	52	34	0.55381	13.845	-3.3203	0.123834	-0.00149743	555.43	52.4367	0.0303031	0.000549524
6766	114.547	36.0247	49	31	1.60342	13.8583	-0.587068	0.0218952	-0.00565857	554.49	-96.7729	0.055925	-0.000391353
6767	114.524	36.028	52	31	1.17203	13.8942	-1.30682	0.048739	-0.000687364	554.41	12.4432	0.00719091	0.000274618
6768	114.532	36.0352	52	29	1.33794	13.8625	2.15596	0.0804085	0.000375197	553.82	134.332	0.0776303	0.00110263
6769	114.576	36.0344	51	37	0.52308	13.8342	0.117558	0.00438443	-0.000910393	552.96	109.844	0.0634787	0.001391
6770	114.58	36.0423	46	22	0.3404	13.8183	-1.61857	0.060366	-0.00274759	552.32	-158.9	0.0918281	-0.000554783
6771	114.558	36.0455	54	27	1.07286	13.8467	-1.53601	0.0572869	-0.00281099	552.41	-70.4563	0.0407166	0.00105588
6772	114.553	36.0551	47	22	1.1063	13.8425	0.366609	0.013673	-0.00909879	551.5	-182.449	0.105437	-0.00176317
6773	114.522	36.0567	57	32	0.773446	13.8525	-2.19649	0.0819201	-0.00119533	552.53	-5.67742	0.00328097	0.000404957
6774	114.137	36.1512	114	50	2.1458	13.9758	3.3592	0.125284	0.00692958	560.07	244.912	0.141534	0.00372051
6775	114.159	36.1339	106	54	1.3615	14.0317	0.734727	0.0274023	6.86245e-06	559.08	86.5181	0.0499987	0.000358355
6776	114.172	36.138	103	54	1.3615	14.0142	0.752316	0.0280583	1.01818e-05	558.33	87.2778	0.0504377	0.000363961
6777	114.177	36.1367	100	54	2.0559	14.0142	2.22033	0.0828092	0.00186069	558.33	170.193	0.0983543	0.00170827
6778	114.162	36.1613	98	50	1.0896	13.9775	0.256824	0.00957849	-0.000303141	557.04	116.269	0.0671917	0.00108529
6779	114.198	36.1603	99	42	0.90684	14.0033	-0.418026	0.0155907	-0.000625527	554.54	59.8033	0.0345603	0.00108882
6780	114.217	36.1562	91	39	1.09212	14.0308	0.347071	0.0129443	-0.00629708	553.5	-160.332	0.0926557	-0.00159038
6781	114.306	36.1888	81	38	1.39654	14.0233	0.0782091	0.00291688	-0.000199183	545.63	73.8312	0.042667	0.000445791
6782	114.293	36.2053	89	38	1.50839	13.9833	1.52029	0.0567006	0.000117482	545.24	152.531	0.0881475	0.000817149
6783	114.169	36.1685	110	42	1.30433	13.9775	-1.22886	0.0458315	-0.000952911	557.04	68.7141	0.0397098	0.000517451
6784	114.402	36.0967	60	39	0.0915	13.9483	-5.80915	0.216658	-0.00415812	551.32	-159.469	0.092157	-0.000180882
6785	114.406	36.0936	58	39	1.23448	13.9483	-0.780768	0.0291195	-0.000426852	551.32	128.442	0.0742265	0.000633377
6786	114.393	36.1352	61	34	1.36909	13.97	-1.14161	0.0425774	-0.000492306	547.34	121.318	0.0701095	0.00158575
6787	114.37	36.1481	63	34	1.33009	14.0083	1.05583	0.0393781	-1.30536e-05	546.88	95.2813	0.055063	0.000690185
6788	114.333	36.1485	66	54	1.8445	14.0358	1.38817	0.0517731	0.000709741	547.66	208.904	0.120725	0.00240926
6789	114.438	36.1178	67	43	1.24317	13.9242	0.677116	0.0252537	-3.28204e-05	548.65	49.9979	0.0288937	0.00022671
6790	114.447	36.1315	64	39	2.62284	13.9433	3.41956	0.127536	0.00442777	545.7	255.862	0.147862	0.00276351
6791	114.48	36.1487	67	39	1.55611	13.89	3.11212	0.116069	0.00546684	544.28	210.714	0.121771	0.00370838
6792	114.482	36.1647	64	26	1.91911	13.89	2.08332	0.0776993	0.00188978	542.26	138.761	0.0801898	0.00155108
6793	114.488	36.1793	64	26	1.13907	13.87	-0.472238	0.0176125	-0.000541313	541.77	144.77	0.0836624	0.000976649
6794	114.521	36.1891	63	38	1.58642	13.8367	1.50441	0.0561083	0.000203636	539.83	156.122	0.0902227	0.000699258
6795	114.551	36.1747	50	36	0.58655	13.8117	-1.93609	0.0722082	-0.00111179	540.19	-72.5741	0.0419405	0.00112609
6796	114.593	36.182	54	40	0.30323	13.7592	-1.4905	0.0555896	-0.0011655	538.89	93.2079	0.0538647	0.00146376
6797	114.574	36.1444	46	40	0.79048	13.8208	-0.774569	0.0288883	-0.000441919	542.16	42.443	0.0245278	0.000511961
6798	114.589	36.1272	63	40	0.59469	13.81	-2.2203	0.0828081	-0.000668343	544.03	72.5951	0.0419526	0.000626558
6799	114.376	36.1533	60	42	2.53622	13.9883	3.46296	0.129154	0.00670991	545.94	342.497	0.197929	0.0046752
6800	114.385	36.1539	70	42	1.08014	13.9758	-0.446663	0.0166587	-0.000347262	545.77	157.554	0.0910503	0.000854712
6801	114.408	36.1487	82	42	1.60038	13.9133	0.509092	0.0189871	-0.000121659	547.4	158.826	0.0917854	0.000740288
6802	114.405	36.1409	72	42	2.02754	13.9133	1.82348	0.0680084	0.00147132	547.4	231.049	0.133523	0.00275022
6803	114.164	36.1215	117	54	0.9002	14.0075	-1.09676	0.0409047	-0.000552725	560.02	72.3021	0.0417833	0.00049341
6804	114.152	36.111	104	39	0.93515	13.9658	-1.28833	0.0480494	-0.000363262	562.77	68.8435	0.0397846	0.000420306
6805	114.128	36.0475	128	33	1.30165	13.8142	-1.87076	0.0697717	-0.000619858	574.51	19.2569	0.0111285	0.000300623
6806	114.166	36.0609	171	22	0.96932	13.5967	-2.0132	0.0750841	-0.0017268	576.39	-187.007	0.108071	-0.000590035
6807	114.232	36.0722	0	28	1.25269	13.9558	-2.29702	0.0856695	-0.000604567	561.6	48.9489	0.0282875	0.000277738
6808	114.254	36.0827	89	32	0.06506	13.9667	-4.10557	0.153121	-0.00253612	559.37	-26.2512	0.0151705	-3.64654e-05
6809	114.396	36.089	57	34	-0.33994	13.9567	-4.16089	0.155184	-0.0516754	552.51	-63.7667	0.0368507	-0.00100138
6810	114.405	36.0765	75	39	0.64174	13.94	-2.98605	0.111367	-0.00154293	553.41	74.7168	0.0431788	0.000643086
6811	114.408	36.058	64	26	0.8262	13.9692	-2.08437	0.0777385	-0.00194722	554.48	-106.226	0.0613879	-4.04529e-05
6812	114.408	36.0374	57	27	1.28267	13.975	-0.748696	0.0279233	-0.000332381	556.26	32.3527	0.0186966	0.000124942
6813	114.396	36.0291	60	29	0.73673	13.9758	-2.08979	0.0779406	-0.000452772	557.51	116.387	0.0672599	0.00049237
6814	114.445	36.0386	56	30	1.06907	13.915	-0.183423	0.00684093	-0.000165445	556.07	167.967	0.0970679	0.000701569
6815	114.44	36.0494	56	25	1.05849	13.9258	-1.68739	0.0629328	-0.000533705	554.9	127.397	0.0736226	0.000779008
6816	114.466	36.044	54	28	1.26121	13.9083	0.528615	0.0197152	-0.00138894	554.51	58.7996	0.0339802	0.00101953
6817	114.475	36.0349	58	27	0.66267	13.9125	-1.46158	0.054511	-0.000687737	554.88	104.861	0.0605991	0.00110148
6818	114.416	36.111	62	46	1.46998	13.9592	0.491976	0.0183487	-0.00014027	548.64	131.213	0.0758278	0.00118354
6819	114.433	36.1046	63	43	1.50374	13.9342	0.604698	0.0225528	1.62237e-05	549.29	101.907	0.0588919	0.000408575
6820	114.452	36.1043	62	40	1.32562	13.9058	-0.204376	0.00762239	-0.000191291	549.17	75.0152	0.0433512	0.000388232
6821	114.482	36.0944	59	40	1.2446	13.8908	0.331592	0.012367	-0.000179654	549.16	106.764	0.0616988	0.000443826
6822	114.523	36.0908	60	40	1.39258	13.8542	0.535294	0.0199643	-0.000112261	548.4	70.1057	0.040514	0.000456367
6823	114.581	36.0903	54	40	1.1734	13.8317	-1.12386	0.0419154	-0.000649695	546.49	81.3012	0.0469839	0.000434638
6824	114.574	36.0726	51	47	1.3369	13.83	0.707422	0.026384	-1.8648e-07	549.01	91.2105	0.0527104	0.000437816
6825	114.556	36.0735	53	40	1.03504	13.8367	-0.186178	0.00694368	-0.000139449	549.66	105.511	0.0609747	0.00042071
6826	114.514	36.0786	49	40	1.19545	13.8717	-0.138744	0.00517458	-0.000260325	550.37	174.729	0.100976	0.000976071
6827	114.484	36.1072	60	40	1.35633	13.895	0.994576	0.0370936	0.000103944	548.11	86.067	0.049738	0.000396034
6828	114.48	36.1247	58	26	0.64738	13.9033	-2.34681	0.0875264	-0.000521024	546.38	28.3604	0.0163894	0.000245145
6829	114.503	36.1287	58	26	1.0889	13.8692	-1.27027	0.0473759	-0.000336782	545.88	19.1121	0.0110449	8.25818e-05
6830	114.514	36.1458	57	26	0.77661	13.8567	-1.73557	0.0647297	-0.000289789	543.78	147.244	0.0850921	0.000530511
6831	114.525	36.1582	55	26	1.54861	13.845	0.466169	0.0173862	-4.02796e-06	542.6	192.021	0.110969	0.00082235
6832	114.549	36.163	53	36	1.27578	13.8175	0.699891	0.0261031	3.6177e-05	541.49	180.045	0.104048	0.000826973
6833	114.57	36.1679	44	40	0.92387	13.8058	1.83717	0.0685189	0.000369603	540.46	138.712	0.0801615	0.00164239
6834	114.564	36.1279	58	30	1.28778	13.8008	-0.646847	0.0241248	-0.0005208	545.07	111.316	0.0643294	0.000493526
6835	114.559	36.1078	54	40	0.83513	13.8317	-1.43992	0.0537031	-0.00055832	546.76	24.559	0.0141926	0.000237574
6836	114.33	36.1689	75	54	0.9984	14.04	-0.301931	0.0112608	-0.000655662	545.62	109.689	0.0633892	0.00147769
6837	114.336	36.1925	77	41	1.74686	14.0108	0.997363	0.0371976	6.67224e-05	543.44	174.434	0.100805	0.0013962
6838	114.357	36.1968	75	41	0.42627	13.9775	-2.28722	0.085304	-0.00105174	543.23	-7.75298	0.00448044	4.20999e-05
6839	114.383	36.1936	68	26	0.89399	13.9483	-1.77573	0.0662275	-0.00100401	542.54	67.3193	0.0389037	0.000738324
6840	114.375	36.1747	79	39	0.94967	13.9808	-0.635261	0.0236926	-0.000375048	544.16	27.8323	0.0160843	0.000143146
6841	114.275	36.1527	74	42	0.81853	14.0058	-2.18525	0.0815009	-0.000651187	550.73	44.2532	0.0255739	0.000286811
6842	114.295	36.1515	79	34	1.31716	14.0833	-0.601039	0.0224163	-0.00015668	547.59	71.4022	0.0412633	0.000329229
6843	114.301	36.1347	74	50	1.1803	14.0442	-2.90238	0.108247	-0.00109799	550	-3.44743	0.00199227	0.000107553
6844	114.322	36.1276	72	50	1.417	14.035	-0.810455	0.0302267	-0.000347747	550.12	105.07	0.0607198	0.000646669
6845	114.377	36.0294	65	34	0.934952	13.9933	-1.91503	0.0714228	-0.00086079	557.91	-36.7327	0.0212278	-0.000209315
6846	114.357	36.0319	66	34	1.0017	13.99	-1.87466	0.0699172	-0.000516175	558.05	71.1579	0.0411221	0.000649212
6847	114.34	36.0472	73	26	1.78632	13.845	1.82932	0.0682262	0.00175925	561.96	103.437	0.0597761	0.00204247
6848	114.37	36.0715	64	47	0.9882	13.9708	-1.68737	0.062932	-0.000576968	553.99	-8.09546	0.00467836	-3.96381e-05
6849	113.541	23.8567	89	39	0.82772	21.52	-4.62802	0.172606	-0.00276251	1969.02	-669.134	0.386692	-0.0109991
6850	113.186	24.8283	232	26	0.96171	19.5083	-2.52446	0.094152	-0.00271402	1675.99	-357.863	0.206809	-0.00672617
6851	113.186	24.8283	232	27	1.51062	19.5083	-1.63169	0.0608554	-0.001462	1675.99	-398.31	0.230183	-0.00613035
6852	113.106	25.0883	763	30	2.03702	16.1292	1.93594	0.0722027	0.000320372	1723.5	-420.467	0.242987	-0.00801141
6853	113.067	25.9992	119	34	1.45738	18.2158	-0.419373	0.0156409	-0.000819317	1458.54	-167.492	0.0967934	-0.00350553
6854	112.871	26.4558	95	28	1.53276	18.2875	-0.242355	0.00903885	-0.000381985	1407.52	4.12667	0.0023848	-0.00400526
6855	112.871	26.4558	95	28	1.43722	18.2875	-0.611275	0.0227981	-0.000763224	1407.52	-115.221	0.0665861	-0.00271035
6856	112.829	26.9414	77	31	2.01083	18.1592	-0.103707	0.00386785	-0.00104859	1386.65	-222.889	0.128807	-0.00387886
6857	112.829	26.9414	77	30	0.860135	18.1592	-3.65713	0.136396	-0.00683149	1386.65	74.3933	0.0429918	-0.00283049
6858	113.034	27.5294	82	32	1.65913	17.6225	-0.177686	0.00662696	-0.000847363	1446.23	-276.516	0.159798	-0.00432673
6859	113.034	27.5294	82	33	1.31431	17.6225	-0.580576	0.0216531	-0.000811746	1446.23	-128.501	0.0742606	-0.0031351
6860	113.177	28.4392	59	34	2.05621	17.3442	0.714687	0.0266549	-0.000305304	1473.97	-201.709	0.116567	-0.00504275
6861	113.177	28.4392	59	27	1.47786	17.3442	-0.348917	0.0130132	-0.000676734	1473.97	-226.165	0.130701	-0.00416376
6862	113.269	28.7861	53	25	1.76708	17.2067	0.771185	0.028762	-0.000239589	1483.36	-179.479	0.103721	-0.00774327
6863	113.269	28.7861	53	23	1.2593	17.2067	0.0218876	0.000816318	-0.000501858	1483.36	-220.365	0.127349	-0.00383205
6864	113.325	29.2908	56	23	0.90579	17.1958	-0.107104	0.00399454	-0.000547855	1473.39	-257.302	0.148695	-0.00506471
6865	113.325	29.2908	56	24	0.40134	17.1958	-0.998013	0.0372218	-0.0012546	1473.39	-182.898	0.105697	-0.00504968
6866	113.715	29.6275	44	27	0.86701	17.3725	-0.259381	0.00967385	-0.000853741	1525.34	-177.17	0.102386	-0.00512192
6867	113.828	29.7319	37	24	1.25595	17.0667	-0.865507	0.0322799	-0.000716007	1538.84	-349.241	0.201826	-0.00660018
6868	114.261	30.2383	31	30	1.03148	17.3083	-2.03161	0.0757708	-0.00139785	1429.91	-154.096	0.0890519	-0.00405569
6869	114.261	30.2383	31	30	0.14986	17.3083	-4.9386	0.18419	-0.01094	1429.91	-271.86	0.157108	-0.00519184
6870	114.052	31.0172	33	26	1.1212	16.3767	-1.24638	0.0464849	-0.00227058	1199.15	-62.3752	0.0360466	-0.00407997
6871	113.738	31.1314	49	38	1.94617	16.2517	1.66358	0.0620447	0.000193939	1119.66	225.291	0.130195	0.000928106
6872	113.39	31.5333	106	26	1.79414	15.8592	1.73131	0.0645708	0.000305826	1025.12	127.357	0.0735995	-0.00019533
6874	112.456	32.1272	109	30	1.70477	15.7858	2.422	0.0903307	0.000786198	823.08	299.793	0.17325	0.000995142
6875	112.017	32.2225	155	30	2.38469	15.6533	2.43553	0.0908353	0.000802981	825.45	255.848	0.147854	0.000506239
6876	111.725	32.29	91	41	1.21472	15.9233	2.80211	0.104507	0.000885778	845.47	312.123	0.180376	0.000947176
6877	111.114	32.5067	183	48	1.222	15.5683	-1.73902	0.0648583	-0.000450908	840.05	209.255	0.120928	0.00191978
6878	111.114	32.5067	183	48	1.4521	15.5683	-0.368276	0.0137352	0.00205057	840.05	274.881	0.158853	0.0144105
6879	111.114	32.5067	183	31	-0.09362	15.5683	-5.12607	0.191181	-0.00143888	840.05	223.014	0.12888	0.00259477
6880	111.114	32.5067	183	31	-0.07239	15.5683	-4.68924	0.174889	-0.00143515	840.05	90.8479	0.0525009	0.000717346
6881	110.716	32.2239	599	22	0.61212	13.6817	2.49552	0.0930727	0.000850347	874.96	141.908	0.0820085	-4.39203e-05
6882	110.424	29.1339	178	30	2.10178	16.7642	1.56537	0.0583819	0.000161491	1384.3	-114.062	0.0659163	-0.00356679
6883	112.781	27.2361	91	26	2.04948	17.8667	0.452942	0.0168929	-0.000306274	1391.6	-72.9601	0.0421636	-0.00619375
6884	114.576	23.1519	133	26	1.4548	22.2567	-5.16933	0.192795	-0.00521882	1924.9	-547.919	0.316642	-0.0269815
6885	114.576	23.152	133	40	0.59709	22.2567	-6.51049	0.242815	-0.00711531	1924.9	-691.439	0.399582	-0.0148988
6886	115.166	22.8401	114	36	0.32034	21.3778	-5.41068	0.201796	-0.00796305	1857.94	-685.762	0.396301	-0.0236447
6887	115.166	22.8401	114	36	0.46207	21.3778	-5.31844	0.198356	-0.00604865	1857.94	-688.647	0.397968	-0.0133287
6888	115.633	23.0014	97	26	0.46646	21.9208	-6.07619	0.226617	-0.00550786	2154.11	-955.502	0.552184	-0.0356864
6926	115.92	38.83	10	14	-0.92389	12.8833	-2.77307	0.103424	-0.00162386	475	103.64	0.0598934	0.00471889
6936	120.23	32.25	6	21	0.986156	15.25	-2.61892	0.097675	-0.00291356	1012	426.277	0.246345	0.0126537
6937	117.39	31.56	10	8	-1.1939	15.8708	-1.49601	0.0557951	-0.0113298	1167	-184.169	0.106431	-0.0563992
6941	110.67	31.75	1700	22	0.52556	12.7542	-3.09587	0.115463	-0.00275878	1116	362.323	0.209386	0.00570213
6942	115.03	24.75	274	35	2.15069	19.6708	-3.60323	0.134386	-0.00267225	1683	-336.218	0.1943	-0.0115002
6962	113.37	22.95	15	54	1.4646	22.5	-7.56082	0.281988	-0.0156449	1711	42.2861	0.0244371	-0.0177108
6965	116.12	29.97	31	14	-2.94435	17.2958	-5.51564	0.205711	-0.00294899	1406	-397.341	0.229623	-0.0378096
6970	114.92	38.45	24	22	-2.19889	12.925	0.909327	0.0339142	0.00538628	443	452.45	0.26147	0.0630863
6972	113.88	37.95	500	33	-0.9984	10.5833	-1.33916	0.0499452	0.00533033	485	229.833	0.13282	0.0477258
6982	115.81	30	44	18	0.84716	17.2958	-4.55809	0.169998	-0.00166937	1388	-60.9008	0.0351945	-0.00468763
6993	120.44	31.78	9	22	0.54718	15.5958	-2.95388	0.110168	-0.000793284	983	-70.8246	0.0409295	-0.000359626
7001	119.03	26.77	1007	14	1.82163	14.4042	0.598566	0.0223241	-0.000329435	1836	-169.233	0.0977996	-0.0106478
7002	110	31.49	1751	14	0.33778	9.0625	0.109243	0.00407432	-0.000273677	1269	32.5316	0.0188	-0.00411221
7004	112.23	38.9	1860	18	-1.89902	3.375	4.41897	0.16481	0.00308624	493	-7.48093	0.00432322	0.00291144
7010	110	31.49	1700	14	-1.25323	9.0625	-0.709627	0.0264662	0.00871068	1269	-35.3538	0.0204309	-0.016998
7026	115.2	26.1	120	18	2.51918	18.85	-6.00031	0.223787	-0.00350656	1496	-25.7168	0.0148617	-0.00536712
7027	116.2	24.6	180	14	3.17279	19.5667	-3.27491	0.122141	-0.0219587	1569	-56.9974	0.0329387	-0.0116606
7028	116.12	24.6	160	22	3.22543	21.2167	-3.22058	0.120114	-0.0117202	1487	345.248	0.199518	0.00349976
7029	114.05	23.03	203	34	0.8373	22.55	-1.3886	0.0517891	-0.0409037	1846	237.748	0.137394	-0.0090002
7030	114.52	22.65	0	26	10.3248	22.2208	-0.641398	0.0239215	-0.00455995	1902	19.2503	0.0111247	-0.0965459
7033	117.37	27.64	172	30	7.13689	17.825	13.3207	0.496808	0.273184	1788	718.718	0.415346	0.0538255
7036	120.233	32.25	6	21	-0.62033	15.25	-2.87669	0.107289	-0.0143403	1012	266.229	0.153853	0.0122411
7037	118.6	32.3	200	26	0.17807	15.4458	-3.96103	0.14773	-0.0137626	963	413.423	0.238917	0.0686423
7046	117.183	34.6167	3410	22	-2.36143	14.2333	-10.4395	0.389351	-0.0113417	662	244.094	0.141062	0.00755025
7047	118.683	40.0167	70	43	-1.4566	10.7667	0.337956	0.0126044	-0.0168839	595	-287.505	0.166149	-0.0240325
7048	118.456	40.404	390	18	-2.11561	9.32917	0.37726	0.0140703	0.000131617	556	111.461	0.0644132	0.00150716
7049	118.592	40.6932	442	18	-1.88594	8.69167	1.38933	0.0518163	0.000501257	528	194.284	0.112277	0.00194463
7050	117.651	40.3878	600	18	-1.75827	7.76667	2.26094	0.0843238	0.00074741	558	192.992	0.11153	0.00133321
7051	117.265	40.3998	454	22	-1.90124	8.95833	0.707778	0.0263972	0.000245333	529	179.077	0.103488	0.00121128
7052	116.783	40.6119	240	14	-1.93519	9.85	0.0935915	0.00349058	8.64221e-05	488	174.919	0.101085	0.00160887
7053	116.672	40.6124	526	18	-1.66737	8.76667	1.32864	0.0495528	0.000459113	489	221.244	0.127857	0.00179669
7054	116.472	40.52	982	18	-2.46234	6.79167	2.31224	0.0862371	0.000650068	512	55.0693	0.0318245	0.00141308
7064	113.15	22.93	6	39	4.5457	22.375	-6.27259	0.233942	-0.0344622	1783	285.921	0.165233	0.0174786
7065	119.5	31.7	400	22	0.16448	15.6625	-2.58807	0.0965244	-0.01419	1057	454.669	0.262753	0.0325883
7066	113.3	25.2	100	26	2.80321	16.6542	4.45433	0.166128	0.055073	1553	-8.51336	0.00491986	-0.00278625
7067	109.5	34.4	879	30	-0.65766	12.7167	-1.74241	0.0649848	-0.00153062	626	86.0478	0.0497269	0.0012734
7068	115.42	39.7746	588	18	-2.1554	9.59167	-1.26367	0.0471297	-0.000316269	489	-15.3667	0.0088804	0.00198323
7069	115.458	39.7218	493	22	-1.54153	10.175	-1.31778	0.0491478	-0.000273752	507	-10.4974	0.00606644	0.00135199
7070	115.561	39.7848	1226	18	-3.26311	6.825	-5.80682	0.216571	-0.0238791	523	-112.983	0.0652928	0.011191
7071	115.308	39.6871	444	18	-2.45604	10.6167	-1.33661	0.0498501	-0.000501257	493	69.0112	0.0398815	0.0019084
7072	113.959	38.896	689	18	-2.04559	9.32917	0.616372	0.0229882	0.000226088	423	189.788	0.109678	0.00246069
7073	113.33	36.7932	1641	14	-2.6244	6.55833	2.84014	0.105926	0.000729508	633	-36.4381	0.0210575	-0.000567381
7074	111.507	37.6758	1858	14	-2.85346	4.2125	4.54768	0.16961	0.00122144	507	64.3438	0.0371842	0.00175167
7075	115.033	39.5649	996	14	-1.84524	7.45417	2.62108	0.0977556	0.000892864	470	206.231	0.119181	0.00282708
7076	113.493	38.6416	1378	14	-2.55264	5.3125	4.504	0.167981	0.00163132	456	164.362	0.0949846	0.00496935
7077	113.677	36.9699	1143	18	-2.34026	8.41667	1.50452	0.0561124	0.000538926	602	48.1563	0.0278295	0.00119527
7078	113.642	37.2565	1273	18	-4.30748	7.06667	-0.218013	0.00813099	-0.00948929	570	-264.726	0.152985	-0.0176762
7079	113.342	36.9465	1479	18	-2.98862	6.70833	1.46138	0.0545035	0.0135063	606	-166.461	0.0961976	0.0195347

## Sheet: 1400km
No.	Longitude	Latitude	Altitude	HII	Error (HII)	MAT/℃	Regression error (MAT/℃)	Regression error probability (MAT/℃)	Error (Regression error probability-MAT/℃)	MAP/℃	Regression error (MAP/mm)	Regression error probability (MAP/mm)	Error (Regression error probability-MAP/mm)
114	117.271	42.402	1470	18	-2.29548	1.33917	-1.6316	0.0410726	0.00146005	450.94	189.087	0.0712035	0.00523952
253	112.143	39.103	1763	18	-2.6223	5.83917	-5.1345	0.129252	-0.0021664	442.96	72.8578	0.0274357	0.00259265
265	112.086	39.051	2160	22	-2.64243	5.7275	-4.44167	0.111811	-0.00164456	447.6	227.166	0.0855427	0.00314921
317	111.457	37.859	1860	18	-2.47616	4.05583	-1.37418	0.0345925	0.00120655	570.24	126.119	0.0474919	0.00241943
331	112.073	39.006	2334	18	-2.90666	4.0525	-4.10773	0.103405	-0.00108144	488.33	115.289	0.0434138	0.00220705
454	126.433	41.585	930	18	-2.00149	3.49333	-0.936597	0.0235771	0.000506787	913.33	-57.4636	0.0216388	-0.000450597
462	111.964	35.438	2250	14	-2.21508	3.97583	1.46029	0.0367602	0.0011912	796.9	-1.94402	0.000732049	-0.000382173
492	112.742	38.2203	1060	26	-1.05253	8.12917	-1.44946	0.0364875	-0.000318189	445.57	168.356	0.0633969	0.000902625
493	117.476	37.892	1980	22	-3.04251	0.835068	-0.446745	0.011246	0.00151694	615.275	-114.657	0.0431758	-0.000306147
494	116.133	29.0333	14	22	-1.34646	17.825	-8.91524	0.224425	-0.0650619	1534.54	-405.534	0.15271	-0.0856056
496	112.284	39.102	1675	26	-2.8939	6.32083	-4.43463	0.111634	-0.00233456	432.39	66.7231	0.0251256	0.00203778
514	111.799	33.681	1768	18	-1.70054	6.51417	-1.08733	0.0273716	-7.62748e-05	1001.58	-315.839	0.118934	-0.0008966
518	111.801	33.681	1785	18	-1.90178	6.51	-0.988396	0.0248811	4.27944e-06	1002.33	-322.456	0.121426	-0.0050535
529	126.101	41.599	796	14	-1.36184	2.70917	3.11129	0.0783211	0.00118641	937.42	-26.8912	0.0101263	-0.000133982
546	124.767	40.905	874	18	-1.67984	3.31417	0.0993692	0.00250144	0.000345641	1044.69	-178.842	0.0673456	-0.00105476
570	113.505	39.017	2275	14	-2.76236	-0.0958332	1.11582	0.0280888	0.00203727	658.4	-161.586	0.0608476	-0.000959487
576	111.425	37.887	1980	18	-2.30576	3.36583	-1.01042	0.0254355	0.000846071	583.76	-191.587	0.0721449	-0.000611917
581	124.768	40.909	960	18	-1.75095	3.31417	0.575339	0.0144831	0.000541903	1044.69	-169.453	0.06381	-0.000804342
586	117.475	40.588	1620	18	-1.7372	2.41583	2.32883	0.0586241	0.00200303	678.62	-35.1584	0.0132394	-0.000232905
589	112.325	39	1691	33	-3.5129	5.63583	-5.26191	0.132459	-0.0035172	453.85	-102.58	0.038628	0.00029598
592	124.768	40.91	987	18	-1.76726	3.31417	0.0937416	0.00235978	0.000366562	1044.69	-145.874	0.054931	-0.000935763
597	115.068	37.963	2037	22	-2.72882	1.12571	3.1517	0.0793383	0.00219863	475.79	231.897	0.0873242	0.0020519
601	111.792	33.675	1635	18	-2.01523	6.95667	-0.37427	0.00942157	0.000344822	989.16	-207.736	0.078226	-0.00234223
610	111.498	37.802	1635	18	-2.97181	5.84833	-2.35665	0.0593244	-0.000298302	533.94	-85.7366	0.0322854	5.48655e-05
617	117.471	40.586	1620	18	-1.82341	2.41583	2.37259	0.0597257	0.00281889	678.62	-147.944	0.0557105	-0.000847647
626	124.764	40.901	810	18	-1.92475	3.31417	0.442443	0.0111377	0.000441513	1044.69	-154.935	0.058343	-0.00106907
627	126.432	41.588	804	18	-1.24958	3.49333	2.11727	0.0532984	0.00224243	913.33	20.1416	0.00758461	0.000271767
630	110.739	35.9086	915	26	-0.80366	10.4142	-3.06372	0.0771236	-0.000526371	515.33	-20.502	0.00772033	0.000263256
632	115.068	39.962	2060	14	-2.29959	1.255	2.91818	0.0734599	0.00186483	601.25	68.7142	0.0258753	0.000757949
658	111.772	33.7	1285	14	-1.45888	8.83417	-0.755964	0.01903	-0.00116423	926.64	-103.747	0.0390674	-0.00296375
667	124.766	40.9	744	18	-1.69048	4.74167	0.0140604	0.000353945	0.000260581	1033.03	-237.103	0.0892846	-0.0011312
668	117.47	40.586	1620	18	-2.32104	2.41583	2.52864	0.0636539	0.00286421	678.62	-4.19582	0.00158	0.000615476
671	106.369	34.45	1370	18	-1.13953	8.71917	-1.73218	0.0436045	-0.00041133	615.87	219.286	0.0825753	0.00102764
675	111.767	33.705	1285	14	-1.55411	8.1	0.248538	0.00625649	0.000179107	946.68	-40.7343	0.0153391	-0.000485881
678	124.767	40.91	1010	18	-1.49827	3.31417	1.55433	0.0391274	0.0276858	1044.69	-133.441	0.0502492	-0.0195123
686	115.068	39.958	2161	14	-2.42714	0.1675	4.09352	0.103047	0.00191316	631.16	-33.8064	0.0127303	0.000144036
694	113.508	39.02	2840	14	-2.57725	-0.0958332	3.69881	0.0931109	0.00169315	658.4	-141.94	0.0534496	-0.000455267
706	124.764	40.904	960	18	-1.62127	3.31417	0.514579	0.0129536	0.000504672	1044.69	-96.3261	0.036273	-0.000719502
708	115.07	39.958	2181	14	-2.77775	0.170833	4.15078	0.104488	0.00234262	631.85	-22.0596	0.00830686	0.00019363
716	108.111	37.0791	1410	22	-0.641552	7.60167	1.01392	0.0255236	0.00159059	424.78	220.783	0.0831391	0.0049168
717	111.468	37.843	1635	18	-2.22095	4.57	0.286176	0.00720396	0.000792074	559.46	-214.291	0.0806944	-0.000874006
723	115.072	39.972	1855	14	-2.51172	2.81167	2.06381	0.0519527	0.00162266	560.92	75.1444	0.0282967	0.000869375
725	111.931	33.811	667	14	-1.72073	11.8908	-4.83262	0.121652	-0.00284583	817.96	-33.5311	0.0126266	-0.00103194
728	110.37	31.47	2704	18	-0.74053	9.27167	-2.93105	0.0737839	-0.00119346	1249.86	187.548	0.0706239	0.000335519
729	106.369	34.45	1370	18	-0.88465	8.71917	-2.2568	0.0568109	-0.00180341	615.87	267.951	0.100901	0.006768
734	111.758	33.706	1034	14	-1.7049	9.33	-1.82163	0.0458562	-0.000209944	909.14	-151.501	0.0570499	-0.000748234
745	111.476	38.189	1350	26	-1.50592	6.60333	0.0526003	0.00132412	0.000161219	494.63	48.1969	0.0181492	0.000505011
751	106.552	35.6254	1490	22	-1.17731	8.4075	-2.20639	0.0555419	-0.000233607	489.77	-51.7567	0.0194897	0.000285097
752	107.728	37.4424	1590	18	-0.91459	7.29333	1.87076	0.047093	0.00430814	363.78	226.745	0.0853841	0.00949432
764	111.775	33.677	1516	16	-1.96043	6.7525	-0.4506	0.011343	1.24356e-05	994.47	-190.602	0.071774	-0.0011922
766	108.345	36.0788	1320	18	-1.44249	7.81583	-2.18016	0.0548816	-0.000243173	561.78	-176.027	0.0662855	-9.15052e-05
769	117.467	40.564	1350	18	-2.21611	2.61667	1.96774	0.0495343	0.000768286	678.41	43.9422	0.0165471	0.000243901
785	115.069	39.959	2152	14	-2.50472	0.1675	4.4391	0.111746	0.00168887	631.16	-45.8757	0.0172752	4.83509e-05
787	126.434	41.584	1015	18	-1.43318	3.49333	1.94594	0.0489855	0.00109302	913.33	50.4817	0.0190096	0.000182784
788	108.059	36.5956	1663	18	-1.38011	6.92667	-0.275445	0.00693383	0.000808236	493.73	-190.96	0.0719088	-0.0126654
792	115.069	39.969	1891	14	-2.68055	1.255	2.90455	0.0731168	0.00110133	601.25	40.2504	0.0151569	0.000322716
794	112.327	39.001	1682	33	-3.2532	5.72333	-4.88529	0.122978	-0.00217622	451.31	-49.3509	0.0185838	0.000772183
799	115.067	39.963	2010	14	-2.74363	1.255	3.42922	0.0863244	0.0020569	601.25	32.0787	0.0120797	0.000369033
818	115.073	39.974	1787	14	-1.67126	2.81167	2.81194	0.0707855	0.00157836	560.92	157.439	0.059286	0.00123739
827	115.072	39.972	1814	14	-2.53488	2.81167	0.610168	0.0153599	0.000700847	560.92	76.069	0.0286449	0.000692916
846	115.073	39.956	2312	14	-2.26859	0.170833	4.88132	0.122878	0.00153808	631.85	-24.4351	0.00920139	0.00016791
847	117.476	40.587	1660	18	-2.81189	2.41583	-0.76409	0.0192346	0.0316618	678.62	-112.714	0.0424441	0.00252863
857	117.267	42.434	1515	14	-2.21313	1.32417	2.83907	0.0714685	0.00141926	448.19	141.524	0.0532929	0.00110748
863	113.491	38.9454	1830	18	-2.52685	1.82	1.9736	0.0496818	0.00131102	607.96	25.0774	0.00944326	0.000568424
865	126.43	41.591	700	18	-1.15763	4.40083	2.66458	0.067076	0.000797235	894.19	37.7247	0.0142058	7.56518e-05
871	108.164	36.6767	1343	22	-1.70658	7.89667	-0.386778	0.00973644	-0.00104282	472.99	-36.0666	0.0135814	-0.00211505
873	108.023	37.1663	1412	22	-1.85738	7.765	-0.650872	0.0163845	-0.000254652	405.42	32.2845	0.0121572	0.00146171
874	109.917	25.617	850	14	1.61126	13.1325	-0.0335427	0.000844377	0.00078929	1773.81	-188.169	0.0708578	-0.00537584
876	117.475	40.593	1750	18	-2.01923	1.2075	3.38386	0.0851826	0.000667845	694.49	-91.5605	0.0344784	-9.91871e-05
878	115.486	41.586	1375	22	-1.98999	2.63417	1.72703	0.0434749	0.0023328	404.9	-48.0313	0.0180869	0.00137243
880	113.508	39.021	2800	14	-3.41316	0.8675	0.416549	0.0104859	0.00723324	634.89	-272.329	0.102549	-0.0103638
886	117.473	40.558	1350	18	-1.3774	4.38083	2.36758	0.0595995	0.00118868	662.96	-121.171	0.0456287	-0.000421752
887	111.391	37.905	1480	18	-3.24883	5.85583	-2.83635	0.0714	-0.000783893	530.52	-216.766	0.0816264	-0.001022
893	111.485	37.826	1610	18	-5.95478	5.51167	-6.34408	0.159701	-0.00644988	540.06	-468.524	0.17643	-0.0096939
898	111.451	37.867	1760	18	-3.35806	4.28583	-6.70666	0.168828	-0.00369719	564.38	145.279	0.0547069	0.00410945
903	107.773	33.973	3454	10	-2.14567	-2.39583	6.64852	0.167364	0.00539134	1043.23	-131.028	0.0493405	-0.0014912
907	107.994	36.4534	1403	39	-1.3126	8.27083	-0.379815	0.00956116	0.00026744	483.49	129.737	0.0488544	0.00415916
908	124.766	40.903	874	18	-2.13381	3.31417	-0.517088	0.0130168	0.000379259	1044.69	-196.676	0.0740612	-0.00125321
916	118.783	40.529	1120	14	-2.2338	4.51417	-0.437845	0.011022	0.00096008	669.13	-165.207	0.0622111	-0.000733171
919	124.766	40.896	652	18	-1.83127	4.74167	0.826292	0.0208004	0.000466862	1033.03	-168.14	0.0633156	-0.000767815
937	117.488	40.542	1550	18	-2.84795	4.55917	-0.827117	0.0208212	0.000342506	663.58	-17.1174	0.00644581	-0.000134697
939	108.8	34.006	3110	18	-2.54922	-2.52583	3.11098	0.0783133	0.00570701	616.694	114.934	0.0432801	0.00192274
940	119.289	40.517	1120	18	-1.90562	8.20167	-3.00509	0.0756477	-0.000524609	608.2	-118.902	0.0447743	-0.000268114
947	115.069	39.958	2166	14	-2.87068	0.1675	4.9838	0.125458	0.0031318	631.16	41.9977	0.0158148	0.000703799
950	108.8	34.006	3110	18	-1.93929	-2.52583	4.35432	0.109612	0.00695359	616.694	242.506	0.0913192	0.0040443
959	110.522	39.602	1292	14	-2.0677	7.39667	-2.69774	0.0679107	-0.000435748	391.52	80.5915	0.0303479	0.000713025
961	112.297	40.65	1490	18	-1.97949	3.96	0.351197	0.00884075	0.000269831	401.56	97.7914	0.0368248	0.000809049
976	107.912	37.2749	1641	18	-0.92742	6.89	1.53231	0.0385731	0.00157131	401.08	209.343	0.0788312	0.00338983
979	117.463	40.553	1660	18	-2.3675	3.39083	0.788337	0.019845	0.00190697	671.12	-8.02902	0.00302344	8.17296e-05
986	117.47	42.374	1490	14	-1.92935	1.42	3.41952	0.0860802	0.000763503	463.71	-57.4195	0.0216222	0.000237688
987	124.103	41.195	597	18	-1.54985	5.13667	1.70361	0.0428853	0.000505478	922.51	-31.3514	0.0118058	-0.000215207
995	117.474	40.593	2060	18	-3.38449	1.2075	1.49175	0.0375521	0.00404357	694.49	-79.3646	0.0298859	-0.00183718
1005	117.485	40.553	1660	18	-2.86889	4.8225	-1.09162	0.0274796	0.00043172	660.49	-89.4629	0.0336886	-0.00078156
1011	115.072	39.956	2294	14	-1.9668	0.170833	4.88642	0.123007	0.00201914	631.85	-69.3638	0.02612	1.22007e-05
1018	118.783	40.527	1220	14	-2.89882	4.51417	-0.624744	0.0157268	0.000411557	669.13	-114.688	0.0431874	-0.000802459
1031	113.509	39.02	2740	14	-2.66865	-0.0958332	4.40235	0.110821	0.00700847	658.4	-138.822	0.0522754	-0.00340301
1045	114.566	26.277	210	26	4.44544	17.9783	-1.83246	0.0461289	0.000127628	1534.11	250.11	0.0941826	0.0151582
1046	119.29	40.508	1220	14	-2.52453	8.78167	-3.87855	0.0976355	-0.00139459	601.47	-60.8533	0.0229152	-0.000214491
1047	107.971	34.013	1800	14	-1.54783	6.64667	-1.25551	0.0316052	-0.000236125	818.98	-41.9701	0.0158045	-0.000982608
1059	126.046	41.487	850	14	-1.07198	3.65	3.23289	0.0813822	0.00105174	934.45	27.4435	0.0103343	5.83299e-05
1062	113.527	38.9965	1864	18	-2.47206	2.2925	1.99776	0.05029	0.00146281	589.71	23.9408	0.00901526	0.000478614
1063	117.475	40.593	1790	18	-0.62866	1.2075	2.34787	0.0591034	0.0496573	694.49	-327.15	0.123193	-0.0457601
1066	112.501	38.993	1380	22	-2.4334	6.23083	-3.63817	0.0915844	-0.00341273	443.16	-133.248	0.0501765	3.35142e-05
1072	115.069	39.968	1903	14	-2.48119	1.255	3.55088	0.089387	0.00162015	601.25	-43.0547	0.0162129	9.76809e-05
1075	124	40.261	104	14	-0.82818	8.30083	1.18889	0.0299282	0.000532161	939.12	58.5644	0.0220533	0.000255386
1078	107.971	34.013	1800	14	-1.60248	6.64667	-0.907884	0.0228543	0.000415257	818.98	-23.8919	0.00899684	-7.35807e-05
1081	107.745	33.988	2966	10	-2.51088	2.17417	0.671993	0.0169162	0.000679198	926.07	-76.5799	0.0288373	-0.000572792
1083	117.474	40.593	2080	18	-2.8322	1.2075	2.47472	0.0622966	0.00280882	694.49	-161.617	0.0608592	-0.00110748
1092	115.6	39.9	1500	18	-2.3253	8.95	-6.0264	0.151704	-0.00108018	506.59	47.8393	0.0180146	0.00077851
1101	114.755	39.398	870	26	-1.67673	8.13833	-1.24742	0.0314015	0.000333293	499.61	33.8516	0.0127473	0.00190007
1103	115.071	39.957	2233	14	-2.33808	0.170833	5.07871	0.127847	0.0022165	631.85	34.3173	0.0129227	0.000430564
1105	113.586	38.8843	1935	14	-2.82616	2.93583	2.00661	0.0505128	0.00340719	582.98	51.9499	0.0195625	0.00178318
1108	114.116	26.55	1003	14	3.03322	12.8567	0.67612	0.0170201	0.0032993	1956.5	-287.922	0.108421	-0.00901948
1111	111.458	37.852	1660	18	-2.7889	4.05583	-1.33054	0.0334939	6.51986e-05	570.24	-75.2519	0.0283372	-5.4263e-05
1116	124.765	40.898	744	18	-2.14699	4.74167	0.165302	0.00416118	0.000623691	1033.03	-138.779	0.0522593	-0.000968148
1117	106.352	34.445	1570	18	-1.44288	7.90167	-3.08248	0.0775959	-0.00403476	629.83	94.9722	0.0357632	0.000610185
1118	111.964	35.438	2250	14	-2.00119	3.97583	1.34313	0.0338109	0.000582759	796.9	99.788	0.0375766	0.000273122
1119	119.2	34.8	150	22	-1.25881	14.1183	-6.64595	0.1673	-0.00199044	871.37	197.294	0.0742939	0.000721121
1120	117.196	42.466	1465	26	-2.18512	1.56917	2.55818	0.0643976	0.00194992	436.7	155.408	0.0585211	0.0017981
1121	114.953	41.45	1330	18	-3.74412	3.37667	-1.26171	0.0317613	8.13094e-05	385.49	133.394	0.0502315	0.00611164
1126	117.273	42.456	1520	22	-2.70001	1.185	1.62755	0.0409706	0.00328913	449.87	95.7961	0.0360734	0.00252765
1127	115.073	39.955	2352	22	-2.42505	0.170833	5.56419	0.140068	0.00192097	631.85	-72.1409	0.0271657	6.38654e-05
1131	111.739	33.715	905	14	-2.2167	10.31	-3.36122	0.0846126	-0.00117232	877.48	-217.808	0.0820188	-0.00167044
1134	115.075	39.955	2459	22	-2.08291	0.170833	6.30006	0.158593	0.0021143	631.85	-26.2348	0.0098791	0.00018237
1138	117.223	42.44	1465	22	-1.95991	1.11167	3.66739	0.0923199	0.00215709	449.74	98.3324	0.0370285	0.00130939
1143	124.767	40.893	633	18	-1.16548	4.74167	3.33203	0.0838778	0.000458656	1033.03	-251.456	0.0946894	-0.000514764
1147	117.469	40.564	1300	18	-2.09606	2.61667	3.83579	0.0965591	0.00529166	678.41	36.8068	0.0138601	0.00131184
1149	107.348	34.018	2200	14	-1.3868	4.16583	1.995	0.0502205	0.00233934	855.18	89.1784	0.0335814	0.000958545
1154	112.858	41.337	1640	14	-1.62746	2.67667	2.4239	0.0610173	0.00493571	348.72	103.351	0.0389183	0.00409228
1156	118.791	40.536	1020	14	-2.40098	4.91417	-0.400108	0.010072	0.000692414	661.4	5.68062	0.00213912	0.000409465
1157	111.44	40.46	1010	14	-2.60051	7.81333	-2.5162	0.0633408	-0.00246118	381.27	-120.58	0.0454062	0.0014573
1158	122.194	40.082	325	14	-1.3151	8.74667	-0.869499	0.0218881	7.53434e-05	639.95	188.893	0.0711304	0.00106492
1159	113.524	38.7914	1586	14	-2.64479	4.16417	-0.0481157	0.00121123	0.00140847	551.13	95.0426	0.0357897	0.00191871
1162	112.587	40.558	1228	14	-1.35495	5.5925	1.65556	0.0416757	0.00114463	385.77	161.144	0.0606811	0.00219311
1163	111.764	33.791	841	18	-2.18732	11.6283	-4.244	0.106835	-0.00123298	824	-12.3033	0.00463299	-0.000319402
1164	110.238	40.142	1414	14	-2.23843	7.32167	-2.3559	0.0593055	-0.000408309	351.07	-45.0283	0.0169561	0.000541763
1167	113.576	38.946	1568	18	-2.60802	4.18	0.0079129	0.000199193	0.000441035	540.36	42.474	0.0159942	0.000540634
1171	115.072	39.956	2295	14	-2.14241	0.170833	4.47403	0.112626	0.00272022	631.85	-77.6781	0.0292508	-0.000355967
1179	113.826	38.742	1909	18	-2.68979	2.07083	0.745701	0.0187717	0.000868802	642.38	-120.185	0.0452574	-0.000479743
1180	113.821	38.759	2222	14	-1.67843	1.42583	4.90298	0.123424	0.00173041	660.14	-62.9871	0.0237187	-5.32462e-05
1181	112.18	33.786	758	10	-1.73527	11.6075	-4.37701	0.110183	-0.000891886	843.75	-48.2445	0.0181672	-0.000314318
1191	119.287	40.517	1020	18	-1.90186	8.20167	-2.77041	0.0697401	-0.000589808	608.2	-23.1027	0.00869966	0.000108187
1193	115.073	39.974	1819	14	-2.67608	2.81167	0.716065	0.0180256	0.000587945	560.92	3.63119	0.00136738	0.000411389
1195	117.472	40.558	1300	18	-1.93063	4.38083	2.58259	0.065012	0.00245413	662.96	-33.081	0.0124571	-1.39329e-05
1196	114.794	39.835	1165	18	-1.82403	5.325	1.14744	0.0288847	0.00127729	485.03	8.87373	0.00334153	0.000909132
1198	106.352	34.445	1570	18	-1.48359	7.90167	-3.1804	0.0800608	-0.00288334	629.83	128.87	0.0485279	0.00593805
1204	106.342	35.389	2040	14	-1.21109	6.47583	1.27833	0.0321796	0.000631847	566.28	246.343	0.0927641	0.00152433
1206	115.072	39.956	2316	14	-2.32282	0.170833	4.87538	0.122729	0.00207754	631.85	-49.3289	0.0185755	1.06568e-05
1208	111.967	35.43	2221	14	-2.68719	5.27167	-0.203317	0.00511814	0.00016277	757.3	-161.929	0.0609767	-0.000751623
1210	113.642	38.4791	534	22	-1.64502	10.7575	-3.61123	0.0909062	-0.000644182	483.12	176.072	0.0663025	0.000666519
1212	106.342	35.391	1970	14	-1.14267	6.40417	1.1445	0.0288107	0.000693521	568.01	249.964	0.0941276	0.00179169
1213	110.564	39.8	1279	18	-1.6361	7.29333	-0.0510164	0.00128425	6.1629e-05	385.04	75.3571	0.0283768	0.00045538
1216	115.868	41.907	1330	30	-2.1922	2.40917	3.56633	0.0897759	0.00428297	390.86	81.8233	0.0308118	0.00271537
1217	109.929	35.616	1357	18	-1.26011	7.38667	0.899102	0.0226333	0.00025007	630.6	222.816	0.0839046	0.0014012
1218	113.828	38.75	2102	14	-2.47454	2.07083	1.54582	0.0389132	0.000655006	642.38	-96.5738	0.0363663	-0.000177211
1220	107.81	34.005	3200	10	-2.369	-0.0516667	-0.122409	0.00308143	0.00502316	979.95	-202.028	0.0760766	-0.00647766
1221	114.802	39.826	1165	18	-1.75844	5.8025	-0.251577	0.006333	0.000486749	475.76	-99.0588	0.037302	0.000194571
1222	113.484	38.985	2245	14	-2.67036	0.1325	3.8151	0.0960382	0.00307642	654.81	-81.6557	0.0307486	0.000748799
1224	117.302	42.807	1480	26	-2.8712	1.54167	2.62093	0.0659772	0.00348347	420.83	50.3096	0.0189448	0.00242858
1227	113.828	38.8439	1835	14	-2.44205	3.18833	0.767534	0.0193213	0.000558442	599.53	36.5055	0.0137467	0.000570759
1228	113.812	38.8211	1509	14	-2.5497	4.29	0.62343	0.0156937	0.000934278	570.74	10.93	0.00411585	0.000358267
1233	107.81	34.011	2900	18	-2.21498	1.385	1.02283	0.0257479	0.00176749	942.32	-231.34	0.0871145	-0.00292176
1236	107.81	34.011	2900	18	-2.00493	1.385	1.55661	0.0391848	0.0027469	942.32	-126.638	0.0476874	-0.00166743
1239	107.805	33.996	3560	18	-2.02441	-1.685	3.47976	0.0875967	0.00631142	1022.65	-165.593	0.0623565	-0.00379954
1240	112.653	40.603	1224	4	-1.1341	5.52333	1.68342	0.0423771	0.00135835	380.26	219.577	0.0826849	0.00274139
1244	112.94	41.253	1630	18	-1.77534	2.965	3.15943	0.0795329	0.000717184	354.31	5.11898	0.00192763	0.000444324
1246	119.447	40.13	645	14	-1.51076	7.0225	-1.09952	0.0276784	-0.000160353	664.31	-13.2628	0.0049943	0.000282122
1250	114.753	39.404	870	26	-2.66621	7.96167	-0.905365	0.0227909	0.000203878	499.8	150.188	0.0565555	0.0109738
1252	107.769	33.98	3276	10	-2.54567	-0.200833	3.22623	0.0812145	0.00168056	987.14	-267.511	0.100735	-0.00195738
1253	107.768	33.98	3276	10	-2.44712	-0.200833	3.29084	0.0828409	0.00198868	987.14	-248.175	0.0934539	-0.00222286
1256	119.423	40.125	645	14	-1.30805	5.2125	0.794473	0.0199994	0.000461198	695.12	-194.8	0.0733548	-0.000982457
1258	113.43	38.6214	1168	18	-2.0654	4.59417	1.73456	0.0436644	0.0011844	548.19	14.7148	0.00554107	0.000652963
1259	113.477	38.742	1163	14	-2.56966	5.89167	-0.67405	0.016968	6.12967e-05	514.64	127.012	0.0478282	0.000611917
1263	113.899	38.924	953	18	-1.33882	8.34333	-0.325361	0.00819037	5.42231e-05	494.83	227.632	0.0857182	0.000553927
1264	113.52	38.5883	1110	14	-1.66707	6.79667	0.460482	0.0115918	0.00105007	517.78	224.847	0.0846694	0.00166253
1265	113.741	38.5769	738	18	-1.00982	9.62583	-1.04223	0.0262363	-0.000112272	503.6	247.312	0.0931289	0.000585558
1266	113.62	38.6281	1298	14	-2.23958	5.09333	0.434578	0.0109397	0.000360556	554.59	15.961	0.00601035	0.000280842
1268	113.651	38.6766	1436	18	-1.50999	4.70333	3.00172	0.0755629	0.00044909	562.11	229.401	0.0863843	0.000546772
1271	113.63	38.8137	1514	14	-2.19126	3.76833	1.50081	0.0377802	0.00054802	568.83	65.3787	0.0246193	0.000386694
1272	113.695	38.871	1316	18	-1.36823	5.83833	1.65492	0.0416596	0.000303085	520.22	274.756	0.103463	0.000857061
1278	114.753	41.3211	1335	14	-1.72575	3.6375	3.02202	0.0760739	0.00173418	383.81	16.5333	0.00622586	0.00114238
1353	126.109	41.318	750	14	-1.30891	3.75167	4.07315	0.102534	0.00089239	954.01	-74.3871	0.0280115	-0.000204098
1354	126.099	41.303	921	14	-1.23536	3.085	5.08653	0.128044	0.000608436	968.24	-143.946	0.054205	-0.000259076
1355	126.099	41.307	850	14	-1.15441	3.085	5.06102	0.127402	0.00113103	968.24	-60.9357	0.0229462	-0.000202403
1356	126.098	41.303	910	14	-0.95914	3.085	6.32695	0.15927	0.0116076	968.24	103.734	0.0390626	0.00282201
1357	126.098	41.303	889	14	-0.59138	3.085	6.85576	0.172581	0.00268422	968.24	0.0354804	1.33607e-05	7.20708e-05
1358	126.049	41.486	910	14	-1.65527	3.65	3.37944	0.0850713	0.00129944	934.45	-53.8048	0.020261	-0.000207412
1359	126.049	41.486	915	14	-1.91383	3.65	1.52322	0.0383443	0.00103965	934.45	5.58952	0.00210482	-2.43863e-05
1360	126.048	41.501	589	14	-1.3112	4.76667	2.03223	0.0511577	0.0013377	907.73	-8.28362	0.00311932	0.000237932
1361	126.043	41.488	780	14	-0.92328	3.65	5.21152	0.131191	0.00206445	934.45	28.1753	0.0106098	0.000104158
1362	126.043	41.488	770	14	-0.4206	3.65	6.25499	0.157458	0.00298227	934.45	139.529	0.0525417	0.000930868
1365	124.985	41.389	600	26	-1.15928	4.5575	4.10128	0.103242	0.00069906	947.46	-209.223	0.078786	-0.00054037
1376	124.103	41.195	342	18	-1.47867	5.13667	2.55151	0.0642296	0.000653748	922.51	-165.797	0.0624333	-0.000368657
1377	124.102	41.198	470	18	-1.24444	5.13667	3.28867	0.0827863	0.00039975	922.51	-189.169	0.0712343	-0.000462421
1378	124.101	41.2	425	18	-1.57465	5.13667	2.06851	0.052071	0.000811584	922.51	-178.949	0.0673859	-0.000807731
1379	124.1	41.194	619	18	-1.05094	5.13667	3.36262	0.0846479	0.000408561	922.51	-295.968	0.111451	-0.000397652
1381	124.024	40.281	129	14	-1.64851	7.97083	-0.761392	0.0191667	5.09757e-05	952.38	-124.955	0.0470536	-0.000329117
1399	123.541	41.505	139	14	-0.93578	8.4025	0.804654	0.0202557	0.000114437	737.98	31.3786	0.0118161	0.000153186
1405	122.95	42.6	155	26	-1.30582	7.8	-0.827155	0.0208221	-7.57713e-06	510.71	35.559	0.0133903	0.000357736
1406	122.9	42.55	155	22	-1.5182	7.59833	-1.96496	0.0494643	-0.000122845	516.99	-277.749	0.10459	-0.000315185
1410	122.34	39.639	177	22	-1.01271	9.47917	-0.51833	0.013048	-1.95092e-05	640.36	153.419	0.0577722	0.000320833
1412	122.336	39.635	172	22	-1.01838	9.065	0.565449	0.0142342	6.3512e-05	651.92	249.534	0.0939657	0.000498948
1413	122.333	39.633	160	22	-1.04801	9.065	-0.376866	0.00948692	6.41916e-06	651.92	125.168	0.0471338	0.000310289
1417	122.194	40.085	325	14	-1.48227	8.74667	-1.3549	0.0341072	-0.000125111	639.95	115.594	0.0435286	0.000349452
1418	122.176	42.688	155	21	-0.85821	7.465	0.567719	0.0142913	0.000199447	435.78	56.8568	0.0214103	0.000646599
1420	122.14	42.134	175	22	-0.714688	7.94917	1.27629	0.0321283	0.000144242	510.88	158.938	0.0598504	0.000427024
1423	122.005	42.025	280	14	-0.80551	8.18417	-0.484379	0.0121934	0.000239397	515.83	113.52	0.0427476	0.0010348
1438	121.865	39.309	189	30	-1.7429	10.0033	-2.48473	0.0625486	-0.000374577	611.93	134.153	0.0505173	0.000408573
1452	121.679	39.175	189	21	-1.64707	10.9633	-3.20007	0.080556	-0.000343866	582.52	169.657	0.0638868	0.000445099
1453	121.676	29.6692	145	18	3.30369	16.1074	-0.264842	0.00666692	-0.000442092	1479.58	30.3337	0.0114226	0.000729594
1454	121.676	29.6692	149	18	4.24483	16.0834	-0.376296	0.00947257	-0.000191769	1479.58	-5.77213	0.00217358	0.00160355
1455	121.676	29.6692	187	18	5.3112	15.8554	1.54627	0.0389246	0.00138654	1479.58	224.92	0.0846969	0.00540747
1456	121.676	29.6692	209	18	5.04422	15.7234	1.74351	0.0438897	0.000819387	1479.58	164.55	0.0619637	0.00312134
1457	121.676	29.6692	258	18	3.91506	15.4294	1.51522	0.0381429	0.0028418	1479.58	117.776	0.0443503	0.00666406
1459	121.676	29.6692	297	18	4.37952	15.1954	1.28064	0.0322378	0.0035975	1479.58	304.121	0.114521	0.0110202
1460	121.676	29.6692	365	18	3.47016	14.7874	0.474232	0.0119379	0.000751093	1479.58	31.6523	0.0119191	0.0147425
1461	121.676	29.6692	400	18	3.04015	14.5774	0.277648	0.00698929	0.00239601	1479.58	111.017	0.0418051	0.0133132
1462	121.676	29.6692	560	18	1.62211	13.6174	-0.814248	0.0204972	-0.00344775	1479.58	-260.781	0.0982009	-0.0239378
1475	121.572	41.454	484	22	-0.334336	7.64833	2.82458	0.0711037	0.000310637	582.09	205.351	0.0773279	0.000508739
1476	121.571	41.454	462	22	-0.508279	7.64833	2.87177	0.0722916	0.000363501	582.09	298.724	0.112489	0.000777982
1477	121.569	41.454	444	22	-1.08489	7.27667	1.48719	0.0374373	0.000207931	587.39	153.464	0.0577891	0.000421752
1478	121.564	41.455	320	18	-1.20623	7.27667	1.88796	0.047526	0.000235621	587.39	204.193	0.0768919	0.000490287
1504	121.413	42.004	485	14	-0.95998	7.23083	1.68718	0.0424717	0.000148018	499.87	172.453	0.0649397	0.000375058
1505	121.413	42.005	446	14	-1.28927	7.23083	0.752639	0.0189463	0.00907161	499.87	186.975	0.0704082	0.0255736
1521	121.325	29.674	50	14	-0.0997	17.0758	-6.8346	0.172049	-0.00185828	1468.42	-471.712	0.17763	-0.00242734
1524	121.3	28.4	250	22	0.659316	18.0183	-1.87592	0.0472229	-0.0113629	1576.67	-160.288	0.0603588	-0.0241872
1525	121.3	28.4	550	22	0.49846	16.0183	1.0634	0.0267692	0.00115923	1576.67	-95.1628	0.0358349	-0.00992097
1526	121.254	29.67	100	14	0.91645	16.9592	-3.78985	0.0954026	-0.0130206	1464.96	-346.428	0.130453	-0.0254328
1527	121.252	29.672	50	14	-0.5152	16.9475	-6.62222	0.166702	-0.00186533	1463.23	-355.888	0.134015	-0.00217315
1586	120.917	23.8667	726	35	-0.7545	20.4975	-14.2455	0.358605	-0.173215	2220.46	-593.975	0.22367	-0.216926
1598	120.489	41.522	555	22	-1.48307	7.86583	-0.611543	0.0153945	2.5148e-05	492.99	166.837	0.0628249	0.000448865
1599	120.489	41.522	510	22	-1.06244	7.86583	0.60233	0.0151626	7.96732e-05	492.99	147.223	0.055439	0.000308406
1600	120.408	40.419	116	22	-1.17199	9.71333	-0.413834	0.0104175	-1.51039e-06	596.76	249.772	0.0940553	0.00073769
1602	120.383	31.1167	30	14	2.50414	16.475	-1.78936	0.0450439	-0.00749079	1199.34	3.46323	0.00130413	-0.00407912
1605	120.303	41.312	345	26	-0.66956	8.49917	1.32991	0.0334781	0.000207931	495.7	393.351	0.148122	0.00102764
1607	120.296	41.321	578	18	-0.69616	7.91	1.94742	0.0490228	0.000267339	503.55	425.322	0.160161	0.000963252
1633	119.9	31.5	51	25	0.51682	16.1058	-4.50586	0.113427	-0.00233507	1189.46	-105.253	0.0396346	-0.00111576
1634	119.887	40.0887	163	31	-1.10057	10.6725	-0.710579	0.0178875	-0.000133091	590.49	40.1971	0.0151368	0.000289013
1638	119.816	31.318	50	29	1.9202	16.035	-2.98814	0.075221	-0.0048111	1250.09	105.601	0.0397656	0.000947437
1639	119.815	31.322	50	29	1.0843	16.0025	-3.28804	0.0827705	-0.00489921	1249.33	62.3166	0.0234662	-0.000312398
1645	119.729	31.231	250	22	0.98817	15.0175	-3.46774	0.0872941	-0.000856392	1312.77	-157.618	0.0593534	-0.000754635
1646	119.728	31.231	210	22	2.63285	15.0175	-0.791385	0.0199217	-0.000539034	1312.77	168.493	0.0634485	0.00147613
1647	119.728	31.231	220	22	0.61241	15.0175	-2.68748	0.0676524	-0.000893648	1312.77	-82.8159	0.0311855	-0.000710916
1648	119.728	31.231	230	22	0.27717	15.0175	-3.80532	0.095792	-0.00113229	1312.77	-138.755	0.0522502	-0.00102689
1649	119.727	31.232	180	22	2.17991	15.0175	-0.979129	0.0246478	-0.000752125	1312.77	106.558	0.040126	0.000697774
1650	119.724	31.231	150	22	1.09289	15.0175	-2.55941	0.0644285	-0.00116502	1312.77	-34.744	0.0130834	-0.000601223
1651	119.72	31.231	110	22	0.47447	15.0175	-1.72877	0.0435187	-0.00140517	1312.77	-81.8087	0.0308063	-0.00139321
1652	119.719	31.231	100	22	2.08927	15.705	-2.0751	0.0522369	-0.00146483	1280.69	-0.220034	8.2857e-05	0.00069775
1653	119.717	31.23	100	22	3.6627	15.2725	0.710157	0.0178769	7.68286e-05	1303.36	221.641	0.0834622	0.0070813
1654	119.717	31.229	110	22	0.72475	15.2725	-1.96146	0.0493762	-0.00222833	1303.36	-138.497	0.0521531	-0.00340829
1656	119.7	31.2167	97	22	1.84929	15.6542	-0.646155	0.0162658	-7.94214e-05	1287.32	131.005	0.0493318	0.0020632
1657	119.7	31.2167	108	22	2.30034	15.5882	-0.596116	0.0150061	3.6199e-05	1287.32	201.55	0.0758966	0.00308256
1658	119.7	31.2167	118	22	2.59256	15.5282	-0.224061	0.00564033	0.000349505	1287.32	337.553	0.127111	0.00466187
1659	119.7	31.2167	133	22	2.26372	15.4382	-0.695237	0.0175013	-0.000276225	1287.32	70.0989	0.0263968	0.00105434
1660	119.7	31.2167	235	22	1.10124	14.8262	-1.78577	0.0449535	-0.00116577	1287.32	-91.0562	0.0342885	-0.00163546
1661	119.7	31.2167	343	22	0.46751	14.1782	-2.08197	0.0524098	-0.001235	1287.32	-104.247	0.0392557	-0.00133869
1662	119.7	31.2167	392	22	0.77142	13.8842	-1.40598	0.035393	-0.00123802	1287.32	-41.2676	0.0155399	-0.00154553
1663	119.7	31.2167	480	22	0.85118	13.3562	-1.13565	0.0285879	0.000880307	1287.32	-232.57	0.0875776	-0.0136542
1666	119.68	31.22	80	22	1.90572	15.6392	-2.25981	0.0568866	-0.000849343	1287.74	71.6451	0.026979	0.000662189
1667	119.68	31.22	100	22	2.6388	15.6392	-1.22692	0.0308855	-0.000438769	1287.74	40.7765	0.015355	0.000572416
1668	119.659	40.117	137	36	-0.22374	10.4117	2.10824	0.0530711	0.000378101	597.87	206.712	0.0778404	0.00105626
1670	119.649	40.0533	93	22	-0.03608	10.3867	2.62192	0.0660021	0.000393205	602.38	166.094	0.0625451	0.000731665
1677	119.628	40.1623	196	31	-1.06626	10.0125	-0.246851	0.00621403	-4.33734e-05	603.32	73.4328	0.0276522	0.0002468
1680	119.536	40.178	247	18	-0.95372	9.77417	1.42163	0.035787	0.000395974	610.28	104.651	0.0394079	0.00117488
1685	119.5	40.3864	590	18	-0.93914	8.19583	1.98863	0.0500602	0.00021372	615.99	134.866	0.0507858	0.000343427
1688	119.461	30.405	1000	14	0.67358	11.8341	1.16872	0.0294204	0.000306609	1419.47	-144.792	0.0545235	-0.00143546
1689	119.458	30.4	1000	14	-0.48327	11.8399	-2.78702	0.0701582	-0.0011635	1331.63	-245.297	0.0923702	-0.00243185
1690	119.45	30.37	1500	14	-0.58986	8.86024	1.25673	0.0316359	0.000579235	1674.63	-617.727	0.232614	-0.00427815
1691	119.45	30.37	1300	14	0.31057	10.0602	1.58325	0.0398555	0.00633433	1674.63	-291.46	0.109754	-0.0144943
1692	119.45	30.37	1200	14	1.09377	10.6602	2.83107	0.0712671	0.00293142	1674.63	-225.245	0.0848193	-0.00525195
1693	119.45	30.37	1000	14	-0.4368	11.8602	-1.60233	0.0403358	-0.00276049	1674.63	-401.679	0.151258	-0.0129651
1694	119.449	40.133	545	14	-2.44782	6.36083	0.869609	0.0218908	0.00289854	674.14	74.2354	0.0279544	0.00226869
1695	119.448	30.408	1200	14	1.20229	10.639	2.92445	0.0736177	0.00320304	1432.94	-20.9277	0.00788063	-0.0013089
1696	119.445	30.406	1300	14	0.13496	10.0421	0.56529	0.0142302	0.000445037	1440.33	-239.119	0.0900437	-0.00211441
1697	119.444	40.2591	437	26	-0.674415	8.7925	2.82955	0.0712288	0.000623036	624.57	189.257	0.0712675	0.000864592
1698	119.442	30.394	1500	14	-0.36774	8.85229	1.61885	0.0407516	0.000660041	1300.94	-318.824	0.120058	-0.00189525
1699	119.442	40.134	445	14	-2.11568	6.36083	0.317894	0.00800241	0.00107187	674.14	-39.7049	0.0149515	0.000313452
1700	119.439	40.136	745	14	-1.92065	6.4475	-0.700052	0.0176225	0.000140391	673.03	-69.3865	0.0261285	-0.000215207
1701	119.434	40.134	445	14	-0.9355	6.4475	2.56252	0.0645068	0.00168308	673.03	-218.24	0.0821815	-0.00116848
1702	119.423	40.125	945	14	-1.70664	5.2125	1.55142	0.0390542	0.000817374	695.12	-1.1612	0.000437267	0.000188557
1703	119.422	40.126	865	14	-2.14858	5.2125	1.09361	0.0275297	0.00133947	695.12	-103.952	0.0391446	-0.000835597
1704	119.409	40.1454	1303	14	-2.27847	4.30083	1.08579	0.0273328	0.000421651	710.28	-240.106	0.0904154	-0.000436062
1705	119.407	40.134	545	14	-2.2076	5.14333	2.61338	0.0657871	0.00338882	695.79	-10.3907	0.00391277	0.000739912
1707	119.401	39.9857	68	22	-1.14933	10.3767	-0.624627	0.0157239	-0.00014384	614.16	144.55	0.0544324	0.00181354
1710	119.346	40.0977	260	14	-1.49683	9.48667	0.763918	0.0192303	0.00012058	630.27	126.822	0.0477567	0.00196642
1711	119.345	32.098	38	21	-0.65253	15.278	-5.47161	0.137738	-0.00153481	1121.53	-421.55	0.158741	-0.0018896
1712	119.342	32.101	38	21	-0.41391	15.277	-4.47088	0.112546	-0.00153355	1121.02	-139.559	0.052553	-0.000949319
1713	119.342	32.098	38	21	-0.02508	15.2782	-3.5468	0.0892843	-0.00169869	1121.24	-79.4372	0.0299132	-0.000806451
1714	119.339	40.3028	461	22	-0.62975	8.82167	3.14817	0.0792495	0.00169919	625.02	103.364	0.0389232	0.00118166
1715	119.335	32.096	38	21	0.292922	15.2793	-3.48914	0.0878328	-0.00379939	1120.7	-34.0582	0.0128251	-0.00114461
1716	119.332	32.098	38	21	0.22332	15.2787	-3.87755	0.0976103	-0.00224671	1120.26	27.5892	0.0103891	3.12925e-05
1718	119.32	32.05	5	14	0.9806	15.5044	-2.59527	0.0653312	-0.00280882	1125.76	-27.7184	0.0104378	-0.000647051
1719	119.32	32.05	130	14	3.62995	14.7544	3.33414	0.0839309	0.00830061	1125.76	520.889	0.196148	0.0713368
1720	119.31	40.3803	529	14	-0.327	7.7125	6.12345	0.154147	0.00329316	632.27	218.995	0.0824658	0.00232453
1721	119.3	32.112	38	26	0.49344	15.2746	-2.48014	0.062433	-0.00299838	1115.92	86.589	0.0326064	0.000734075
1722	119.29	40.517	885	18	-2.30308	8.49833	-2.76521	0.0696092	-0.000961112	603.73	284.559	0.107155	0.00253014
1723	119.288	32.109	38	26	0.7203	15.2759	-2.42489	0.0610422	-0.00255961	1114.74	-14.9921	0.00564549	-0.000439037
1724	119.288	40.517	1320	18	-2.59641	8.20167	-4.64181	0.116849	-0.000960357	608.2	-160.012	0.0602549	-0.000460538
1725	119.288	40.507	920	14	-1.89524	8.3225	-1.8707	0.0470915	-0.000446321	608.21	54.1248	0.0203815	0.00035028
1726	119.287	40.23	427	18	-1.18522	8.60167	0.591522	0.0148905	0.000140617	639.14	67.1977	0.0253043	0.000379954
1728	119.267	32.05	87	14	1.8209	15.0013	-1.60534	0.0404115	-0.0012423	1116	257.265	0.0968769	0.00375209
1729	119.221	40.2912	269	14	-0.6067	9.9225	0.779461	0.0196215	4.7678e-05	614.92	92.7325	0.0349198	0.000322377
1732	119.208	40.4817	303	18	-0.91114	9.575	0.032103	0.000808135	0.000337235	599.4	-56.7953	0.0213871	-6.14177e-05
1733	119.207	39.8236	85	22	-1.54674	10.9358	-1.43098	0.0360223	-0.000410826	609.98	168.665	0.0635133	0.000923336
1736	119.187	40.182	382	24	-0.731271	8.81333	1.5278	0.0384596	0.000156829	645.19	19.8242	0.00746509	0.000103969
1737	119.156	40.0543	109	26	-0.395753	10.5892	1.28705	0.0323992	0.000312148	618.07	110.459	0.0415949	0.000952708
1739	119.135	40.2641	305	18	0.4894	9.345	5.29748	0.133354	0.00213292	635.16	197.537	0.0743854	0.00177249
1741	119.118	40.1665	159	17	-1.35848	9.59917	0.169667	0.00427106	-7.90438e-05	638.21	56.3829	0.0212318	0.000181165
1743	119.082	40.4642	332	22	-1.39657	9.33417	-0.820491	0.0206544	-6.25806e-05	616.89	-75.5909	0.0284649	5.00078e-05
1750	118.974	40.3605	311	18	-1.5532	9.63833	-0.1864	0.00469228	-0.000126873	636.55	56.5868	0.0213086	0.000862634
1752	118.948	40.4436	405	17	-1.21656	8.13667	3.01437	0.0758813	0.00158239	636.94	135.384	0.0509808	0.00189337
1757	118.924	40.2099	452	14	-1.82867	8.96167	-0.231652	0.00583142	-0.000273758	655.96	53.1702	0.020022	0.00078589
1758	118.907	40.3734	319	26	-0.766985	9.54417	1.54024	0.0387728	0.000566649	639.31	111.033	0.0418111	0.000645055
1761	118.86	40.3368	329	22	-1.07923	10.1217	0.527155	0.0132702	0.000121486	631.43	206.801	0.0778739	0.000834467
1764	118.795	40.526	1320	14	-3.73415	4.11417	-3.73394	0.0939952	-0.000330776	675.44	-137.914	0.0519335	-0.000466564
1767	118.706	40.4301	438	22	-0.57836	9.08917	1.26793	0.0319178	0.000406799	635.77	-0.735382	0.000276919	0.000355868
1768	118.703	40.3055	389	14	-1.01891	9.04417	1.2375	0.0311518	0.000133166	652.44	102.016	0.0384156	0.000300122
1769	118.695	40.367	572	14	0.3253	8.54	5.66214	0.142534	0.00281034	650.57	168.865	0.0635886	0.00184027
1777	118.57	37.53	100	32	-0.86068	13.2075	-5.24346	0.131995	-0.00206546	532.09	-371.591	0.139928	-0.00128936
1778	118.57	37.53	100	32	-1.36814	13.2075	-5.91863	0.148991	-0.00249945	532.09	-296.216	0.111544	-0.0010235
1779	118.57	37.53	100	32	0.1984	13.2075	-4.66068	0.117324	-0.00164607	532.09	-238.487	0.0898058	-0.000453384
1781	118.56	37.54	3	40	-0.9224	13.2042	-5.2408	0.131928	-0.00206798	531.95	-371.631	0.139943	-0.00129049
1782	118.56	37.54	3	40	-1.434	13.2042	-5.91264	0.14884	-0.00249315	531.95	-296.373	0.111604	-0.00102237
1783	118.56	37.54	3	40	-0.6507	13.2042	-4.89256	0.123161	-0.00149957	531.95	-235.134	0.0885431	-0.000372046
1784	118.549	36.507	122	42	0.7214	13.1725	-1.41041	0.0355045	-0.00263664	621.56	323.828	0.121942	0.0153348
1785	118.549	36.507	122	42	1.2679	13.1725	-0.112759	0.0028385	-0.000992753	621.56	472.957	0.178099	0.0224455
1786	118.549	36.507	1132	34	2.038	6.54951	8.47672	0.213386	0.0121448	621.56	794.539	0.299195	0.0219082
1792	118.483	42.8751	1024	18	-1.981	4.78833	1.13206	0.0284976	0.000463187	391.54	17.1013	0.00643974	0.000641139
1793	118.472	41.8054	932	26	-2.02556	5.76833	-0.711473	0.01791	-5.58593e-05	460.01	-70.6068	0.026588	0.000343427
1796	118.406	35.817	254	26	-1.29423	12.6142	-3.9004	0.0981855	-0.000455635	747.36	9.66783	0.00364056	4.92622e-05
1797	118.394	35.832	254	30	-1.19967	12.5092	-3.26984	0.0823123	-0.000430713	749.26	46.2997	0.0174348	0.000196077
1798	118.391	35.831	254	30	-2.2413	12.5092	-4.44183	0.111815	-0.00958092	749.26	114.215	0.0430093	0.00362067
1799	118.391	35.831	254	30	-1.9424	12.5092	-4.50274	0.113348	-0.00430235	749.26	58.1562	0.0218996	0.00124598
1803	118.23	40.02	208	30	-0.7866	9.3075	-0.00750136	0.000188833	4.35569e-05	676.88	-11.2368	0.00423138	0.000131459
1806	118.138	27.049	325	18	5.51526	18.3658	-0.203663	0.00512685	-0.000586963	1716.38	60.4057	0.0227466	0.00174986
1807	118.131	26.73	835	18	4.24356	14.775	1.72976	0.0435436	0.00090548	1858.3	-209.145	0.0787566	-0.00183086
1808	118.13	25.75	1360	14	0.96923	15.9842	-2.56566	0.0645859	-0.000955323	1728.51	-600.467	0.226115	-0.00342335
1810	118.101	25.719	1360	14	1.32182	14.3958	-1.00862	0.0253902	-0.00049055	1764.57	-593.038	0.223317	-0.00305093
1811	118.094	27.266	224	22	4.57459	18.8175	-2.05683	0.051777	-0.0015479	1726.66	47.7586	0.0179842	0.00110213
1812	118.084	26.702	866	18	5.13548	15.1433	2.42254	0.0609831	0.00205212	1839.86	-23.3168	0.00878028	0.000281369
1813	118.072	26.703	786	18	4.6379	15.6433	2.37861	0.0598772	0.00237182	1817.61	109.477	0.0412252	0.000464304
1817	117.96	35.559	463	14	-0.98015	12.7292	-2.65879	0.0669302	-0.0013659	795.81	165.872	0.0624615	0.00135902
1818	117.958	35.555	463	14	-1.39356	11.2458	-2.00739	0.0505324	-0.00179963	858.3	20.3062	0.0076466	0.000151266
1819	117.958	35.555	463	14	-1.15654	11.2458	-1.84056	0.0463328	-0.000710891	858.3	-22.9063	0.0086257	-0.000152132
1820	117.957	35.547	662	14	-1.3585	10.3583	-1.93024	0.0485903	-0.000357711	898.3	-122.644	0.0461834	-0.000610035
1821	117.956	35.554	556	14	-0.98983	11.2458	-1.5326	0.0385804	-0.000313658	858.3	13.102	0.00493375	4.89157e-05
1822	117.956	35.554	556	14	-1.4385	11.2458	-1.9769	0.0497649	-0.000391191	858.3	-12.7121	0.00478693	-7.4974e-05
1823	117.955	35.552	662	14	-1.52018	10.5458	-2.31748	0.0583384	-0.000774076	858.3	-55.1757	0.0207772	-0.000567445
1824	117.955	35.552	662	14	-1.08545	10.5458	-1.6222	0.040836	-0.000771307	858.3	-68.0276	0.0256168	-0.000535512
1825	117.953	28.879	920	22	1.51207	12.8442	0.363508	0.00915066	0.000193104	1753.52	-367.49	0.138384	-0.00302193
1826	117.951	35.545	832	14	-1.41735	10.3583	-1.44808	0.0364528	-0.000174702	898.3	-127.553	0.0480319	-0.000253805
1827	117.951	35.545	832	14	-1.16917	10.3583	-0.90911	0.0228852	-0.00010973	898.3	-149.919	0.0564542	-0.000276022
1828	117.951	35.557	662	14	-0.9207	11.2458	-2.17239	0.054686	-0.000328258	858.3	-96.6737	0.0364039	-0.000294474
1829	117.951	35.55	832	14	-1.63716	10.3583	-1.6528	0.0416063	-0.000803277	898.3	-99.4377	0.0374447	-0.000928834
1830	117.948	35.548	936	14	-1.2043	10.4292	-1.12762	0.0283858	-4.45565e-05	895.51	-132.509	0.0498982	-0.000883421
1831	117.947	35.549	936	14	-1.47717	10.4292	-2.20164	0.0554223	-0.000269605	895.51	-87.7111	0.0330289	-0.000212533
1832	117.947	35.549	936	14	-1.63605	10.4292	-2.1968	0.0553005	-0.000767782	895.51	-38.9887	0.0146818	-0.000565562
1833	117.946	35.554	756	14	-1.5732	10.4608	-1.96421	0.0494454	-0.000209189	892.87	-163.328	0.0615035	-0.000312549
1834	117.946	35.555	756	14	-2.00369	10.4608	-2.93499	0.0738831	-0.00222707	892.87	-148.786	0.0560275	-0.00232378
1835	117.945	35.557	756	14	-1.86628	10.4608	-4.07655	0.10262	-0.00100441	892.87	-201.147	0.0757448	-0.000890952
1836	117.943	35.558	811	14	-1.7104	10.4608	-4.32274	0.108817	-0.00127376	892.87	-168.157	0.063322	-0.00089773
1838	117.942	35.553	811	14	-1.98325	10.4608	-2.25818	0.0568456	-0.00266458	892.87	88.1502	0.0331942	-0.000407556
1839	117.94	35.549	852	14	-1.76798	10.4292	-2.89522	0.0728819	-0.000803528	895.51	-139.622	0.0525767	-0.000784384
1840	117.938	35.551	811	14	-1.80685	10.2167	-2.71381	0.0683153	-0.000700822	903.91	-28.7512	0.0108267	6.89113e-06
1841	117.938	35.55	852	14	-1.11478	9.98417	-0.374371	0.00942411	-8.53371e-05	915.41	-84.5702	0.0318461	-0.000257194
1843	117.893	40.593	670	18	-2.41945	6.88833	-1.56835	0.0394804	-0.000553558	644.09	0.562475	0.000211808	0.00041686
1844	117.891	28.849	870	14	1.80989	13.2558	-0.0584372	0.00147105	0.000198292	1765.94	-368.167	0.138639	-0.00807016
1846	117.843	40.576	590	18	-1.46229	8.24833	-1.43153	0.0360362	-0.000703339	634.8	-91.3385	0.0343948	0.000143998
1847	117.839	40.578	590	18	-1.64503	8.335	-1.24658	0.0313804	8.68475e-05	633.99	-27.9098	0.0105098	0.000569554
1848	117.832	28.904	510	18	4.58129	15.3106	0.999511	0.0251609	0.000837185	1763.65	-25.9415	0.00976865	0.00277502
1849	117.831	27.928	946	18	3.91365	14.7579	0.730969	0.0184008	0.00136064	1819.52	-184.228	0.0693737	-0.00285925
1850	117.831	27.928	885	18	1.93555	15.1239	-1.82558	0.0459557	-0.00110611	1817.24	-350.669	0.13205	-0.00523011
1851	117.811	28.857	620	14	3.67525	14.725	-0.378622	0.00953112	0.00173622	1765.34	-156.686	0.0590024	-0.00595047
1853	117.795	28.856	440	14	4.32359	15.8003	1.55219	0.0390736	0.00420619	1765.22	-202.036	0.0760796	-0.00578366
1854	117.784	27.861	2158	14	0.99339	7.36306	5.12054	0.1289	0.0135817	1848.1	-415.154	0.156332	-0.0165545
1855	117.783	27.862	2116	14	1.36819	7.61598	4.66099	0.117332	0.00133242	1646.9	-369.176	0.139019	-0.00306298
1856	117.768	27.839	1932	14	1.27785	8.6524	4.11937	0.103698	0.00888664	1842.43	-330.766	0.124555	-0.0129327
1857	117.766	27.843	1801	14	3.58703	9.44495	5.60004	0.140971	0.00751244	1839.94	-77.5718	0.0292108	-0.00462979
1859	117.762	27.84	1801	14	3.52669	9.43205	6.16983	0.155314	0.0060967	1839.94	-8.43731	0.00317719	-0.00210287
1860	117.76	27.845	1713	14	3.6522	9.96851	4.45201	0.112071	0.00462255	1838.47	-25.867	0.0097406	-0.00202449
1861	117.76	27.84	1765	14	3.12299	9.64499	5.50878	0.138674	0.00514465	1839.32	-28.1503	0.0106004	-0.000445589
1862	117.75	41.93	1540	24	-1.55507	5.55	1.69373	0.0426366	0.0336825	443.86	202.276	0.07617	0.0546234
1863	117.749	28.859	405	18	3.00642	15.9927	-0.960051	0.0241675	-0.00203654	1764.86	-138.188	0.0520367	-0.0024729
1864	117.748	27.841	1609	18	2.56459	10.5635	3.59635	0.0905316	0.00605214	2102.74	-353.147	0.132983	-0.0117571
1865	117.747	28.858	405	18	3.58052	15.993	-0.430692	0.0108419	-0.00014759	1764.91	-79.4399	0.0299143	-0.00133778
1866	117.744	28.864	283	18	4.47769	16.7159	0.971817	0.0244637	-0.00090631	1764.11	14.088	0.00530504	0.000233432
1867	117.744	27.879	749	18	2.62409	15.7874	-1.2074	0.0303941	-0.00084733	2123.83	-567.117	0.213556	-0.0231309
1868	117.738	27.834	1422	18	2.75186	11.651	2.38125	0.0599437	0.00211404	2091.93	-368.938	0.138929	-0.00618093
1869	117.736	27.839	1514	18	2.45006	11.1067	2.95239	0.0743211	0.00225174	2094.46	-492.045	0.185287	-0.00654507
1870	117.727	27.83	1337	18	2.04401	12.1301	0.403022	0.0101453	0.00105116	2082.33	-508.055	0.191316	-0.00877283
1871	117.711	27.82	1246	18	2.43544	12.6188	0.782599	0.0197005	0.000692666	2064.56	-526.082	0.198104	-0.00893512
1877	117.59	40.5	550	29	-1.55047	8.41417	-0.184727	0.00465017	0.000580292	654.75	2.6994	0.0010165	0.000406532
1878	117.59	40.502	550	29	-1.62014	8.72917	0.0207418	0.000522137	0.00477417	647.35	75.1996	0.0283175	0.00132445
1884	117.522	25.973	1187	18	3.52963	13.655	2.98238	0.075076	0.00205388	1851.27	-211.053	0.0794751	-0.00336498
1885	117.492	40.557	1260	18	-2.02813	5.90083	-1.74729	0.0439849	-0.00700167	655.96	-92.8475	0.0349631	-0.0119055
1886	117.487	40.556	1050	18	-1.92036	4.8225	1.51689	0.038185	0.000742357	660.49	-23.8998	0.00899982	9.67394e-05
1887	117.485	40.557	1160	18	-1.76416	4.8225	1.76792	0.0445042	0.000711646	660.49	-92.053	0.0346639	-0.000184818
1888	117.482	40.559	1160	18	-1.85809	4.8225	1.25283	0.0315377	0.000602394	660.49	-29.5533	0.0111287	2.67737e-05
1890	117.472	40.559	1450	18	-2.27758	4.38083	-0.698326	0.0175791	0.000620444	662.96	-290.897	0.109542	-0.00230985
1891	117.472	40.558	1360	18	-1.73867	4.38083	2.73986	0.068971	0.000770048	662.96	-67.1297	0.0252787	-9.81704e-05
1892	117.47	40.567	1375	18	-2.70652	3.48083	1.94092	0.0488592	0.00169541	669.3	-45.5578	0.0171555	-0.000486296
1893	117.467	40.564	1360	18	-1.88983	2.61667	4.41317	0.111094	0.00150385	678.41	25.7019	0.00967843	0.000499739
1894	117.463	40.565	1450	18	-2.70843	2.61667	0.885549	0.0222921	0.00176774	678.41	-122.648	0.0461849	-0.000958733
1895	117.46	26.17	240	18	3.85521	19.5558	-2.58258	0.0650118	-0.00116955	1678.54	117.807	0.0443619	0.00100354
1896	117.457	26.169	240	22	5.43048	19.3183	-1.24944	0.0314524	-0.000921591	1688.37	175.973	0.0662652	0.00314846
1897	117.454	26.167	240	18	3.07604	19.3183	-2.89115	0.0727795	-0.00302305	1688.37	-42.7497	0.016098	-0.00171006
1898	117.453	26.173	240	18	3.88916	19.3258	-2.66395	0.0670601	-0.00148522	1688.83	103.426	0.0389466	0.000585181
1899	117.448	25.969	625	22	3.41477	17.465	-1.11833	0.0281519	-0.000780117	1734.08	-118.264	0.044534	-0.00125095
1900	117.444	25.962	626	22	3.99752	17.465	-0.861687	0.0216914	-0.00107709	1734.08	94.9281	0.0357466	0.000739611
1901	117.434	25.964	626	22	4.28144	18.2708	-0.86028	0.021656	-0.000699538	1709.92	52.3781	0.0197237	0.000402096
1902	117.43	25.96	625	22	3.09423	18.5225	-2.48977	0.0626755	-0.00791017	1701.35	-94.6772	0.0356521	-0.0014442
1903	117.414	28.329	97	26	3.13114	18.385	-3.08289	0.0776062	-0.00444005	1926.57	-259.575	0.0977468	-0.00665992
1904	117.373	28.301	93	26	4.70077	18.5442	-1.02419	0.0257821	-0.00104343	1911.21	-233.051	0.0877588	-0.00284683
1906	117.358	24.646	172	14	4.8943	21.1675	-3.9248	0.0987997	-0.00437132	1664.81	0.803323	0.000302503	0.00259741
1907	117.3	38.2	5	22	-1.2047	12.8025	-6.29095	0.158363	-0.00118339	529.54	-312.376	0.11763	-0.000462798
1908	117.293	42.401	1450	18	-2.1832	1.26	5.23068	0.131673	0.00431317	453.73	126.943	0.0478022	0.00254746
1909	117.286	42.5022	1565	26	-1.89531	0.22	5.16327	0.129976	0.00128685	465.7	-226.104	0.0851428	-6.92879e-05
1910	117.237	42.506	1520	30	-1.54864	1.14083	5.64532	0.142111	0.00104695	444.27	-40.7701	0.0153526	0.000267926
1912	117.236	42.506	1520	30	-2.2149	1.14083	4.3553	0.109637	0.00493923	444.27	-59.691	0.0224775	0.000938098
1914	117.224	24.917	415	14	6.09309	20.2808	-0.717431	0.01806	-0.00833666	1687.88	108.087	0.0407017	0.0188218
1915	117.223	24.919	415	14	4.81393	20.2808	-2.45325	0.0617561	-0.00315722	1687.88	170.259	0.0641135	0.00503994
1924	117.075	42.2521	1336	26	-1.86652	2.57833	2.20446	0.0554933	0.000597612	427.88	-162.954	0.0613627	4.89534e-05
1926	117.008	28.093	127	14	3.90697	17.755	-1.11292	0.0280157	-0.00103739	1910.45	-176.787	0.0665717	-0.00333862
1934	116.887	25.296	1365	14	4.54996	14.9392	2.33219	0.0587087	0.000714415	1874.51	-236.238	0.0889589	-0.00148366
1936	116.886	25.282	1085	14	2.14401	15.8067	-1.53836	0.0387254	-0.0030374	1839.78	-275.512	0.103748	-0.0193712
1937	116.885	25.278	1087	14	5.57783	16.3025	0.316926	0.00797804	0.0304167	1821.01	762.496	0.287129	0.304904
1938	116.884	25.304	1365	18	5.38038	14.6617	3.77744	0.0950902	0.00179711	1885.72	-36.4899	0.0137408	6.61624e-05
1941	116.836	25.237	779	21	4.23227	17.715	-0.192506	0.00484599	-0.000599701	1770.5	-62.6623	0.0235964	-0.00345675
1942	116.835	25.213	779	14	6.23376	17.5708	1.93452	0.048698	0.00142178	1776.41	147.616	0.055587	0.00308256
1944	116.791	25.712	587	17	1.6878	18.2567	-5.22959	0.131645	-0.00186936	1750.38	-416.933	0.157002	-0.00284193
1945	116.784	25.715	587	17	1.47745	18.1833	-4.98602	0.125514	-0.00250398	1753.07	-503.764	0.1897	-0.00447735
1948	116.729	23.869	512	22	5.71982	19.4017	-0.0394435	0.000992919	3.76767e-05	1748.98	163.822	0.0616896	0.00313339
1951	116.72	23.87	512	22	5.58089	19.4017	-0.149474	0.00376274	-0.0059652	1748.98	107.87	0.04062	0.00419203
1954	116.691	42.1891	1272	22	-1.77883	2.77083	2.65674	0.0668786	0.000594843	402.75	-113.443	0.0427186	0.00014912
1958	116.679	23.91	450	22	5.34681	19.5192	-1.58441	0.0398847	-0.00126168	1744.41	62.6377	0.0235871	0.0018867
1965	116.65	23.954	1276	22	2.72241	17.0792	-1.05799	0.026633	-5.9157e-05	1875.72	-160.531	0.0604503	-0.00802949
1968	116.633	41.2	736	34	-1.11465	6.9925	0.910304	0.0229153	0.000190486	463.51	-78.6735	0.0296257	0.000179621
1970	116.63	23.973	1370	18	2.398	17.1367	-1.98367	0.0499353	-0.00774504	1871.84	-301.446	0.113514	-0.0133948
1971	116.629	23.974	1370	18	1.35638	17.3275	-3.39524	0.085469	-0.00118113	1862.18	-622.207	0.234301	-0.00360071
1972	116.626	42.2477	1279	18	-1.66967	2.91167	2.82218	0.0710433	0.000765517	389.74	-15.848	0.0059678	0.000424125
1984	116.457	42.0899	1320	30	-1.82635	2.57	2.87854	0.072462	0.00060617	398.12	-64.6605	0.0243489	0.000225675
1985	116.451	42.2938	1281	22	0.05367	2.43083	8.35844	0.210409	0.0015776	382.12	182.741	0.0688138	0.00103932
1989	116.411	42.1654	1295	26	-1.86989	2.70917	2.63574	0.06635	0.000555069	384.94	-98.3351	0.0370295	0.000154881
1991	116.37	42.094	1280	22	-1.85807	2.7425	3.1624	0.0796077	0.00141398	389.34	73.3809	0.0276326	0.00101808
1993	116.336	42.2678	1450	22	-0.66175	1.84667	6.26858	0.1578	0.00116199	388.94	-50.2385	0.018918	0.000281746
1994	116.33	40.95	0	30	-0.94767	10.9915	-4.22109	0.106258	-0.00108522	466.703	-281.04	0.10583	-0.000428531
1995	116.33	40.95	20	30	-0.97647	10.8715	-4.68348	0.117898	-0.00555421	466.703	-190.113	0.0715898	-0.00109166
1996	116.33	40.95	40	30	-1.78354	10.7515	-4.87951	0.122833	-0.00127427	466.703	-108.809	0.0409736	0.000162299
1997	116.33	40.95	60	30	-1.53145	10.6315	-4.44921	0.112001	-0.00129516	466.703	-68.3972	0.025756	0.000474584
1998	116.33	40.95	80	30	-2.50645	10.5115	-5.99588	0.150935	-0.00833233	466.703	98.7865	0.0371995	0.00350702
1999	116.33	40.95	100	30	-1.08771	10.3915	-2.83533	0.0713743	-0.000627064	466.703	-24.3759	0.0091791	0.000460275
2000	116.33	40.95	120	30	-2.02174	10.2715	-5.0786	0.127845	-0.00143512	466.703	-66.1749	0.0249191	0.000289842
2001	116.33	40.95	160	30	-2.0411	10.0315	-3.96482	0.0998072	-0.00114236	466.703	141.707	0.0533618	0.00108074
2002	116.33	40.95	640	25	-1.82088	7.15147	-2.4202	0.0609242	-0.00186433	466.703	-128.358	0.0483351	-0.000362255
2003	116.33	40.95	1160	22	-2.00364	4.03147	1.62394	0.0408798	0.00042442	466.703	103.67	0.0390385	0.000552797
2004	116.33	40.95	1260	22	-1.69077	3.43147	2.34455	0.0590198	0.000686221	466.703	234.958	0.0884769	0.00101258
2005	116.33	40.95	1350	21	-2.01644	2.89147	1.68962	0.0425331	0.000461173	466.703	109.318	0.0411653	0.000549031
2006	116.33	40.95	1450	21	-2.07618	2.29147	2.03631	0.0512604	0.00117911	466.703	103.092	0.0388208	0.00100016
2007	116.33	40.95	1550	14	-1.9793	1.69147	2.01475	0.0507177	0.00368359	466.703	55.2567	0.0208077	0.00147873
2008	116.33	40.95	1660	14	-1.47673	1.03147	1.70032	0.0428025	0.0376294	466.703	-31.9681	0.0120381	0.00156165
2009	116.33	40.95	1760	14	-3.26423	0.431471	0.5215	0.0131278	0.00253552	466.703	-80.6886	0.0303845	0.000707678
2010	116.33	40.95	1860	14	-2.36692	-0.168529	3.9166	0.0985933	0.00241763	466.703	-32.5677	0.0122638	0.000680415
2011	116.33	40.95	1992	14	-2.51984	-0.960529	4.68679	0.117981	0.00364936	466.703	-24.9349	0.0093896	0.000936516
2012	116.33	40.95	2082	14	-2.31883	-1.50053	5.84077	0.147031	0.00551293	466.703	48.2864	0.0181829	0.00201763
2013	116.3	29.73	8	30	0.7839	17.4233	-5.69968	0.143479	-0.00237861	1464.1	-189.202	0.0712468	-0.00183425
2018	116.203	42.3754	1314	27	-1.20049	2.5625	4.63654	0.116717	0.000677159	362.32	74.4988	0.0280536	0.00042966
2023	116.19	34.92	33	26	0.27268	14.3608	-2.68054	0.0674777	-0.00798267	683.6	-86.4655	0.0325598	-0.00507251
2024	116.182	42.3579	1291	19	-1.13825	2.57583	4.45943	0.112258	0.000730274	362.48	26.3064	0.00990606	0.000401832
2025	116.18	34.92	33	26	-0.216918	14.34	-3.16958	0.0797884	-0.000649972	683.94	26.7201	0.0100618	4.49242e-05
2026	116.168	41.9593	1443	18	-1.78697	2.13333	3.26238	0.0821245	0.000595849	404.24	-56.6486	0.0213319	0.000192839
2028	116.147	23.263	134	14	1.86966	21.81	-7.51563	0.189192	-0.00345552	1938.45	-431.765	0.162587	-0.0039833
2029	116.146	23.246	149	14	4.27678	21.9483	-3.98083	0.10021	-0.0109584	1935.22	-316.007	0.118997	-0.0123186
2034	116.119	41.7007	1518	18	-1.78614	2.10667	3.51803	0.08856	0.000625806	430.53	-95.0083	0.0357768	0.000115944
2035	116.115	42.6175	1374	11	-1.1637	1.7825	4.70098	0.118339	0.000902962	358.17	-108.066	0.0406938	0.00013707
2039	116.094	42.514	1441	11	-1.6212	1.27083	5.09926	0.128365	0.000915046	372.69	-52.2775	0.0196859	0.000280955
2040	116.087	41.8284	1489	18	-1.75059	2.13333	3.01727	0.0759543	0.00062354	414.35	-112.584	0.0423951	0.000113346
2042	116.073	42.3712	1310	15	-0.6864	2.29417	5.12651	0.129051	0.00124784	361.57	-237.08	0.0892759	-0.000141965
2049	116.03	38.87	20	22	-0.50915	12.6042	-2.83809	0.0714438	-0.00242972	487.91	193.172	0.0727417	0.00582018
2050	116.03	38.87	20	22	-0.56369	12.6042	-2.3135	0.0582382	-0.00386132	487.91	235.74	0.0887713	0.0107671
2051	116.03	38.87	20	22	-0.56096	12.6042	-3.33746	0.0840145	-0.00281612	487.91	158.269	0.0595985	0.00500379
2052	116.03	38.87	20	22	-0.961596	12.6042	-3.86153	0.097207	-0.00454628	487.91	63.9545	0.024083	0.00336502
2054	116.03	38.87	20	22	2.1031	12.6042	-0.278057	0.00699958	0.00217899	487.91	539.116	0.203012	0.0341363
2055	116.014	41.7439	1462	22	-0.4198	2.2875	6.62037	0.166656	0.00113607	416.6	-55.7762	0.0210033	0.000292704
2059	116.005	41.968	1390	30	-1.97134	2.13667	4.21178	0.106024	0.00139585	395.67	155.697	0.05863	0.00123061
2061	116	29.35	1474	18	1.44952	9.48884	3.14859	0.0792601	0.0132627	1860.59	-17.5871	0.00662268	-0.0176948
2062	116	29.35	1474	18	3.20712	9.48884	2.77992	0.0699795	0.026992	1860.59	454.628	0.171197	0.00717167
2063	116	29.35	1474	18	2.44401	9.48884	3.71715	0.0935725	0.0274305	1860.59	-62.4351	0.0235108	-0.0597682
2064	116	29.35	1474	18	0.768243	9.48884	2.40568	0.0605586	0.0104582	1860.59	-194.247	0.0731465	-0.0258199
2065	116	29.35	1474	18	0.06973	9.48884	3.19863	0.0805197	0.0104534	1860.59	-741.45	0.279204	-0.12162
2066	116	29.35	1474	18	0.04978	9.48884	1.32811	0.0334328	-9.3896e-05	1860.59	-742.973	0.279777	-0.016695
2070	115.98	42.1253	1363	22	-1.5437	2.28083	4.08334	0.102791	0.00136111	376.81	-96.4137	0.036306	0.0001565
2071	115.968	41.7914	1412	22	-2.06772	2.36917	4.1984	0.105687	0.0018389	406.95	-12.264	0.00461819	0.000402962
2072	115.963	29.57	940	22	2.35017	12.0592	1.73901	0.0437764	0.000298302	1933.93	-570.235	0.21473	-0.00704063
2074	115.959	29.55	950	22	2.88862	12.4933	3.43593	0.0864933	0.00482192	1897.36	-388.075	0.146135	-0.00839438
2076	115.956	29.501	1474	18	2.10135	10.05	3.10271	0.0781051	0.00105501	1939.22	-421.387	0.158679	-0.00303511
2077	115.956	29.501	1474	18	2.73166	10.05	3.57853	0.090083	0.00276729	1939.22	-335.67	0.126401	-0.00768041
2078	115.956	29.501	1474	18	2.5056	10.05	3.81886	0.0961329	0.00201537	1939.22	-389.35	0.146615	-0.00465359
2079	115.956	29.501	1474	18	0.138523	10.05	0.524624	0.0132065	6.84459e-05	2083.4	-902.644	0.339904	-0.00601298
2080	115.956	29.501	1474	18	-0.28239	10.05	0.682966	0.0171924	8.31722e-05	2083.4	-1051.55	0.395976	-0.00357736
2081	115.956	29.558	880	22	3.51893	12.8375	3.17965	0.0800419	0.00901553	1864.55	-607.19	0.228646	-0.0401493
2085	115.945	41.752	1452	22	-1.42489	2.4275	3.678	0.092587	0.000718695	409.19	-120.995	0.0455624	0.000125019
2088	115.917	29.83	14	30	-0.92033	17.3708	-7.53136	0.189588	-0.00106961	1444.75	-664.974	0.250406	-0.00167797
2095	115.85	40.87	865	26	-1.208	6.92417	-0.751239	0.0189111	0.0078961	422.25	203.06	0.0764652	0.0431095
2097	115.821	41.8306	1449	18	-1.59006	2.50667	5.11617	0.12879	0.00200807	394.1	58.9567	0.022201	0.000824262
2098	115.804	41.6947	1449	22	-1.61891	2.24833	3.71497	0.0935177	0.000831974	412.11	-216.213	0.0814182	-3.99158e-05
2099	115.77	38.23	18	36	0.7393	12.9375	-3.11062	0.0783042	-0.00568385	490.22	-25.5327	0.00961471	0.00346662
2100	115.77	38.23	18	36	0.122	12.9375	-4.39173	0.110554	-0.00340493	490.22	42.5819	0.0160348	0.0022708
2101	115.77	38.23	18	26	1.23116	12.9375	-2.73582	0.0688693	-0.00308674	490.22	73.2785	0.0275941	0.00373078
2105	115.7	37.77	35	32	0.41463	13.0846	-4.54199	0.114336	-0.00228749	590.457	-83.195	0.0313283	0.000154128
2106	115.7	37.77	35	32	0.1512	13.0846	-5.47923	0.13793	-0.00270083	590.457	-235.245	0.0885849	-0.00131044
2107	115.7	37.77	35	32	0.01784	13.0846	-4.78442	0.120439	-0.00130573	590.457	-44.7556	0.0168534	0.000382552
2108	115.7	37.77	35	32	0.68216	13.0846	-2.97744	0.0749517	-0.00130901	590.457	-51.8338	0.0195188	0.000422317
2109	115.7	37.77	35	32	0.30359	13.0846	-5.01895	0.126343	-0.0018817	590.457	-109.492	0.0412308	-0.000113723
2110	115.7	37.77	35	32	-0.12191	13.0846	-5.29277	0.133236	-0.00136464	590.457	-220.128	0.0828924	-0.00049104
2111	115.7	37.77	35	32	-0.04569	13.0846	-6.16911	0.155296	-0.00312626	590.457	-197.469	0.0743598	-0.000936516
2114	115.7	37.77	35	32	-1.004	13.0846	-5.19015	0.130653	-0.00196628	590.457	-68.5158	0.0258006	0.00019201
2115	115.7	37.77	35	32	-1.30918	13.0846	-6.44445	0.162227	-0.00126671	590.457	-223.986	0.0843452	-0.000314431
2121	115.66	42.374	1363	15	-1.12587	1.86083	4.57084	0.115063	0.00104519	359.7	-207.97	0.0783141	-8.66099e-05
2122	115.647	42.4078	1474	11	-1.9404	1.74583	5.28936	0.13315	0.00224973	359.47	79.4166	0.0299055	0.00118392
2123	115.63	42.2429	1310	15	-1.09145	2.56333	4.63586	0.116699	0.00108018	355.6	-173.182	0.0652142	9.67771e-05
2124	115.623	41.9636	1546	14	-1.88923	1.27833	5.76173	0.145041	0.00127754	399.86	-1.90558	0.000717574	0.000268521
2125	115.613	28.247	98	26	4.39884	17.7225	-0.667588	0.0168053	0.000272777	1693.01	-72.7462	0.0273936	-0.000626641
2126	115.613	28.252	123	22	4.57468	17.5433	0.0958582	0.00241306	-0.000227057	1704.65	56.3168	0.0212069	0.00171051
2128	115.602	42.1155	1390	14	-1.4556	2.35667	5.37459	0.135296	0.000952302	367.91	53.9908	0.020331	0.000410606
2130	115.6	39.9	1980	18	-2.22992	0.357305	3.59927	0.0906051	0.00262279	466.9	-23.52	0.0088568	0.000346854
2131	115.6	39.9	1900	18	-1.75199	0.837305	2.05426	0.0517123	0.00257899	466.9	31.6774	0.0119286	0.00126488
2132	115.6	39.9	1900	18	-2.31539	0.837305	3.42409	0.0861953	0.00181222	466.9	-30.4727	0.0114749	0.000496576
2133	115.6	39.9	1820	18	-3.10674	1.31731	-1.25756	0.0316568	0.00101675	466.9	82.7328	0.0311542	0.00159181
2134	115.6	39.9	1720	18	-2.39544	1.91731	-0.13409	0.00337547	0.000641186	466.9	7.16376	0.00269762	0.00115038
2135	115.6	39.9	1600	18	-2.64539	2.63731	-2.37027	0.0596673	-0.00233783	466.9	41.574	0.0156553	0.00205751
2136	115.6	39.9	1420	18	-2.76964	3.71731	-2.18544	0.0550145	0.000256263	466.9	116.853	0.0440027	0.00143622
2137	115.6	39.9	1400	18	-2.21466	3.83731	-2.74646	0.0691372	-0.00287201	466.9	-53.5777	0.0201755	0.00029003
2138	115.6	39.9	1340	18	-1.9389	4.19731	-1.1572	0.0291304	0.000518316	466.9	13.3311	0.00502002	0.00106214
2140	115.568	42.1935	1330	18	-1.16953	2.54083	4.16402	0.104822	0.000716429	358.54	-137.276	0.0516933	4.44346e-05
2141	115.567	42.3039	1300	15	-1.92368	2.56333	3.62414	0.0912312	0.000865706	350.79	26.3233	0.00991242	0.000676046
2143	115.556	41.9022	1613	22	-1.68127	1.29333	4.95783	0.124804	0.00240958	402.55	-3.28542	0.00123717	0.000708623
2145	115.553	42.4653	1293	22	-1.25351	2.64417	4.01862	0.101161	0.000608688	338.81	0.0602729	2.26966e-05	0.000289738
2146	115.503	42.1145	1406	18	-1.32735	2.4425	4.03395	0.101547	0.000608688	364.87	-56.7582	0.0213731	0.000147011
2148	115.491	42.3255	1270	14	-1.88757	2.66667	3.37823	0.0850408	0.00171379	346.9	-21.9232	0.0082555	0.00103883
2152	115.45	40.03	2300	18	-2.62888	-1.51105	4.27329	0.107572	0.0784298	440.129	-90.466	0.0340663	0.0259479
2153	115.45	40.03	2280	18	-2.05122	-1.39105	3.03484	0.0763966	0.0118918	440.129	-158.733	0.0597732	-0.00244729
2154	115.45	40.03	1730	18	-2.69625	1.90895	-0.0940709	0.00236806	-0.000220469	440.129	-38.7072	0.0145758	0.00119925
2155	115.45	40.03	1560	18	-2.62527	2.92895	-0.0821082	0.00206693	0.000723548	440.129	110.848	0.0417414	0.0013289
2156	115.45	40.03	1500	18	-1.8041	3.28895	2.52967	0.0636799	0.0018102	440.129	95.5887	0.0359953	0.00283632
2157	115.45	40.03	1420	18	-2.49542	3.76895	-1.14654	0.0288621	6.54503e-05	440.129	155.921	0.0587143	0.00230646
2158	115.45	40.03	1300	18	-2.16482	4.48895	0.115528	0.00290821	0.000423594	440.129	10.4439	0.0039328	0.000674777
2159	115.45	40.03	1140	18	-1.5242	5.44895	0.930348	0.0234198	-0.000278113	440.129	182.268	0.0686357	0.0015891
2160	115.45	40.03	1120	18	-2.07702	5.56895	-0.319234	0.00803614	0.000235092	440.129	3.09099	0.00116396	0.000543499
2161	115.45	40.03	1030	18	-2.24479	6.10895	-1.33246	0.0335423	0.000114286	440.129	70.5693	0.0265739	0.000897353
2163	115.43	40	1030	18	-2.66022	4.81417	-2.06114	0.0518855	0.000269353	545.41	57.909	0.0218065	0.00132796
2165	115.4	38.1333	32	22	-1.10928	12.9477	-3.04007	0.0765283	-0.00391267	563.601	106.387	0.0400616	0.00408064
2166	115.394	41.6708	1380	14	-1.7149	2.68	4.32462	0.108864	0.00174073	392.35	83.3367	0.0313817	0.00115944
2168	115.39	27.96	30	26	3.74359	18.0342	-0.919572	0.0231486	-0.00167696	1662.8	-169.834	0.0639535	-0.00462534
2170	115.377	42.4258	1230	22	-1.00445	2.93167	6.22314	0.156656	0.00307918	334.45	169.807	0.0639433	0.00219989
2171	115.375	24.171	233	36	3.6072	20.8025	-2.52453	0.0635505	-0.0135724	1648.43	-45.4607	0.0171189	-0.00123965
2173	115.338	41.4697	1479	14	-0.7651	2.60167	4.51099	0.113556	0.00107615	413.77	-263.158	0.099096	-0.000250415
2177	115.32	42.0425	1432	18	-1.41303	2.03	4.08108	0.102734	0.000751671	373.55	-154.053	0.0580109	3.65268e-05
2178	115.32	42.0425	1432	18	-1.20057	2.03	4.47644	0.112686	0.000882572	373.55	-206.488	0.0777561	-2.71127e-05
2179	115.311	41.5156	1447	14	-0.6004	2.52333	4.85037	0.122099	0.00126596	408.86	-268.64	0.10116	-0.000271127
2182	115.272	41.8501	1483	28	-1.44284	2.26333	3.1018	0.0780822	0.000946764	381.1	-240.567	0.090589	-0.000146107
2183	115.272	41.8501	1483	28	-1.21445	2.26333	4.31272	0.108565	0.000745378	381.1	-152.407	0.0573911	2.67361e-05
2184	115.272	41.8501	1483	28	-0.40181	2.26333	7.32133	0.184301	0.00167276	381.1	44.2033	0.0166454	0.000764765
2185	115.265	41.6147	1381	14	-1.80144	2.81667	3.97101	0.099963	0.00170146	391.49	42.8653	0.0161416	0.000701013
2186	115.263	42.1653	1420	18	-2.18646	2.49333	3.95478	0.0995544	0.00212235	357.44	-0.716118	0.000269665	0.00116735
2187	115.24	41.8261	1468	22	-1.68661	2.32917	4.86094	0.122365	0.00129164	381.27	14.6051	0.00549976	0.000449317
2190	115.216	23.162	182	14	4.24871	21.1125	-4.60809	0.116	-0.00291229	2048.04	-369.955	0.139312	-0.00395054
2191	115.215	42.3547	1334	18	-1.4527	2.5775	3.05233	0.0768369	0.000781124	343.78	-268.02	0.100927	-0.000122007
2192	115.213	23.149	201	18	4.35512	21.66	-4.58739	0.115479	-0.0492962	2033.37	-348.133	0.131095	-0.0586394
2193	115.209	41.6159	1405	14	-1.14374	2.94917	3.37101	0.0848591	0.000765265	386.94	-236.214	0.0889498	-0.000134057
2194	115.202	39.2378	316	14	0.0995	10.8567	1.06515	0.0268132	3.32286e-05	520.76	322.335	0.12138	0.00064995
2198	115.171	41.7516	1443	18	-0.5095	2.74583	4.86689	0.122515	0.00128232	377.07	-272.381	0.102569	-0.000255311
2202	115.15	40.5667	605	47	-0.7414	9.05333	-0.147735	0.00371896	-2.96288e-05	366.36	109.248	0.0411389	0.000499701
2203	115.121	23.143	267	14	4.43922	20.5708	-2.33554	0.058793	-0.0293167	2062.13	-289.002	0.108828	-0.0474328
2204	115.12	42.3228	1396	18	-0.32744	2.55833	5.36343	0.135015	0.00166042	345.43	-203.7	0.0767062	7.90786e-05
2205	115.074	39.955	2407	22	-1.72918	0.170833	7.07201	0.178025	0.00191492	631.85	-71.8637	0.0270613	3.62632e-05
2206	115.06	40.005	1354	14	-1.78526	4.845	1.1679	0.0293998	0.000255256	507.2	68.8629	0.0259313	0.000391364
2207	115.059	40.005	1375	14	-2.11798	4.92417	0.625298	0.0157407	0.000373318	504.24	24.681	0.00929399	0.000487275
2208	115.04	41.8829	1466	18	-1.26018	2.26083	3.98161	0.10023	0.000793962	370.68	-201.057	0.0757109	-3.61502e-05
2209	115.04	41.8829	1466	18	-1.4	2.26083	4.08286	0.102779	0.000675648	370.68	-102.314	0.0385278	0.000108451
2211	115.033	24.25	250	26	1.60595	20.4617	-7.80878	0.196572	-0.00226131	1680.78	-376.46	0.141762	-0.00204663
2212	115.033	24.75	274	35	0.6056	19.2225	-7.02989	0.176965	-0.21444	1616.45	-526.458	0.198245	-0.279058
2213	115.027	41.558	1340	18	-2.54857	3.14333	2.65764	0.0669013	0.00456038	381.68	147.805	0.0556581	0.0054037
2214	115.027	42.1956	1315	18	-1.46978	2.7825	6.30803	0.158793	0.00363778	346.59	148.832	0.0560449	0.00200784
2216	115.017	41.6397	1407	18	-0.64335	3.12167	5.00246	0.125928	0.000916052	374.09	-108.396	0.0408181	0.00013594
2218	115.016	42.1033	1380	22	-1.85065	2.4275	4.25065	0.107002	0.000789935	355.35	5.99705	0.00225828	0.000359868
2228	114.931	41.3837	1378	28	-1.62361	3.445	2.53719	0.0638692	0.000517309	389.63	-80.3617	0.0302614	0.000198864
2231	114.915	41.849	1484	14	-1.5332	2.4675	2.7804	0.0699915	0.000767279	363.47	-289.056	0.108848	-0.000181128
2232	114.915	41.849	1484	14	-0.809	2.4675	4.45744	0.112208	0.00102933	363.47	-231.689	0.0872459	-0.000117865
2234	114.872	42.2842	1306	18	-1.11817	3.12833	4.05339	0.102037	0.000663817	328.64	-8.09539	0.00304844	0.000302494
2242	114.818	39.751	1550	18	-3.67486	4.165	-0.798579	0.0201028	0.00762926	524.5	-181.734	0.0684346	-0.00659252
2243	114.817	39.828	1210	18	-2.20967	5.80417	1.26188	0.0317655	0.00198088	476.79	98.5083	0.0370947	0.00297121
2244	114.814	23.154	641	14	3.60744	17.2442	0.251227	0.00632419	0.000240631	2177.63	-329.163	0.123951	-0.018048
2245	114.808	23.157	626	14	4.96923	18.0867	0.908625	0.022873	0.00386731	2141.39	-263.173	0.0991016	-0.010685
2246	114.807	23.158	590	14	5.24042	18.0867	0.558733	0.0140651	-0.00115384	2141.39	-59.4119	0.0223724	-0.0062045
2249	114.803	39.818	1210	18	-1.43074	4.98917	2.27454	0.0572574	0.00247528	496.45	-151	0.0568613	-0.000118618
2250	114.801	23.16	531	14	3.91478	18.0867	-0.743343	0.0187123	-0.00188137	2141.39	-462.92	0.174319	-0.0180868
2251	114.8	23.154	456	14	3.76042	18.0867	0.975835	0.0245649	0.00051527	2141.39	-95.3902	0.0359206	-0.0102771
2252	114.796	23.151	382	14	2.81697	18.6475	-1.50383	0.0378562	-0.00313029	2116.64	-296.854	0.111785	-0.00982495
2254	114.783	42.0803	1352	18	-1.71358	2.81667	4.04031	0.101707	0.00154085	337.59	42.0969	0.0158522	0.000913734
2255	114.781	41.785	1400	18	-1.26947	2.72583	5.0937	0.128225	0.00230461	356.36	28.5482	0.0107502	0.00089724
2260	114.762	39.5375	1061	26	0.229152	7.02333	3.54828	0.0893215	0.000777096	488.28	135.698	0.0510991	0.00068836
2266	114.746	41.5686	1413	18	-2.36294	3.01417	2.47092	0.0622009	0.00070636	369.73	-89.7411	0.0337933	0.000110032
2267	114.739	39.047	360	22	-1.27919	10.9425	-2.83051	0.071253	-0.00132713	507.85	66.4933	0.025039	0.00142669
2277	114.707	42.1942	1264	26	-1.51111	3.28	4.57782	0.115238	0.00244507	320.44	167.63	0.0631235	0.0028762
2279	114.7	25.4	300	18	2.3492	18.8983	-0.0790877	0.00199089	-0.00201509	1533.8	213.597	0.0804331	0.0108838
2282	114.693	24.564	526	14	4.90467	18.2717	-0.0697106	0.00175484	-0.00224289	1731.6	118.765	0.0447227	0.00951417
2283	114.69	24.57	526	14	5.03486	18.2717	-0.37097	0.0093385	-0.0131803	1731.6	83.7445	0.0315352	-0.000153525
2284	114.688	41.8384	1461	18	-0.87304	2.45583	5.10496	0.128508	0.000956581	351.28	-80.388	0.0302713	0.000207864
2285	114.688	41.8384	1461	18	-0.5109	2.45583	5.67174	0.142776	0.00111064	351.28	-94.492	0.0355823	0.000216374
2309	114.628	39.1978	657	26	-0.5151	8.72417	1.44241	0.0363101	0.000241663	509.4	177.675	0.0669061	0.000830701
2316	114.588	41.6015	1427	18	-1.62394	3.16417	2.56413	0.0645473	0.000493646	357.47	-38.7743	0.014601	0.000247667
2317	114.573	41.325	1364	18	-1.06371	3.79333	4.04166	0.101741	0.000931408	375.93	66.1219	0.0248992	0.000729895
2320	114.567	42.0677	1416	18	-0.2038	2.76333	5.3339	0.134271	0.00157131	327.6	-232.71	0.0876303	-2.56064e-05
2321	114.564	42.1307	1345	18	-0.95893	3.06417	4.41104	0.11104	0.00064393	319.41	4.68853	0.00176553	0.000337161
2326	114.533	36.0167	56	22	-1.18152	13.8892	-6.54286	0.164705	-0.00274438	555.07	-71.4362	0.0269003	0.000251884
2327	114.522	26.797	169	22	4.33881	18.185	-1.26116	0.0317474	-0.00198692	1541.5	117.987	0.0444297	0.00297863
2330	114.515	26.799	169	22	3.78777	18.1817	-1.6854	0.0424269	-0.00547114	1542.44	-73.0189	0.0274963	-0.00749586
2331	114.512	26.801	169	22	2.68067	17.7642	-2.61318	0.0657821	-0.0019698	1575.23	-45.3768	0.0170873	-0.000994055
2332	114.509	41.9375	1490	18	-0.59798	2.42417	5.50862	0.13867	0.00118742	338.09	-121.818	0.0458723	0.000202968
2333	114.509	41.9375	1490	18	-1.18668	2.42417	4.1045	0.103323	0.000710387	338.09	-93.7974	0.0353208	0.000167496
2340	114.454	41.5353	1339	14	-1.8641	3.58833	3.26406	0.0821668	0.000762496	355.15	96.1191	0.036195	0.000685912
2341	114.447	41.31	1325	18	-1.40577	3.94333	4.21119	0.106009	0.000833233	373.74	63.3839	0.0238681	0.000465359
2342	114.447	41.3119	1344	18	-1.6589	3.96833	2.0067	0.050515	0.000395471	372.28	-17.7511	0.00668444	0.000267436
2350	114.42	41.4169	1361	14	-2.95928	3.66333	1.07795	0.0271354	0.000578983	366.24	-54.3521	0.0204671	0.000327799
2351	114.405	41.4504	1367	14	-1.33106	3.52833	3.50776	0.0883015	0.000603653	363.86	-14.001	0.00527228	0.000335971
2354	114.385	41.2932	1339	18	-1.23861	3.9225	2.85547	0.0718813	0.000510009	374.66	-88.1996	0.0332128	0.000156387
2355	114.382	23.274	859	18	3.50334	18.005	-1.12273	0.0282627	-0.00508295	2115.83	-276.685	0.10419	-0.0282691
2356	114.381	23.281	859	18	3.2097	18.6933	-2.03929	0.0513354	-0.00387214	2085.49	-438.871	0.165263	-0.011594
2357	114.377	23.276	850	18	2.81914	17.6275	-1.51295	0.0380858	-0.00257799	2131.92	-503.859	0.189735	-0.0131786
2358	114.375	23.278	838	18	3.68894	17.6275	-1.03387	0.0260258	-0.00133896	2131.92	-469.932	0.17696	-0.00761527
2359	114.373	23.263	341	18	5.11212	17.6717	0.435241	0.0109564	0.00181604	2131.55	-308.027	0.115992	-0.0153699
2360	114.372	23.274	705	18	5.07876	17.6275	0.0515303	0.00129718	-0.000419161	2131.92	-250.989	0.0945136	-0.0066844
2361	114.37	23.269	573	18	3.64885	17.6717	-1.06311	0.0267619	-0.00330272	2131.55	-309.458	0.116531	-0.0147109
2362	114.352	39.0761	947	10	-0.04	6.49917	3.86694	0.0973432	0.000700822	527.34	62.2927	0.0234572	0.000411736
2363	114.351	42.0933	1384	18	-1.48292	2.78583	4.41637	0.111174	0.00418932	317.92	102.617	0.0386419	0.00456788
2375	114.262	24.743	333	18	5.02591	18.6475	0.329989	0.00830688	0.000680381	1687.3	276.729	0.104206	0.00604123
2376	114.261	24.737	330	18	5.76612	17.8675	1.116	0.0280933	0.00420936	1731.38	161.813	0.060933	0.0180367
2377	114.257	24.719	364	18	5.59632	18.5733	0.85366	0.0214893	-0.00117637	1701.61	233.206	0.0878171	0.0130318
2378	114.25	24.719	390	18	5.57256	18.5733	0.0322976	0.000813034	-0.00116381	1701.61	96.2319	0.0362375	0.00527895
2380	114.242	24.718	423	18	4.46726	18.1867	0.436228	0.0109813	0.00297253	1722.35	51.737	0.0194823	-0.00176055
2381	114.242	37.121	228	26	-0.65512	12.7467	-3.75056	0.0944136	-0.00471016	503.9	-93.4048	0.0351729	0.000856233
2388	114.225	22.563	170	38	4.3193	19.8433	-1.77211	0.0446097	-0.0140273	2136.14	-235.427	0.0886535	-0.0261016
2392	114.209	37.116	228	26	-1.34835	13.0033	-4.34217	0.109306	-0.00350839	499.25	29.0435	0.0109368	0.0027763
2393	114.201	24.169	515	18	4.83776	18.15	-0.531288	0.0133742	-0.0212071	1938.3	-241.29	0.0908613	-0.0576757
2394	114.196	24.172	515	18	6.11802	18.0875	0.751621	0.0189207	0.000507164	1937.52	38.6972	0.014572	8.54802e-05
2395	114.193	24.106	724	22	5.03632	17.8083	-0.0601545	0.00151428	-0.000378164	1970.46	-143.189	0.0539199	0.00208993
2396	114.185	36.7639	300	27	0.471538	12.9817	-1.14199	0.0287475	-0.000454628	518.71	191.533	0.0721245	0.000791539
2397	114.185	37.324	472	14	-3.43867	11.26	-3.73361	0.0939869	-0.0140074	524.95	5.33619	0.00200942	0.00568535
2400	114.179	24.18	512	18	3.9962	18.4033	-1.05023	0.0264376	-0.000789935	1928.98	-273.293	0.102912	-0.00352389
2403	114.169	37.19	386	26	-1.57332	12.3992	-4.36321	0.109836	-0.00462935	507.71	-36.1286	0.0136048	0.00141031
2404	114.154	37.189	386	26	-1.0641	12.2008	-4.14095	0.104241	-0.0160691	510.92	-130.6	0.0491793	-0.00104647
2406	114.146	37.823	590	14	-2.86123	11.2558	-3.65553	0.0920214	-0.0125423	531.63	-85.1191	0.0320528	-0.00116807
2407	114.139	37.831	580	14	-2.02171	10.8692	-0.913712	0.023001	-0.0037971	536.37	-9.51177	0.0035818	0.0109929
2408	114.138	26.537	754	14	4.9482	13.605	4.05258	0.102016	0.00535383	1915.01	58.231	0.0219277	0.00124669
2409	114.137	37.826	680	22	-1.17431	9.96417	-1.09732	0.027623	-0.000181247	547.6	-51.5268	0.0194032	8.26183e-05
2410	114.137	37.826	580	22	-0.706972	9.96417	-0.157094	0.00395456	0.00136761	547.6	-102.705	0.0386751	-0.00244059
2411	114.136	26.546	792	14	3.8282	13.3425	3.78062	0.0951703	0.0045707	1930.34	-287.423	0.108233	-0.00650553
2412	114.136	37.825	500	22	-1.76296	9.96417	-2.33031	0.0586613	-0.00783843	547.6	-228.613	0.0860876	-0.0104734
2413	114.136	37.825	590	22	-1.11824	9.96417	-1.05106	0.0264585	0.000302833	547.6	0.0190774	7.18387e-06	0.00346453
2414	114.133	26.547	897	14	3.63028	13.3425	3.4573	0.0870313	0.00667845	1930.34	4.19087	0.00157813	-0.00496313
2419	114.077	37.946	260	18	-1.35755	13.0217	-3.54931	0.0893475	-0.019623	508.35	-7.97029	0.00300133	0.0165901
2420	114.069	37.942	260	22	-0.005447	12.6308	-5.37033	0.135188	-0.041571	514.24	-126.727	0.0477209	-0.0093211
2421	114.055	23.26	140	14	2.44271	21.6175	-3.96895	0.0999111	-0.0288044	1923.42	-156.691	0.0590043	-0.0165365
2422	114.055	23.259	109	14	4.35477	21.6175	-2.09286	0.052684	-0.0159641	1923.42	-333.751	0.125679	-0.0258696
2423	114.054	23.264	203	14	3.91955	21.3858	-3.86327	0.0972508	-0.0606858	1938.52	-385.208	0.145056	-0.0761319
2425	114.042	23.273	600	14	4.53958	19.0567	-1.39825	0.0351984	-0.00540745	2059.01	-236.867	0.0891957	-0.0174406
2426	114.04	23.273	651	14	3.5449	19.0567	-2.51241	0.0632454	-0.0205486	2059.01	-406.973	0.153252	-0.0357638
2428	114.027	37.478	1564	10	-2.35446	7.225	-1.36853	0.0344503	-0.000234362	581.81	-55.0911	0.0207454	0.000110635
2429	114.025	37.435	1728	14	-2.83258	7.69583	-2.04961	0.0515952	-0.000304344	571.67	3.50635	0.00132037	0.00057451
2430	114.025	37.476	1568	10	-3.02828	7.225	-1.50274	0.0378288	-0.000410323	581.81	-40.5064	0.0152533	0.000804794
2431	114.025	37.435	1730	14	-2.32767	7.69583	-2.12398	0.0534674	-0.000738078	571.67	-96.9501	0.036508	-0.000253503
2432	114.022	37.438	1730	14	-2.13884	7.69583	-0.929136	0.0233893	0.000141045	571.67	57.2539	0.0215598	0.00054824
2439	113.96	37.0883	393	14	0.0157	12.0342	-0.233274	0.00587225	-0.000253897	510.52	220.481	0.0830253	0.00108865
2440	113.953	37.1614	483	24	0.15653	11.61	-0.435331	0.0109587	-0.000145551	512.93	203.85	0.0767627	0.000611164
2442	113.925	25.011	184	18	4.59497	19.1917	-0.71874	0.018093	-0.0140718	1596.65	108.622	0.0409032	0.00703178
2443	113.924	25.008	160	18	2.46185	19.7058	-4.89034	0.123105	-0.0636016	1576.45	-347.291	0.130777	-0.071914
2444	113.924	37.926	530	29	0.39089	11.2733	-1.17625	0.02961	-0.0132044	520.67	-223.421	0.0841324	-0.0194047
2448	113.894	24.707	424	18	6.01949	9.09833	10.3254	0.259923	0.00729519	536.31	1411.61	0.531562	0.0198186
2449	113.874	37.237	960	18	-1.64908	9.09833	-1.35588	0.0341318	-1.81247e-05	536.31	113.962	0.0429141	0.00149308
2450	113.872	37.235	960	18	-1.36349	9.09833	-1.3886	0.0349555	-0.000440783	536.31	-105.128	0.0395875	-6.92879e-05
2454	113.868	23.633	531	14	6.35804	19.1942	0.0783122	0.00197137	-6.70815e-05	2051.14	-167.016	0.0628923	-0.00149458
2457	113.826	38.4326	354	22	-1.25787	11.6658	-3.0723	0.0773396	-0.000268346	497.61	216.375	0.0814792	0.000447735
2458	113.826	38.743	1958	18	-3.07209	2.07083	0.181439	0.0045674	0.00116899	642.38	-161.081	0.0606574	-0.00120877
2460	113.822	38.758	2245	14	-1.98636	1.42583	5.46542	0.137582	0.0033065	660.14	-39.6569	0.0149334	0.000120764
2461	113.821	38.758	2247	14	-1.42006	1.42583	5.91799	0.148975	0.00276024	660.14	-187.62	0.070651	-0.000855178
2462	113.817	38.9035	1082	14	-1.90799	6.77667	0.378531	0.00952883	0.000408284	509.63	237.745	0.0895263	0.00201123
2463	113.808	24.17	246	14	5.29228	20.3833	-1.76121	0.0443353	-0.00297522	1892.34	-129.626	0.0488126	-0.00286679
2464	113.808	38.731	1539	18	-1.51745	3.77333	2.71047	0.0682312	0.00148723	592.96	-66.2226	0.0249371	-0.000405409
2465	113.808	38.73	1550	18	-1.76016	3.48167	1.77898	0.0447826	0.000722219	601.96	37.5991	0.0141585	0.000290143
2466	113.804	38.7359	1534	18	-1.99262	3.77333	3.13962	0.0790343	0.000871748	592.96	169.592	0.0638623	0.000886056
2467	113.771	38.7324	1746	18	-2.44755	3.92917	2.14085	0.053892	0.00695661	586.24	162.335	0.0611296	0.00698753
2468	113.76	38.7577	1465	18	-2.71037	4.60167	-0.428595	0.0107891	0.000793232	565.48	98.618	0.037136	0.00181843
2469	113.753	36.159	494	14	-1.00871	12.5533	-2.93018	0.073762	-0.000685214	591.39	86.1483	0.0324404	0.000481061
2470	113.752	36.153	494	14	-0.7091	12.5533	-2.52554	0.0635759	-0.000857651	591.39	-18.8358	0.0070929	0.000144638
2471	113.745	36.169	641	14	-1.50414	11.6967	-2.44683	0.0615945	-0.000633861	587.18	104.648	0.0394067	0.00294684
2472	113.745	38.5945	925	18	-1.53186	8.26083	-0.45595	0.0114777	4.95157e-05	517.27	194.404	0.0732057	0.000924843
2473	113.744	36.169	677	14	-1.22839	11.6967	-2.47613	0.0623321	-0.000904473	587.18	140.78	0.0530128	0.00119333
2474	113.744	36.159	678	14	-1.48557	12.5625	-3.53794	0.0890612	-0.00158918	590.37	53.3896	0.0201046	0.00216077
2475	113.743	36.167	678	14	-1.2812	11.6967	-2.42477	0.0610392	-0.000989055	587.18	-21.6741	0.0081617	0.000246386
2476	113.741	36.167	677	14	-1.08307	11.6967	-1.93318	0.0486643	-0.0011265	587.18	-18.3623	0.00691459	0.000329155
2477	113.739	38.7274	1450	14	-1.81904	4.8825	1.1049	0.0278139	0.000221272	560.25	191.657	0.0721712	0.000426648
2478	113.728	38.6636	1240	14	-1.51418	5.21917	2.18004	0.0548786	0.00055381	558.1	148.469	0.0559082	0.000784007
2479	113.728	38.5558	821	22	-1.32958	9.08833	-1.15457	0.0290642	-0.000125866	508.52	171.436	0.0645567	0.00104949
2480	113.723	38.8803	1340	18	-2.15915	5.8625	-0.274583	0.00691213	0.000258	521.03	95.0747	0.0358018	0.000652436
2481	113.722	38.5165	693	18	-1.17645	9.19583	-0.70956	0.0178619	-5.03967e-05	510.17	216.634	0.0815767	0.00152735
2482	113.718	36.141	641	14	-1.33578	9.96667	-0.574285	0.0144566	-0.000130926	587.08	-6.74172	0.00253869	0.000283184
2483	113.713	36.145	743	14	-1.47533	9.96667	-1.89369	0.0476702	-0.00109856	587.08	137.521	0.0517855	0.00260545
2484	113.71	36.139	743	14	-2.3942	7.73917	-0.788683	0.0198537	-0.00140751	623.06	84.5036	0.0318211	0.00200656
2485	113.709	36.139	887	14	-1.70134	7.74583	-0.302579	0.00761688	2.16993e-05	621.84	120.126	0.0452352	0.0006138
2486	113.708	36.139	885	14	-1.69481	7.74583	0.418214	0.0105278	0.000421626	621.84	105.482	0.0397208	0.000933127
2487	113.705	36.139	885	14	-2.09449	7.74583	0.140451	0.0035356	0.000166923	621.84	45.5144	0.0171391	0.000588081
2489	113.659	38.518	625	18	-0.87895	9.66083	-0.0831188	0.00209237	4.11254e-05	495.94	339.855	0.127977	0.000964758
2490	113.656	38.5605	750	18	-1.10448	8.53583	-0.180156	0.0045351	0.000118289	506.56	199.727	0.0752101	0.00130291
2493	113.634	24.597	137	22	5.40766	20.0192	-2.01113	0.0506266	-0.00257245	1719.93	-38.7893	0.0146067	0.000169379
2496	113.585	38.841	1571	14	-2.14489	4.24917	1.29248	0.0325358	0.000766272	549.43	153.06	0.057637	0.0012163
2503	113.549	38.6281	1500	14	-1.19171	5.555	2.58602	0.0650984	0.000660545	538.58	323.996	0.122005	0.00137484
2504	113.547	38.4972	1153	18	-2.11485	7.02667	-1.24023	0.0312205	0.000242166	523.33	222.506	0.0837879	0.00292176
2505	113.538	24.662	62	18	5.09794	20.0442	-0.853117	0.0214757	-0.00603192	1696.25	238.379	0.0897651	0.0179998
2507	113.459	23.296	451	14	5.70552	21.7258	-1.29101	0.0324988	-0.00580016	1871.33	-105.209	0.039618	-0.00116961
2508	113.446	39.3199	1654	18	-1.56503	4.345	2.84574	0.0716364	0.000997865	492.73	-9.82374	0.00369927	0.000256463
2509	113.41	23.299	166	18	4.75304	21.8283	-2.54328	0.0640225	-0.00846021	1860.48	-156.438	0.058909	-0.00705607
2514	113.36	24.13	120	18	3.77882	20.8383	-3.5239	0.0887078	-0.0209695	1924.33	-312.904	0.117829	-0.042333
2519	113.3	25.1	200	18	2.5176	17.1958	6.09382	0.153401	0.029505	1670.16	295.482	0.111268	0.0417795
2520	113.215	25.364	786	22	2.57913	15.5483	-0.785097	0.0197634	-0.00190735	1685.57	-266.646	0.100409	-0.00798091
2522	113.139	24.476	260	14	5.72398	18.2183	1.24778	0.0314106	-0.00269429	1871.45	-320.325	0.120623	-0.0515487
2523	113.139	41.725	1650	26	-1.85869	3.165	-0.0838013	0.00210955	0.00262427	317.82	-59.3226	0.0223388	0.00474867
2524	113.139	41.726	1650	26	-1.61642	3.165	1.65889	0.0417596	0.00776115	317.82	41.7245	0.015712	0.0117101
2526	113.11	25.08	775	26	4.50025	16.0425	0.478899	0.0120554	0.000669557	1732.13	-259.56	0.0977411	-0.0026898
2528	113.064	24.634	204	18	7.39331	18.9758	3.69558	0.0930295	0.0266038	1784.14	164.005	0.0617585	0.0316054
2529	113.04	25.64	280	22	5.2932	17.645	-0.519017	0.0130653	-0.00112955	1508.61	54.1989	0.0204094	0.00476848
2533	113.03	25.95	140	22	0.91606	18.075	-3.42444	0.0862041	-0.00486648	1464.17	-242.905	0.0914694	-0.00491793
2534	113.019	40.1182	1213	34	-1.6278	6.1225	1.39845	0.0352034	0.000332538	384.05	101.866	0.0383591	0.000692126
2535	113.011	41.169	1550	26	-1.62448	4.02167	3.07352	0.0773703	0.00317711	348.05	143.161	0.0539094	0.0039464
2537	113	40.484	1250	14	-2.18161	5.54917	2.03217	0.0511562	0.0063366	380.25	0.125934	4.74223e-05	0.00509723
2538	113	41.188	1550	18	-1.83827	3.63917	0.452634	0.0113942	0.00198599	351.87	-48.2287	0.0181612	0.00262202
2539	112.99	25.29	186	18	4.10132	18.91	-2.79201	0.0702838	-0.00123651	1520.15	10.4959	0.00395238	0.00052248
2543	112.833	40.2833	1200	22	-1.63655	3.59083	3.35152	0.0843685	0.00167528	423.42	-76.3579	0.0287537	0.000587365
2544	112.83	27.22	50	22	3.93273	17.7408	-1.82094	0.0458389	-0.00102279	1409.81	342.332	0.12891	0.00321473
2545	112.83	27.22	50	22	3.27647	17.7408	-3.329	0.0838016	-0.00203299	1409.81	87.7718	0.0330518	0.00148453
2546	112.83	27.22	150	22	2.58372	17.7408	-2.81679	0.0709076	-0.00205892	1409.81	161.424	0.0607866	0.00181241
2547	112.83	27.22	150	22	1.84908	17.7408	-3.93713	0.0991101	-0.00221298	1409.81	-6.37304	0.00239986	-4.19342e-05
2548	112.8	29.3	31	22	0.62723	17.3217	-6.29833	0.158549	-0.00331204	1355.09	-202.981	0.0764355	-0.00207148
2549	112.8	40.6	1232	18	-2.35127	5.36583	-1.1928	0.0300266	0.000230838	378.69	-225.942	0.0850818	0.000201462
2550	112.8	24	137	14	0.91166	20.0508	-1.14371	0.0287908	-0.00209542	1937.89	-328.771	0.123804	-0.0109878
2551	112.771	40.604	1234	26	-1.6498	5.47833	1.2717	0.0320127	0.000295533	377.09	63.5566	0.0239332	0.000619599
2552	112.767	40.0477	1263	26	-2.00703	5.62167	1.84997	0.0465696	0.000578732	396.8	59.3138	0.0223355	0.000909328
2553	112.762	40.546	1228	14	-1.64189	5.54333	1.27429	0.0320779	0.000394716	380.25	156.302	0.0588578	0.000964382
2554	112.739	40.536	1230	14	-1.98874	5.58417	-0.474212	0.0119374	4.15861e-05	381.17	-52.3475	0.0197122	0.000223265
2557	112.715	40.621	1227	22	-1.01803	5.46417	3.10029	0.0780442	0.000975461	377.56	148.284	0.0558385	0.00141965
2558	112.696	40.534	1224	22	-1.69718	5.62833	0.739406	0.0186132	0.000289693	381.84	57.1783	0.0215313	0.000609093
2559	112.683	40.624	1230	18	-1.74497	5.48	1.30807	0.0329283	0.000382129	378.31	114.301	0.0430417	0.000792668
2560	112.679	40.525	1231	14	-1.51099	5.5925	0.892306	0.0224622	0.000214501	383.71	66.6154	0.025085	0.000574374
2561	112.667	40.5833	1221	4	-2.7994	5.59417	-1.45833	0.0367108	2.59284e-05	380.23	-313.215	0.117946	-0.0002828
2562	112.667	40.5833	1220	4	-2.1555	5.59417	-0.0268973	0.000677091	0.000451134	380.23	10.5241	0.003963	0.00228173
2563	112.616	40.498	1230	14	-1.20885	5.65	1.24935	0.0314501	0.000221524	387.07	-4.0926	0.00154113	0.000324143
2569	112.581	40.499	1228	22	-1.586	5.61083	0.644385	0.0162212	0.000268825	389.17	-102.814	0.0387161	0.00016004
2570	112.58	26.81	80	22	4.01522	18.2408	-2.33096	0.0586777	-0.00123248	1344.26	167.685	0.0631442	0.00270185
2571	112.58	26.81	80	22	3.82572	18.2408	-2.30088	0.0579205	-0.00175029	1344.26	321.101	0.120915	0.00374117
2572	112.58	23.25	1000	18	2.31483	20.0508	-4.28341	0.107827	-0.0165199	1807.28	-271.882	0.102381	-0.0152976
2575	112.57	40.515	1226	12	-2.30823	5.59167	-1.62243	0.0408417	-3.54942e-05	388.91	-144.7	0.0544889	0.000209746
2576	112.559	38.4244	897	18	-1.15462	8.77917	-0.699148	0.0175998	-7.06611e-05	413.64	194.367	0.0731917	0.000782501
2577	112.555	40.536	1225	14	-2.39754	5.61917	-1.86539	0.0469578	-0.000460669	388.22	-69.2414	0.0260739	0.000641026
2581	112.5	24.9	150	18	0.48401	19.625	-4.26023	0.107244	-0.00518291	1620.02	-176.978	0.0666436	-0.00533253
2583	112.462	33.746	317	22	-1.60676	14.2175	-5.90445	0.148634	-0.00113531	780.31	-9.51018	0.0035812	0.000111098
2585	112.456	33.751	317	22	-1.61643	14.5483	-7.39734	0.186215	-0.00299511	766.47	-53.6262	0.0201937	-0.000170057
2587	112.429	39.955	1329	22	-0.50137	5.76917	3.14239	0.079104	0.000475773	406.17	-40.8077	0.0153667	0.00024665
2596	112.305	23.125	500	18	2.97786	19.9117	-2.14728	0.0540539	-0.0117305	1759.57	217.399	0.0818648	0.0266875
2600	112.297	40.65	1529	18	-1.85539	3.96	1.53364	0.0386066	0.000364508	401.56	185.926	0.0700131	0.000769698
2601	112.295	40.63	1930	14	-2.65592	2.12417	1.09222	0.0274947	0.00100617	420.76	-29.6424	0.0111623	0.000674277
2602	112.295	40.63	1929	14	-2.68049	2.12417	0.865745	0.0217936	0.000961465	420.76	31.4761	0.0118528	0.000990892
2603	112.29	40.631	1835	22	-3.00099	3.1025	-3.3359	0.0839752	-0.000381374	409.56	-31.0313	0.0116853	0.00074187
2604	112.288	40.632	1802	22	-2.9854	3.11417	-2.17009	0.0546281	1.48522e-05	409.5	-21.7587	0.00819356	0.000683389
2605	112.287	40.633	1818	22	-2.65623	3.11417	-3.67857	0.0926013	-0.00242921	409.5	-189.462	0.0713447	-0.000308406
2606	112.287	40.633	1818	22	-3.03803	3.11417	-4.38223	0.110315	-0.00388397	409.5	-119.473	0.0449893	0.00155521
2607	112.287	40.633	1827	22	-3.00155	3.11417	-4.82772	0.121529	-0.00476931	409.5	-161.601	0.0608532	0.000134434
2608	112.27	23.1	500	18	3.19794	21.76	-1.33505	0.0336075	-0.00355244	1635.69	321.453	0.121048	0.0224704
2610	112.243	33.781	856	10	-1.5005	11.2083	-2.79531	0.0703669	-0.000871244	859.58	-67.3961	0.025379	-0.000489685
2611	112.239	33.78	856	10	-1.37326	10.7108	-2.53658	0.0638538	-0.000312651	876.74	-163.271	0.0614821	-0.000676687
2612	112.224	33.79	856	10	-1.39973	11.3667	-2.80302	0.070561	-0.000701829	853.45	-126.629	0.047684	-0.000577274
2613	112.183	33.79	758	10	-1.1656	11.6075	-2.93636	0.0739176	-0.000665579	843.75	-23.3661	0.00879885	0.000151868
2618	112.1	31	100	22	-0.03455	16.3942	-7.67311	0.193157	-0.0354693	996.09	163.205	0.0614572	0.0312094
2619	112.097	27.112	165	18	3.75671	17.7483	-1.30038	0.0327347	-0.00136514	1333.99	247.844	0.0933293	0.00381949
2620	112.096	39.7865	1641	26	-1.53323	4.6875	3.01404	0.075873	0.000828953	438.65	2.74022	0.00103187	0.00045097
2621	112.082	38.8121	1682	22	-2.2287	4.80417	-3.25872	0.0820324	-0.000235873	479.37	-136.009	0.0512162	6.25097e-05
2622	112.082	38.812	1691	22	-2.88227	4.80417	-2.4828	0.0625	-0.00140567	479.37	-232.48	0.0875437	-0.00377807
2623	112.08	38.8495	1675	22	-1.94962	3.9425	-2.60077	0.0654697	-8.13094e-05	498.93	-154.319	0.0581111	-0.000619825
2625	112.077	39.01	2335	18	-2.37183	4.0525	-0.799014	0.0201137	0.000109805	488.33	71.0394	0.0267509	0.000737276
2626	112.056	38.8652	1763	22	-1.33202	3.41083	-1.569	0.0394967	0.000325993	510.7	30.103	0.0113357	0.0018359
2629	112.044	35.66	1121	14	-1.41966	9.30333	-1.06139	0.0267186	-0.000605415	618.61	-26.9432	0.0101459	0.000198035
2630	112.044	35.66	1120	14	-2.45212	9.30333	-2.34318	0.0589853	-0.00122014	618.61	18.9688	0.00714298	0.000738744
2631	112.037	37.513	810	18	-1.98238	9.95833	-2.98695	0.0751911	-0.00111794	425.03	124.071	0.0467207	0.00318536
2633	112.011	35.428	1525	18	-1.62767	6.40667	2.31237	0.0582097	0.000791445	723.85	62.9638	0.0237099	0.00027911
2634	112.011	35.428	1525	18	-1.76924	6.40667	2.53892	0.0639127	0.000959099	723.85	49.9872	0.0188234	0.000213286
2635	112.009	35.42	1613	18	-1.93769	6.39333	2.25611	0.0567935	0.000468725	725.63	121.636	0.0458038	0.000288825
2636	112.009	35.42	1612	18	-1.79242	6.39333	1.85972	0.0468151	0.000406799	725.63	146.271	0.0550805	0.000361879
2637	112.009	35.42	1613	18	-1.85897	6.39333	1.01203	0.025476	0.000335836	725.63	154.42	0.0581491	0.000457903
2638	111.98	35.419	2134	14	-2.55137	5.2125	0.601862	0.0151508	0.00064023	760.84	49.3838	0.0185962	0.000289352
2639	111.98	35.419	2105	14	-3.22312	5.2125	-2.24431	0.0564964	-4.35496e-05	760.84	-52.1992	0.0196564	-0.000295114
2640	111.978	35.429	1887	14	-2.05572	5.26333	0.771555	0.0194225	0.000456541	757.6	3.65343	0.00137575	-2.19236e-05
2641	111.978	35.429	1887	14	-1.35186	5.26333	3.5357	0.0890049	0.000594591	757.6	78.3076	0.0294879	0.000207336
2642	111.976	35.422	2154	14	-2.4306	5.26333	0.903425	0.0227421	0.000440002	757.6	-23.8107	0.00896627	-0.000821061
2643	111.976	35.422	2150	14	-2.58667	5.26333	1.49423	0.0376145	0.000867216	757.6	-29.7775	0.0112132	-0.000259792
2644	111.967	35.43	2223	14	-2.27293	5.27167	2.36374	0.0595029	0.000983517	757.3	-22.5562	0.00849387	-0.000359958
2645	111.958	38.8777	2160	18	-1.57913	1.38917	0.55856	0.0140607	0.00224024	558.01	26.189	0.00986185	0.00144435
2646	111.958	35.427	2240	14	-2.08133	4.68583	2.31262	0.058216	0.000479046	775.4	-65.086	0.0245091	-0.000198901
2647	111.958	35.426	2240	14	-3.54155	4.68583	-0.991644	0.0249628	0.000848488	775.4	-140.871	0.053047	-0.00949319
2648	111.958	35.426	2240	14	-2.221	4.68583	1.69818	0.0427486	0.00103361	775.4	-2.86131	0.00107747	-8.08447e-05
2649	111.958	35.427	2226	14	-2.41065	4.68583	1.32368	0.0333213	0.00074412	775.4	36.3003	0.0136694	1.89789e-05
2650	111.957	35.428	2182	14	-2.66182	4.68583	0.23536	0.00592476	0.00116137	775.4	-14.9986	0.00564794	-0.000688059
2651	111.957	35.428	2178	14	-3.17367	4.68583	0.0901652	0.00226975	0.00253291	775.4	-164.318	0.0618763	-0.00413844
2653	111.942	38.8909	2335	18	-1.8938	0.9725	0.066634	0.00167739	0.00124744	566.74	-124.974	0.0470608	8.96224e-05
2654	111.942	38.8907	2334	18	-1.90589	0.9725	0.519244	0.013071	0.0023586	566.74	-52.7548	0.0198656	0.000641967
2656	111.913	39.8575	1704	18	-2.59186	4.36417	0.674827	0.0169875	0.00143898	442.2	-176.199	0.0663503	-0.00032121
2657	111.911	33.829	676	24	-1.89588	12.36	-4.09017	0.102963	-0.00124632	800.26	-86.331	0.0325092	-0.00012163
2658	111.91	33.841	676	24	-1.20783	12.2367	-2.95515	0.0743906	-0.00139762	800.35	9.75041	0.00367166	2.54482e-05
2660	111.825	23.108	22	18	5.50277	21.8183	-1.27207	0.0320221	-0.00451632	1519.65	272.35	0.102557	0.0192873
2662	111.774	39.91	1484	18	-1.72357	5.82583	1.59582	0.0401719	0.000284205	419.2	52.7635	0.0198689	0.000418175
2669	111.72	40.97	1562	22	-2.99431	3.07667	0.146042	0.00367634	0.00109901	367.21	-30.3631	0.0114337	0.00113493
2670	111.7	40.8	1063	24	-1.43703	6.99833	-0.287924	0.00724797	0.00394416	383.08	-41.343	0.0155683	0.00782765
2671	111.7	40.8	1063	24	-2.18705	6.99833	-0.652104	0.0164155	0.0005668	383.08	-64.374	0.024241	0.00119593
2672	111.7	38.3167	1180	25	-0.84983	7.42417	1.53199	0.0385651	0.000407302	455.5	177.109	0.066693	0.000990365
2674	111.68	40.8	1500	28	-1.67144	6.86417	-0.138556	0.0034879	0.00432684	384.41	-42.8624	0.0161405	0.00775633
2675	111.633	23.311	131	18	1.8929	20.7017	-6.13406	0.154414	-0.00401714	1528.79	-176.34	0.0664034	-0.00130291
2678	111.61	29.28	30	18	-0.26979	16.9717	-2.44445	0.0615346	-0.00359574	1353.54	181.846	0.0684768	0.000645432
2683	111.584	40.874	1170	17	-1.94979	6.12167	0.535928	0.013491	0.000775737	371.35	188.769	0.0710837	0.00427928
2685	111.582	40.867	1170	17	-2.44201	6.1575	-0.739418	0.0186135	-3.30776e-05	372.55	234.401	0.0882671	0.00495634
2688	111.561	40.988	1850	22	-1.88572	2.46167	3.0068	0.0756908	0.00161108	365.28	117.259	0.0441556	0.00172994
2689	111.559	40.987	1845	22	-2.11874	2.46583	0.427468	0.0107607	0.004887	364.9	-36.3504	0.0136883	0.00190018
2690	111.545	40.919	1460	22	-2.24351	4.495	0.475898	0.0119799	0.000819513	360.45	105.701	0.0398033	0.00172128
2692	111.52	34.1788	1197	10	-1.32534	9.29167	-0.574105	0.0144521	-1.30649e-05	811.53	-52.2464	0.0196741	-0.000236972
2693	111.52	40.465	1020	18	-1.92726	7.69667	-1.52287	0.0383355	-0.000810577	383.87	49.2045	0.0185287	0.00125302
2695	111.475	40.0831	1261	18	-1.31213	7.28583	0.525179	0.0132204	0.000813195	394.67	13.4087	0.00504924	0.0015277
2698	111.46	28.8	70	18	1.79998	16.5842	-0.258283	0.00650181	-0.000753257	1503.19	-71.3759	0.0268776	-0.0018815
2700	111.45	37.868	1820	18	-3.39148	4.28583	-6.43739	0.16205	-0.00771835	564.38	140.632	0.052957	0.00872801
2703	111.437	23.273	39	26	4.29205	21.7083	-5.13924	0.129371	-0.00327075	1451.55	79.2877	0.0298569	0.00111218
2706	111.42	23.291	39	22	6.54984	21.6158	-2.03607	0.0512544	-0.004251	1453.55	391.225	0.147321	0.012897
2707	111.417	23.37	220	18	3.71333	20.68	-3.79283	0.0954776	-0.00934253	1496.77	289.332	0.108952	0.0188813
2708	111.415	40.424	1010	14	-2.79469	7.88833	-2.90289	0.073075	-0.00287579	380.55	-123.401	0.0464684	0.00144375
2710	111.394	23.179	177	18	3.58617	19.6017	-1.84938	0.0465548	-0.00306937	1593.73	22.6291	0.00852132	0.000522295
2712	111.385	23.38	380	18	2.24017	20.27	-6.79281	0.170997	-0.0215334	1522.26	-233.504	0.0879293	-0.0135217
2717	111.363	34.2067	782	22	-1.58995	12.5458	-4.62288	0.116373	-0.00124507	695.94	-14.0399	0.00528693	0.00012212
2722	111.306	39.9943	1240	22	-1.54362	7.27167	0.250763	0.00631251	7.09632e-05	392.7	36.9741	0.0139231	0.000560479
2725	111.23	37.8149	1140	29	-1.27407	8.1625	-0.419627	0.0105634	-8.10577e-06	498.51	-14.6107	0.00550187	0.000248872
2726	111.229	31.727	685	18	-0.46779	13.0217	-4.02297	0.101271	-0.0346514	1003.75	182.615	0.0687663	0.0156421
2729	111.167	23.53	60	22	5.80767	21.4017	-2.5383	0.0638971	-0.00346131	1483	294.497	0.110897	0.00818162
2730	111.1	40.7	1328	30	-1.41879	7.625	-1.29555	0.0326131	-8.08059e-05	360.39	87.7971	0.0330613	0.00080743
2731	111.09	27.14	276	22	3.30372	17.0758	-1.94279	0.0489062	-0.00238466	1423.16	89.3774	0.0336564	0.00312006
2732	111.033	31.183	1900	14	-1.91352	5.88793	-1.51592	0.0381605	1.28383e-05	1148.23	151.329	0.0569851	-0.000383343
2733	111.02	36.0634	1270	25	-1.29855	8.3275	-0.919303	0.0231418	-8.81062e-05	567.45	-167.561	0.0630975	-8.92458e-05
2735	110.984	37.4617	878	42	-1.5613	9.96	-3.47952	0.0875906	-0.000422658	465.63	-95.5266	0.0359719	0.000129086
2736	110.967	31.167	2000	14	-0.03734	5.32119	3.38341	0.0851712	0.0242989	1062.89	-56.2222	0.0211713	-0.00146702
2738	110.926	31.069	1760	18	0.269479	8.55167	2.61485	0.0658241	0.00103336	1377.95	-251.796	0.0948175	-0.00174801
2739	110.925	31.691	739	18	0.803505	12.1883	-1.31875	0.0331971	-0.000379863	1022.86	210.483	0.0792604	0.0019137
2740	110.924	31.66	1068	22	0.34955	10.3325	1.84473	0.0464377	0.00125287	1122.57	99.7676	0.0375689	0.00085209
2741	110.921	31.683	815	18	0.19909	12.1192	-1.86967	0.0470656	-0.00072675	1028.64	77.3359	0.029122	0.000633344
2742	110.911	31.675	1060	22	0.65637	11.9117	-1.39704	0.035168	-0.000302582	1040.28	272.683	0.102683	0.00199843
2743	110.91	23.62	364	18	3.95904	19.635	-2.10267	0.0529309	-0.00958218	1616.58	-75.2269	0.0283278	0.000165688
2745	110.842	39.851	1245	14	-1.91837	7.34	-1.48373	0.0373502	-0.000434741	390.13	-62.7351	0.0236238	0.000426798
2747	110.763	37.4229	828	30	-0.74456	10.9	-2.19944	0.0553669	-0.000323979	445.46	112.735	0.042452	0.00049104
2752	110.73	31.22	200	18	1.35302	16.1897	-3.39955	0.0855775	-0.00255609	1045.2	411.153	0.154826	0.00457677
2753	110.73	31.22	260	18	0.98121	15.8297	-3.92822	0.0988858	-0.00246773	1045.2	495.241	0.18649	0.00409288
2754	110.73	31.22	320	18	1.18549	15.4697	-3.71516	0.0935224	-0.00220593	1045.2	389.572	0.146699	0.00379125
2755	110.73	31.22	400	18	1.04268	14.9897	-3.36449	0.084695	-0.00274438	1045.2	452.77	0.170497	0.00471045
2756	110.73	31.22	475	18	1.03283	14.5397	-2.93043	0.0737683	-0.00216137	1075.2	444.832	0.167508	0.00435836
2757	110.73	31.22	560	18	0.9487	14.0297	-2.36853	0.0596235	-0.00164079	1115.2	329.451	0.12406	0.00299482
2758	110.73	31.22	600	18	0.47116	13.7897	-3.15769	0.0794891	-0.00151517	1125.2	337.543	0.127107	0.00200784
2759	110.73	31.22	690	18	0.51395	13.2497	-3.22333	0.0811415	-0.00124834	1128.8	277.386	0.104454	0.0018655
2760	110.73	31.22	740	18	1.01145	12.9497	-1.13892	0.0286703	-0.00116401	1181.2	292.323	0.110078	0.00247667
2761	110.73	31.22	800	18	0.71714	12.5897	-1.82536	0.0459501	-0.00118767	1205.2	214.905	0.0809256	0.00168287
2762	110.73	31.22	885	14	0.056727	12.0797	-1.87795	0.047274	-0.000671117	1243.45	123.394	0.0464658	8.32208e-05
2763	110.73	31.22	950	14	-0.283125	11.6897	-2.50103	0.0629589	-0.000805794	1272.7	59.0926	0.0222522	-0.000497442
2764	110.73	31.22	1000	14	0.565382	11.3897	-1.06484	0.0268054	0.000218503	1295.2	14.3116	0.00538924	-0.000821551
2765	110.73	31.22	1070	14	-0.157433	10.9697	-1.40169	0.035285	-0.000373822	1333.7	81.1087	0.0305427	-0.000329946
2766	110.73	31.22	1120	14	-0.065325	10.6697	-2.40244	0.0604771	-0.000801514	1361.2	53.7671	0.0202468	-0.000489007
2767	110.73	31.22	1200	14	-0.065199	10.1897	-0.836248	0.021051	-0.000220668	1405.2	-33.6912	0.0126869	-0.00125795
2768	110.73	31.22	1250	14	-0.058783	9.88974	-0.876183	0.0220563	-0.000139535	1437.7	6.35916	0.00239463	-0.00126453
2769	110.73	31.22	1300	14	-0.473831	9.58974	-1.11778	0.0281381	-0.000223286	1470.2	-31.9999	0.01205	-0.00191204
2770	110.73	31.22	1360	14	-0.817991	9.22974	-2.41026	0.0606739	-0.000619009	1493.61	-96.8377	0.0364656	-0.00208263
2771	110.73	31.22	1420	14	-0.153132	8.86974	0.172947	0.00435363	0.000271342	1548.2	-207.236	0.0780377	-0.00260545
2772	110.73	31.22	1500	14	-0.599769	8.38974	-0.551994	0.0138955	0.000203475	1600.2	-260.307	0.0980224	-0.00341619
2773	110.73	31.22	1570	14	-1.09066	7.96974	-1.6466	0.0414502	-0.00021221	1625.7	-345.822	0.130224	-0.00361803
2774	110.73	31.22	1630	14	-1.30496	7.60974	-1.41526	0.0356266	-3.49907e-05	1635.7	-351.719	0.132445	-0.00426761
2775	110.73	31.22	1710	14	-1.22957	7.12974	-0.806756	0.0203086	0.000317635	1654.6	-310.694	0.116996	-0.00409627
2776	110.73	31.22	1790	14	-1.47142	6.64974	-0.942651	0.0237295	0.000342733	1602.81	-251.125	0.0945648	-0.00454965
2777	110.73	31.22	1850	14	-1.1608	6.28974	-0.122045	0.00307226	0.000725139	1587.3	-223.257	0.0840707	-0.00340113
2778	110.73	31.22	1910	14	-1.54455	5.92974	-0.602454	0.0151657	0.000508549	1535.8	-201.055	0.0757102	-0.00342034
2779	110.73	31.22	2040	14	-1.30507	5.14974	0.566011	0.0142483	0.00113018	1501.2	-154.53	0.0581905	-0.00294172
2780	110.73	31.22	2100	14	-1.48902	4.78974	0.557989	0.0140464	0.00142828	1493.61	-122.33	0.0460651	-0.00321172
2781	110.73	31.22	2130	14	-1.50784	4.60974	0.739894	0.0186255	0.00145692	1470.2	-97.6642	0.0367769	-0.00279117
2782	110.73	31.22	2200	14	-1.57477	4.18974	0.782866	0.0197072	0.00168711	1437.7	-51.8343	0.019519	-0.00259114
2783	110.73	31.22	2265	14	-1.57302	3.79974	0.931268	0.023443	0.00156404	1405.2	-41.3957	0.0155882	-0.00224184
2784	110.73	31.22	2330	14	-1.56054	3.40974	1.6308	0.0410524	0.00183563	1361.2	-13.8101	0.00520039	-0.0017129
2785	110.73	31.22	2400	14	-1.5888	2.98974	1.86501	0.0469483	0.00192726	1333.7	4.66754	0.00175763	-0.00156535
2786	110.73	31.22	2445	14	-1.47243	2.71974	1.78571	0.044952	0.00301248	1295.2	94.7699	0.035687	-0.00141626
2787	110.73	31.22	2510	14	-1.52888	2.32974	1.75935	0.0442885	0.00270864	1272.7	115.236	0.0433938	-0.000861956
2788	110.73	31.22	2580	14	-1.48655	1.90974	2.20618	0.0555366	0.00360732	1243.45	187.788	0.0707143	3.27611e-05
2789	110.73	31.22	2650	14	-1.49323	1.48974	2.11348	0.053203	0.00383312	1205.2	215.044	0.080978	0.000251169
2790	110.73	31.22	2730	14	-1.47978	1.00974	2.69188	0.0677632	0.00428674	1181.2	239.848	0.0903183	0.000627733
2791	110.73	31.22	2810	10	-1.43413	0.529741	2.68657	0.0676295	0.00432626	1128.8	235.463	0.088667	0.000538864
2793	110.67	31.74	3005	11	0.067583	-1.06417	5.86353	0.147604	0.115518	1033.18	988.276	0.37215	0.110281
2794	110.667	31.75	1700	22	-0.45475	6.75956	2.15647	0.0542852	0.00172789	975.17	369.211	0.139032	0.00378334
2795	110.667	31.75	1700	22	-0.2009	6.75956	2.2368	0.0563074	0.00234287	975.17	279.668	0.105313	0.00208956
2796	110.655	23.82	78	26	4.67396	21.075	-2.21992	0.0558825	-0.0147205	1605.84	215.187	0.0810318	0.0243675
2798	110.599	35.7948	794	18	-1.12228	12.53	-4.44746	0.111957	-0.000583263	471.52	58.9368	0.0221935	0.000368017
2799	110.592	34.811	1260	14	-1.52927	9.15833	-0.34503	0.00868551	0.00055965	661.53	150.841	0.0568014	0.00174462
2800	110.587	34.023	980	26	1.29683	11.1767	3.01879	0.0759926	0.00242569	744.54	21.6103	0.00813767	-0.00105849
2802	110.554	30.087	1135	14	5.5594	9.74167	8.62811	0.217197	0.00878746	1565.92	356.81	0.134362	0.00871446
2803	110.552	30.087	1135	14	0.82359	9.74167	2.2138	0.0557284	0.000773069	1565.92	-232.573	0.0875788	-0.00146823
2804	110.547	34.1297	1248	18	-0.84102	10.4842	-0.849516	0.021385	-0.000186307	740.56	-51.8693	0.0195321	-7.53882e-05
2805	110.545	30.082	1186	14	1.45109	9.58833	2.54311	0.0640182	0.00132965	1569.58	-206.152	0.0776295	-0.00257156
2806	110.545	30.082	1182	14	1.88912	9.58833	3.16266	0.0796142	0.00151467	1569.58	-241.196	0.0908259	-0.00199052
2807	110.523	34.1545	1130	18	-1.39102	9.94417	-1.59242	0.0400863	-0.00029075	747.8	-190.915	0.0718918	-0.000609282
2808	110.47	27.119	393	22	3.44566	15.2608	0.163404	0.0041134	-2.23034e-05	1489.58	94.9134	0.035741	0.00327653
2810	110.468	39.779	1361	14	-1.50086	6.60083	1.19815	0.0301613	0.000551041	390.78	41.14	0.0154919	0.00119367
2811	110.462	39.922	1370	14	-1.1456	6.78417	2.13082	0.0536395	0.000714163	380.87	-171.932	0.0647435	-0.000777229
2812	110.459	34.1998	1131	18	-1.14437	9.82167	-0.199576	0.00502396	0.000208736	740.68	-13.0249	0.00490472	0.000196604
2813	110.451	39.793	1430	18	-3.561	6.715	-2.85552	0.0718826	-0.00160404	387.83	-161.003	0.060628	0.00057878
2814	110.451	34.2203	1241	18	-0.87277	9.55	-0.396423	0.00997923	8.05794e-05	742.23	-21.9044	0.00824842	-4.89534e-05
2815	110.44	34.1865	1236	18	-1.52937	10.18	-2.02997	0.0511008	-0.000462935	732.9	-24.6984	0.00930054	0.00018783
2816	110.437	34.242	1444	18	-1.2072	8.88083	0.155546	0.00391559	0.000149881	755	-8.29315	0.00312291	9.24202e-05
2817	110.41	37.282	750	22	-1.68372	10.9533	-3.62028	0.091134	-0.00251883	437.02	38.6823	0.0145664	0.00293178
2818	110.409	25.863	1800	18	1.11194	10.5658	0.285424	0.00718503	0.00162314	1853	-262.821	0.0989691	-0.0130043
2819	110.387	27.334	884	22	4.29906	14.1283	2.55198	0.0642415	0.00355571	1511.52	-137.428	0.0517505	-0.000341168
2821	110.385	27.324	946	22	2.88037	13.1692	1.32973	0.0334735	0.00162317	1556.77	51.358	0.0193396	0.000314205
2822	110.384	34.0625	928	26	-0.99782	11.6317	-2.60211	0.0655034	-0.000881565	714.69	-92.8775	0.0349744	-0.000249851
2823	110.379	34.2842	1246	10	-1.41467	9.015	-1.81384	0.0456601	-0.00167679	742.39	-124.181	0.0467622	-0.00138086
2824	110.37	31.47	2700	18	3.23567	9.27167	10.002	0.251782	0.0668509	1249.86	412.112	0.155187	0.0517998
2825	110.367	31.467	2178	18	-2.30453	9.28	-4.4966	0.113194	-0.0334076	1249.95	-104.072	0.0391898	-0.113492
2826	110.359	31.495	1700	22	-1.84998	7.3243	0.3132	0.00788424	0.00349341	995.126	95.9557	0.0361335	0.00398951
2827	110.355	34.3192	1215	10	-0.6581	10.1375	-0.911499	0.0229453	-4.68977e-05	707.42	10.1262	0.00381317	0.000709832
2828	110.341	39.344	1293	14	-2.38685	7.65917	-2.17018	0.0546304	-0.000603905	392.92	41.2687	0.0155403	0.000943332
2829	110.336	34.3422	1315	10	-1.01488	9.82583	-0.524243	0.0131969	0.000513533	709.77	101.519	0.0382285	0.00216295
2830	110.317	31.463	2950	18	-0.50791	3.3525	6.01764	0.151483	0.00727858	1487.82	-442.785	0.166737	-0.00647164
2831	110.313	31.467	2881	18	-1.44201	3.3525	-0.327568	0.00824593	0.00164469	1487.82	-227.499	0.0856681	-0.0094706
2832	110.311	31.455	2700	18	0.23367	3.81583	3.48778	0.0877986	0.00297144	1473.07	-61.0889	0.0230039	-0.00238004
2833	110.309	31.477	2410	18	-0.5923	5.35583	0.904623	0.0227722	0.00139928	1408.77	-97.137	0.0365784	-0.00246458
2834	110.303	37.501	750	43	-1.7675	10.0375	-4.76389	0.119922	-0.00791823	436.89	-272.173	0.102491	-0.00249549
2835	110.3	24.19	803	14	3.64469	15.6225	0.38429	0.00967381	0.00112512	1789.61	-123.534	0.0465185	-0.00606269
2836	110.3	34.62	410	40	-0.5296	14.46	-4.66989	0.117556	-0.00860797	536.35	-33.6005	0.0126528	0.00915413
2837	110.3	25.06	130	30	1.5991	19.42	-2.4033	0.0604987	-0.00454049	1787.91	-148.568	0.0559454	-0.00425706
2838	110.284	25.28	50	40	3.0021	19.2442	-2.67097	0.0672368	-0.00435396	1863.35	-447.765	0.168612	-0.0124647
2839	110.284	25.28	50	40	1.9782	19.2442	-1.16212	0.0292543	-0.00372815	1863.35	-200.947	0.0756695	-0.00963177
2840	110.284	25.28	50	40	1.2749	19.2442	-3.75652	0.0945636	-0.00379637	1863.35	-466.428	0.17564	-0.00871634
2842	110.284	25.28	50	40	0.3083	19.2442	-4.96795	0.125059	-0.00606926	1863.35	-461.587	0.173817	-0.0106895
2843	110.284	25.28	50	40	0.6551	19.2442	-6.37677	0.160524	-0.00349656	1863.35	-472.783	0.178033	-0.00559914
2847	110.283	31.452	2720	26	-0.62691	4.2675	4.33431	0.109108	0.0136582	1455.45	-279.409	0.105216	-0.0163858
2848	110.28	25.28	50	36	2.2034	19.2442	1.06807	0.0268867	0.00781109	1863.35	28.1767	0.0106103	0.0138308
2849	110.28	25.28	50	36	3.0527	19.2442	1.58826	0.0399816	0.00568612	1863.35	-27.3826	0.0103113	0.00517799
2850	110.28	25.28	50	36	2.0864	19.2442	-3.6655	0.0922723	-0.0113999	1863.35	-337.872	0.127231	-0.0233252
2852	110.279	25.215	168	44	3.2761	19.2917	-4.00245	0.100754	-0.00581778	1850.05	-518.189	0.195132	-0.0144371
2853	110.279	25.215	168	38	1.0223	19.2917	-7.90304	0.198945	-0.00668675	1850.05	-935.623	0.352322	-0.0141434
2854	110.279	25.215	168	38	2.5661	19.2917	-4.68824	0.118018	-0.00166219	1850.05	-448.943	0.169056	-0.00278846
2855	110.279	25.215	168	38	3.6033	19.2917	-2.47871	0.062397	-0.00692036	1850.05	-321.295	0.120988	-0.0212582
2856	110.279	25.215	168	38	2.4913	19.2917	-4.23657	0.106648	-0.0170032	1850.05	-615.557	0.231797	-0.0540468
2857	110.269	34.1862	944	26	-0.86566	10.8625	-1.54261	0.0388324	-0.000506233	708.9	-62.7933	0.0236457	-0.000160906
2858	110.269	34.1862	944	26	-0.94613	10.8625	-0.899498	0.0226432	-0.0002107	708.9	65.7257	0.02475	0.000412451
2859	110.268	24.157	804	10	4.41489	15.325	2.56022	0.0644489	0.0111187	1803.49	-31.4821	0.011855	-0.00167526
2860	110.261	34.0668	998	28	-0.94026	10.7817	-2.37276	0.0597299	-0.000365263	732.3	-118.403	0.0445864	-0.000271503
2861	110.253	34.124	894	26	-0.683	11.7367	-1.53002	0.0385155	-0.000473256	695.71	61.1602	0.0230308	0.000541048
2862	110.253	34.124	894	26	-1.44499	11.7367	-1.54117	0.0387962	-0.00115041	695.71	15.0819	0.00567931	0.000532387
2863	110.251	34.1205	906	26	-1.48565	11.7367	-5.06964	0.127619	-0.000948022	695.71	-319.888	0.120458	-0.000696644
2864	110.251	34.121	909	26	0.204469	11.7367	0.728741	0.0183447	-0.00148748	695.71	-77.436	0.0291597	-0.00178239
2865	110.25	40.18	1091	18	-0.87506	7.67917	1.13005	0.028447	0.000317937	346.36	138.038	0.0519802	0.00127542
2866	110.24	34.1615	1134	18	-0.37419	10.3133	-0.814831	0.0205119	-0.00028705	726.06	-141.314	0.0532138	-0.000878149
2867	110.237	34.2205	1012	22	-0.639019	10.61	-1.61668	0.040697	-0.000253998	707.45	-152.292	0.0573478	-0.000344557
2868	110.234	34.1177	931	26	-0.84128	11.5283	-1.77794	0.0447564	-0.000630337	702.71	-14.759	0.00555772	0.000151643
2869	110.234	34.1177	931	26	-0.84652	11.5283	-1.64782	0.0414809	-0.000379863	702.71	36.4606	0.0137298	0.000440656
2870	110.226	40.15	1405	14	-2.19065	7.50417	-2.72938	0.0687072	-0.000528637	348.21	-41.0245	0.0154484	0.000536529
2871	110.219	24.163	1195	10	3.1714	15.1767	0.90133	0.0226894	-0.000690526	1807.91	-9.38017	0.00353224	-0.000955077
2873	110.216	34.1415	959	18	-0.99845	10.7558	-1.84012	0.0463217	-0.000560355	717.32	-113.633	0.0427902	-0.000243637
2874	110.211	31.3	1700	10	-1.54174	8.56083	-1.25777	0.0316621	0.00124154	1335.13	-288.607	0.108679	-0.00666858
2875	110.21	24.15	1195	10	4.0349	14.1433	1.66792	0.0419869	0.0230837	1857.24	-366.213	0.137903	-0.118725
2876	110.2	31.3	1700	10	-2.19926	8.9775	-1.07645	0.0270977	0.000549027	1319.28	-135.514	0.0510298	-0.00406012
2877	110.2	34.1115	1010	21	-0.51212	10.9158	-1.48283	0.0373276	-0.000912025	718.13	23.9016	0.0090005	0.000365908
2878	110.2	25.2	1800	18	1.22978	19.0225	-8.2112	0.206702	-0.0420065	1871.35	-236.838	0.0891848	-0.0512685
2879	110.2	31.3	1700	10	-2.23508	8.9775	-0.891168	0.0224335	0.00222516	1319.28	-134.311	0.0505768	-0.00775008
2883	110.193	31.447	2612	18	-1.30535	4.84667	-0.412724	0.0103896	0.00102951	1434.99	-360.741	0.135842	-0.00416706
2884	110.192	34.1567	1039	26	-0.57299	10.1025	0.322024	0.00810637	0.000219888	731.56	-90.9382	0.0342441	-0.000321172
2886	110.183	37.735	867	30	-0.6394	9.9525	-1.33769	0.0336739	-0.000190813	419.49	27.6617	0.0104164	0.000340414
2887	110.176	34.0898	967	21	-0.16973	11.0742	-0.172146	0.00433346	-0.000149227	718.25	-4.00287	0.00150734	6.89866e-05
2888	110.173	34.164	1218	18	-0.61196	10.2742	-0.195125	0.00491192	4.78291e-05	724.81	4.71135	0.00177413	0.000157656
2889	110.173	34.0873	991	26	-0.47654	11.0742	-0.735785	0.0185221	-0.000255004	718.25	-61.766	0.0232589	-9.57227e-05
2890	110.159	39.852	1485	14	-2.63856	6.5125	-1.6694	0.0420241	-0.000151543	371.02	6.58722	0.00248051	0.000624001
2891	110.158	39.776	1530	18	-1.92527	5.98333	0.280217	0.00705396	0.00018316	382.42	76.347	0.0287496	0.000546847
2892	110.156	34.1764	1022	36	-1.4554	10.8225	-2.687	0.0676404	-0.000956078	708.42	-31.0328	0.0116859	0.000214115
2893	110.155	36.0051	889	18	-0.4989	9.8775	-0.331281	0.0083394	-9.16556e-05	529.15	128.001	0.0482006	0.000556562
2894	110.155	34.1737	1015	36	-1.3553	10.8225	-2.11505	0.0532426	-0.000345376	708.42	24.31	0.00915429	0.000225863
2895	110.154	31.474	2224	14	0.02665	5.92417	1.78442	0.0449195	0.00186508	1386.37	-120.924	0.0455357	-0.00215244
2896	110.15	31.474	2135	14	0.56992	5.92417	4.26905	0.107466	0.00242871	1386.37	-61.8775	0.0233009	-0.000791802
2899	110.146	31.466	1996	14	0.20596	8.07917	0.817825	0.0205873	0.000912478	1306.43	-26.2008	0.00986629	-0.00061139
2900	110.144	31.444	1673	14	0.44291	9.66583	0.100611	0.0025327	0.000629972	1248.97	-6.3091	0.00237578	-0.000486849
2901	110.141	34.1917	1200	36	-0.2773	10.0575	0.520005	0.0130902	1.2788e-05	724.22	-54.683	0.0205917	-0.00016486
2902	110.132	27.347	170	29	3.64257	16.3942	-0.187157	0.00471134	-0.000261373	1370.56	121.775	0.0458562	0.00547337
2903	110.123	39.783	1501	18	-2.09746	6.01833	1.31182	0.0330227	0.000302582	379.56	81.2149	0.0305827	0.000601298
2904	110.12	34.0753	967	30	-0.89821	11.1617	-2.10826	0.0530716	-0.000456642	715.83	-134.893	0.0507959	-0.000211629
2905	110.12	27.78	300	26	-0.69164	16.9808	-2.90188	0.0730496	-0.00315521	1330.76	34.0029	0.0128043	-0.00268818
2906	110.11	27.81	280	18	1.86523	16.5817	-1.06637	0.0268439	-0.0126162	1345.53	341.337	0.128535	0.0206783
2908	110.101	34.102	983	26	0.26738	11.1058	-1.47349	0.0370924	-0.000974958	711.47	-416.856	0.156973	-0.0025501
2909	110.083	34.067	1000	30	-0.9499	11.03	-1.4837	0.0373495	-0.00036476	719.21	-20.7671	0.00782015	0.000126978
2910	110.083	34.067	1000	30	-1.35397	11.03	-3.20505	0.0806813	-0.000447076	719.21	-166.391	0.062657	-0.000237612
2911	110.064	34.0778	1039	30	-0.67676	10.8158	-0.997371	0.025107	-0.00042296	722.42	-208.126	0.0783729	-0.00117036
2912	110.041	31.461	1649	10	0.9148	9.98333	0.425509	0.0107114	0.00115608	1234.84	-336.352	0.126658	-0.00656088
2913	110.04	25.53	300	14	1.36601	17.44	0.361189	0.00909228	0.000163298	1827.86	-50.4077	0.0189818	-0.00592634
2914	110.04	25.53	400	14	1.06836	17.44	1.68411	0.0423944	0.00406723	1827.86	-45.306	0.0170606	-0.00054809
2915	110.04	25.53	520	14	1.18706	17.44	1.75146	0.0440898	0.00424873	1827.86	-64.9195	0.0244464	-0.00097406
2916	110.025	26.942	243	18	5.16435	16.6725	-0.0273456	0.000688376	-0.000381293	1389.25	159.797	0.0601739	0.0191735
2917	110.016	34.1345	1019	30	0.21786	10.8283	0.365157	0.00919217	-0.000225955	710.2	12.6446	0.00476151	0.000206621
2918	110.008	34.0773	1119	26	-1.96437	10.5175	-2.86646	0.0721579	-0.00103135	728.13	-97.7471	0.0368081	-0.000437003
2919	110.002	31.478	1754	10	-0.18172	9.255	0.365647	0.0092045	0.000775712	1262.23	-50.3237	0.0189501	-0.0014843
2920	109.995	31.481	1765	14	0.43585	8.50167	1.63435	0.0411418	0.00317711	1288.61	18.1936	0.00685107	-4.73718e-05
2921	109.995	31.516	1754	18	0.86487	9.35583	2.00574	0.0504909	0.00190536	1246.85	168.257	0.0633596	0.00139517
2922	109.989	26.938	466	18	4.17521	16.1908	-0.174511	0.004393	0.000131832	1401.71	217.219	0.081797	0.00285511
2923	109.98	39.77	1414	14	-0.5102	6.575	2.72164	0.0685124	0.000394967	364.59	-28.0672	0.0105691	0.00026288
2924	109.975	26.943	278	18	2.37364	16.7425	-2.21841	0.0558445	-0.00243148	1377.27	-17.8673	0.00672819	-0.000230872
2926	109.929	35.616	1368	18	-0.569739	7.38667	0.38396	0.0096655	0.000466031	630.6	337.671	0.127155	0.00240888
2927	109.928	35.617	1447	18	-2.1315	7.38667	-2.53384	0.0637848	-0.0058578	630.6	82.781	0.0311724	0.011724
2928	109.926	35.611	1360	18	-2.15405	7.38667	-1.93045	0.0485956	-0.00221927	630.6	22.9487	0.00864167	0.00398375
2929	109.917	25.617	870	14	2.81971	13.1325	3.6786	0.0926021	0.00346131	1773.81	-6.5085	0.00245087	-0.000336487
2930	109.917	25.617	900	14	3.1342	13.1325	3.25147	0.0818499	0.00603703	1773.81	78.1332	0.0294222	0.00215896
2932	109.912	25.576	1237	14	1.93686	12.4525	-0.213032	0.0053627	0.000683956	1790.02	-64.6397	0.024341	-0.00892304
2933	109.911	25.575	1276	14	1.66615	12.4525	-0.55699	0.0140212	1.31908e-05	1790.02	-85.4648	0.032183	-0.00268291
2934	109.91	25.571	1329	14	1.71226	12.4525	0.43951	0.0110639	0.00124096	1790.02	-60.1452	0.0226486	-0.00176582
2935	109.91	25.572	1316	14	0.49014	12.4525	-1.87028	0.0470809	-0.0011703	1790.02	12.6889	0.00477819	-0.00497103
2936	109.91	25.572	1315	14	1.59566	12.4525	-0.0149476	0.000376279	0.000677745	1790.02	-58.7005	0.0221045	-0.00247979
2937	109.91	25.577	1180	14	5.2696	12.4525	3.68978	0.0928835	0.00232248	1790.02	75.2889	0.0283511	0.000920587
2938	109.91	25.579	1148	14	5.35039	12.4525	4.89622	0.123253	0.00818305	1790.02	197.459	0.0743561	0.00663206
2939	109.909	25.58	1113	14	3.34832	11.96	2.40815	0.0606208	0.00196779	1797.58	181.021	0.0681661	0.000779865
2940	109.909	25.583	1052	14	5.42419	12.95	3.83762	0.0966051	0.00345099	1779.03	217.253	0.0818098	0.00358075
2941	109.909	25.584	1020	14	5.05637	12.95	3.75649	0.0945628	0.00498882	1779.03	121.434	0.0457277	0.00443141
2942	109.909	25.59	934	14	3.63523	12.95	2.2094	0.0556176	0.0031109	1779.03	-105.942	0.039894	-0.000494806
2943	109.909	25.59	950	14	3.94908	12.95	3.52682	0.0887813	0.0191576	1779.03	186.401	0.070192	0.0283188
2944	109.907	25.622	793	14	3.67425	15.505	-1.1815	0.0297421	-0.000355949	1757.59	-64.8656	0.0244261	0.00172022
2945	109.906	25.619	900	14	4.92403	15.185	1.61377	0.0406237	0.00403149	1759.42	223.533	0.0841746	0.00872839
2946	109.905	25.62	870	14	5.2442	15.185	2.92183	0.0735518	0.00338202	1759.42	172.143	0.064823	0.00604612
2947	109.903	25.602	740	14	4.9553	15.0258	2.34936	0.0591409	0.0028121	1761.4	34.5643	0.0130157	0.000964758
2948	109.903	35.8142	1310	18	-3.27019	8.07083	-4.07604	0.102607	-0.00278567	594.52	-342.208	0.128863	-0.00303285
2949	109.9	25.589	1318	10	3.15739	12.95	1.2764	0.0321311	0.0100053	1779.03	68.9223	0.0259537	-0.00827203
2950	109.9	39.12	1240	14	-1.32792	7.91917	-0.26874	0.00676504	0.000553609	372.49	124.336	0.0468205	0.00296771
2951	109.9	25.617	793	14	2.90851	15.185	-0.463824	0.0116759	0.000564408	1759.42	-86.7814	0.0326788	-0.000949884
2952	109.9	25.617	800	14	7.36364	15.185	4.35678	0.109674	0.00293117	1759.42	47.177	0.0177652	0.00291751
2953	109.9	25.6	1329	10	1.68078	14.5108	-1.02187	0.0257237	-0.000679626	1764.06	-90.2506	0.0339852	-0.00377721
2954	109.9	25.6	1318	10	-0.43245	14.5108	-3.71291	0.0934658	-0.00860017	1764.06	56.2507	0.021182	-0.00570066
2955	109.9	25.6	1318	10	1.7438	14.5108	-0.697823	0.0175664	-0.000715548	1764.06	54.0089	0.0203378	-0.00160545
2956	109.9	25.6	1316	10	0.10442	14.5108	-3.35621	0.0844865	-0.00536743	1764.06	-19.9702	0.00752007	-0.00665435
2957	109.9	25.6	1315	10	1.16629	14.5108	-1.72184	0.0433442	-0.00198163	1764.06	-131.251	0.0494245	-0.00480158
2958	109.9	25.6	1276	12	0.91656	14.5108	-1.28255	0.0322859	-0.00153229	1764.06	-34.2464	0.012896	-0.00271055
2959	109.9	25.6	1237	12	0.6921	14.5108	-1.90344	0.0479157	-0.00247956	1764.06	-82.2285	0.0309643	-0.00665484
2960	109.9	25.6	1202	12	1.65553	14.5108	-0.324356	0.00816508	0.000209491	1764.06	-28.8643	0.0108693	-0.00212601
2961	109.9	25.6	1180	12	3.91642	14.5108	1.00928	0.0254068	0.000868022	1764.06	15.1556	0.00570706	0.000298465
2962	109.9	25.6	1148	12	4.48465	14.5108	2.93871	0.0739767	0.00429127	1764.06	220.686	0.0831025	0.00651494
2963	109.9	25.6	978	14	2.38181	14.5108	0.603016	0.0151798	0.00164285	1764.06	85.1789	0.0320754	0.000347306
2964	109.9	25.6	970	14	3.57303	14.5108	0.766074	0.0192845	-0.000216766	1764.06	72.6768	0.0273675	7.35807e-05
2965	109.9	25.6	934	14	2.34126	14.5108	0.724862	0.0182471	-1.81499e-05	1764.06	-76.7907	0.0289167	-0.00345084
2966	109.9	25.6	950	14	2.11451	14.5108	0.606397	0.0152649	0.000684635	1764.06	-47.212	0.0177784	-0.00086655
2967	109.9	25.62	857	14	1.025	15.185	0.33663	0.00847405	-0.00166589	1759.42	37.6132	0.0141638	-0.00984551
2968	109.9	25.62	740	14	4.11621	15.185	2.18169	0.0549201	0.00335181	1759.42	-15.3674	0.00578682	-0.00154685
2970	109.82	39.55	1283	14	-1.0417	7.33167	2.46342	0.0620121	0.00107691	355.63	195.461	0.0736037	0.00240436
2971	109.818	34.395	1281	14	-0.65139	9.11833	0.688548	0.017333	0.000405968	709.4	72.195	0.0271861	0.000645808
2972	109.815	34.398	1281	14	-0.56275	9.11833	0.965783	0.0243118	0.000451733	709.4	40.8894	0.0153975	6.70285e-05
2973	109.8	26	460	18	0.54519	16.5442	1.73302	0.0436256	0.00464496	1604.73	74.6392	0.0281065	0.0044278
2974	109.8	26	450	18	1.28402	16.5442	2.47623	0.0623346	0.00389429	1604.73	89.8364	0.0338292	0.00197459
2975	109.8	26	450	18	1.13251	16.5442	4.96911	0.125088	0.0179492	1604.73	273.45	0.102972	0.0239849
2976	109.78	35.49	1200	14	-2.73172	8.1675	-1.47097	0.037029	-0.000663565	627.27	19.3111	0.00727188	0.00266382
2977	109.78	35.49	1120	14	-2.69627	8.1675	-2.94399	0.0741096	-0.00104016	627.27	-169.623	0.063874	-0.000474095
2978	109.756	35.495	1200	14	-2.0669	9.1075	-1.46111	0.0367808	-0.000249718	601.11	94.1788	0.0354644	0.00322738
2979	109.75	35.97	1160	14	-1.19921	8.81153	-0.444225	0.0111826	4.38014e-06	573.899	175.55	0.0661059	0.00059196
2980	109.75	35.97	1200	14	-2.81584	8.57153	-2.93501	0.0738836	-0.0035761	573.899	-27.5519	0.0103751	0.000621859
2981	109.75	35.97	1250	14	-2.42965	8.27153	-3.10974	0.0782821	-0.000390436	573.899	34.629	0.0130401	0.000580776
2982	109.75	35.97	1150	14	-1.43612	8.87153	-1.04604	0.0263322	-3.70046e-05	573.899	135.757	0.0511213	0.000363385
2983	109.75	35.97	1250	14	-2.94961	8.27153	-5.30843	0.13363	-0.00123248	573.899	-106.083	0.0399471	-8.28442e-06
2984	109.747	35.499	1120	14	-2.13279	9.42583	-3.40277	0.0856586	-0.000418378	592.35	-90.0748	0.033919	0.000128484
2985	109.722	35.991	1250	10	-2.60684	7.70333	-4.26925	0.107471	-0.000554314	593.15	-100.562	0.0378681	4.74471e-05
2986	109.715	35.952	1250	12	-2.42008	7.825	-2.65873	0.0669287	-0.000276653	594.21	14.1876	0.00534255	0.00048445
2987	109.7	27	250	14	0.87736	17.1153	-1.02369	0.0257695	-0.00216968	1301.98	292.083	0.109988	0.00321925
2988	109.7	27	300	14	0.89989	16.8153	-0.449678	0.0113198	-0.0041165	1301.98	249.919	0.0941106	0.00738518
3025	109.695	35.952	1200	14	-1.94806	8.3625	-1.37117	0.0345167	-0.000180492	581.38	26.395	0.00993942	0.000706736
3026	109.68	38.4	1106	14	-1.02915	8.74917	-0.895255	0.0225364	-9.16052e-05	373.09	-21.302	0.00802158	0.000259152
3027	109.678	35.952	1160	14	-1.19839	8.6175	-0.248947	0.00626679	3.42859e-05	575.53	173.979	0.0655143	0.000587064
3028	109.677	35.974	1150	10	-1.42888	8.41833	-0.591572	0.0148918	1.10259e-05	578.76	130.812	0.0492592	0.000353971
3032	109.61	23.5	120	18	1.74066	21.1108	-1.06772	0.0268779	-0.00142077	1419.45	420.723	0.158429	0.0193174
3037	109.473	27.437	344	30	2.4042	16.2	-2.74442	0.0690858	-0.00286421	1259.22	182.863	0.0688597	0.0059629
3038	109.465	37.507	1050	26	-2.40645	8.93917	-4.64649	0.116967	-0.0040841	427.78	-173.813	0.0654518	-0.000898107
3039	109.41	24.11	120	22	2.37369	20.6525	-3.12252	0.0786038	-0.00831043	1387.73	150.843	0.0568021	0.00251583
3046	109.292	37.417	1170	14	-2.61407	8.32083	-3.24931	0.0817955	-0.00139258	438.05	-206.664	0.0778223	-0.000115982
3048	109.256	37.405	1170	14	-2.4004	8.15583	-4.10446	0.103322	-0.0037863	439.16	-207.399	0.0780991	-0.00048125
3049	109.256	37.403	1050	14	-2.15174	8.15583	-4.27186	0.107536	-0.00350209	439.16	-213.229	0.0802945	-0.0014912
3050	109.146	38.7084	1310	17	-1.10444	7.62417	0.656902	0.0165363	0.000157811	342.82	95.6672	0.0360249	0.000779828
3054	109.031	32.669	394	18	0.584899	15.0533	-3.70351	0.0932292	-0.000921339	894.22	261.434	0.0984468	0.0013771
3055	109.03	32.669	420	18	0.2134	15.0533	-3.43182	0.0863899	-0.00412236	894.22	470.532	0.177186	0.0101386
3064	108.885	36.021	1110	14	-0.3004	9.91333	0.0231694	0.000583248	-7.19123e-05	544.84	62.8693	0.0236744	0.000570006
3065	108.87	37.509	1460	18	-2.89563	6.55167	-1.04959	0.0264215	-8.96166e-05	428.93	-114.957	0.0432887	0.000548278
3067	108.831	38.128	1200	14	-3.99577	8.51333	-0.102375	0.00257711	-0.0105295	335.18	228.325	0.0859791	0.0824929
3078	108.739	27.035	668	22	3.27703	15.5033	-0.128497	0.00323468	4.22406e-05	1123.84	362.318	0.136436	0.00597194
3081	108.676	35.877	1400	14	-1.76097	9.27333	-3.07381	0.0773776	-0.000427693	574.63	163.26	0.0614779	0.000976809
3083	108.659	35.873	1400	14	-2.68505	8.86833	-3.66082	0.0921545	-0.000831219	583.28	-104.523	0.0393597	-0.000109957
3084	108.658	35.876	1400	14	-3.07812	8.86833	-3.8163	0.0960685	-0.00266987	583.28	27.6255	0.0104028	0.00334322
3085	108.651	37.569	1270	22	-3.58443	7.4325	-4.52182	0.113829	-0.0248145	390.42	-39.418	0.0148434	0.00659967
3094	108.542	37.717	1270	18	-1.82228	8.19833	-2.23735	0.0563212	-0.00134727	356.59	94.3549	0.0355307	0.004544
3097	108.421	23.498	1241	14	3.62748	15.7183	-0.725758	0.0182696	-0.000634918	1727.54	-148.805	0.0560347	-0.00271014
3098	108.42	23.498	1241	14	3.48777	15.7183	-0.439242	0.0110571	-0.000785303	1727.54	-181.49	0.0683427	-0.006829
3099	108.403	23.518	1278	17	3.23877	15.725	-0.0329982	0.00083067	5.34049e-05	1726.94	-264.359	0.0995482	-0.00339624
3100	108.402	23.518	1278	17	3.129	15.725	-0.104574	0.00263246	-0.00221165	1726.94	-274.255	0.103275	-0.0096698
3101	108.402	23.519	1263	17	4.47553	15.725	-0.0692738	0.00174384	-0.00102658	1726.94	-113.767	0.0428406	-0.00200219
3102	108.401	23.518	1263	17	5.3967	15.725	1.14625	0.0288548	0.000774579	1726.94	-14.2612	0.00537026	5.06856e-05
3103	108.386	23.522	1165	14	3.44101	16.5192	-0.238278	0.00599822	-0.0114631	1694.84	-155.208	0.0584458	-0.0313839
3104	108.37	33.78	2800	14	-1.25551	2.28333	6.78441	0.170785	0.00807783	992.7	-113.36	0.0426874	-0.00305507
3105	108.37	33.78	2600	14	-1.29745	2.28333	7.39379	0.186125	0.0099132	992.7	36.4189	0.0137141	-0.00221797
3106	108.37	33.8	2300	18	-1.22687	3.36	5.35694	0.134851	0.0035172	961.97	-101.48	0.0382138	-0.00123299
3107	108.33	37.78	1448	10	-1.3922	8.07667	-2.5248	0.0635573	-0.00026885	344.8	-286.6	0.107923	-0.000162299
3108	108.294	36.7835	1317	14	-0.9799	8.63583	0.022435	0.000564761	-0.000648449	451.62	52.2652	0.0196812	0.00188776
3109	108.294	36.7842	1284	14	-1.18393	8.63583	0.153904	0.00387425	-0.000558241	451.62	43.1619	0.0162532	0.00100257
3110	108.25	33.75	2250	14	-1.27846	3.79833	5.49023	0.138207	0.00528184	958.59	96.9628	0.0365128	0.000350921
3112	108.213	26.665	660	14	2.1117	15.2358	-2.59027	0.0652054	-0.00226559	1171.35	477.965	0.179985	0.00867906
3113	108.209	37.491	1270	18	-1.47687	7.86917	-1.64105	0.0413105	-0.00962472	372.4	-1.59534	0.000600749	0.0113823
3114	108.208	24.78	196	18	2.56791	20.0008	-7.15665	0.180156	-0.00706309	1449.55	-135.207	0.0509142	-0.00126375
3116	108.172	36.9202	1325	30	-1.35842	8.17	1.32625	0.0333859	0.000393709	438.7	199.858	0.0752594	0.001835
3117	108.16	24.737	167	26	2.61137	20.2225	-6.42173	0.161655	-0.0370768	1454.17	-245.157	0.0923174	-0.0208157
3118	108.153	24.732	196	26	4.1389	20.065	-3.6193	0.0911093	-0.00643125	1460.72	-101.766	0.0383215	-0.00169955
3119	108.135	36.4003	1550	18	-0.58422	7.18667	3.05389	0.0768762	0.000463942	518.34	328.359	0.123648	0.00094593
3120	108.135	25.196	371	14	3.80453	17.9733	-2.86531	0.072129	-0.00641514	1381.27	215.987	0.0813331	0.0135684
3121	108.134	36.4035	1595	18	-0.36069	7.18667	3.28361	0.0826589	0.00233154	518.34	138.416	0.0521226	0.00167082
3122	108.12	37.0699	1382	22	-1.19096	7.855	0.440348	0.011085	0.000738481	422.33	54.1987	0.0204093	0.00289774
3124	108.091	25.185	371	22	3.91145	18.4167	-2.36959	0.0596501	-0.00418806	1364.25	24.1725	0.00910251	-0.00504822
3125	108.072	35.9588	1100	30	-0.99006	9.36917	-0.824675	0.0207597	-0.000155142	529.55	-27.3019	0.0102809	0.000268905
3126	108.059	36.5954	1666	18	-1.24198	6.92667	1.82151	0.0458532	0.00210775	493.73	-44.3067	0.0166843	-0.00136911
3128	108.04	26.61	871	25	1.07314	14.7508	-2.35641	0.0593184	-0.00299385	1215.05	5.19558	0.00195647	-0.000862179
3129	108.024	25.189	494	14	4.7559	17.7467	-1.17519	0.0295833	-0.00145048	1384.51	10.9678	0.00413009	0.00351
3130	107.995	25.05	405	14	5.23636	18.7942	-0.878759	0.0221212	-0.00226274	1395.37	444.339	0.167322	0.0196913
3134	107.945	25.292	739	18	4.13959	16.1642	-0.52757	0.0132806	-0.0059153	1413.03	25.0463	0.00943155	-0.0058444
3135	107.941	25.291	739	18	3.46235	16.1642	-0.435081	0.0109524	-0.00031683	1413.03	-71.7305	0.0270112	0.0024796
3136	107.933	25.294	905	18	3.84703	16.38	0.0112673	0.000283634	0.000114845	1403.03	233.476	0.0879188	0.00488743
3140	107.91	37.2759	1636	18	-1.02923	6.89	2.0068	0.0505176	0.00267843	401.08	164.936	0.0621091	0.00477559
3143	107.897	37.3381	1542	18	-1.11125	7.31333	1.81795	0.0457636	0.00279951	385.57	83.5775	0.0314723	0.00510708
3144	107.893	34.076	800	14	-1.08513	10.8717	-3.08896	0.077759	-0.00575006	705.21	149.778	0.0564011	0.00653791
3145	107.889	34.054	1080	10	-1.14989	7.09583	-1.17325	0.0295344	0.00227213	795.84	75.9022	0.0285821	0.0107125
3146	107.889	34.053	1080	10	-1.45563	7.09583	-0.147988	0.00372533	0.00423879	795.84	74.5797	0.0280841	0.00850095
3147	107.881	34.048	1200	10	-0.76905	8.39667	-0.541345	0.0136274	0.000140441	769.73	51.5012	0.0193935	0.00109693
3150	107.845	35.5218	1130	36	-0.2523	9.67667	0.485549	0.0122228	7.95725e-05	558.25	165.085	0.0621652	0.00107547
3151	107.828	37.3593	1712	22	-1.29803	6.89917	2.10426	0.0529709	0.00171203	386.49	134.994	0.050834	0.00314168
3152	107.824	34.013	2200	18	-1.91982	3.51417	-0.17906	0.00450751	0.00162835	889.92	-81.0398	0.0305167	-0.00129602
3153	107.82	37.508	1300	18	-2.0097	7.95167	-1.47284	0.0370761	-0.00363551	351.78	119.342	0.04494	0.015065
3154	107.816	34.015	2500	10	-1.59305	1.385	2.61365	0.0657939	0.00791596	942.32	-139.641	0.0525839	-0.00280842
3155	107.816	34.014	2500	18	-2.01536	1.385	2.71043	0.0682302	0.00187943	942.32	-149.325	0.0562305	-0.00117375
3156	107.809	34.002	3220	10	-2.13786	0.095	2.57393	0.064794	0.0090412	975.85	-273.439	0.102967	-0.00985959
3157	107.807	33.999	3380	18	-1.99808	-1.685	3.70315	0.0932201	0.00713182	1022.65	-324.861	0.122331	-0.00669457
3158	107.806	33.997	3500	10	-2.07841	-1.685	2.91389	0.0733519	0.00721313	1022.65	-229.991	0.0866065	-0.00451049
3160	107.783	33.95	2300	22	-2.01335	0.8175	0.733964	0.0184762	0.00130891	968.65	-19.3598	0.00729022	-0.000294474
3161	107.783	33.95	2800	14	-1.50396	0.8175	-4.36463	0.109872	0.00231518	968.65	297.92	0.112186	0.0065398
3162	107.783	33.95	3100	22	1.1297	0.8175	-9.14052	0.230096	-0.122741	968.65	3.30483	0.00124448	-0.014168
3163	107.783	33.95	3400	14	-0.39185	0.8175	1.70701	0.0429709	0.00859312	968.65	76.6423	0.0288608	0.000176872
3164	107.773	33.971	3560	10	-2.62395	-2.39583	6.673	0.167981	0.00232877	1043.23	-288.412	0.108606	-0.00145956
3165	107.773	33.971	3560	10	-2.0812	-2.39583	7.13687	0.179658	0.00420166	1043.23	-318.854	0.120069	-0.00291988
3166	107.765	33.997	2881	10	-2.74272	0.619167	2.74465	0.0690916	0.00209013	963.1	-175.498	0.0660863	-0.00168701
3167	107.764	33.982	3285	10	-2.34612	1.22167	2.09819	0.0528181	0.00168207	950.23	-231.424	0.0871461	-0.00249549
3168	107.764	33.982	3285	10	-2.23399	1.22167	2.64509	0.0665854	0.00151694	950.23	-182.344	0.0686643	-0.00179094
3169	107.763	33.958	3600	18	-2.18503	-3.0575	8.42297	0.212033	0.00321311	1063.59	-312.164	0.11755	-0.00195136
3170	107.745	33.988	2966	10	-2.74488	2.17417	-1.21269	0.0305273	0.000902962	926.07	-14.276	0.00537584	-0.000819103
3171	107.732	36.003	2720	26	-2.81116	0.350467	4.60084	0.115818	0.00307818	534.668	249.921	0.0941114	0.002436
3172	107.732	34.003	2720	10	-2.55937	1.13	4.86267	0.122409	0.00343236	947.36	-58.939	0.0221943	-0.000562286
3173	107.731	33.998	2881	10	-2.68066	1.32417	-0.348619	0.00877585	0.0016969	944.55	-70.4615	0.0265333	-0.00138952
3174	107.731	34.006	2735	10	-3.00773	1.13	2.44369	0.0615155	0.0013294	947.36	-270.348	0.101803	-0.0014509
3175	107.731	34.006	2735	10	-2.42022	1.13	2.71703	0.0683963	0.000982006	947.36	-204.985	0.0771901	-0.000877772
3176	107.723	34.013	2720	10	-2.54363	3.20917	1.91356	0.0481704	0.0011406	893.82	-57.3803	0.0216074	-0.00041938
3177	107.723	34.013	2720	10	-2.82445	3.20917	0.556957	0.0140204	0.000613597	893.82	-98.9802	0.0372724	-0.000510433
3178	107.71	34.045	2563	10	-3.09365	3.70083	1.90145	0.0478656	0.00440329	874.94	124.856	0.0470163	0.00178529
3179	107.71	34.045	2563	10	-3.10675	3.70083	0.378024	0.00951607	0.00133717	874.94	-50.6095	0.0190577	-0.000240135
3180	107.698	34.081	1287	10	-2.41432	8.99917	-3.0802	0.0775385	-0.000447831	743.05	49.0712	0.0184785	0.000141287
3181	107.698	34.081	1293	10	-2.58613	8.99917	-3.03299	0.07635	-0.000564886	743.05	-0.655348	0.000246781	6.73723e-05
3182	107.698	34.081	1287	10	-1.85096	8.99917	-1.99559	0.0502354	-0.000227566	743.05	-16.5868	0.006246	9.09403e-05
3183	107.698	34.081	1287	10	-1.9594	8.99917	-1.36063	0.0342514	-0.000226055	743.05	142.367	0.0536104	0.000452631
3184	107.695	34.058	1969	10	-2.40334	6.525	0.152634	0.00384228	0.000312777	800.68	39.2567	0.0147827	8.53295e-05
3185	107.695	34.058	1970	10	-2.43147	6.525	0.62382	0.0157035	0.00048758	800.68	62.4288	0.0235085	0.000224207
3186	107.695	34.064	1823	10	-2.57582	7.59583	-1.45183	0.0365472	-2.24041e-05	773.95	30.2968	0.0114087	0.00017627
3187	107.695	34.064	1823	10	-2.34219	7.59583	-0.97078	0.0244376	3.79108e-05	773.95	71.4081	0.0268898	0.000190655
3188	107.694	34.058	2003	10	-2.83946	6.525	0.460878	0.0116018	0.00058067	800.68	-68.4237	0.0257659	-0.000423259
3189	107.689	34.079	1462	10	-2.55894	8.77333	-1.73277	0.0436194	-0.000628323	749	9.98458	0.00375984	-0.000253661
3190	107.689	34.079	1466	10	-2.0186	8.77333	-2.53792	0.0638875	-0.000354439	749	83.6179	0.0314875	0.000814472
3196	107.454	26.36	873	18	2.7658	15.74	-1.13859	0.0286619	-0.00054802	1273.23	308.117	0.116026	0.00572642
3197	107.403	26.349	1281	18	-0.79326	15.0592	-6.3679	0.1603	-0.00446598	1273.51	-633.923	0.238713	-0.00881613
3198	107.403	26.349	999	18	2.99038	15.0592	-0.932368	0.0234707	-0.000546132	1273.51	370.134	0.139379	0.00609282
3199	107.384	26.359	999	18	2.75194	13.4483	1.78688	0.0449815	0.00301273	1278.65	344.416	0.129695	0.0201827
3201	107.357	34.008	2200	14	-1.01472	3.08917	4.48943	0.113013	0.00207528	883.95	169.589	0.0638612	0.000875136
3202	107.354	34.012	2200	14	-1.23144	4.67833	3.07031	0.0772895	0.00151996	842.8	255.101	0.096062	0.00136806
3203	107.354	34.013	2200	14	-1.62928	4.67833	0.850978	0.0214218	0.000740369	842.8	78.4603	0.0295454	0.000492245
3204	107.353	34.016	2200	14	-1.21216	4.67833	1.41812	0.0356986	0.00170876	842.8	131.211	0.0494094	0.00160115
3206	107.351	34.018	2200	14	-1.607	4.67833	0.1464	0.00368536	0.000583313	842.8	97.0951	0.0365626	0.00064754
3207	107.347	34.018	2200	14	-2.21993	4.16583	-2.10504	0.0529906	2.7187e-05	855.18	188.287	0.0709022	0.00153262
3208	107.344	34.015	2200	14	-1.14845	4.16583	0.846071	0.0212983	0.00151142	855.18	166.609	0.062739	0.00139668
3209	107.344	34.017	2200	14	-1.76968	4.16583	-1.96917	0.0495703	0.000863692	855.18	173.139	0.065198	0.00120425
3210	107.344	34.017	2200	14	-1.66294	4.16583	-0.318408	0.00801535	0.00095925	855.18	190.889	0.071882	0.00142906
3212	107.239	26.547	1009	14	3.17118	15.0008	-1.23865	0.0311808	-0.000319448	1158.4	401.282	0.151109	0.00357435
3213	107.205	29.065	903	14	-0.30674	14.5517	-2.23533	0.0562704	-0.000658027	1154.78	104.517	0.0393574	8.4727e-05
3214	107.203	29.086	956	22	-0.85232	15.305	-4.26279	0.107308	-0.00279045	1143.89	80.7099	0.0303925	0.000203119
3215	107.203	29.059	1026	14	-0.73896	13.3467	-2.11442	0.0532267	-0.00124683	1176.78	30.7777	0.0115898	-0.00041889
3216	107.202	29.061	1170	14	1.28833	14.5517	-3.04662	0.0766931	-0.0119162	1154.78	-77.2986	0.0291079	-0.00551324
3217	107.202	29.066	956	14	-0.5492	14.5517	-2.50334	0.0630171	-0.00171933	1154.78	31.5021	0.0118626	-0.000145241
3218	107.202	29.0562	952	14	1.08731	13.3467	-2.33411	0.058757	-0.00739689	1176.78	-114.546	0.043134	-0.0063656
3219	107.2	29.098	618	14	-0.15349	15.2592	-2.33599	0.0588043	-0.00252563	1145.44	116.335	0.0438076	0.0013368
3220	107.199	29.0575	1190	14	1.38198	12.46	-1.67239	0.0420994	-0.0069337	1194.99	-35.8223	0.0134894	-0.00468322
3221	107.199	29.068	1040	14	-0.91896	13.3592	-2.09382	0.0527081	-0.00162946	1176.79	20.5839	0.00775117	-0.00046389
3222	107.198	29.067	1078	14	-0.5725	13.3592	-1.26927	0.0319516	-0.000827695	1176.79	141.627	0.0533317	0.000631122
3223	107.196	29.061	1233	14	-1.3501	13.3592	-2.41708	0.0608456	-0.00145073	1176.79	27.4197	0.0103253	-0.000411999
3224	107.193	29.024	2085	14	-0.73598	8.2525	2.84269	0.0715596	0.00108144	1302.33	-99.7692	0.0375695	-0.00106206
3225	107.193	28.983	1536	14	1.02492	10.9383	3.58728	0.0903033	0.00420367	1226.61	360.223	0.135647	0.00613235
3226	107.193	29.0351	2230	14	1.17578	9.24333	0.0504669	0.00127041	0.00417208	1274.47	77.3753	0.0291368	0.00652202
3227	107.192	29.066	1188	14	-0.63589	13.3592	-1.62953	0.0410205	-0.000956581	1176.79	26.6547	0.0100372	-0.00042612
3228	107.192	29.066	1188	14	-0.89592	13.3592	-2.35956	0.0593977	-0.00125362	1176.79	-32.1389	0.0121024	-0.000980499
3229	107.191	29.026	2110	14	-1.00731	8.2525	1.8641	0.0469253	0.00153632	1302.33	-76.2867	0.0287269	-0.00143859
3230	107.19	29.051	1417	14	-1.14173	12.46	-2.28082	0.0574155	-0.000964385	1194.99	-37.6113	0.0141631	-0.000917951
3231	107.19	29.018	2115	14	-0.69608	8.53417	1.78765	0.0450009	0.00151366	1293.78	0.110527	4.16206e-05	-0.000614984
3232	107.19	28.979	1446	14	-1.19652	10.8167	-0.481948	0.0121322	0.000100416	1229.14	-4.46552	0.00168156	-0.000596478
3233	107.189	29.047	1477	14	-0.97943	10.6842	-0.352167	0.00886517	0.000109906	1235.74	-48.7717	0.0183657	-0.000840078
3234	107.189	29.028	2125	14	-0.86532	7.02952	3.98614	0.100344	0.00761841	1251.29	-124.151	0.0467509	-0.00363498
3235	107.189	28.979	1467	14	-0.48068	10.9783	1.15065	0.0289655	0.000530903	1228.2	39.106	0.0147259	-0.000380067
3236	107.188	29.046	1369	14	-0.64004	11.565	-0.0614717	0.00154744	0.000203608	1235.74	41.3883	0.0155854	-0.000161094
3237	107.187	29.033	2037	14	-0.24704	7.55741	3.795	0.0955323	0.00291103	1246.91	-66.0971	0.0248898	-0.00156726
3238	107.187	29.03	2157	14	-0.55817	6.83749	4.44529	0.111902	0.00147691	1251.29	-156.366	0.0588819	-0.00119823
3239	107.187	29.029	2156	14	-0.988291	6.84352	4.89224	0.123153	0.0038948	1251.29	26.5981	0.0100159	-0.000589098
3240	107.187	29.028	2155	14	-0.5628	6.84955	4.51972	0.113776	0.0038077	1251.29	-38.4083	0.0144632	-0.00091588
3241	107.187	29.046	1483	14	-0.93334	10.881	-0.0445452	0.00112134	0.000365819	1235.74	-19.7198	0.00742578	-0.000857626
3242	107.187	29.031	2106	14	-1.11761	7.14347	3.15106	0.0793222	0.00253922	1246.91	-66.7106	0.0251208	-0.00130016
3243	107.187	29.028	2155	14	-0.35136	6.84955	4.72391	0.118916	0.00415962	1251.29	-17.9305	0.00675199	-0.0010641
3244	107.187	29.0357	2170	14	0.52968	6.75934	1.55039	0.0390283	0.0151025	1246.91	142.87	0.0537998	0.015711
3245	107.186	29.028	2155	14	-0.77026	6.84955	3.72414	0.0937485	0.00185703	1251.29	-24.3089	0.00915387	-0.000522898
3246	107.186	29.0294	2110	14	0.83923	7.11952	1.12049	0.0282063	0.0170608	1251.29	-56.3048	0.0212024	-0.00778208
3247	107.186	29.0454	1530	14	0.758666	10.599	-0.736531	0.0185408	0.00855659	1235.74	59.6988	0.0224805	0.0187456
3248	107.186	29.028	2155	14	-0.44933	6.84956	5.54677	0.13963	0.00620494	1251.29	51.2588	0.0193022	-0.000157781
3249	107.186	29.0315	2139	14	-0.15987	6.94547	5.36775	0.135123	0.0032997	1246.91	43.9121	0.0165357	-0.000376339
3250	107.186	29.035	2124	14	-0.55298	7.03536	3.7991	0.0956355	0.00302129	1246.91	-41.09	0.015473	-0.00148498
3251	107.186	29.046	1542	14	0.04285	10.527	3.49521	0.0879856	0.00365389	1235.74	174.271	0.0656243	0.00155069
3252	107.186	29	1805	14	-0.8168	8.9501	2.33309	0.0587313	0.00135331	1276.23	-73.1618	0.0275501	-0.00105024
3253	107.185	29.034	2150	14	0.46341	6.87941	5.90269	0.14859	0.00534276	1246.91	197.485	0.0743659	0.00192952
3254	107.184	29.0442	1600	14	0.933202	10.1791	-0.719482	0.0181117	-0.000509682	1235.74	100.388	0.0378026	0.00638198
3255	107.184	29.036	2120	14	-0.02838	7.05936	4.33477	0.10912	0.00546283	1246.91	74.0888	0.0278992	0.000338758
3257	107.183	29.0317	2090	14	0.99715	7.23949	1.42632	0.035905	0.0111242	1246.91	76.0511	0.0286382	0.0023039
3258	107.183	29.035	2142	14	-1.01584	6.9274	4.33664	0.109167	0.00828525	1246.91	77.6246	0.0292307	0.000842977
3259	107.183	29.0345	2150	14	1.4773	6.87942	2.39365	0.0602558	0.024388	1246.91	99.5622	0.0374916	0.0167147
3260	107.178	29.017	2074	14	-0.719155	7.33589	3.4902	0.0878595	0.00387994	1290.96	-80.7485	0.030407	-0.0018559
3264	107.118	29.053	666	22	1.97717	15.925	0.799384	0.020123	-0.00151877	1132.2	37.7735	0.0142242	-0.00179038
3268	107.062	28.939	1553	10	2.96246	10.9158	4.48957	0.113017	0.00354388	1213.45	230.542	0.086814	0.00397803
3269	107.05	28.938	1578	10	2.40671	10.6242	3.47722	0.0875327	0.011158	1219.97	158.176	0.0595635	0.00536115
3270	107.049	28.938	1528	14	3.57269	11.895	4.11632	0.103621	0.0140441	1188.47	547.05	0.206	0.0348266
3271	107.049	28.938	1508	14	0.78619	11.895	-1.80464	0.0454285	-0.0105513	1188.47	-12.6116	0.00474908	0.0112208
3272	107.048	28.938	1500	14	1.10315	11.895	0.930774	0.0234306	0.00121327	1188.47	120.624	0.0454227	0.00169077
3273	107.048	28.938	1461	14	2.97709	11.895	3.86506	0.0972959	0.0338295	1188.47	248.926	0.0937367	0.016024
3274	107.046	28.937	1400	14	2.8077	11.895	2.72862	0.0686881	0.00374653	1188.47	272.03	0.102437	0.00710728
3275	107.046	28.937	1390	14	1.53092	11.895	0.380039	0.00956679	0.0010542	1188.47	69.1219	0.0260289	0.00665996
3276	107.045	28.937	1365	14	1.61115	11.895	1.98912	0.0500725	0.00328183	1188.47	340.676	0.128287	0.00859546
3277	107.045	28.937	1357	14	1.85289	11.895	1.27077	0.0319893	0.00460241	1188.47	55.0164	0.0207172	0.00908379
3278	107.044	28.937	1328	14	1.52467	11.895	0.806335	0.020298	0.00335828	1188.47	97.8659	0.0368528	0.00705328
3280	107.005	29.0817	611	26	1.42542	15.9942	-1.39369	0.0350836	-0.00308976	1132.93	9.15236	0.00344645	-0.00275963
3281	107.005	29.0814	607	26	1.18965	15.9942	-1.65495	0.0416604	-0.00191467	1132.93	36.9653	0.0139198	-0.000534232
3282	107.005	29.0808	602	29	1.53128	15.9942	-0.332458	0.00836903	-0.00081687	1132.93	129.734	0.0488532	0.000841622
3283	107.003	29.0822	639	26	1.73577	15.9942	-0.661774	0.016659	-0.00128675	1132.93	1.74871	0.000658502	-0.00105351
3284	107.002	29.0842	667	26	1.45949	15.9942	-1.25298	0.0315415	-0.00221977	1132.93	56.1695	0.0211514	-0.000485994
3285	107.002	29.0808	719	29	0.39254	15.9942	0.0152113	0.000382917	-0.00174756	1132.93	58.865	0.0221665	-0.00167262
3286	107.002	29.0808	719	29	-0.34506	15.9942	-2.30307	0.0579756	-0.00157156	1132.93	-59.0042	0.0222189	-0.00124752
3287	107.002	29.0808	719	29	0.14998	15.9942	-2.53802	0.0638901	-0.000922094	1132.93	-101.186	0.0381031	-0.000821513
3288	107.002	29.0808	719	29	-0.06994	15.9942	-2.89758	0.0729413	-0.00107263	1132.93	-154.54	0.0581943	-0.00108413
3289	107.002	29.0842	670	26	1.7879	15.9942	-0.0136221	0.000342912	-0.00123365	1132.93	102.213	0.0384898	7.45598e-05
3290	107.002	29.0839	665	26	1.51341	15.9942	-1.12042	0.0282045	-0.00171278	1132.93	51.0493	0.0192234	0.000101974
3291	107.002	29.0757	732	29	1.10017	16.255	1.46046	0.0367644	0.000463942	1129	73.7614	0.0277759	-0.000394075
3292	107.002	29.0757	732	29	0.995904	16.255	1.11681	0.0281137	-0.00057118	1129	4.1705	0.00157046	-0.00421922
3293	107.002	29.0757	732	29	0.35834	16.255	-0.210816	0.00530691	-0.00262498	1129	14.8668	0.00559831	-0.00149458
3294	107.002	29.0757	732	29	0.686944	16.255	1.32511	0.0333572	0.000778859	1129	128.049	0.0482187	0.00213324
3295	107.001	29.0856	695	26	1.41916	15.9942	-1.53609	0.0386683	-0.00174249	1132.93	26.1273	0.00983862	-0.000677854
3296	107.001	29.0833	674	26	1.1321	15.9942	-2.41508	0.0607953	-0.00209315	1132.93	-184.851	0.0696083	-0.00275532
3297	107.001	29.0822	666	26	1.39379	15.9942	-0.935431	0.0235478	-0.00245255	1132.93	132.189	0.0497777	0.00179584
3298	107.001	29.0831	735	26	0.44909	15.9942	0.32225	0.00811206	-0.00291848	1132.93	-155.526	0.0585656	-0.00705193
3299	107.001	29.0831	735	26	0.366979	15.9942	-0.599094	0.0150811	-0.00132859	1132.93	-162.953	0.0613623	-0.00268415
3300	107.001	29.0831	735	26	0.018231	15.9942	-1.76678	0.0444755	-0.00124053	1132.93	-104.073	0.0391902	-0.00147689
3301	107.001	29.0831	735	26	0.441839	15.9942	-1.12577	0.0283392	-0.000951547	1132.93	-146.33	0.0551027	-0.00151002
3302	107.001	29.0717	629	25	-0.53403	16.255	2.49141	0.0627167	0.0019917	1129	288.679	0.108706	0.00323469
3303	107.001	29.0717	629	25	-0.56745	16.255	0.839289	0.0211276	-0.0017481	1129	139.644	0.052585	-0.0016196
3304	107.001	29.0717	629	25	-0.50978	16.255	1.5641	0.0393734	-0.00040403	1129	207.322	0.0780701	0.000674427
3305	107.001	29.0717	629	25	-0.804246	16.255	0.391463	0.00985437	-0.00258468	1129	208.185	0.0783951	0.000956474
3306	107	29.0836	679	26	1.94431	15.9942	0.0472581	0.00118964	-0.00138357	1132.93	9.76545	0.00367732	-0.0016659
3307	107	29.0839	683	26	1.95657	15.9942	-0.730693	0.0183939	-0.00151643	1132.93	67.8505	0.0255501	-0.000865421
3308	107	29.0792	740	26	0.35572	16.15	0.322918	0.00812888	-0.00299226	1129.91	-61.1047	0.0230099	-0.00558487
3309	107	29.0792	740	26	-0.12313	16.15	-0.829704	0.0208863	-0.00286473	1129.91	-86.4503	0.0325541	-0.00408185
3310	107	29.0792	740	26	0.37088	16.15	0.502728	0.0126553	-0.00117312	1129.91	-42.6408	0.016057	-0.0027894
3311	107	29.0792	740	26	0.071201	16.15	-0.0646814	0.00162824	-0.00153291	1129.91	-19.6445	0.00739742	-0.00218675
3312	107	29.0792	740	26	0.02961	16.15	-1.51592	0.0381605	-0.00216766	1129.91	-40.4255	0.0152228	-0.00192564
3313	106.999	29.0791	742	26	0.219385	16.15	-0.462804	0.0116503	-0.00415944	1129.91	5.97814	0.00225116	-0.00483308
3314	106.999	29.0791	742	26	0.37016	16.15	-1.00728	0.0253565	-0.00143329	1129.91	-30.9053	0.0116378	-0.001585
3315	106.999	29.0791	742	26	0.24678	16.15	-1.71968	0.0432898	-0.00114714	1129.91	-74.3625	0.0280023	-0.00113594
3316	106.999	29.0791	742	26	0.03202	16.15	-3.27717	0.0824968	-0.00145501	1129.91	-203.901	0.0767819	-0.00166178
3317	106.998	29.0711	580	29	1.16558	16.15	-2.44123	0.0614536	-0.00161259	1129.91	2.30641	0.000868512	-0.000635615
3318	106.998	29.0697	575	29	1.27749	16.4975	-1.27831	0.0321791	-0.00326094	1124.66	72.9513	0.0274709	-0.000568575
3319	106.998	29.0697	575	29	1.1772	16.4975	-1.85858	0.0467864	-0.00181927	1124.66	104.946	0.0395189	0.000750493
3320	106.998	29.0697	575	29	2.26929	16.4975	0.69779	0.0175656	-0.00188804	1124.66	189.421	0.0713292	-6.55222e-05
3321	106.998	29.0697	575	29	1.4433	16.4975	-2.37887	0.0598838	-0.0012579	1124.66	-92.9484	0.0350011	-0.00118674
3322	106.998	29.0714	585	29	0.63586	16.15	-3.01637	0.0759317	-0.00138201	1129.91	-125.507	0.0472615	-0.00116321
3323	106.995	29.0713	628	29	-0.29114	16.15	3.3792	0.0850652	0.00386056	1129.91	260.63	0.098144	0.00223679
3324	106.995	29.0713	628	29	-0.536365	16.15	2.65955	0.0669494	0.0020136	1129.91	280.76	0.105724	0.00252374
3325	106.995	29.0713	628	29	-0.407492	16.15	1.51852	0.038226	-0.000628323	1129.91	121.015	0.04557	-0.00273235
3326	106.995	29.0713	628	29	-0.423748	16.15	2.07266	0.0521755	0.000530147	1129.91	175.192	0.0659711	-0.00112254
3327	106.989	29.0719	641	29	2.35417	16.4775	2.18611	0.0550314	-0.00361059	1125.69	634.8	0.239043	0.0296763
3328	106.989	29.0719	641	29	2.67725	16.4775	3.12816	0.0787458	-0.000632099	1125.69	801.905	0.301969	0.047063
3329	106.989	29.0719	641	29	1.15719	16.4775	0.072677	0.00182951	-0.00254446	1125.69	129.297	0.0486887	0.000275645
3330	106.989	29.0719	641	29	0.7698	16.4775	0.0395023	0.000994399	-0.00356797	1125.69	168.712	0.063531	0.000623214
3331	106.981	28.842	725	14	1.51462	15.3208	-3.74022	0.0941533	-0.00566195	1115.11	176.214	0.066356	0.00584127
3332	106.973	28.862	874	14	3.3158	13.9292	1.22789	0.0309099	0.00478744	1137.51	356.229	0.134143	0.0211765
3333	106.959	33.23	614	33	1.7521	13.0142	0.739755	0.018622	0.000921792	868.14	166.504	0.0626995	0.0170595
3342	106.75	26.45	1070	18	1.29388	14.555	0.746366	0.0187884	0.0196136	1135.25	170.817	0.0643236	0.0504188
3343	106.739	26.578	1077	38	3.3692	15.1775	1.03295	0.0260026	0.00229028	1099.76	549.87	0.207062	0.0208745
3345	106.704	32.246	440	30	0.1259	15.8467	-4.18935	0.105459	-0.00426988	1149.05	-200.093	0.0753479	-0.00516308
3346	106.671	34.765	1549	14	-2.46386	7.62583	-0.0365691	0.000920561	-2.31241e-05	618.8	209.114	0.0787449	0.00196604
3347	106.671	34.765	1568	14	-2.63897	7.62583	-0.293264	0.00738239	-0.00140635	618.8	104.582	0.0393819	0.00264876
3353	106.549	34.763	2061	18	-2.38246	5.02083	0.322795	0.00812578	0.000276175	664.51	15.397	0.00579796	0.000257269
3354	106.549	34.763	2040	18	-1.63699	5.02083	2.45363	0.0617657	0.00224998	664.51	75.9091	0.0285847	0.00158579
3358	106.47	35.72	2650	14	-2.93275	7.2625	-1.80079	0.0453316	-8.98683e-05	501.23	151.979	0.0572299	0.00229893
3359	106.47	35.72	2650	14	-2.16682	7.2625	0.170299	0.00428697	0.000249743	501.23	152.517	0.0574325	0.00119145
3360	106.447	33.194	632	22	0.09964	13.6	-3.35287	0.0844024	-0.0014384	849.33	256.388	0.0965466	0.0021596
3361	106.412	26.995	1044	22	2.87721	15.0908	-1.04811	0.0263843	-0.00090699	1073.88	436.233	0.16427	0.00579006
3362	106.411	28.657	1120	14	0.33444	14.09	-0.893309	0.0224874	-0.000235269	1091.26	200.212	0.0753927	0.00282875
3363	106.411	28.658	1115	14	-1.04217	14.09	-2.5936	0.0652892	-0.003852	1091.26	194.492	0.0732388	0.00366096
3364	106.41	28.66	1107	14	0.18581	14.09	-0.344053	0.00866091	-0.000593534	1091.26	353.03	0.132939	0.00495785
3365	106.407	29.689	632	26	-2.91194	16.4325	3.10707	0.0782149	0.0100559	1122.59	293.888	0.110668	0.0108503
3366	106.406	29.6888	643	26	-3.77351	16.4325	1.63972	0.041277	-0.00141322	1122.59	270.358	0.101807	0.0106003
3367	106.406	29.842	412	25	-0.53404	16.8875	-5.67177	0.142777	-0.00183764	1118.46	85.6235	0.0322428	0.000352766
3368	106.406	29.6867	605	26	-2.57578	16.4325	2.235	0.0562621	0.00201134	1122.59	183.418	0.0690687	0.000452254
3369	106.405	29.6867	604	26	-1.95058	16.4325	1.85991	0.0468199	-0.0141612	1122.59	193.443	0.0728438	-0.0252905
3370	106.404	29.6872	553	26	-1.92625	16.4325	-1.46261	0.0368186	-0.0634339	1122.59	-51.5807	0.0194235	-0.0761013
3371	106.404	29.843	472	25	0.75008	16.8875	-2.47047	0.0621896	-0.00637335	1118.46	14.6641	0.00552198	-0.00252483
3372	106.404	28.657	882	14	1.063	13.5892	0.413259	0.010403	0.000873031	1096.66	537.877	0.202545	0.0111746
3373	106.401	28.654	975	14	0.09651	13.5892	-0.101754	0.00256147	-9.77777e-05	1096.66	301.823	0.113656	0.00437191
3374	106.4	26.98	1044	26	1.68926	14.4817	-1.64231	0.0413422	-0.00125488	1092.23	152.492	0.0574231	0.00176533
3375	106.4	34.517	1300	30	-0.1267	11.6558	-1.92616	0.0484876	-0.00137118	562.01	356.262	0.134156	0.00264235
3376	106.398	28.654	978	14	0.17869	13.135	-0.393972	0.00991753	-0.000153481	1102.22	247.838	0.093327	0.00228386
3377	106.396	29.84	691	18	0.23706	16.8717	-3.79156	0.0954457	-0.00599726	1117.74	44.6539	0.0168151	-0.00152343
3378	106.396	28.654	988	14	-0.51773	13.135	-0.471941	0.0118803	-0.000622458	1102.22	-58.3974	0.0219904	-0.00811482
3379	106.393	29.838	670	21	0.64757	16.8717	-3.05059	0.0767931	-0.0673394	1117.74	14.4962	0.00545876	-0.0049397
3380	106.393	28.653	1054	14	0.17538	13.135	-0.179329	0.00451428	0.000147893	1102.22	123.011	0.0463216	0.000863086
3381	106.39	29.834	669	21	0.26888	16.8717	-3.67114	0.0924143	-0.00732641	1117.74	132.85	0.0500266	0.00389857
3383	106.384	29.831	713	21	0.29705	15.3442	-1.48285	0.0373281	-0.00171329	1134.02	85.665	0.0322584	0.000215207
3384	106.384	29.833	824	21	0.27427	15.3442	-1.67438	0.0421495	-0.000899186	1134.02	152.017	0.0572442	0.0043994
3387	106.38	29.831	843	18	2.21815	15.3442	1.44917	0.0364802	0.0133884	1134.02	90.3092	0.0340072	0.00473925
3389	106.376	29.827	912	18	0.12479	14.9733	-1.37099	0.0345122	-0.000874265	1136.67	97.3809	0.0366702	0.000704778
3391	106.36	26.989	1192	18	-0.392953	15.2108	-4.71824	0.118773	-0.0221642	1076.03	-14.4544	0.00544302	-0.00489379
3392	106.36	34.449	1450	18	-1.4482	8.71917	-3.05926	0.0770113	-0.0017153	615.87	8.93612	0.00336503	0.00112097
3394	106.351	34.444	1680	18	-1.5932	7.90167	-3.9646	0.0998016	-0.00414351	629.83	242.058	0.0911505	0.0210172
3395	106.351	34.434	1655	18	-1.30483	6.80667	-2.35131	0.05919	-0.00122644	653.07	78.8591	0.0296955	0.00818678
3396	106.351	34.444	1680	18	-1.58262	7.90167	-3.0977	0.077979	-0.000826184	629.83	205.089	0.0772293	0.00251093
3397	106.351	34.434	1655	18	-1.58785	6.80667	-1.96478	0.0494598	-0.00128635	653.07	102.348	0.0385406	0.00334145
3400	106.342	35.389	2040	14	-1.00398	6.47583	0.913024	0.0229837	0.000569166	566.28	292.082	0.109988	0.00257005
3401	106.342	35.391	1970	14	-1.69844	6.40417	0.847739	0.0213403	0.00015338	568.01	121.845	0.0458825	0.000958357
3402	106.339	35.383	2150	14	-1.4386	6.14333	-2.24178	0.0564328	-0.00204054	574.84	47.9004	0.0180376	0.0114074
3403	106.339	35.383	2150	14	-1.25068	6.14333	1.53735	0.0387	0.000562621	574.84	218.11	0.0821325	0.00155747
3410	106.329	35.566	1949	14	-2.64135	6.6125	-1.37322	0.0345683	-1.00693e-05	538.11	33.715	0.0126959	0.000615156
3411	106.329	35.566	1949	14	-2.79696	6.6125	-1.6329	0.0411053	-0.00025727	538.11	-31.6911	0.0119337	0.000358414
3412	106.329	35.567	1989	14	-2.40192	6.6125	-0.5372	0.013523	-5.09757e-05	538.11	41.3642	0.0155763	0.000659365
3413	106.329	35.567	1988	14	-2.95554	6.6125	-2.98042	0.0750267	-0.000491381	538.11	19.4037	0.00730675	0.000462308
6407	120.783	31.7824	6	30	3.35182	16.0025	2.63572	0.0663495	-0.000815108	1105.35	-90.8367	0.0342059	-0.00377943
6408	121.03	32.0473	6	34	4.62169	15.685	5.82132	0.146541	0.000281185	1090.33	45.9904	0.0173184	-0.00467889
6409	120.696	32.3779	8	30	3.17907	15.2892	4.51117	0.113561	0.000255508	1055.03	-60.8664	0.0229201	-0.00196461
6410	120.495	32.6579	10	30	2.36483	15.0433	2.10828	0.0530721	-0.000232852	1044.98	-110.985	0.041793	-0.00172241
6411	120.39	32.9789	5	26	2.42535	14.7875	2.35547	0.0592947	-3.70046e-05	1044.35	-120.116	0.0452314	-0.0013771
6412	118.201	33.2551	17	38	2.1924	15.0208	2.3548	0.0592778	-6.89745e-05	944.75	53.5174	0.0201528	-0.000609319
6413	119.962	33.918	5	26	2.6597	14.3808	3.6719	0.0924334	0.00030384	967.44	-46.2499	0.0174161	-0.00104022
6414	117.895	33.9208	6	35	2.76098	14.5742	3.61965	0.0911181	0.000274891	891.8	44.8454	0.0168872	-0.000662904
6415	119.746	34.1047	4	24	3.0617	14.3075	4.7238	0.118913	0.00050724	950.13	-1.10771	0.000417124	-0.00126645
6416	119.43	34.349	8	26	2.02392	14.3283	1.80882	0.0455338	6.79676e-06	924.65	-74.1787	0.0279331	-0.000631988
6417	117.48	34.6111	6	22	1.30251	14.5767	0.75513	0.019009	-0.000407378	808.89	70.7295	0.0266342	-9.81327e-05
6418	117.678	34.9913	4	26	0.96049	13.5783	0.5863	0.014759	-0.000373696	822.92	-16.226	0.00611014	-0.000448526
6419	119.242	35.1008	10	32	1.13168	13.9383	0.422965	0.0106474	-0.000202443	825.76	41.3301	0.0155635	-9.9526e-05
6420	117.122	35.4041	4	26	0.53819	13.9108	-1.67777	0.0422348	-0.000565642	722.17	-41.2639	0.0155385	-0.000184479
6421	119.484	35.4861	5	33	0.970426	13.4925	0.342967	0.00863357	-0.00012715	780.28	5.21744	0.0019647	-0.000105562
6422	119.957	35.8533	7	26	0.63301	13.1608	1.02346	0.0257638	-0.000902459	720.11	133.085	0.0501151	0.00072677
6423	119.239	36.0446	5	26	1.74458	13.0617	2.4459	0.0615711	-3.87667e-05	683.47	156.987	0.0591157	0.000340038
6424	118.861	36.0484	4	30	1.46318	12.1025	2.22939	0.0561209	0.000175961	718.31	48.2199	0.0181579	1.46107e-05
6426	120.071	36.2257	6	26	1.6423	13.0858	2.33375	0.0587479	0.000137697	658.16	193.972	0.073043	0.000441334
6460	112.929	34.5309	636	29	0.000742	12.6925	-0.844714	0.0212641	-0.00115686	693.09	-172.494	0.0649551	-0.00113271
6461	109.584	35.6096	989	18	0.06991	10	1.34476	0.0338519	0.000203903	575.22	113.267	0.0426523	0.000446229
6462	111.205	35.0089	815	26	-0.734031	11.9583	-1.46331	0.0368362	-0.00818179	579.37	26.8427	0.010108	0.00758845
6464	111.198	37.298	1143	26	-0.062517	8.09833	2.15053	0.0541357	0.000391695	513.35	73.6748	0.0277433	0.000514726
6465	111.16	37.0977	1557	26	-0.047053	6.52583	3.54106	0.0891398	0.0014978	555.7	36.6582	0.0138042	0.000622951
6466	111.057	36.8382	1219	29	-2.56408	7.88083	-0.676879	0.0170392	-0.00436732	529.06	-137.474	0.0517678	-0.00421338
6467	110.51	36.1251	615	25	-0.058109	10.3392	1.21187	0.0305066	9.59099e-05	502.48	174.049	0.0655407	0.00062698
6468	109.971	36.0853	993	10	-0.8352	9.05833	-0.622807	0.015678	-0.000381424	546.72	18.0945	0.00681375	0.00124488
6469	109.621	36.1034	1145	18	-0.89673	8.60917	0.814301	0.0204986	9.42988e-05	563.38	30.1088	0.0113379	0.000239909
6470	109.866	35.5823	1138	21	-0.18724	8.655	2.79452	0.070347	0.000818884	600.59	-45.6182	0.0171782	9.48566e-05
6471	110.139	35.5736	894	25	-0.616699	9.94333	0.600349	0.0151127	0.00103419	559.12	11.6638	0.00439217	0.00174683
6472	110.997	34.4582	552	18	-0.61578	11.9183	-1.97574	0.0497357	-0.000148522	653.57	-68.703	0.0258711	0.000709109
6473	111.007	34.2562	994	18	0.859	10.4708	2.60815	0.0656555	0.00054651	736.16	-358.379	0.134953	-0.00334465
6474	110.969	33.9808	605	25	-0.13327	13.185	-2.1238	0.0534628	-0.000834491	722.55	-206.501	0.077761	-0.000970784
6475	111.054	33.7436	867	27	-0.0761689	11.8625	-0.851563	0.0214366	-0.000384093	815.23	-213.85	0.0805283	-0.00100919
6476	111.065	33.5429	574	25	-0.14352	13.6408	-2.15246	0.0541843	-0.00141121	822.97	-123.118	0.0463619	-0.00158948
6477	111.111	33.3372	345	29	-0.30346	14.7667	-4.21396	0.106079	-0.000845568	811.89	-194.86	0.0733774	-0.000605139
6478	112.475	33.4752	189	30	0.504699	14.8675	-2.11282	0.0531864	-0.00113002	806.18	-211.353	0.0795881	-0.00131308
6479	112.781	33.5372	241	34	0.873008	14.2308	-0.502347	0.0126457	-0.000728311	814.24	-265.549	0.0999963	-0.00163956
6480	113.321	36.4074	846	38	-0.2192	10.7733	-0.118198	0.00297542	-0.000168736	526.69	38.0884	0.0143427	0.000529864
6481	113.399	36.6178	918	30	-0.19686	9.22833	0.970645	0.0244342	0.000176086	532.57	20.1725	0.00759625	0.000242357
6482	113.628	37.4649	1100	22	0.17222	7.9725	3.11391	0.0783871	0.000762244	525.72	29.7301	0.0111953	0.00029598
6484	120.614	40.5096	39	35	0.01315	9.91167	1.53842	0.0387269	6.62055e-05	584	150.879	0.0568157	0.000237989
6485	120.931	40.8109	26	38	0.09816	9.8475	1.6473	0.0414678	0.000113028	569.84	-5.36293	0.00201949	6.99017e-05
6488	123.738	42.1865	67	38	0.48608	7.92333	4.95502	0.124734	0.000327755	668.21	134.054	0.05048	0.000172467
6496	121.307	41.127	20	38	0.51479	9.6525	3.40071	0.0856067	0.000356201	559.31	118.76	0.0447208	0.000288448
6497	123.045	41.6688	26	39	1.50925	8.895	7.42711	0.186964	0.00137345	650.05	307.489	0.115789	0.000805095
6499	111.11	33.3373	342	30	-0.46548	14.7667	-4.43438	0.111627	-0.00086344	811.89	-57.9782	0.0218325	-0.000240248
6512	113.541	23.8567	89	29	1.27464	21.52	-5.06673	0.127546	-0.00262682	1969.02	-691.279	0.260311	-0.00591395
6513	113.659	24.155	143	20	1.2167	21.1225	-4.38021	0.110264	-0.00215457	1877.26	-639.373	0.240765	-0.00510094
6514	113.659	24.155	143	20	1.2999	21.1225	-4.78443	0.120439	-0.00313457	1877.26	-658.531	0.247979	-0.00682938
6515	113.067	25.9992	119	34	2.37665	18.2158	0.457525	0.0115174	-0.0011696	1458.54	-136.935	0.0515649	-0.00237725
6516	113.715	29.6275	44	28	0.93302	17.3725	-1.70827	0.0430026	-0.000691759	1525.34	-447.767	0.168613	-0.00369975
6517	113.715	29.6275	44	25	0.157084	17.3725	-3.02199	0.0760731	-0.0259702	1525.34	-431.606	0.162528	-0.0752557
6518	113.828	29.7319	37	28	1.10889	17.0667	-2.20237	0.0554407	-0.00100642	1538.84	-418.368	0.157543	-0.003911
6519	113.828	29.7319	37	25	-0.41372	17.0667	-5.20459	0.131016	-0.000943239	1538.84	-528.352	0.198959	-0.00171826
6520	113.738	31.1314	49	38	1.58728	16.2517	0.0870982	0.00219254	-0.000344138	1119.66	-5.52607	0.00208092	-0.000364914
6521	112.933	31.9219	119	43	1.2247	15.7083	0.187063	0.00470897	-0.000541853	926.46	197.357	0.0743177	0.000284306
6522	112.933	31.9219	119	41	0.8846	15.7083	-0.854375	0.0215073	-0.000602772	926.46	182.714	0.0688036	0.000285813
6523	111.064	32.1272	109	35	0.76533	11.6367	2.42972	0.0611638	7.72817e-05	974.68	79.1719	0.0298133	5.82169e-05
6524	112.017	32.2225	155	30	1.03227	15.6533	-1.34027	0.0337389	-0.000708122	825.45	213.718	0.0804786	0.00054037
6525	111.725	32.29	91	41	0.0628	15.9233	-3.23295	0.0813837	-0.00172462	845.47	282.535	0.106393	0.00118505
6526	110.925	31.6911	739	28	-0.31857	12.1883	-0.664099	0.0167175	-0.000243475	1022.86	-47.131	0.0177479	-0.000377845
6527	115.633	23.0014	98	20	0.9825	21.9208	-6.65338	0.167487	-0.00357761	2154.11	-1033.89	0.389326	-0.00910157
6576	118.852	41.2955	747	18	0.02863	6.9875	4.1473	0.104401	0.000870237	497.65	158.538	0.0596998	0.000674804
6577	115.295	38.5351	31	26	1.38008	12.8442	1.71282	0.0431171	-0.000118817	480.2	128.367	0.0483385	0.000769698
6585	122.572	41.4404	20	36	0.18134	9.11417	3.8636	0.0972591	0.00032272	632.79	244.929	0.0922316	0.00044284
6587	119.836	40.0346	21	42	0.3242	10.7392	2.689	0.0676907	0.000266584	591.89	203.118	0.076487	0.00065108
6588	120.931	40.8109	23	38	1.47805	9.8475	5.04715	0.127053	0.000748651	569.84	123.942	0.0466722	0.000411209
6589	121.274	41.105	28	41	1.94605	9.67	8.29787	0.208884	0.00170297	559	434.078	0.163458	0.00177927
6590	121.698	41.3691	14	26	0.78984	9.39167	4.30605	0.108397	0.000670866	574.01	108.792	0.0409672	0.000242131
6591	122.572	41.4402	14	36	1.31916	9.11417	6.80087	0.1712	0.000808311	632.79	290.673	0.109457	0.000593842
6592	123.594	41.9686	61	34	1.54633	8.17583	8.18886	0.20614	0.00151064	681.74	292.724	0.110229	0.000762167
6601	109.621	36.1027	1131	18	-0.48492	8.60917	1.54491	0.0388903	0.000333797	563.38	88.8174	0.0334455	0.000529977
6602	114.655	38.3405	80	37	1.15925	12.9608	2.32197	0.0584514	0.000108748	490.8	170.009	0.0640194	0.00105438
6604	117.203	38.3588	3	26	0.68717	12.8733	0.172577	0.00434431	-0.000202619	528.65	76.3509	0.028751	0.000235353
6605	115	38.3561	46	27	1.75674	12.9017	2.80661	0.0706513	0.000229328	480.09	289.265	0.108927	0.000895847
6608	115.87	38.7953	7	32	-0.29555	12.5875	-1.76845	0.0445175	-0.000836253	492.63	116.806	0.043985	0.000551667
6609	119.012	39.8826	81	30	1.18012	10.7525	2.88131	0.0725318	0.0033576	621.31	-135.258	0.0509334	-0.00229667
6610	119.04	40.1171	80	32	0.44926	10.5025	1.67038	0.0420488	8.86096e-05	624.43	49.1321	0.0185014	9.81327e-05
6611	124.032	42.4948	87	48	0.8035	7.51083	7.76601	0.195495	0.0018102	654.63	334.808	0.126077	0.00140233
6612	122.072	41.3033	2	32	0.591208	9.26167	3.54233	0.0891718	0.000269605	617.36	88.0818	0.0331685	0.000139329
6613	122.96	41.6101	20	30	1.16897	9.00667	6.01937	0.151527	0.000953309	645.81	234.451	0.0882859	0.000549031
6616	112.799	34.5966	252	26	0.70471	15.18	-2.31929	0.0583839	-0.00504169	588.46	46.2914	0.0174317	0.00123509
6621	120.619	40.5148	16	35	1.50498	9.77833	6.27844	0.158048	0.00108421	586.03	330.92	0.124613	0.00102614
6623	111.158	37.3787	1026	26	-0.078695	9.53833	1.34437	0.0338421	0.000122593	476.81	222.707	0.0838636	0.000586688
6624	111.198	37.2979	1137	26	0.28354	8.09833	3.23736	0.0814947	0.000944246	513.35	107.97	0.0406577	0.000914299
6625	111.16	37.0977	1552	26	0.009145	6.5225	4.35765	0.109696	0.00198088	555.87	75.4996	0.0284305	0.000800765
6626	111.057	36.8382	1215	29	-0.92387	7.88083	1.39698	0.0351664	0.000299561	529.06	2.74599	0.00103404	0.000394387
6627	110.755	36.2335	1068	31	0.13487	9.125	2.31587	0.0582978	0.00138075	525.29	117.095	0.0440938	0.00166178
6628	109.971	36.0876	994	25	-0.44694	9.05833	1.23284	0.0310345	0.000190058	546.72	115.624	0.0435399	0.000468823
6629	109.867	35.5823	1128	36	0.37175	8.655	4.11759	0.103653	0.000699311	600.59	171.102	0.064431	0.000572002
6630	110.139	35.5736	897	25	0.21011	9.94333	1.58054	0.0397872	0.000168912	559.12	11.2594	0.00423989	0.000142304
6631	110.632	35.6585	376	36	0.47745	13.5792	-2.39293	0.0602377	-0.00117609	457.9	83.7307	0.03153	0.00132769
6632	111.105	35.0404	338	31	0.10326	13.9683	-1.92526	0.0484649	-0.00136187	514.37	94.3103	0.0355139	0.00107505
6633	111.02	34.7117	346	29	0.205243	14.1392	-1.93399	0.0486847	-0.0010832	546.81	42.8955	0.0161529	0.000375058
6634	111.007	34.2265	994	24	-0.11489	10.4783	0.484301	0.0121914	-2.0642e-05	742.03	-230.047	0.0866276	-0.000950072
6635	110.958	33.9674	602	22	-0.38565	12.7767	-2.1492	0.0541022	-0.000862685	738.39	-71.3927	0.026884	-0.000342373
6636	111.068	33.4822	408	35	0.62636	14.3542	-0.41191	0.0103691	-0.000376264	809.26	-16.3834	0.00616941	-0.000203571
6637	111.228	33.0993	183	30	0.965907	15.9017	-2.07699	0.0522845	-0.000832477	791.79	12.2923	0.00462884	-0.000162525
6638	110.975	32.9523	419	29	0.447035	14.4425	-1.63944	0.0412699	-0.00050145	848.88	-53.568	0.0201718	-0.000274365
6639	110.963	32.9396	485	29	0.86237	14.01	-0.050347	0.00126739	-0.000418517	861.49	-19.1535	0.00721253	-0.000416706
6640	110.811	32.7893	269	22	0.70437	15.71	-1.67134	0.042073	-0.000320958	818.71	149.784	0.0564034	0.000943671
6641	111.167	32.4973	175	38	0.85446	15.6025	-0.566292	0.0142554	-0.00101753	840.55	170.111	0.0640578	0.000585934
6642	111.434	32.347	153	30	1.28255	15.5967	-0.124292	0.00312883	-0.00058281	857.45	49.7763	0.018744	-0.000206998
6643	111.433	32.3474	148	30	0.29976	15.5967	-2.53058	0.0637028	-0.00148648	857.45	-53.2267	0.0200433	-0.000720971
6644	111.691	32.3306	89	38	0.79037	15.9517	-1.7563	0.0442117	-0.00107817	841.36	-22.948	0.0086414	-0.000491116
6645	111.903	32.1134	81	40	2.27841	15.7108	1.77424	0.0446633	-0.00029075	850.1	75.2247	0.028327	-0.000441597
6646	112.139	32.2353	96	38	1.73235	15.565	0.609976	0.015355	-0.000684535	815.63	123.738	0.0465953	5.87441e-05
6647	112.086	32.6199	106	26	0.88928	15.4508	-0.831773	0.0209384	-0.000747921	779.76	-2.14198	0.000806594	-0.000332604
6648	112.149	32.9019	137	36	1.72254	15.29	0.509058	0.0128146	-0.00439514	772.94	143.428	0.0540099	0.00387711
6649	112.278	33.2114	189	31	0.434424	14.4867	-1.73988	0.0437983	-0.000570173	809.79	-128.6	0.0484262	-0.00057652
6650	112.476	33.4754	180	30	0.94398	14.8675	-0.372029	0.00936516	-0.000658833	806.18	-47.2217	0.017782	-0.000595688
6651	112.804	33.5814	187	30	0.58384	14.56	-0.512505	0.0129014	-0.000417699	794.38	-3.34237	0.00125862	-0.0002274
6652	112.81	33.7745	150	30	1.04575	15.0792	0.262156	0.0065993	-0.000428146	740.61	113.317	0.0426712	9.86599e-05
6653	112.888	33.9482	238	42	0.6652	14.7267	-1.16534	0.0293353	-0.00121461	717.86	-78.2601	0.02947	-0.000771769
6654	112.884	34.3023	410	30	0.712681	13.7067	-0.122502	0.00308377	-0.000186332	688.37	77.3012	0.0291089	0.000129388
6655	112.929	34.5803	641	37	0.33375	13.2208	-0.772996	0.0194588	-0.000523174	661.79	-61.0191	0.0229776	-0.000256553
6656	112.623	34.9118	131	46	1.84415	15.1008	0.994155	0.0250261	-0.000170045	565.23	188.166	0.0708567	0.00045376
6657	112.835	35.1844	125	34	0.46925	14.715	-1.42453	0.03586	-0.000673131	547.92	319.697	0.120387	0.00203194
6658	112.89	35.2902	861	33	-0.68599	11.2708	-1.03209	0.025981	-0.0011525	610.68	92.5815	0.0348629	0.00430598
6659	112.903	35.4882	814	50	1.0776	11.1558	2.94523	0.0741408	0.00054802	583.66	197.599	0.0744088	0.00097116
6660	112.957	35.7686	858	40	0.62167	10.8383	2.11708	0.0532937	0.000129894	561.71	160.734	0.0605267	0.000346063
6661	113.064	36.0905	953	33	0.6829	9.97	3.25923	0.0820452	0.000282191	544.19	178.054	0.0670488	0.000414598
6662	113.321	36.4073	836	38	0.52483	10.7733	1.65115	0.0415647	6.77159e-05	526.69	172.995	0.0651438	0.000387108
6663	113.399	36.6178	917	30	0.657944	9.22833	3.69717	0.0930696	0.000642168	532.57	33.9225	0.012774	0.000226315
6664	113.4	36.8972	996	33	0.22273	8.78	3.24478	0.0816815	0.000502205	521.48	172.193	0.0648418	0.000680452
6665	113.449	37.1817	1302	26	0.2503	7.5325	3.2113	0.0808387	0.000663062	525.49	20.7603	0.00781759	0.000215357
6666	113.616	37.4502	1156	22	-0.0124	7.55917	2.99052	0.0752809	0.000829457	532.85	57.4212	0.0216228	0.000656314
6667	113.653	37.7558	727	39	0.2651	10.2717	1.46665	0.0369203	0.000103714	507.38	140.821	0.0530282	0.000565977
6668	115.152	37.0778	33	43	1.29478	13.3708	1.6358	0.0411783	-0.000932163	483.7	244.817	0.0921894	0.00246612
6670	118.267	39.6772	33	38	0.67965	11.7308	1.51231	0.0380697	-4.8836e-05	602.97	41.7719	0.0157298	0.000141061
6671	116.537	37.8886	13	32	0.65225	13.0142	-0.867188	0.0218299	-0.00026447	523.09	59.1413	0.0222705	0.000201876
6672	119.535	39.9372	5	38	0.8249	11.0425	3.31566	0.0834657	0.0024272	596.09	403.532	0.151956	0.0118211
6673	114.571	37.8292	54	36	0.72334	13.3733	-0.144396	0.00363491	-0.000767682	483.51	183.869	0.0692386	0.00116283
6676	120.271	40.2949	30	21	0.38652	10.0625	2.76261	0.0695437	0.000228069	601.38	218.147	0.0821464	0.000422129
6677	110.39	35.4845	436	33	-0.63824	13.25	-3.27294	0.0823903	-0.000538455	475.55	179.496	0.0675918	0.000590077
6678	110.871	36.5273	801	26	-0.621062	10.2183	-0.441796	0.0111214	-0.000155847	479.89	80.7309	0.0304004	0.000345649
6679	110.32	36.0744	692	18	-0.64127	10.8058	-1.12159	0.028234	-0.000215231	497.67	97.3274	0.0366501	0.000550161
6680	109.419	35.9107	1165	22	0.09985	9.35667	2.19192	0.0551776	0.000214476	569.34	102.604	0.038637	0.000343803
6681	109.518	35.6961	1134	30	-0.05931	9.65833	0.969411	0.0244032	0.000272022	580.75	68.0338	0.0256191	0.000539542
6682	110.714	35.257	580	27	0.109936	12.6908	-1.03692	0.0261026	-0.000574452	509.56	196.132	0.0738564	0.00119597
6685	111.016	32.5228	174	27	0.124624	15.2883	-3.17779	0.0799951	-0.000648965	845	-74.0002	0.0278659	-0.000217165
6686	114.133	38.3021	124	39	1.38727	13.2117	1.7933	0.0451431	0.000318189	501.33	384.433	0.144764	0.00344444
6687	117.103	38.0605	12	39	1.24551	12.8742	0.98396	0.0247694	-0.000167301	530.59	40.7367	0.01534	8.47647e-05
6688	116.213	37.7525	16	35	0.88704	13.1	-0.0533662	0.0013434	-0.000252339	511.78	99.9062	0.0376211	0.000289239
6690	115.024	39.238	316	27	0.38424	11.1783	1.97963	0.0498336	-0.000102958	503.14	262.602	0.0988866	0.00149044
6691	115.391	36.9775	35	32	1.26073	13.485	0.925251	0.0232915	-0.000314161	491.99	152.006	0.0572401	0.000868735
6692	119.065	39.9431	95	40	0.9117	10.8358	3.04769	0.0767201	0.000295785	617.54	85.0635	0.0320319	0.000152546
6693	118.638	39.6247	34	36	0.64432	11.4808	1.68799	0.0424921	-0.000259032	598.8	55.6127	0.0209418	1.49496e-05
6694	118.886	39.6463	19	30	1.83479	11.3317	4.93951	0.124343	0.000693521	601.63	135.851	0.0511567	0.000290331
6695	115.841	37.1377	28	26	1.58939	13.52	2.5374	0.0638745	5.73949e-05	499.45	284.722	0.107216	0.000983587
6696	114.272	37.0508	221	26	1.14704	12.8375	1.39461	0.0351068	-0.00028773	504.59	202.659	0.0763142	0.000743715
6697	114.852	38.483	67	23	1.7998	12.775	3.19996	0.0805532	0.000229831	485.26	311.967	0.117476	0.00090978
6698	115.298	36.3547	40	30	0.91331	13.385	-0.747235	0.0188103	-0.000631822	532.48	43.3662	0.0163302	0.000325239
6699	116.678	39.4974	18	33	0.38245	12.3642	-1.34763	0.0339241	-0.000367529	506.06	-6.49193	0.00244463	9.31395e-05
6700	114.72	38.7685	146	26	1.72574	12.2267	4.07074	0.102474	0.00473659	496.88	115.148	0.0433607	0.00700207
6701	115.6	39.2205	36	27	1.36229	12.39	2.60889	0.0656741	0.000124859	525.5	194.976	0.0734211	0.000611164
6702	115.988	37.8788	18	30	0.82344	13.2317	-0.236576	0.00595537	-0.000251807	496.35	91.7242	0.0345401	0.000247554
[truncated: 266 more rows]
