# Supplementary material for: A novel approach for quantitatively distinguishing between anthropogenic and natural effects on paleovegetation
Source: PNAS Nexus. 2024 Mar 29;3(4):pgae135. doi: 10.1093/pnasnexus/pgae135 (PMC11010655; doi:10.1093/pnasnexus/pgae135)
Supplement: pgae135_Supplementary_Data [file pgae135_supplementary_data.zip › PNASNEXUS-PNASNEXUS-2024-00017R-s03.xlsx]

## Sheet: Supplementary Data 2-North Amer
Supplementary Data 2-North America
Sources of Surface pollen data
J. K. Whitmore et al., Modern Pollen Data from North American and Greenland for Multi-scale Paleoenvironmental Applications. Quat. Sci. Rev. 24, 1828–1848 (2005).

## Sheet: 800km
No.	Longitude	Latitude	Altitude	HII	Error (HII)	MAT/℃	Regression error (MAT/℃)	Regression error probability (MAT/℃)	Error (Regression error probability-MAT/℃)	MAP/mm	Regression error (MAP/mm)	Regression error probability (MAP/mm)	Error (Regression error probability-MAP/mm)
G5	-85.5	36.033	305	27	1.29836	14	-0.435335	0.0806891	-0.0588223	1390	-117.381	0.283286	-0.0912647
G16	-78.55	39.767	634	12	-2.9396	9	5.55192	1.02904	0.629213	1047	230.156	0.555456	0.326899
G19	-88.474	33.563	49	42	-0.239	17	-1.08832	0.201719	-0.0833448	1410	17.5274	0.0423004	-0.0216708
G20	-89.867	43.083	335	16	-0.8805	7	2.1011	0.389438	0.0274651	836	108.379	0.261561	0.0235626
G36	-86.53	41.65	244	26	1.21316	10	-0.601159	0.111424	-0.00298005	1006	-74.0723	0.178765	-0.00523416
G38	-93.27	42.02	329	34	-0.17021	9	-0.089182	0.0165298	0.0128447	849	7.095	0.017123	0.0240718
G41	-80.283	38.2	1029	16	-0.8125	9	0.964542	0.178777	0.0158372	1361	-130.545	0.315056	-0.0688612
G45	-84.9536	44.7189	345	18	-3.30196	6	0.245136	0.0454358	0.00869863	756	91.5191	0.220871	0.0137807
G46	-91.1	36.8	244	8	-4.164	13	2.38979	0.442946	0.0379484	1154	129.87	0.313427	0.0407549
G50	-85	43.48	248	22	4.49349	8	0.0266129	0.00493268	0.00979618	820	-24.8735	0.0600294	0.0137158
G52	-89.732	43.418	294	39	-0.4706	7	1.40759	0.260896	0.00820171	816	50.0822	0.120868	0.00546464
G63	-83.63	42.33	271	39	0.30521	9	-0.338152	0.0626763	0.00123702	800	90.3297	0.218001	0.00847027
G67	-87.7305	44.0534	210	54	2.8925	7	0.411227	0.0762207	0.0057753	748	103.906	0.250766	0.0119849
G70	-86.134	31.721	105	40	-4.38074	18	-0.627773	0.116357	-0.0706153	1390	-38.5802	0.093109	-0.0309129
G73	-78.997	37.985	469	18	-9.36368	12	-0.316593	0.0586803	0.0965965	1012	99.8524	0.240983	0.0559725
G82	-86.53	41.67	239	26	-0.06409	10	-1.19107	0.220764	-0.00378669	1006	-111.686	0.269542	-0.00550735
G85	-85.717	37.45	212	22	-2.06685	13	0.973466	0.180431	0.0130682	1271	24.4277	0.0589535	0.01959
G109	-80.66	43.225	300	26	1.8894	7	-2.03921	0.377966	-0.00645943	943	-138.627	0.334561	-0.012791
G115	-89.417	43.1	257	34	0.97073	7	1.52052	0.281827	0.0194598	824	30.6817	0.0740469	0.0132719
G116	-89.417	43.1	257	34	2.97237	7	3.18424	0.590197	0.0301712	824	139.609	0.336931	0.0223118
G141	-81.25	42.917	274	50	6.0863	7	0.520716	0.0965144	0.0135175	968	8.1721	0.0197225	0.000672708
G143	-80.1389	37.601	1090	14	-3.62738	9	4.44718	0.824282	0.171737	1087	456.423	1.10153	0.160338
G144	-85.25	41.583	294	14	4.1154	9	0.140128	0.0259726	0.00277468	906	-16.2538	0.0392267	0.00228282
G167	-83.8	40.35	332	47	-7.1701	10	-0.472441	0.0875667	0.0549075	952	87.3211	0.21074	0.152464
G173	-84.689	40.217	309	34	0.29433	10	0.133549	0.0247532	0.0202247	942	47.5805	0.11483	0.0364897
G177	-91.45	44.15	244	18	4.24094	7	0.495413	0.0918245	0.0316278	786	195.655	0.472192	0.0615583
G193	-88.184	42.351	229	30	2.05672	9	3.34164	0.619371	0.173402	884	178.928	0.431823	0.152027
G195	-80.775	34.167	90	39	-7.2067	16	-1.25033	0.231748	-0.0702174	1180	5.43881	0.013126	-0.0074253
G198	-85.383	42.4	271	22	0.80856	9	-0.993001	0.184052	-0.00189316	905	-64.8015	0.156391	-0.000164834
G205	-89.188	38.904	162	23	-2.42857	12	0.115969	0.0214948	0.0062083	973	110.585	0.266885	0.0283503
G213	-79.072	37.996	500	18	-10.801	12	-0.519543	0.096297	0.00229222	1010	179.86	0.434072	0.0689867
G217	-80.413	43.237	301	33	4.45856	7	0.312425	0.0579078	0.00804064	920	-5.70656	0.0137721	0.00100206
G219	-90.583	36.6	91	21	5.3105	14	2.71428	0.50309	0.0317318	1203	141.302	0.341017	0.0309034
G237	-91.5	42.986	308	22	5.928	8	1.46228	0.271033	0.0430919	847	50.9685	0.123007	0.0359542
G587	-84.187	35.621	262	22	3.71116	14	-0.648631	0.120223	-0.0276395	1309	-91.7548	0.22144	-0.0353776
G588	-84.211	35.585	240	28	-0.998445	14	-1.36921	0.253782	-0.0200659	1313	-193.82	0.467763	-0.0306814
G610	-83.01	39.354	197	56	-2.1513	11	0.386063	0.0715565	0.0186669	1007	44.5484	0.107513	0.01853
G611	-83.533	40.1	320	36	3.68934	10	0.906162	0.167957	0.0110075	969	66.9056	0.161469	0.0138828
G612	-84.75	41.417	249	34	4.6208	9	1.55156	0.287581	0.0197101	924	66.9445	0.161563	0.0137587
G613	-81.333	41.199	322	39	1.797	9	0.352251	0.0652895	0.00515957	981	59.5005	0.143598	0.00628012
G614	-82.938	39.668	212	37	2.92909	11	-1.87319	0.347195	-0.0103443	963	-96.5831	0.233093	-0.00184359
G615	-82.933	40.797	318	43	1.3909	9	1.7601	0.326233	0.0651688	962	174.17	0.42034	0.0735094
G620	-79.344	39.045	1204	18	8.73791	7	1.14982	0.213118	0.0626677	1330	-424.217	1.0238	-0.343346
G621	-79.6	39.1	1120	22	-1.77472	7	0.829539	0.153755	0.0120351	1384	-382.189	0.922371	-0.0551363
G622	-79.383	39.126	950	12	-0.7509	8	0.481387	0.0892248	0.0117823	1313	-327.112	0.789448	-0.0541323
G624	-79.4177	39.4943	713	14	-4.18384	9	-1.37955	0.255699	-0.00805158	1207	-109.693	0.264732	-0.0318507
G642	-91.346	44.083	211	46	0.4623	7	0.375638	0.0696243	0.00987393	784	34.6353	0.0835884	0.0104589
G684	-88.521	45.044	271	9	-2.52313	5	0.395605	0.0733251	0.00793592	772	63.9626	0.154367	0.00621206
G691	-88.9	44.8	295	18	-5.15446	5	-1.45595	0.269859	-0.00247071	789	-0.586612	0.00141572	0.000888779
G696	-88.931	44.366	246	14	-1.26828	6	0.556388	0.103126	0.00724809	780	40.123	0.0968324	0.00594538
G697	-88.861	44.349	228	27	-2.24373	7	0.33106	0.0613618	0.00519442	780	76.1169	0.1837	0.00734901
G698	-89.371	44.349	338	14	-2.1116	6	1.15388	0.213871	0.00764196	783	68.727	0.165865	0.00580058
G700	-89.3	44.1	320	21	-0.58162	6	1.15813	0.214659	0.00918221	782	66.3296	0.160079	0.00691557
G711	-89.4	43.1	259	44	2.3243	7	0.130744	0.0242333	0.00770809	823	-18.3555	0.044299	0.00526143
G716	-89	42.9	237	26	-1.92557	8	-0.715144	0.132552	0.0018066	839	-50.2423	0.121254	0.00214912
G723	-81.73	43.22	184	26	12.2297	8	0.901938	0.167174	0.0905973	940	261.105	0.630148	0.143334
G743	-82.32	42.98	185	50	8.7487	8	1.15741	0.214525	0.131815	843	570.436	1.37668	0.382479
G764	-79.616	38.155	620	12	-2.8072	11	0.136212	0.0252468	0.0170094	1092	34.3253	0.0828403	0.0184525
G767	-89.675	43.433	381	21	-5.09088	7	4.11843	0.763348	0.0921038	830	215.913	0.521082	0.0689409
G768	-87.848	44.238	261	14	2.59382	7	-1.37509	0.254872	-0.00661883	752	3.67399	0.00886677	0.00476229
G774	-86.433	41.083	235	22	3.8153	10	1.9419	0.35993	0.0875479	947	217.483	0.524871	0.115391
G791	-87.516	44.45	211	46	5.2412	7	0.555941	0.103043	0.0326372	754	390.771	0.943082	0.134653
G911	-89.58	39.72	171	35	1.27142	12	-2.59402	0.4808	-0.0114008	937	-45.4133	0.1096	0.00188003
G912	-88.93	40.65	219	22	0.5786	10	-0.139363	0.0258308	0.0132807	933	-17.2628	0.0416618	0.0105576
G913	-87.65	40.17	198	48	0.0532	11	1.09922	0.20374	0.00989395	1005	31.398	0.0757756	0.00747161
G914	-88.92	39.83	198	42	0.63856	11	-0.112163	0.0207893	0.00123313	984	-36.9578	0.0891935	0.0017304
G915	-88.43	39.42	213	30	0.16946	12	-1.68099	0.31157	-0.00931195	989	-36.4829	0.0880474	0.000663199
G916	-89	38.57	152	38	-0.40215	12	-1.45939	0.270497	-0.00495068	1025	-61.5674	0.148586	-0.00148375
G917	-89.12	37.75	137	34	3.96587	13	-0.857589	0.158954	0.000138827	1148	-68.8217	0.166094	-0.00254685
G918	-89.97	39.22	168	23	-0.73232	12	-1.52412	0.282495	-0.00665034	964	-4.9612	0.0119733	0.00347518
G919	-90.22	39.95	183	25	-0.42651	11	-1.2565	0.232892	-0.0045633	972	-95.8605	0.231349	-0.00133291
G920	-90.22	39.67	183	33	-0.623404	11	0.382023	0.0708077	0.0058335	963	46.5541	0.112353	0.00976819
G921	-90.17	40.55	198	26	-0.3211	10	-0.302548	0.0560771	0.00280489	960	-53.8201	0.129889	0.000862304
G922	-89.83	37.28	152	30	-2.75491	13	-2.85762	0.529658	-0.0154155	1187	-223.674	0.539812	-0.0159935
G923	-90.3	36.92	152	35	0.32519	14	-2.7512	0.509933	-0.0260583	1175	-168.567	0.406818	-0.0198139
G925	-92.28	36.58	244	9	3.1776	14	-3.27097	0.606272	-0.0315613	1143	-149.517	0.360843	-0.0181125
G926	-93.3	37.3	335	38	-0.16925	13	-1.84471	0.341916	-0.0112915	1097	-134.321	0.324169	-0.00825138
G927	-93.33	37.88	320	14	0.4897	13	-2.19431	0.406714	-0.00909509	1057	-111.687	0.269544	-0.00409311
G928	-92.63	38.22	244	42	-4.3405	13	-2.18756	0.405463	-0.0116177	1002	-38.8198	0.0936873	0.000869785
G929	-87.67	37.92	137	29	3.96706	13	-2.11274	0.391595	-0.0256968	1143	-160.249	0.386743	-0.0214936
G930	-88.85	37.67	137	18	0.2323	14	-1.58203	0.293228	-0.0548449	1172	0.912368	0.0022019	0.0485098
G931	-85.73	37.55	221	39	0.14159	13	-1.96869	0.364895	-0.0162959	1246	-277.989	0.670896	-0.0289848
G932	-85.72	37.22	198	26	1.4408	13	-2.55343	0.473277	-0.0191911	1315	-400.302	0.966084	-0.0490956
G933	-85.95	37.15	213	58	1.9925	13	-2.20969	0.409565	-0.0153414	1306	-331.904	0.801013	-0.029663
G934	-86.1	37.15	213	18	4.1361	13	-2.1273	0.394294	-0.029439	1300	-314.048	0.75792	-0.0510239
G935	-86.83	36.78	198	22	-1.31899	14	-3.64807	0.676168	-0.0191688	1261	-342.765	0.827225	-0.0231299
G936	-87.22	37.32	152	34	0.60329	14	-2.75779	0.511155	-0.017471	1228	-214.527	0.517737	-0.0164376
G937	-87.47	37.35	122	54	2.2699	14	-2.12832	0.394483	-0.032299	1207	-101.886	0.245891	-0.021552
G938	-87.53	37.8	152	40	0.03738	13	-0.596716	0.110601	-0.00740119	1166	-132.127	0.318874	-0.015255
G939	-87.58	37.6	137	26	3.64143	14	-1.48456	0.275162	-0.0190484	1174	-117.616	0.283853	-0.0151513
G1017	-80.367	43.233	260	33	-0.0733	7	-0.756068	0.140137	0.00144832	909	-136.872	0.330325	-0.0108434
G1099	-87.072	41.65	185	32	-4.78575	10	0.55052	0.102039	0.00817261	955	46.1806	0.111452	0.00941608
G1114	-91.95	43.52	285	24	-3.31494	7	2.1673	0.401708	0.0120032	832	95.0982	0.229509	0.00789781
G1116	-93.75	40.98	346	22	-2.376	10	1.67711	0.310851	0.03054	868	140.937	0.340136	0.0373351
G1117	-94.07	40.12	274	19	-0.34	11	-2.24261	0.415666	-0.0077717	898	-83.4395	0.201372	0.00114684
G1118	-95.513	39.53	280	17	-1.2519	12	-0.714451	0.132423	-0.0281711	958	-12.9836	0.0313345	0.0159629
G1344	-89.53	36.9	99	54	4.0439	15	-0.423568	0.0785081	-0.00880132	1212	-33.958	0.0819539	-0.00435737
G1345	-88.63	35.8	122	18	1.6962	15	-1.31173	0.243128	-0.0185794	1338	-184.001	0.444066	-0.0242039
G1346	-87.98	36.02	110	46	-0.0524	14	1.75663	0.32559	0.00392199	1368	-86.582	0.208956	-0.015765
G1347	-83.42	36.02	305	28	-0.48243	14	-2.96888	0.55028	-0.0558013	1188	-49.0715	0.118429	-0.0240793
G1348	-81.92	34.63	183	18	1.36071	16	-2.1714	0.402468	-0.0312833	1228	9.03683	0.0218094	-0.00692008
G1349	-82.82	34.53	192	22	-2.08388	16	-2.96534	0.549624	-0.0206943	1282	-94.5637	0.228219	-0.0104143
G1350	-83.23	34.39	251	31	-3.44331	16	-1.24614	0.230971	-0.0224959	1395	-132.389	0.319506	-0.0230865
G1351	-84.22	33.9	305	42	0.504	16	-2.45355	0.454764	-0.0320228	1292	-147.513	0.356006	-0.0225773
G1352	-86.12	34.1	305	26	-0.54384	15	1.83474	0.340068	6.11653e-05	1463	-90.5734	0.218589	-0.0273587
G1353	-87.35	33.17	123	39	-3.2205	17	-1.96854	0.364868	-0.0640141	1397	9.66269	0.0233198	-0.0231753
G1354	-87.67	32.58	30	14	2.0309	18	-3.37106	0.624824	-0.0666535	1397	-214.84	0.518492	-0.0480626
G1358	-87.63	31.02	61	26	-9.73883	19	-1.53579	0.284658	-0.100109	1603	-257.431	0.621281	-0.140051
G1360	-89.6	31.29	99	18	-3.76472	19	-2.47862	0.459411	-0.0398075	1542	-234.448	0.565814	-0.0367318
G1363	-91.23	32.14	23	34	6.89938	18	-0.999926	0.185336	-0.0540963	1341	30.7273	0.0741569	-0.014198
G1364	-90.87	32.3	43	38	1.82601	18	-4.37231	0.810405	-0.100511	1352	-256.673	0.619452	-0.0639862
G1365	-90.15	33.52	40	38	-0.05528	17	0.685722	0.127098	-0.0117354	1349	16.7656	0.0404619	-0.000404967
G1366	-89.23	33.543	134	37	5.30652	16	-0.270464	0.0501303	-0.0536314	1438	-126.3	0.304811	-0.0405546
G1367	-88.68	33.78	76	27	0.22431	17	-2.56549	0.475512	-0.0461965	1420	-288.066	0.695215	-0.0502878
G1368	-88.72	34.15	84	50	-1.7844	16	-0.058543	0.0108509	-0.0208057	1411	-181.576	0.438213	-0.0605543
G1369	-89.3	34.31	146	26	-0.19736	16	-1.92119	0.356091	-0.0177268	1442	-282.433	0.681621	-0.0243052
G1370	-90.28	34.26	46	54	6.302	16	1.29218	0.239505	0.0146129	1372	-89.416	0.215796	-0.0720807
G1371	-83.9	32.79	168	18	-2.65371	17	0.727494	0.134841	-0.00929082	1189	207.529	0.500848	0.0479733
G1372	-84.22	31.83	94	34	-2.4158	18	-2.90459	0.538364	-0.0896516	1229	-99.5999	0.240373	-0.0376081
G1373	-83.33	31.4	94	44	1.5461	19	-1.63905	0.303797	-0.076629	1232	64.0915	0.154678	-0.00937843
G1376	-82.3	32.4	64	18	-4.45947	18	-0.554164	0.102714	-0.168802	1168	235.05	0.567267	0.0532032
G1377	-82.68	33.46	168	18	-6.06019	17	-3.10575	0.575649	-0.0481927	1202	-26.1854	0.0631955	-0.00321656
G1378	-83.25	33.55	149	30	-2.7573	17	2.0112	0.372775	0.00331219	1203	222.714	0.537495	0.0462429
G1379	-84.25	32.62	119	13	-4.2056	18	0.401139	0.0743509	-0.0433056	1218	222.383	0.536697	0.0773057
G1380	-80.17	36.11	268	54	0.8164	14	1.10601	0.204998	-0.00796076	1110	202.544	0.488817	0.01456
G1384	-79.15	35.77	122	22	-3.007	15	1.66285	0.308208	-0.00158288	1156	222.115	0.53605	0.0250099
G1385	-78.55	35.91	64	42	3.13074	15	1.62017	0.300298	-0.00360875	1136	229.788	0.554568	0.0290886
G1388	-79.33	34.5	41	50	-2.458	17	-0.167895	0.0311192	-0.0261581	1179	204.309	0.493077	0.0230454
G1389	-81.82	33.55	61	50	3.4208	18	2.96489	0.549541	0.0331071	1205	395.9	0.955461	0.111766
G1390	-80.37	33.21	15	24	-1.7493	18	-0.880977	0.163289	-0.0719906	1261	82.4451	0.198972	-0.00844855
G1394	-93.27	34.51	175	22	-2.81095	17	-3.40988	0.632019	-0.0332721	1310	-135.913	0.328011	-0.0179725
G1395	-92.68	34.54	131	18	0.2716	17	1.2465	0.231038	-0.0348976	1270	119.911	0.289392	-0.00133219
G1397	-93.48	33.37	94	39	0.4966	17	0.064427	0.0119415	-0.034348	1264	44.5997	0.107636	-0.0108101
G1398	-92.32	33.11	34	25	2.45135	17	-1.4811	0.274521	-0.0296559	1301	-21.0119	0.0507099	-0.0119842
G1399	-91.63	33.01	34	27	1.80306	18	-3.78892	0.702274	-0.0428231	1350	-172.039	0.415197	-0.0252175
G1400	-92.33	32.53	46	50	0.6136	18	-2.48778	0.461109	-0.0304399	1331	-74.4821	0.179754	-0.0144019
G1408	-81.68	32.24	21	18	-2.98029	19	-2.58198	0.478568	-0.0795371	1204	169.716	0.409591	0.0101724
G1410	-85.88	31.79	152	38	-1.6886	18	-1.41235	0.261778	-0.0381523	1380	-1.21659	0.0029361	-0.0178856
G1411	-86.77	32.28	56	28	-1.75045	18	-0.696507	0.129097	-0.0618314	1365	41.1678	0.0993539	-0.011502
G1417	-85.82	33.61	198	54	0.2974	16	-1.68628	0.312551	-0.0424098	1374	-230.762	0.556918	-0.0429487
G1422	-87.27	34.63	207	22	-0.35695	15	0.351149	0.0650853	-0.00665034	1411	-141.513	0.341526	-0.0171254
G1423	-91.48	34.83	67	22	0.0561	16	-0.987685	0.183067	-0.0287857	1274	-33.1442	0.0799898	-0.0143471
G1424	-91.75	35.17	64	30	-0.11546	16	0.650486	0.120567	-0.0096011	1259	93.2872	0.225138	0.00603347
G1425	-92.72	35.18	113	49	-0.1272	16	-2.41445	0.447517	-0.0297597	1183	-38.5093	0.0929379	-0.00941004
G1426	-93.8	35.78	183	17	1.7326	15	-1.62678	0.301523	-0.0231501	1272	-109.222	0.263595	-0.0177384
G1427	-93.73	36.1	427	42	0.4523	14	-1.19109	0.220768	-0.00838706	1161	-67.1133	0.16197	-0.00468825
G1428	-94.07	36.43	396	43	-4.0928	14	-0.717589	0.133005	-0.0116509	1129	-15.6629	0.0378007	-0.00321825
G1429	-94.33	35.23	150	34	0.85077	16	-1.64338	0.304599	-0.037081	1174	51.3594	0.12395	6.03347e-05
G1430	-94.07	34.73	290	17	-1.2324	15	-2.04956	0.379885	-0.0123517	1297	-190.832	0.460552	-0.0120235
G1431	-88.77	31.1	38	16	-0.2366	19	-2.63627	0.488631	-0.0647778	1565	-245.942	0.593554	-0.0598882
G1432	-89.68	32.32	122	18	-0.8643	17	-0.90368	0.167497	-0.0269264	1452	-143.024	0.345173	-0.0305101
G1433	-88.03	32.43	15	14	-0.5972	18	-1.52902	0.283403	-0.0546076	1391	-3.25964	0.00786678	-0.022739
G2378	-88	43.42	274	18	1.8915	8	0.826015	0.153101	0.0268238	776	161.32	0.389328	0.0456661
G2379	-88.2	43.33	259	39	-1.4875	8	0.638362	0.11832	0.096648	786	117.888	0.28451	0.176894
G2380	-88.38	43.28	305	22	1.77312	8	0.245498	0.0455029	0.00508951	806	44.3324	0.106991	0.00719021
G2381	-88.43	43.15	274	43	1.4521	8	-0.500624	0.0927904	0.00170596	815	0.462381	0.00111591	0.00423789
G2383	-88.55	42.8	259	18	-1.23737	8	-0.153316	0.028417	0.00734558	844	2.11408	0.0051021	0.00827054
G2415	-88.2	43.6	305	14	1.5519	7	0.965206	0.1789	0.0145829	777	105.383	0.25433	0.0247266
G2416	-88.22	43.87	283	22	1.69724	7	0.913998	0.169409	0.00882726	764	94.8236	0.228846	0.0136581
G2417	-87.87	43.85	229	33	3.88661	8	0.873432	0.16189	0.00484003	754	180.682	0.436056	0.0277636
G2418	-87.73	44.07	223	54	0.9416	7	0.402987	0.0746934	0.00374183	748	94.7374	0.228638	0.0138391
G2419	-88.07	44.15	250	35	-0.5391	7	-0.418142	0.0775024	-0.000561979	753	25.3557	0.0611932	0.00873236
G2420	-87.73	44.28	226	22	3.70924	7	-1.03738	0.192278	-0.00790923	746	69.3019	0.167252	0.0117315
G2421	-87.87	44.42	244	30	3.63545	7	-0.725975	0.134559	-0.005015	749	99.1572	0.239305	0.017931
G2427	-79.17	41.75	457	18	2.7942	8	-1.78144	0.330189	-0.111304	1136	-92.2359	0.222601	-0.195883
G2592	-89.5	44.5	259	58	-1.9855	6	2.38661	0.442357	0.00889306	783	92.3792	0.222947	0.00586405
G2596	-83.53	35.08	1036	14	-0.9511	12	-0.774679	0.143586	-0.014407	1913	-543.713	1.31219	-0.385194
G2599	-86.63	41.23	216	22	0.53352	10	-1.0797	0.200122	-0.00266347	959	-46.9226	0.113242	-0.000331841
G2638	-89.27	35.48	61	23	-3.50411	16	-0.157663	0.0292227	-0.00313648	1311	-15.3838	0.0371271	0.00267307
G2639	-87.78	35.9	168	32	0.2307	14	-1.11666	0.206972	-0.00903022	1393	-282.534	0.681864	-0.0220198
G2640	-87.55	35.95	244	15	-5.07168	14	-2.38215	0.44153	-0.0227887	1395	-311.087	0.750774	-0.0370117
G2641	-86.3	36.08	213	14	-0.3902	14	-0.76899	0.142532	-0.0116657	1331	-213.966	0.516383	-0.0238732
G2642	-85.1608	35.3962	472	18	-7.5513	14	2.64209	0.48971	0.045785	1425	1.58708	0.00383024	-0.0239759
G2643	-84.1	36.23	305	27	-2.64115	14	-0.398429	0.0738486	-0.0228966	1337	-202.205	0.487999	-0.0365628
G2644	-83.8	35.6	549	18	-0.39585	14	-4.02655	0.746319	-0.0766086	1445	-301.615	0.727914	-0.0922083
G2645	-83.4249	35.6112	1538	18	-0.64308	9	-2.62757	0.487019	-0.0461724	1784	-670.41	1.61796	-0.255742
G2646	-83.4986	35.5628	2025	18	10.2861	7	2.94843	0.54649	0.187131	1920	-574.88	1.38741	-0.768317
G2647	-83.4727	35.5944	1768	14	-0.66466	8	0.260386	0.0482624	-0.00348605	1844	-693	1.67248	-0.218918
G2648	-83.32	35.55	716	18	-2.07877	12	-1.55016	0.287321	-0.0375258	1579	-278.552	0.672254	-0.109066
G2649	-83.1815	35.5723	1622	14	-1.5164	9	2.33548	0.43288	0.0511101	1724	-458.094	1.10556	-0.195646
G2650	-82.18	35.63	457	36	-6.4032	15	-2.33713	0.433186	-0.0895163	1243	254.332	0.613802	0.0354454
G2651	-81.78	35.73	351	50	-0.7557	15	-1.07943	0.200072	-0.0655447	1306	-76.8608	0.185495	-0.0661927
G2652	-81.47	35.72	335	36	-2.12224	15	-2.68445	0.497561	-0.0432939	1237	-22.5959	0.0545327	-0.0163891
G2653	-80.72	35.23	244	50	-2.6181	15	0.795947	0.147528	-0.00579217	1155	175.854	0.424404	0.0140387
G2654	-88.27	36.03	137	35	-0.3928	14	0.703963	0.130479	-0.0295762	1354	-39.7893	0.096027	-0.0416027
G2658	-80.775	34.167	90	39	-6.19435	16	-1.66246	0.308136	-0.0394071	1180	-20.9526	0.0505668	-0.00101483
G2666	-83.83	35.59	524	18	-2.38297	14	5.22206	0.967906	0.172573	1442	147.97	0.357109	-0.0642227
G2675	-84.2	35.58	244	18	2.731	14	-0.0435299	0.00806824	-0.0454625	1317	-178.168	0.429989	-0.0886148
G2676	-84.92	43.25	260	22	5.15391	8	-1.72101	0.318988	-0.0113026	817	-48.4954	0.117038	0.00119535
G2707	-89.179	38.898	165	23	-4.29715	12	0.683954	0.12677	0.043763	974	181.422	0.437842	0.10602
G2716	-88.51	44.87	266	9	-1.05637	6	-0.870321	0.161313	-0.0031009	774	36.6076	0.0883484	0.00349893
G2717	-88.52	44.88	254	9	-1.01741	6	-0.303315	0.0562193	0.00030249	772	87.6438	0.211519	0.0188483
G2718	-88.85	44.98	330	5	-0.60386	5	-0.461889	0.0856108	-0.000857426	788	-63.1657	0.152443	-0.00793836
G2719	-88.49	44.9	264	21	-1.92208	6	-0.575666	0.106699	-0.00240954	773	-18.9408	0.0457115	-0.000941704
G2720	-88.55	44.89	260	9	0.49746	6	0.249384	0.0462232	0.00110783	775	18.7274	0.0451965	0.00135488
G2721	-88.6	44.89	257	22	-0.6188	5	1.05293	0.19516	0.0110972	774	137.27	0.331286	0.017596
G2723	-88.52	44.88	254	9	-0.69404	6	-0.530699	0.0983647	-0.000924152	772	35.6468	0.0860296	0.00368886
G2724	-88.7	45.01	313	9	-0.52587	5	-0.935401	0.173376	-0.00519386	782	-55.2136	0.133252	-0.00674615
G2725	-88.66	44.88	267	12	0.22781	5	1.84854	0.342626	0.00899501	777	46.9764	0.113372	0.00343811
G2727	-88.57	44.98	296	13	1.53221	5	0.49045	0.0909046	0.00296411	775	-2.84162	0.00685793	-0.000292334
G2729	-88.53	44.94	267	9	-1.16675	5	1.50518	0.278984	0.0101553	774	66.6515	0.160856	0.00547574
G2730	-88.58	44.91	262	9	-1.87185	5	2.17716	0.403535	0.0217304	775	93.463	0.225563	0.0131173
G2731	-88.6	44.89	257	22	-1.07107	5	1.4047	0.26036	0.010982	774	19.362	0.046728	0.00248748
G2732	-88.6	44.89	257	22	-2.98847	5	1.41806	0.262837	0.0146074	774	35.5902	0.085893	0.00655332
G2734	-88.63	44.98	284	9	-0.85283	5	-0.599119	0.111046	-0.00652078	776	-79.507	0.191881	-0.0131489
G2735	-88.66	44.95	287	9	-1.50505	5	-0.766469	0.142065	-0.00231316	777	-19.4562	0.0469554	-0.00223238
G2737	-88.58	45	305	9	-1.50223	5	1.18763	0.220126	0.00931566	777	94.1858	0.227307	0.00788285
G2738	-88.57	44.89	271	9	1.24846	5	0.21424	0.0397093	0.00835277	773	135.588	0.327227	0.0217664
G2739	-88.51	44.87	266	9	-4.11453	6	1.83036	0.339256	0.0153951	774	135.402	0.326778	0.0165076
G2740	-88.51	44.89	269	9	-0.00164	6	0.913376	0.169294	0.0038017	773	113.819	0.274689	0.00625792
G2741	-88.58	45	305	9	-1.95232	5	2.34572	0.434778	0.0234875	777	118.588	0.286199	0.0142824
G2743	-88.72	44.87	294	10	-3.23389	5	-0.17761	0.0329199	0.0118939	782	36.3694	0.0877735	0.00821638
G2744	-88.66	44.88	267	12	1.064	5	1.83265	0.339681	0.0191151	777	154.031	0.371737	0.0179339
G2745	-88.66	44.88	267	12	-1.39534	5	0.492358	0.0912583	0.00641902	777	7.77629	0.0187672	-0.00503257
G2746	-88.55	45	276	9	0.8644	5	3.01695	0.55919	0.0149299	773	112.287	0.270992	0.00776387
G2751	-88.63	44.89	270	16	-1.57225	5	2.23707	0.41464	0.0265865	777	76.7268	0.185172	0.0149893
G2752	-88.52	44.9	269	9	-1.23629	5	1.32953	0.246428	0.0123628	773	74.4876	0.179768	0.00773515
G2753	-88.89	44.98	355	5	-4.96498	5	0.071686	0.013287	0.00411031	792	63.2911	0.152746	0.00554259
G2754	-88.5	44.99	270	14	-1.95351	5	0.554847	0.102841	0.00953548	773	39.1905	0.0945819	0.00543037
G2757	-88.54	44.93	270	9	-0.25907	5	0.890702	0.165091	0.00640327	774	27.6597	0.0667536	0.00192371
G2759	-88.89	44.98	355	5	-4.0092	5	-0.456943	0.0846941	-0.000840745	792	17.8873	0.043169	0.000743806
G2760	-88.89	44.98	355	5	-0.00667	5	-0.626415	0.116106	-0.00113267	792	-24.8385	0.059945	-0.00224711
G2761	-88.84	44.98	328	26	1.4532	5	-0.225946	0.041879	-0.000300822	788	-85.1758	0.205562	-0.00953675
G2763	-88.6	44.89	257	22	0.95833	5	-0.00837759	0.00155278	0.00386628	774	-16.5891	0.0400359	0.000220101
G2764	-88.58	45	305	9	-0.6723	5	1.09384	0.202743	0.00905432	777	35.2621	0.0851012	0.00396109
G2765	-88.66	44.88	267	12	-2.7085	5	2.90621	0.538664	0.0187147	777	141.659	0.341878	0.0118666
G2766	-88.77	45.01	338	17	-1.46554	5	-0.676859	0.125455	0.000897832	789	-54.6152	0.131808	-0.00636193
G2767	-88.55	45	276	9	1.02524	5	1.30667	0.24219	0.00798671	773	23.648	0.0570718	0.00224324
G2768	-88.5	44.87	251	13	1.4371	6	0.913662	0.169347	0.00709999	771	76.5302	0.184697	0.00834212
G2770	-88.54	44.93	270	9	5.3095	5	2.4076	0.446247	0.0368882	774	105.551	0.254736	0.0246335
G2772	-88.71	44.87	293	10	-0.27683	5	0.357512	0.0662646	0.00407324	783	9.39874	0.0226828	0.00082188
G2774	-88.54	44.89	258	9	-1.16669	6	2.08288	0.386061	0.00929527	772	165.47	0.399343	0.0101242
G2777	-88.63	44.92	302	13	0.25521	5	2.52928	0.468801	0.0391625	779	248.546	0.599838	0.0498268
G2778	-88.57	44.98	296	13	0.096311	5	-0.625613	0.115957	-0.000619808	775	-72.8553	0.175828	-0.00400936
G2779	-88.58	44.91	262	9	-1.91456	5	1.34941	0.250112	0.0103332	775	51.6606	0.124677	0.00393696
G2782	-88.64	44.98	293	9	-2.17497	5	1.77224	0.328484	0.0114361	780	43.3393	0.104595	0.00328414
G2783	-88.8	45	350	17	-1.4581	5	0.372503	0.0690432	0.0241536	789	48.4798	0.117001	0.0174862
G2784	-88.62	44.89	272	26	-0.22866	5	1.3011	0.241158	0.0111599	776	19.7459	0.0476545	0.00498847
G2786	-88.52	44.95	275	9	-0.53157	5	0.407352	0.0755024	0.00434459	772	43.9955	0.106178	0.00415658
G2790	-88.93	44.98	355	5	-0.83715	5	-1.4065	0.260694	-0.00529914	796	-91.2872	0.220312	-0.00992144
G2793	-88.56	44.89	257	9	-1.69808	6	0.490941	0.0909956	0.00165573	773	43.0144	0.10381	0.00313741
G2795	-88.52	45.04	283	9	-2.10572	5	0.297977	0.0552299	0.00348049	772	28.1573	0.0679545	0.00143259
G2796	-88.6	44.95	306	9	-4.08069	5	0.619663	0.114854	0.00980035	779	12.2678	0.029607	-0.00822748
G2797	-88.55	45.01	270	9	-1.53014	5	0.79069	0.146554	0.00691965	773	20.287	0.0489604	0.00208227
G2800	-88.51	45.03	275	9	-2.81991	5	-0.522739	0.0968894	0.00109671	773	-16.1951	0.0390851	-0.000669957
G2801	-88.52	44.88	254	9	-2.27706	6	-0.539314	0.0999615	-0.00312647	772	-7.03828	0.0169861	-0.000380616
G2802	-88.52	44.88	254	9	-0.19666	6	-1.68131	0.31163	-0.0310423	772	66.3975	0.160243	0.010352
G2804	-91.28	43.15	335	17	-5.36796	8	0.226809	0.0420389	0.010787	812	-4.0663	0.00981356	0.0100545
G2805	-91.38	42.8	305	22	-3.84846	8	-0.108859	0.0201769	0.00504447	844	-8.38493	0.0202361	0.00703761
G2806	-91.28	42.55	335	22	-4.90626	8	-0.517808	0.0959754	0.00716005	870	-94.9776	0.229218	0.00228813
G2807	-90.95	42.58	335	30	-3.61185	8	0.199145	0.0369114	0.00744623	886	-93.3644	0.225325	0.000615414
G2808	-89.93	42.3	274	22	-7.13212	8	0.814296	0.150929	0.016034	921	-62.5241	0.150895	0.00306742
G2809	-90.12	42.3	244	20	-3.74068	8	0.216124	0.0400585	0.00535919	916	-87.0424	0.210067	-0.000493055
G2810	-90.28	42.27	244	40	-5.5769	8	-0.217596	0.0403313	0.00878501	911	-46.4118	0.11201	0.00415996
G2811	-90.08	42.27	244	26	-3.86325	8	0.527122	0.0977017	0.0083233	919	-72.6042	0.175222	0.000951599
G2812	-90.1	42.32	244	26	-5.80466	8	-1.78541	0.330925	-0.00616472	912	-143.665	0.346719	-0.0136525
G2813	-89.93	42.32	274	26	-4.79433	8	0.580577	0.10761	0.00630188	917	-27.454	0.0662572	0.00195822
G2814	-90.12	42.33	274	26	-6.17285	8	1.10906	0.205564	0.0106576	910	-26.4317	0.06379	0.0034929
G2815	-89.87	42.77	305	26	-5.71181	7	1.99976	0.370654	0.0194839	859	-3.20779	0.00774164	0.00715485
G2816	-90.92	43.65	396	26	-2.26497	7	1.89325	0.350913	0.0155638	794	54.8978	0.13249	0.0106085
G2817	-90.78	43.52	305	11	-4.3675	7	0.774614	0.143574	0.00961018	793	24.5933	0.0593532	0.00735577
G2818	-90.73	43.68	335	22	-2.44098	7	0.0581026	0.0107693	0.00689528	798	33.4012	0.0806101	0.00787368
G2819	-90.38	43.58	335	26	-3.69503	7	1.65141	0.306088	0.0108429	809	71.4543	0.172447	0.00782034
G2820	-90.5	43.4	335	19	-3.72192	7	2.6061	0.483039	0.0311832	809	68.1364	0.16444	0.0201663
G2821	-90.58	42.62	305	43	-4.9457	8	0.564705	0.104668	0.00841857	891	-47.8074	0.115378	0.00244887
G2822	-90.67	42.65	305	38	-1.20975	8	1.08715	0.201503	0.0135639	882	-55.8744	0.134847	0.00412617
G2823	-90.47	42.72	305	46	-5.5632	8	1.18486	0.219613	0.0140736	872	3.65107	0.00881145	0.00725757
G2824	-91.47	43.75	213	26	-4.10148	8	0.208021	0.0385566	0.00780617	792	63.9623	0.154366	0.0109556
G2826	-89.88	42.88	305	14	-4.2023	7	2.07505	0.384609	0.0113415	850	29.961	0.0723075	0.00516924
G2827	-90.55	42.7	305	30	-2.74168	8	0.046474	0.00861393	0.00546126	876	-81.9887	0.197871	0.000605761
G2828	-89.92	43.1	335	15	-3.406	7	1.53419	0.284361	0.00973826	835	49.83	0.120259	0.00590001
G2829	-89.92	43.08	335	15	-4.1454	7	1.88589	0.349549	0.0144851	835	11.479	0.0277033	0.00693453
G2830	-89.78	43.17	229	43	-5.0326	7	1.20842	0.22398	0.017788	825	36.28	0.0875577	0.0122866
G2831	-89.8	43.03	335	27	-2.12167	7	1.21577	0.225342	0.0207851	841	-32.68	0.0788695	0.00900628
G2832	-89.83	43.08	335	18	-6.10104	7	1.67849	0.311107	0.0215988	837	48.3545	0.116698	0.013411
G2833	-89.87	43.03	335	16	-5.44071	7	0.867738	0.160835	0.0191119	841	34.669	0.0836698	0.0133472
G2834	-89.88	43.08	335	16	-2.4717	7	1.73577	0.321724	0.00945653	837	25.4153	0.061337	0.00468101
G2835	-89.87	43.05	335	17	-4.71567	7	1.86953	0.346516	0.00976421	839	47.3314	0.114229	0.00526794
G2836	-89.85	43.07	335	16	-1.3833	7	1.80939	0.335369	0.0137344	838	35.6394	0.0860117	0.00702465
G2837	-90.38	43.72	335	22	-1.90941	7	1.74085	0.322665	0.0102313	809	66.3853	0.160214	0.00715425
BU372	-88.517	45.05	271	9	-3.42052	5	0.371147	0.0687919	0.00887008	772	62.6533	0.151207	0.00693318
BU374	-88.983	44.917	354	13	0.52013	5	0.846921	0.156976	0.00899056	797	93.1202	0.224735	0.00718418
BU375	-89.267	44.883	396	21	1.65829	5	2.12399	0.39368	0.0122757	803	80.2454	0.193663	0.00498751
BU376	-88.483	44.867	256	13	-0.3869	6	1.36689	0.253352	0.0100867	771	102.594	0.247599	0.0110859
BU378	-88.867	44.817	287	14	-0.12788	5	1.6197	0.30021	0.0101924	786	105.94	0.255674	0.00703261
BU380	-88.683	44.683	244	26	2.1387	6	-0.304129	0.0563701	-0.00289571	777	40.7528	0.0983523	0.00202411
BU381	-88.967	44.583	259	11	2.2312	6	0.834563	0.154686	0.00697915	783	88.6748	0.214007	0.00726551
BU382	-89.133	44.583	335	14	1.34201	6	1.20238	0.22286	0.0059423	794	71.2516	0.171958	0.00454465
BU383	-88.917	44.567	253	14	1.31351	6	1.45768	0.27018	0.011829	779	97.3821	0.235021	0.00956233
BU386	-89.183	44.35	274	31	-2.97595	6	1.17128	0.217096	0.00833516	780	71.2914	0.172054	0.00646836
BU391	-89.717	43.417	294	36	-3.90578	7	0.727552	0.134851	0.00834295	819	53.7349	0.129683	0.00694428
BU399	-89.5	43.133	283	46	1.898	7	0.251565	0.0466274	0.00779413	826	-12.3849	0.0298896	0.00529546
BU403	-89.2	42.783	268	18	0.6175	8	0.154625	0.0286596	0.00467859	850	-13.9366	0.0336344	0.00364422
BU438	-85.717	44.75	259	34	4.3233	6	0.629216	0.116625	0.00283529	779	15.874	0.0383101	0.00177312
BU439	-85.167	44.633	315	22	3.57922	6	0.0475093	0.00880582	-0.00153314	767	90.1693	0.217614	0.00770788
BU440	-84.6	44.767	381	12	5.22195	6	1.26904	0.235216	0.00781062	748	135.703	0.327504	0.0145117
BU441	-84.483	44.817	351	12	4.7046	6	2.84162	0.526693	0.0221233	743	165.806	0.400154	0.0189548
BU442	-84.1	44.733	335	13	3.29023	6	1.31584	0.24389	0.00760859	741	123.128	0.297156	0.0105417
BU443	-83.4	44.683	188	38	4.5361	6	1.86513	0.345701	0.0134768	740	164.518	0.397046	0.0167875
BU444	-86	44.433	251	21	4.61602	7	-0.712947	0.132144	-0.00738988	800	14.9515	0.0360838	0.000600451
BU445	-85.967	44.2	274	16	3.08844	7	-0.0992702	0.0183997	-0.000205071	818	-20.2581	0.0488907	-0.000719673
BU446	-85.333	44.317	395	14	1.20953	6	-1.39843	0.259198	-0.023202	800	-86.763	0.209393	-0.0202177
BU447	-84.7	44.433	349	18	4.01388	6	1.68111	0.311593	0.0116622	728	175.078	0.422531	0.0181052
BU448	-84.483	44.25	378	15	4.52804	6	3.08566	0.571925	0.0239416	736	218.666	0.527726	0.0250437
BU449	-83.967	44.417	271	14	2.40196	6	0.675322	0.125171	0.00273761	747	46.3563	0.111876	0.00452921
BU450	-86.317	43.983	186	31	2.67966	8	-1.03592	0.192007	-0.00851829	831	-4.57058	0.0110306	-0.00134527
BU451	-85.833	43.85	253	36	2.1598	7	0.39439	0.0730999	-0.00139772	852	-7.16387	0.0172892	-0.00373863
BU452	-85.417	44	312	18	3.63735	7	-0.0224855	0.00416767	-0.000496088	833	-4.57433	0.0110396	0.000339129
BU453	-84.8	44.017	357	34	-0.3435	7	0.324266	0.0601025	-0.000392199	765	70.1424	0.169281	0.00697542
BU454	-84.183	44	229	22	4.12451	7	1.24158	0.230126	0.00616101	731	144.668	0.34914	0.0149461
BU456	-85.867	43.7	253	13	2.80871	7	1.25589	0.232778	0.00479499	862	17.2987	0.0417485	-9.36395e-05
BU457	-85.4	43.683	324	22	4.31568	7	-0.794308	0.147225	-0.0109184	851	-107.59	0.259656	-0.0128199
BU458	-84.95	43.767	290	14	3.83274	7	-1.64903	0.305647	-0.0112396	796	-56.6744	0.136777	-0.00492307
BU459	-84.733	43.617	240	46	4.2884	8	-0.372034	0.0689563	-0.00190743	780	49.816	0.120225	0.00527012
BU460	-84.833	43.467	248	22	3.84679	8	-2.51772	0.466658	-0.0171207	802	-61.8955	0.149378	-0.0043009
BU462	-83.817	43.5	181	30	1.47566	8	0.306305	0.0567734	0.00533287	764	73.5908	0.177603	0.0145547
BU463	-86.083	43.35	235	18	0.784449	8	-2.44805	0.453745	-0.0190725	853	-129.614	0.312809	-0.0117291
BU464	-85.85	43.167	215	22	5.55727	8	-0.487096	0.0902829	-0.00470343	868	-45.9435	0.11088	-0.00304521
BU465	-85.35	43.267	255	22	5.10645	8	-1.30363	0.241627	-0.00721565	866	-87.0724	0.21014	-0.00523898
BU466	-85.05	43.233	255	22	4.45604	8	-0.114796	0.0212774	-0.00128151	833	21.3527	0.0515324	0.00184335
BU467	-84.833	43.167	232	50	2.944	8	-1.62772	0.301697	-0.00745661	804	-62.8098	0.151584	0.00503336
BU468	-83.467	43.217	259	22	3.4743	8	-1.00824	0.186877	-0.0113818	779	1.07746	0.00260033	0.00135644
BU469	-83.25	43.383	216	14	5.4413	8	-1.2266	0.22735	-0.00804416	780	9.94989	0.024013	0.00142289
BU470	-85.117	43.133	255	14	4.6048	8	0.11455	0.0212318	-0.000662809	846	27.6988	0.066848	0.00214574
BU471	-85.467	42.833	239	31	2.45124	8	0.305199	0.0565684	0.00126371	906	-77.057	0.185968	-0.0026569
BU472	-84.883	42.8	260	26	5.16271	8	-0.0995958	0.01846	0.00248075	816	19.6927	0.0475261	0.00808365
BU473	-84.45	42.883	254	22	4.54295	8	1.00131	0.185592	0.00415405	769	110.469	0.266605	0.00939532
BU474	-83.8	42.8	259	39	4.4478	9	-1.79363	0.332448	-0.00905061	784	10.4846	0.0253034	0.00281015
BU475	-86.133	42.583	192	26	3.76752	9	-1.54759	0.286845	-0.0144702	875	-31.1523	0.0751826	-0.00348831
BU476	-85.417	42.55	274	14	1.7595	9	-1.621	0.300451	-0.00532138	912	-110.326	0.26626	-0.00378178
BU477	-84.783	42.45	285	26	4.88907	9	-0.741698	0.137473	-0.00333592	819	32.2571	0.0778489	0.00495324
BU478	-84.7	42.583	285	26	6.1237	9	-1.99664	0.370076	-0.0146723	798	-7.5251	0.018161	0.0033701
BU479	-83.983	42.367	280	22	1.18897	9	-0.821088	0.152188	-0.000567911	814	28.1324	0.0678944	0.0032699
BU480	-84.017	42.433	280	14	1.9724	9	-0.750897	0.139178	-0.000637231	805	39.831	0.0961277	0.0040055
BU481	-83.75	42.45	322	50	1.8914	9	-1.13631	0.210614	-0.00194061	819	-10.6364	0.0256698	0.00251958
BU482	-83.633	42.333	271	39	2.14863	9	-1.18171	0.219029	-0.00190168	800	59.2111	0.142899	0.00535338
BU483	-83.616	42.33	271	26	1.54585	9	-1.10131	0.204127	-0.00127335	796	49.6646	0.11986	0.00420002
BU484	-83.3	42.583	297	44	4.9283	9	0.319273	0.0591771	0.0012778	799	125.869	0.303771	0.0108072
BU485	-86.2	42.233	198	34	5.42312	10	-1.37529	0.254909	-0.0135157	873	5.84041	0.0140952	0.00180343
BU486	-85.517	42.317	283	42	4.3735	9	-1.55572	0.288352	-0.00771424	915	-108.702	0.26234	-0.00615655
BU487	-85.117	42.183	280	22	4.08536	9	-0.0997889	0.0184958	-0.00136871	874	4.65432	0.0112327	0.00342233
BU488	-84.417	42.183	306	44	3.8392	9	-0.702786	0.130261	-0.002844	816	31.829	0.0768158	0.00623909
BU489	-86.183	42.083	244	25	4.25201	9	-1.65741	0.3072	-0.00799783	910	-104.033	0.251072	-0.00509708
BU490	-85.7	41.95	274	17	2.94669	10	-1.81031	0.33554	-0.00948618	912	-51.2208	0.123616	-0.0027252
BU491	-84.983	41.8	300	18	2.7531	9	-0.754942	0.139928	-0.00123572	909	-53.6861	0.129565	-0.000648478
BU492	-84.283	41.95	320	32	3.38776	9	-0.146772	0.0272041	-0.000295076	879	2.79078	0.00673524	0.00248364
BU609	-82.5	40.217	255	26	-2.89033	10	-1.8165	0.336687	-0.0120588	955	-73.4053	0.177156	-0.00649636
BU642	-80.5338	37.3602	1200	18	-7.8288	8	0.824367	0.152796	0.0191642	1136	31.5384	0.0761144	-0.00816763
BU643	-79	37.983	451	18	-6.18559	12	-2.73399	0.506743	-0.0203273	1013	28.7958	0.0694955	0.00269045
BU644	-79.067	38	451	18	-10.5935	12	-2.17671	0.403452	-0.0246033	1001	106.548	0.257142	0.0329531
BU646	-78.633	40.117	311	32	-3.14951	11	-2.4352	0.451363	-0.0152543	1021	-123.728	0.298604	-0.00969458
BU766	-84.867	34.317	224	22	-14.4273	15	2.33083	0.432018	0.104409	1366	31.3472	0.075653	0.0350019
BU767	-80.05	36.78	300	14	-5.44048	14	-4.18997	0.776608	-0.0408195	1113	-45.8319	0.11061	-0.00571008
BU768	-79.4	37.083	153	18	0.8881	14	-3.7724	0.699212	-0.0200622	1051	-66.081	0.159479	-0.00384863
BU769	-78.267	37.533	91	14	1.1454	13	-2.21424	0.410408	-0.0221622	1060	-32.1322	0.0775475	-0.00614256
BU785	-81.1	37.617	983	30	-5.91626	10	-1.45957	0.27053	-0.00417592	1053	-49.6404	0.119802	-0.0027573
BU788	-78.6	41.55	418	17	-1.08253	8	-1.08493	0.201091	-0.00365138	1069	-163.367	0.394268	-0.0186989
BU905	-88.5	42.933	259	14	-1.8301	8	1.39821	0.259157	0.0391532	833	71.1642	0.171747	0.0276314
BU920	-91.67	36.75	300	26	-8.69374	13	-1.40008	0.259504	-0.0168668	1126	0.521005	0.00125739	0.0806057
BU1018	-91.5	43.667	351	28	-3.18359	7	0.842558	0.156168	0.016576	794	8.63152	0.0208312	0.0120289
BU1106	-79.267	39.567	814	14	-2.38135	9	0.645815	0.119701	0.0107076	1192	-154.027	0.371727	-0.0267669
BU1212	-78.75	41.617	518	22	3.77348	8	-0.485128	0.0899182	-0.00658287	1109	127.101	0.306744	0.0147072
BU1398	-86.2	35.15	300	26	-4.11134	14	1.57379	0.291701	0.0041889	1489	-152.326	0.367622	-0.0343763
BU1423	-85.92	35.42	335	22	-0.99029	15	3.16224	0.586119	0.0433124	1435	60.0904	0.145021	-0.01692
BU1442	-84.867	34.325	285	22	-18.9071	15	5.30528	0.98333	0.312069	1385	344.852	0.832262	0.226383
BU1459	-86.533	33.567	204	46	-5.6763	16	3.88156	0.719445	0.0374999	1397	232.617	0.561395	0.0456734
BU1479	-79.5	36.067	215	46	0.2494	14	3.08728	0.572225	0.0153284	1128	257.409	0.621228	0.0296485
BU1663	-82.05	40.683	290	22	2.4435	9	-0.471218	0.08734	0.00508284	951	-47.7005	0.11512	0.000872199
BU1746	-82.467	40.35	302	44	-1.0459	10	-3.38916	0.628179	-0.15736	962	11.8412	0.0285774	-0.0111815
BU2331	-89.5	43.133	283	46	2.6954	7	1.35841	0.25178	0.0419928	826	100.554	0.242676	0.0372675
BU2753	-79.45	42.34	442	26	2.32687	7	-0.4466	0.082777	0.000933605	1124	-293.107	0.707381	-0.0239215
BU2771	-80.17	42.85	183	30	-0.62524	8	0.626109	0.116049	0.00412106	943	-62.0531	0.149758	-0.000344391
BU2784	-80.3	43.26	305	38	-1.7387	7	0.775753	0.143785	0.00844063	920	-36.1675	0.0872862	3.95796e-05
BU2785	-80.3	43.27	305	38	-1.0861	7	1.63572	0.30318	0.0126353	918	-8.78005	0.0211897	0.00287686
BU2786	-80.37	43.28	274	30	-0.03515	7	1.42995	0.26504	0.0114027	908	-12.779	0.0308407	0.00244935
BU2788	-80.38	43.28	274	30	-0.22999	7	0.422019	0.078221	0.00785826	907	-52.6272	0.12701	-0.000350665
BU2789	-80.33	43.29	305	34	-1.4736	7	0.521684	0.0966938	0.00716857	917	-46.345	0.111849	-0.000359354
BU2810	-80.4	43.27	305	30	-0.94621	7	-0.147727	0.0273811	0.00293834	920	-56.1641	0.135546	-0.00110775
BU3255	-91.35	44.083	213	46	-0.9245	7	0.841735	0.156015	0.025986	784	114.022	0.275179	0.0295471
BU3277	-88.4	44.817	250	36	7.47429	6	0.0242835	0.00450093	0.00942617	769	-29.5313	0.0712705	-0.00339154
BU3279	-88.933	44.383	245	18	1.41046	6	2.2449	0.416091	0.0353369	781	156.232	0.377049	0.0308938
BU3280	-88.867	44.367	244	22	2.24945	6	0.912077	0.169053	0.0105438	784	25.7379	0.0621156	0.00681251
BU3281	-89.183	44.3	274	18	2.31634	6	0.44119	0.0817743	0.00762768	781	28.2381	0.0681495	0.0060465
BU3282	-89.3	44.1	305	21	3.91169	6	-0.278533	0.0516259	-0.00313426	782	6.88349	0.0166125	0.011038
BU3283	-89.283	43.933	247	14	-0.07211	7	-0.405326	0.0751269	0.00350866	782	6.56612	0.0158466	0.00671221
BU3284	-88.9	43.583	272	35	-0.80436	7	0.909649	0.168603	0.0196654	807	52.7709	0.127357	0.0167926
BU3285	-89.65	43.3	274	30	5.70557	7	-0.0211159	0.00391382	0.0179431	819	-43.3727	0.104675	0.00648936
BU3286	-89.967	43.1	227	15	-1.5194	8	1.2306	0.228091	0.0419427	829	110.43	0.266511	0.0404397
BU3287	-90.45	42.95	329	36	1.25297	7	1.65802	0.307313	0.0431419	843	47.3827	0.114353	0.0243733
BU3288	-90.1	43	299	15	3.1359	7	0.742833	0.137684	0.0206155	842	-21.4803	0.0518403	0.0100535
BU3289	-90.05	42.967	372	26	0.71815	7	2.51987	0.467056	0.0592173	851	152.302	0.367564	0.0487456
BU3290	-89.75	43.017	363	34	1.05658	7	0.428503	0.0794228	0.0180701	844	-54.0482	0.130439	0.00639186
BU3291	-89.617	43.067	351	39	1.6147	7	0.462393	0.0857043	0.0206944	838	-18.7399	0.0452267	0.00611263
BU3293	-89.4	42.95	290	46	3.4403	7	-0.114749	0.0212687	0.0182425	838	-18.5514	0.0447717	0.00717621
BU3294	-89.25	42.967	257	31	3.12057	8	-0.559794	0.103757	0.00315279	829	-11.7476	0.0283515	0.00705747
BU3295	-89.25	42.883	262	40	0.3782	8	-2.6683	0.494568	-0.0165851	838	35.3311	0.0852677	0.00242473
BU3296	-89	42.9	244	26	1.00761	8	0.369886	0.0685581	0.00958646	838	-16.678	0.0402505	0.00760338
BU3297	-89	43	262	35	11.9494	8	-2.22491	0.412386	-0.0542536	837	-156.023	0.376544	-0.0431152
BU3298	-88.933	43.067	253	31	20.538	8	-1.58282	0.293375	-0.0438407	835	-118.364	0.285658	-0.033522
BU3431	-88.083	42.8	238	22	5.0628	8	2.34205	0.434098	0.117221	831	165.321	0.398984	0.115242
BU3438	-89.417	43.05	258	46	-2.3979	7	2.17513	0.403159	0.0100126	826	107.329	0.259027	0.00771802
BU3469	-88.1	43.4	274	31	3.9919	8	-0.902203	0.167223	-0.00512028	778	3.83793	0.00926242	0.00461068
BU3479	-87.516	44.45	219	46	0.2467	7	0.369958	0.0685715	0.0160353	754	191.412	0.461952	0.0438127
BU3509	-84.6	44.766	365	12	-3.77726	6	-0.176994	0.0328057	0.00431086	746	157.268	0.379549	0.0171978
BU3515	-95.517	39.533	320	25	0.23415	12	-1.71353	0.317602	-0.012348	923	-50.4666	0.121796	0.00827141
KML1	-84.0867	39.4075	273	22	-1.77936	11	0.859185	0.159249	0.0133704	992	57.814	0.139528	0.0152558
KML2	-84.7611	39.5908	279	14	-2.1556	11	0.104908	0.0194446	0.00261354	997	6.1058	0.0147357	0.00701331
KML3	-84.0878	39.4058	273	22	1.82038	11	1.23482	0.228873	0.0207721	992	66.2224	0.15982	0.0220176
KML4	-82.9556	39.3739	224	50	1.1123	11	0.317532	0.0588544	0.00937757	1005	21.7986	0.0526085	0.0116738
KML5	-84.0886	39.4064	272	22	-2.8269	11	0.612119	0.113456	0.042875	992	-52.8825	0.127626	0.0216346
KML6	-82.5806	39.4575	268	14	-2.2084	11	0.174079	0.0322654	0.00225737	994	99.0213	0.238977	0.0110352
KML7	-83.4017	39.1169	265	14	-4.7856	11	0.174883	0.0324145	0.0252066	1052	-50.9059	0.122856	0.0053097
KML8	-84.0886	39.4064	272	22	-4.29677	11	-0.0492519	0.00912881	0.0126698	992	-14.181	0.0342243	0.0114554
KML9	-84.6567	39.3683	219	39	-6.75926	11	-0.252885	0.0468721	0.0411411	1001	-48.0499	0.115963	0.0294436
KML10	-82.9728	39.6783	209	38	0.39656	11	0.396749	0.0735372	0.0134373	959	63.6296	0.153563	0.0231801
KML11	-83.1036	38.6778	288	26	1.19416	12	-1.64525	0.304946	-0.0194895	1086	-133.671	0.3226	-0.0182838
KML12	-83.1714	38.6972	170	18	-1.4612	12	-0.202724	0.0375748	-0.00226794	1095	-44.4769	0.10734	-0.00279277
KML13	-82.9942	39.7736	210	30	-7.21652	11	0.446775	0.0828095	0.0432706	940	78.5087	0.189472	0.0659046
KML14	-82.9442	39.3775	221	50	-1.9461	11	-1.52718	0.283062	-0.0202568	1003	-59.0654	0.142548	-0.00639572
KML15	-82.7625	39.3747	305	18	-17.6883	11	3.12923	0.580001	0.340516	1008	232.363	0.560782	0.334343
KML16	-82.9661	39.2311	199	22	-6.10316	11	-0.216936	0.040209	0.00162236	1015	-33.9655	0.081972	0.00168913
KML17	-84.1386	39.0161	262	32	-7.25891	12	1.15748	0.214538	0.0106594	1053	74.3151	0.179351	0.013515
KML18	-84.2153	39.8136	237	44	0.2013	11	0.595807	0.110432	0.0116655	928	140.238	0.338449	0.0424394

## Sheet: 1000km
No.	Longitude	Latitude	Altitude	HII	Error (HII)	MAT/℃	Regression error (MAT/℃)	Regression error probability (MAT/℃)	Error (Regression error probability-MAT/℃)	MAP/mm	Regression error (MAP/mm)	Regression error probability (MAP/mm)	Error (Regression error probability-MAP/mm)
G5	-85.5	36.033	305	27	-1.89115	14	-1.01862	0.107946	-0.02267	1390	-172.573	0.243435	-0.0423892
G12	-77.917	42.25	497	18	-0.03481	7	-0.184597	0.0195622	0.00199959	947	63.9421	0.0901982	0.00186611
G16	-78.55	39.767	634	12	-8.15962	9	4.74722	0.503074	0.197868	1047	236.384	0.333449	0.112408
G19	-88.474	33.563	49	42	-4.8837	17	-0.949337	0.100603	-0.0250385	1410	-69.8964	0.0985975	-0.0172181
G20	-89.867	43.083	335	16	-0.2834	7	1.73275	0.183624	0.00548089	836	81.1782	0.114512	0.00458481
G28	-85.017	30.267	20	22	-8.3259	20	1.11398	0.118051	-0.00725699	1457	-25.7956	0.0363879	-0.0139553
G36	-86.53	41.65	244	26	-1.52947	10	0.0227234	0.00240805	0.00074773	1006	-54.0637	0.0762635	-0.000667507
G38	-93.27	42.02	329	34	1.73664	9	-1.3867	0.146952	-0.00257937	849	-65.1908	0.0919597	0.00354179
G41	-80.283	38.2	1029	16	-1.65881	9	1.0244	0.108558	0.00544762	1361	-187.479	0.264462	-0.0216982
G43	-79.83	43.5	102	38	4.39283	8	-0.756008	0.080116	-0.001258	834	20.317	0.0286596	0.00191154
G44	-77.55	39.967	290	34	-9.59246	10	1.39502	0.147834	0.021416	1035	123.741	0.174552	0.0173888
G45	-84.9536	44.7189	345	18	-1.70158	6	-0.0737839	0.00781905	0.00147045	756	114.178	0.161062	0.00406965
G46	-91.1	36.8	244	8	-6.5004	13	2.70097	0.286228	0.0189796	1154	166.171	0.234405	0.0185229
G48	-91.475	45.275	334	15	-0.09881	6	1.06889	0.113273	0.00256665	778	61.2662	0.0864235	0.00246619
G50	-85	43.48	248	22	3.86528	8	0.0458146	0.00485508	0.000828513	820	60.4753	0.0853079	0.00623383
G52	-89.732	43.418	294	39	0.1488	7	1.15321	0.122208	0.00203255	816	39.9729	0.0563867	0.0016974
G54	-76.45	36.583	6	14	-12.6816	15	4.48565	0.475355	0.0400936	1149	373.472	0.526828	0.0490488
G60	-80.25	44.367	518	18	3.23036	5	0.0336791	0.00356905	0.00275127	1008	-169.797	0.23952	-0.0104076
G61	-95.808	34.406	263	11	-9.874	16	-0.680557	0.0721202	-0.0186382	1105	161.799	0.228237	0.0260472
G63	-83.63	42.33	271	39	-0.22209	9	-0.191864	0.0203323	0.000674832	800	89.1762	0.125794	0.00327067
G67	-87.7305	44.0534	210	54	2.3136	7	0.217346	0.0230327	0.00106481	748	98.2231	0.138556	0.00369061
G70	-86.134	31.721	105	40	-5.98481	18	-0.410708	0.0435237	-0.0177417	1390	-36.0048	0.0507892	-0.01135
G73	-78.997	37.985	469	18	-10.6513	12	-0.489663	0.0518907	0.00622545	1012	82.3947	0.116228	0.00867886
G79	-89.7	46.183	488	7	0.20175	4	0.55636	0.0589588	0.00117152	833	-21.1895	0.0298904	-0.000728305
G81	-78.67	42.542	428	29	1.81257	8	-1.73385	0.18374	-0.00254652	1046	-125.462	0.17698	-0.00507542
G82	-86.53	41.67	239	26	-1.0347	10	-0.463036	0.049069	-8.93347e-05	1006	-77.2582	0.108982	-0.00095076
G85	-85.717	37.45	212	22	-2.09925	13	1.53302	0.162458	0.011853	1271	27.7319	0.0391193	-0.000559171
G94	-84.783	45.067	411	18	1.5104	5	-0.22512	0.0238565	-0.000891228	779	60.7212	0.0856547	0.000777535
G97	-89.9	46.25	488	6	-2.55784	4	-0.534006	0.0565899	-0.000930225	856	-51.3651	0.0724568	-0.00254773
G103	-91.483	45.283	330	15	3.04505	6	0.476771	0.0505245	0.00204982	776	19.1223	0.0269744	0.00208194
G105	-83.258	30.725	49	42	-11.0157	20	-0.0625059	0.0066239	-0.0604376	1308	108.955	0.153694	0.00693886
G109	-80.66	43.225	300	26	2.84042	7	-1.772	0.187783	-0.00179411	943	-136.18	0.192099	-0.00337703
G115	-89.417	43.1	257	34	0.99079	7	1.23044	0.130393	0.0045176	824	15.7164	0.0221699	0.00361331
G116	-89.417	43.1	257	34	3.66041	7	2.45214	0.259859	0.0072962	824	85.4532	0.120542	0.00588441
G125	-95.386	34.663	170	11	-5.3862	16	-2.9469	0.31229	-0.0162487	1320	-179.857	0.25371	-0.0138777
G131	-95.2	43.333	426	39	5.29928	7	0.426904	0.04524	0.0050961	729	29.7144	0.0419158	0.00733087
G133	-77.5081	40.7918	634	14	0.6114	9	0.419519	0.0444574	0.00127156	1008	-40.4638	0.0570792	-0.00147396
G140	-93.633	45.033	292	47	9.75838	7	-0.0478785	0.0050738	0.00532505	743	14.5774	0.0205632	0.0138234
G141	-81.25	42.917	274	50	5.6376	7	0.159336	0.0168852	0.00234474	968	-65.7644	0.0927688	-0.00192197
G143	-80.1389	37.601	1090	14	-7.29931	9	4.03557	0.427659	0.0394217	1087	269.395	0.380015	0.0235743
G144	-85.25	41.583	294	14	2.018	9	0.191051	0.0202461	0.00103556	906	1.17914	0.00166332	0.00134609
G152	-93.167	32.467	61	14	-5.09942	18	-3.38868	0.359106	-0.027023	1251	-51.0163	0.0719648	-0.00743271
G155	-76.683	36.167	6	18	-13.434	15	6.5976	0.699163	0.160782	1224	469.936	0.662903	0.145655
G167	-83.8	40.35	332	47	-5.5874	10	-0.539921	0.0572167	0.0119784	952	107.27	0.151318	0.0703493
G171	-76.35	41.674	342	18	1.42955	8	-1.71947	0.182216	-0.121545	950	-72.7986	0.102691	-0.107481
G173	-84.689	40.217	309	34	-0.4756	10	-0.736495	0.0780481	-0.00108187	942	-51.2242	0.072258	0.00210169
G177	-91.45	44.15	244	18	3.661	7	-0.0384353	0.00407308	0.00385974	786	86.4743	0.121983	0.00842142
G190	-79.38	44	297	38	4.1602	7	-2.05953	0.218253	-0.00309757	818	-55.1764	0.0778331	-0.000774573
G192	-78.95	44.617	274	25	1.79238	6	-0.96272	0.102022	0.0012793	971	-63.6372	0.0897681	-0.00211368
G193	-88.184	42.351	229	30	0.94526	9	3.71676	0.393874	0.0747868	884	255.094	0.359842	0.076003
G195	-80.775	34.167	90	39	-5.63627	16	-1.51555	0.160606	-0.0221419	1180	13.8933	0.0195982	-0.00177386
G198	-85.383	42.4	271	22	0.2969	9	-0.834139	0.0883957	-0.000403225	905	-45.1815	0.0637341	0.000516429
G199	-93.567	45	291	42	8.36926	7	0.173749	0.0184126	0.00976565	746	6.07522	0.00856985	0.0283047
G200	-85.661	46.429	259	10	3.38116	5	-1.24905	0.132365	-0.0054438	835	-28.7951	0.040619	-0.00363828
G201	-90.079	45.335	500	7	-1.7693	5	0.194598	0.020622	0.00216978	818	35.9295	0.050683	0.0029554
G202	-87.95	46.75	445	25	-1.6971	4	-0.0747375	0.00792011	0.00141678	840	4.01501	0.00566367	-0.00163442
G205	-89.188	38.904	162	23	-2.19255	12	-0.192993	0.0204519	0.00145659	973	87.0651	0.122816	0.0106398
G206	-95.808	34.406	263	11	-8.9032	16	-2.46638	0.261368	-0.0728984	1105	94.8769	0.133836	0.0327761
G208	-93.164	44.822	254	42	0.9063	7	0.70097	0.0742834	0.00284864	738	66.2202	0.0934117	0.00388147
G213	-79.072	37.996	500	18	-8.35439	12	-0.690759	0.0732014	-4.66278e-06	1010	152.942	0.215744	0.0196951
G217	-80.413	43.237	301	33	3.83611	7	0.196751	0.0208502	0.00135009	920	-34.22	0.0482715	-0.000396103
G219	-90.583	36.6	91	21	2.4542	14	2.27918	0.24153	0.00769253	1203	113.102	0.159544	0.00579625
G236	-78.954	33.799	10	34	-4.40384	17	-2.38182	0.252407	-0.00888366	1300	-65.8391	0.0928742	-0.00435685
G237	-91.5	42.986	308	22	5.7642	8	0.943897	0.100027	0.00869917	847	-2.31824	0.00327016	0.00710902
G250	-83.195	30.642	58	31	-3.20733	20	-1.03037	0.109191	-0.0214174	1326	42.4621	0.059898	-0.00605143
G283	-83.254	30.622	34	22	-10.7205	20	1.55545	0.164835	-0.00489804	1315	125.681	0.177289	0.0101875
G284	-84.249	30.522	40	38	-7.45155	20	-2.68869	0.284927	-0.0148202	1511	-154.795	0.218357	-0.0113231
G338	-93.734	44.296	310	22	5.52581	7	0.682939	0.0723727	0.00255086	763	47.3627	0.0668109	0.00341568
G339	-93.5	44.706	281	42	5.46821	7	0.358171	0.0379562	0.0029703	764	28.0788	0.0396086	0.00417403
G340	-93.62	44.471	312	22	4.6832	7	1.8808	0.199313	0.00555613	766	106.698	0.150511	0.00571443
G342	-93.341	44.711	280	34	4.18767	7	1.28666	0.13635	0.00416047	759	61.8932	0.087308	0.00472728
G343	-93.433	44.627	287	22	4.82708	7	0.649567	0.0688361	0.002997	771	30.2944	0.042734	0.00335728
G344	-93.1	44.875	285	52	5.0485	7	0.160837	0.0170443	0.00228307	726	41.1861	0.0580981	0.00426812
G442	-93.35	43.15	374	54	5.0979	7	0.913394	0.0967945	0.0029277	799	16.5586	0.0233579	0.0025047
G486	-93.508	45.333	281	42	3.55365	6	1.41554	0.150008	0.00678859	728	87.9888	0.124119	0.00721562
G496	-93.117	44.758	285	58	3.2585	7	1.23691	0.131078	0.00373129	746	77.3441	0.109103	0.00441708
G498	-93.613	44.45	315	37	3.25494	7	0.821655	0.0870727	0.0054083	767	42.3545	0.0597462	0.007781
G499	-93.694	44.45	306	22	5.6359	7	0.419063	0.0444091	0.00459592	762	21.5102	0.0303428	0.00636346
G505	-93.733	45.133	301	22	5.44441	7	0.0138102	0.0014635	0.00238288	731	19.7901	0.0279164	0.00431975
G509	-94.2	44.9	328	39	6.38733	7	0.796142	0.084369	0.00407252	722	50.5493	0.071306	0.00591545
G513	-93.522	45.4	297	26	3.10463	6	0.641737	0.0680064	0.00423995	725	86.6925	0.12229	0.00667789
G518	-79.48	43.64	74	56	1.953	8	-1.53676	0.162854	-0.00342821	778	81.5948	0.1151	0.00755925
G519	-79.49	43.64	74	56	7.2179	8	-0.298121	0.0315926	0.00013077	777	75.8284	0.106965	0.00584407
G520	-79.5	43.65	74	56	5.8641	8	-1.02787	0.108926	-0.0010025	776	59.814	0.084375	0.00582728
G527	-93.831	44.227	308	26	4.57618	7	1.50111	0.159076	0.0074986	759	60.1184	0.0848044	0.0075536
G528	-93.567	44.589	274	37	5.15274	7	-0.567853	0.0601767	0.000357339	774	-37.9648	0.053554	0.00190787
G536	-79.98	44.85	196	18	4.11216	6	0.192231	0.0203712	0.00337013	1031	-179.956	0.25385	-0.0222469
G538	-79.47	43.64	76	60	4.4099	8	-0.109836	0.0116396	0.000494149	780	139.835	0.197254	0.00571726
G587	-84.187	35.621	262	22	3.8623	14	-0.967242	0.102501	-0.00945167	1309	-142.441	0.200931	-0.0139962
G588	-84.211	35.585	240	28	0.75354	14	-1.57491	0.166897	-0.00561336	1313	-232.377	0.327796	-0.0101621
G597	-93.183	45.425	278	22	2.47833	6	0.464621	0.049237	0.00243249	726	103.542	0.146059	0.00508346
G598	-93.197	45.411	275	22	4.90715	6	1.75	0.185452	0.0124952	725	132.958	0.187554	0.0171757
G599	-85.04	46.7	190	13	2.81067	4	2.50443	0.2654	0.00741595	951	-18.0061	0.0253998	-0.00363377
G603	-89.483	45.783	488	18	0.70486	4	1.50352	0.159332	0.00284324	798	104.42	0.147297	0.00165184
G604	-89.317	45.85	500	14	-1.78086	4	1.85342	0.196411	0.00553706	799	125.221	0.17664	0.00370994
G605	-89.625	45.933	491	18	0.75135	4	0.40294	0.0427005	0.00355664	805	50.4069	0.0711051	0.0013755
G606	-89.375	45.986	501	10	-0.05378	4	1.56717	0.166077	0.00616017	807	26.8961	0.0379403	0.00212482
G607	-84.958	46.427	264	13	0.51947	5	-0.908999	0.0963288	-6.65506e-05	893	-72.5487	0.102339	-0.00229748
G608	-84.958	46.427	264	13	2.23448	5	-0.416175	0.044103	0.00143052	893	-19.4382	0.02742	-0.00215755
G609	-84.958	46.427	264	13	-1.6533	5	0.326611	0.0346117	0.00806439	893	44.8996	0.0633364	0.000911686
G610	-83.01	39.354	197	56	-3.0597	11	1.34399	0.142426	0.0122886	1007	122.95	0.173436	0.0136986
G611	-83.533	40.1	320	36	2.7101	10	0.985907	0.104479	0.00353831	969	56.4258	0.0795955	0.00431679
G612	-84.75	41.417	249	34	4.19349	9	1.16453	0.123408	0.00613156	924	40.431	0.0570329	0.0048943
G613	-81.333	41.199	322	39	1.63157	9	0.447093	0.0473795	0.00151731	981	27.1069	0.0382376	0.00115713
G614	-82.938	39.668	212	37	2.63956	11	-2.14857	0.227689	-0.00480797	963	-115.465	0.162878	-0.00142896
G615	-82.933	40.797	318	43	-0.4901	9	1.46281	0.155017	0.0225954	962	111.746	0.157631	0.0222768
G620	-79.344	39.045	1204	18	-0.1006	7	1.05618	0.111926	0.0201485	1330	-409.037	0.576997	-0.084691
G621	-79.6	39.1	1120	22	-0.95735	7	0.828983	0.0878493	0.00303759	1384	-414.704	0.584991	-0.0168005
G622	-79.383	39.126	950	12	-1.663	8	0.318598	0.0337626	0.00286645	1313	-352.802	0.497671	-0.0183127
G624	-79.4177	39.4943	713	14	-2.29758	9	-1.54084	0.163286	-0.00233139	1207	-165.709	0.233753	-0.0113047
G625	-93.633	45.033	292	47	7.64186	7	1.35403	0.14349	0.0114281	743	212.49	0.299743	0.0223894
G626	-93.633	45.033	292	47	8.6092	7	0.714664	0.0757346	0.00481199	743	49.7143	0.0701281	0.00753513
G627	-93.633	45.033	292	47	12.2082	7	0.309615	0.0328106	0.0270571	743	100.465	0.141718	0.0636025
G628	-93.633	45.033	292	47	13.7467	7	0.515614	0.0546408	0.00985161	743	155.751	0.219706	0.0263208
G629	-93.633	45.033	292	47	9.92203	7	-0.751203	0.0796068	0.000641663	743	-2.56308	0.00361554	0.00901395
G630	-93.633	45.033	292	47	12.1216	7	-0.527849	0.0559374	0.00330538	743	13.1315	0.0185236	0.0164013
G631	-93.633	45.033	292	47	8.87927	7	0.671381	0.0711478	0.00723844	743	183.945	0.259477	0.0186527
G632	-93.633	45.033	292	47	10.3401	7	-0.0229387	0.00243087	0.00364429	743	16.6196	0.023444	0.00874615
G633	-93.633	45.033	292	47	10.1487	7	0.117644	0.012467	0.00302055	743	79.9418	0.112768	0.00958533
G634	-93.633	45.033	292	47	8.51924	7	-0.397191	0.0420913	0.000675044	743	-21.4847	0.0303068	0.00580993
G635	-93.55	44.967	300	54	3.3236	7	0.750794	0.0795634	0.00233839	744	45.2841	0.0638788	0.00443599
G640	-79.44	44.18	228	35	5.21451	7	0.609564	0.0645969	0.00535987	844	66.2695	0.0934813	0.00574688
G642	-91.346	44.083	211	46	-0.1974	7	0.385634	0.0408665	0.00284684	784	30.478	0.042993	0.00352472
G650	-92	44.7	231	25	2.66406	7	-0.988727	0.104778	-0.00174028	768	-9.06267	0.012784	0.00224195
G662	-89.7	45.8	483	35	-2.096	4	0.849212	0.089993	0.00255319	800	53.4874	0.0754506	0.0011127
G670	-88.633	45.867	456	23	-1.23227	4	-0.723864	0.0767096	0.000487579	778	20.2642	0.0285851	0.000584703
G676	-89	45.7	498	5	-1.96996	4	-0.8883	0.0941352	0.000784831	792	30.6997	0.0433057	0.000735076
G683	-88.914	45.16	438	20	-0.07373	4	0.630724	0.0668393	0.00266775	796	0.782369	0.00110363	0.00029685
G684	-88.521	45.044	271	9	-0.9968	5	0.153116	0.0162261	0.00130293	772	45.7624	0.0645535	0.0012807
G691	-88.9	44.8	295	18	-2.11353	5	-1.50322	0.1593	-0.00130134	789	4.21599	0.00594717	0.000399347
G696	-88.931	44.366	246	14	-0.3848	6	0.344448	0.036502	0.00168835	780	18.1857	0.0256532	0.00161827
G697	-88.861	44.349	228	27	-0.95372	7	0.227355	0.0240933	0.00125662	780	69.2018	0.0976177	0.00218844
G698	-89.371	44.349	338	14	-1.48564	6	0.938217	0.0994251	0.00200002	783	53.0639	0.0748532	0.00174226
G700	-89.3	44.1	320	21	0.16524	6	0.800708	0.0848529	0.00230543	782	32.0131	0.0451584	0.00191661
G711	-89.4	43.1	259	44	4.0257	7	-0.318758	0.0337795	0.0010824	823	-70.0475	0.0988106	0.000808146
G716	-89	42.9	237	26	0.06868	8	-0.777221	0.0823639	0.000241617	839	-42.4402	0.0598671	0.00070108
G719	-77.925	41.917	690	15	-0.44485	6	0.176306	0.0186836	0.00308623	998	-79.5039	0.11215	-0.00407882
G723	-81.73	43.22	184	26	7.77413	8	0.135454	0.0143544	0.0110425	940	30.6849	0.0432848	0.00871384
G725	-78.1	44.1	170	30	4.12531	7	0.242844	0.0257348	0.00146602	851	105.183	0.148374	0.00340383
G728	-79.1	43.82	75	60	5.4028	7	-0.382894	0.0405762	-0.000164893	823	52.4168	0.0739404	0.00242416
G738	-78.34	44.1	188	33	1.38358	7	0.672512	0.0712677	0.0104498	844	126.513	0.178462	0.0135998
G740	-79.98	44.82	220	21	0.32261	6	0.834315	0.0884143	0.00449789	1034	-10.6445	0.0150154	-0.0022162
G741	-79.77	44.17	188	22	2.04082	7	-0.598219	0.0633947	-0.00181626	820	35.4194	0.0499634	0.000767661
G743	-82.32	42.98	185	50	8.22842	8	0.248367	0.02632	0.0121173	843	172.752	0.243688	0.0309604
G745	-80.4	43.9	484	28	4.80222	5	1.94856	0.206494	0.0163886	968	-46.5026	0.0655976	-0.000596553
G746	-80.4	43.91	484	26	6.27699	5	-0.395986	0.0419636	0.00164003	969	-148.223	0.209087	-0.00725342
G757	-93.183	45.425	278	22	5.50536	6	0.303429	0.0321551	0.00349094	726	103.688	0.146265	0.0101604
G764	-79.616	38.155	620	12	-5.41544	11	0.266079	0.028197	0.00181075	1092	31.7454	0.0447808	0.00162066
G767	-89.675	43.433	381	21	-2.45101	7	3.35336	0.355363	0.0265079	830	184.3	0.259978	0.0221679
G768	-87.848	44.238	261	14	1.37132	7	-1.04887	0.111151	-0.0018312	752	65.1206	0.0918606	0.00288783
G771	-93.692	44.892	288	39	2.42058	7	1.95485	0.20716	0.0068935	760	147.972	0.208733	0.00931858
G772	-93.692	44.892	288	39	7.92624	7	1.12218	0.11892	0.00663811	760	117.831	0.166215	0.0112088
G774	-86.433	41.083	235	22	4.6985	10	0.556863	0.0590121	0.0124436	947	84.0798	0.118605	0.0196923
G791	-87.516	44.45	211	46	2.517	7	-0.282228	0.0299084	0.00481454	754	219.069	0.309024	0.0225389
G792	-93.125	44.271	254	26	3.11251	7	0.234674	0.024869	0.00276482	802	14.9273	0.0210568	0.00297176
G865	-81.637	31.081	6	13	-11.1124	20	0.354697	0.0375881	-0.00637901	1306	28.8093	0.0406391	0.0146379
G911	-89.58	39.72	171	35	1.34006	12	-2.86639	0.303758	-0.00488003	937	-68.699	0.0969084	0.000251796
G912	-88.93	40.65	219	22	1.8894	10	-0.583125	0.0617951	5.51056e-06	933	-58.4268	0.0824182	0.00054577
G913	-87.65	40.17	198	48	-0.4315	11	1.36248	0.144385	0.00433957	1005	42.9357	0.0605661	0.00341089
G914	-88.92	39.83	198	42	0.13486	11	-0.102968	0.0109118	0.000610613	984	-30.0684	0.0424152	0.0012113
G915	-88.43	39.42	213	30	-0.86847	12	-1.5758	0.166991	-0.00322262	989	-39.1202	0.0551839	0.000249398
G916	-89	38.57	152	38	-1.61427	12	-1.21105	0.128338	-0.0015207	1025	-69.6362	0.0982304	-0.000535755
G917	-89.12	37.75	137	34	-1.44538	13	-0.781054	0.0827701	-0.00167627	1148	-94.657	0.133525	-0.00247099
G918	-89.97	39.22	168	23	-0.5162	12	-1.51569	0.160621	-0.00232291	964	-33.4806	0.0472285	0.000800247
G919	-90.22	39.95	183	25	0.07665	11	-1.65613	0.175504	-0.00322474	972	-124.087	0.17504	-0.00162222
G920	-90.22	39.67	183	33	0.0191	11	0.261974	0.027762	0.00157062	963	19.2806	0.0271977	0.00273971
G921	-90.17	40.55	198	26	-0.18188	10	-0.173045	0.018338	0.000919098	960	-70.9156	0.100035	-0.000122019
G922	-89.83	37.28	152	30	-2.17306	13	-2.62577	0.278259	-0.00498388	1187	-233.487	0.329362	-0.00585268
G923	-90.3	36.92	152	35	0.11829	14	-2.63425	0.279158	-0.00912316	1175	-188.435	0.265811	-0.00770906
G925	-92.28	36.58	244	9	0.2677	14	-2.83539	0.300473	-0.0106449	1143	-146.966	0.207314	-0.00651849
G926	-93.3	37.3	335	38	-0.11783	13	-1.89748	0.20108	-0.00453244	1097	-163.774	0.231023	-0.00400194
G927	-93.33	37.88	320	14	-0.9187	13	-1.97968	0.209791	-0.00293649	1057	-114.956	0.16216	-0.0015009
G928	-92.63	38.22	244	42	-4.91408	13	-1.61301	0.170934	-0.00315692	1002	-43.2173	0.0609633	0.000497245
G929	-87.67	37.92	137	29	3.3001	13	-2.41253	0.255661	-0.00939339	1143	-198.471	0.279968	-0.00844117
G930	-88.85	37.67	137	18	1.1379	14	-1.84879	0.195921	-0.0243249	1172	-36.9295	0.0520936	0.00989637
G931	-85.73	37.55	221	39	-0.70339	13	-2.01725	0.213773	-0.00627462	1246	-264.408	0.37298	-0.0107306
G932	-85.72	37.22	198	26	3.8657	13	-3.20445	0.339583	-0.00969859	1315	-433.806	0.611937	-0.0202142
G933	-85.95	37.15	213	58	1.5488	13	-2.18501	0.231551	-0.00572357	1306	-322.507	0.454936	-0.0112441
G934	-86.1	37.15	213	18	4.2181	13	-2.21425	0.234649	-0.0101532	1300	-316.163	0.445987	-0.0177287
G935	-86.83	36.78	198	22	0.8014	14	-3.98373	0.422165	-0.00739581	1261	-366.35	0.516782	-0.00890385
G936	-87.22	37.32	152	34	0.448725	14	-2.72775	0.289066	-0.00573416	1228	-247.438	0.349042	-0.0063069
G937	-87.47	37.35	122	54	4.3503	14	-2.11524	0.224157	-0.00963819	1207	-165.615	0.23362	-0.00929036
G938	-87.53	37.8	152	40	1.78611	13	-0.908059	0.0962292	-0.00407135	1166	-146.336	0.206425	-0.00679779
G939	-87.58	37.6	137	26	2.425	14	-1.06059	0.112393	-0.00563773	1174	-112.989	0.159385	-0.00532369
G1017	-80.367	43.233	260	33	1.9423	7	-0.7189	0.0761835	-0.000547771	909	-126.304	0.178167	-0.00290306
G1099	-87.072	41.65	185	32	-4.13428	10	0.525599	0.055699	0.00263744	955	21.9343	0.030941	0.00278231
G1106	-96.33	38.28	335	9	-1.1156	13	-4.23199	0.448474	-0.0131872	964	-131.487	0.185479	-0.00112145
G1114	-91.95	43.52	285	24	-2.55218	7	2.1695	0.229907	0.00418591	832	77.7889	0.109731	0.00276934
G1116	-93.75	40.98	346	22	-3.1856	10	1.67619	0.17763	0.0114726	868	152.348	0.214906	0.0158469
G1117	-94.07	40.12	274	19	0.498	11	-2.5747	0.272847	-0.00359458	898	-102.249	0.144235	-0.000121314
G1118	-95.513	39.53	280	17	2.8546	12	-2.12744	0.22545	-0.0132614	958	-115.492	0.162916	-0.00163068
G1344	-89.53	36.9	99	54	-0.2491	15	-0.50939	0.0539813	-0.00279958	1212	-67.9295	0.0958229	-0.00251712
G1345	-88.63	35.8	122	18	-0.4109	15	-0.681223	0.0721908	-0.00455893	1338	-153.778	0.216923	-0.00770341
G1346	-87.98	36.02	110	46	-1.6908	14	1.30215	0.137992	0.000797972	1368	-114.12	0.16098	-0.00709826
G1347	-83.42	36.02	305	28	-0.09119	14	-3.50541	0.371477	-0.0206953	1188	-145.275	0.204928	-0.0133713
G1348	-81.92	34.63	183	18	-1.00532	16	-2.52192	0.267254	-0.00981198	1228	-40.1472	0.0566326	-0.00370289
G1349	-82.82	34.53	192	22	-2.79035	16	-2.97008	0.314746	-0.00657029	1282	-134.724	0.190045	-0.00433484
G1350	-83.23	34.39	251	31	-3.02621	16	-1.04035	0.110248	-0.00639914	1395	-155.924	0.21995	-0.00867251
G1351	-84.22	33.9	305	42	-4.9903	16	-2.64991	0.280817	-0.0108018	1292	-180.165	0.254145	-0.00862596
G1352	-86.12	34.1	305	26	-3.26295	15	2.37164	0.251328	0.00342715	1463	-86.6445	0.122223	-0.00877662
G1353	-87.35	33.17	123	39	-3.76269	17	-1.5484	0.164088	-0.0163939	1397	-34.482	0.0486411	-0.0103276
G1354	-87.67	32.58	30	14	0.5713	18	-4.41178	0.467527	-0.0240239	1397	-257.167	0.362766	-0.018482
G1356	-86.25	30.38	7	38	-3.48766	20	-2.92444	0.30991	-0.0266001	1494	-148.155	0.208991	-0.0185017
G1357	-87.33	30.71	52	27	-7.74032	19	-1.53759	0.162942	-0.0158704	1589	-204.446	0.288396	-0.0218886
G1358	-87.63	31.02	61	26	-8.2785	19	-2.10192	0.222745	-0.0342386	1603	-291.697	0.411475	-0.0546955
G1359	-88.35	30.8	43	18	-4.1659	19	-1.23406	0.130776	-0.0115701	1579	-179.94	0.253828	-0.0146987
G1360	-89.6	31.29	99	18	-5.4222	19	-2.11891	0.224546	-0.0104065	1542	-216.561	0.305486	-0.0113076
G1361	-90.2	31.14	130	26	-3.98847	19	-4.05335	0.429543	-0.0206731	1608	-367.214	0.518001	-0.0219126
G1362	-91.2	31.55	110	26	1.83409	19	-5.00645	0.530545	-0.0169047	1515	-393.011	0.55439	-0.016524
G1363	-91.23	32.14	23	34	0.275235	18	-0.703487	0.0745502	-0.0129319	1341	-27.8195	0.0392428	-0.00732015
G1364	-90.87	32.3	43	38	0.92281	18	-5.02332	0.532333	-0.0396358	1352	-275.168	0.388158	-0.0261699
G1365	-90.15	33.52	40	38	-3.46392	17	0.611274	0.0647781	-0.00261837	1349	5.27647	0.00744311	-0.00415794
G1366	-89.23	33.543	134	37	-0.84079	16	0.0936575	0.00992511	-0.00737223	1438	-139.33	0.196542	-0.012161
G1367	-88.68	33.78	76	27	-1.25461	17	-3.32052	0.351883	-0.0167807	1420	-334.303	0.471576	-0.0192028
G1368	-88.72	34.15	84	50	-2.3809	16	-0.487578	0.0516698	-0.0066947	1411	-222.475	0.313828	-0.0272702
G1369	-89.3	34.31	146	26	-0.78179	16	-2.05853	0.218147	-0.00547665	1442	-312.532	0.440865	-0.0086979
G1370	-90.28	34.26	46	54	-3.5156	16	0.425438	0.0450847	-0.0088506	1372	-131.676	0.185745	-0.0218082
G1371	-83.9	32.79	168	18	-4.74714	17	1.39401	0.147727	0.00547559	1189	273.668	0.386042	0.0320564
G1372	-84.22	31.83	94	34	-2.64809	18	-2.30504	0.244271	-0.018684	1229	-40.9516	0.0577673	-0.0044319
G1373	-83.33	31.4	94	44	-1.813	19	-1.19535	0.126674	-0.0229291	1232	66.0912	0.0932298	-0.00453868
G1374	-82.85	31.21	61	18	-8.14861	19	-0.104035	0.0110248	-0.0142585	1254	145.845	0.205732	0.00559876
G1375	-81.38	31.75	5	30	-4.5304	19	0.428233	0.0453809	-0.011719	1255	173.672	0.244986	0.00689089
G1376	-82.3	32.4	64	18	-4.82891	18	-0.576206	0.0610619	-0.025678	1168	196.872	0.277712	0.00874022
G1377	-82.68	33.46	168	18	-4.56872	17	-4.19663	0.444727	-0.0209465	1202	-100.732	0.142095	-0.00590303
G1378	-83.25	33.55	149	30	-4.58686	17	2.19781	0.232907	0.00365817	1203	262.101	0.369726	0.0204752
G1379	-84.25	32.62	119	13	-6.7299	18	-0.779303	0.0825846	-0.0212749	1218	142.238	0.200644	0.0127281
G1380	-80.17	36.11	268	54	-0.1551	14	0.750299	0.079511	-0.00264115	1110	154.557	0.218022	0.00348565
G1382	-78.03	36.01	64	25	-0.32644	15	2.70656	0.286821	0.00283582	1167	223.153	0.314785	0.0148778
G1383	-77.63	36.43	30	54	-1.1744	15	0.604437	0.0640536	-0.00544306	1132	162.798	0.229647	0.00522213
G1384	-79.15	35.77	122	22	-5.53674	15	1.85244	0.196307	0.00109046	1156	207.888	0.293252	0.00933833
G1385	-78.55	35.91	64	42	0.256	15	1.34423	0.142451	-0.00174113	1136	207.248	0.292349	0.00959929
G1386	-76.53	35.94	3	26	-3.84078	16	2.70106	0.286238	0.00379805	1265	142.476	0.20098	0.00574406
G1388	-79.33	34.5	41	50	-3.6303	17	0.0338796	0.0035903	-0.00697509	1179	188.668	0.266139	0.00709543
G1389	-81.82	33.55	61	50	-1.4999	18	1.75408	0.185884	0.0101066	1205	300.788	0.424299	0.028819
G1390	-80.37	33.21	15	24	-4.02829	18	-1.09576	0.11612	-0.019473	1261	64.8339	0.0914562	-0.0031708
G1391	-79.95	33.06	5	31	-4.38598	18	1.6962	0.17975	-0.00540883	1291	211.771	0.298729	0.0067724
G1392	-78.88	33.72	6	50	-0.9254	18	-0.945896	0.100239	-0.0247158	1311	51.2113	0.0722398	-0.000488499
G1393	-79.72	32.93	3	26	-2.3963	19	-0.964394	0.102199	-0.0126967	1299	126.766	0.178819	0.00151642
G1394	-93.27	34.51	175	22	-2.54461	17	-3.60121	0.381629	-0.0108622	1310	-178.294	0.251506	-0.00703337
G1395	-92.68	34.54	131	18	-2.79782	17	-0.0312212	0.00330858	-0.0168755	1270	76.7779	0.108305	-0.0048469
G1396	-94.42	33.48	105	46	-3.7981	17	0.825749	0.0875066	-0.00223729	1167	189.314	0.267051	0.00524047
G1397	-93.48	33.37	94	39	-1.5777	17	0.124255	0.0131676	-0.0100771	1264	36.3448	0.0512688	-0.00376904
G1398	-92.32	33.11	34	25	0.75265	17	-1.49475	0.158402	-0.0076618	1301	-37.2927	0.0526059	-0.00371713
G1399	-91.63	33.01	34	27	-0.37786	18	-3.2062	0.339769	-0.0125344	1350	-149.734	0.211218	-0.00814353
G1400	-92.33	32.53	46	50	-0.8967	18	-2.46162	0.260864	-0.00928742	1331	-90.4766	0.127628	-0.00508248
G1401	-93.2	32.58	91	26	-2.00551	18	-0.89593	0.0949438	-0.00826934	1226	100.51	0.141782	0.0013518
G1402	-94.37	32.49	91	35	-0.55229	18	-1.36003	0.144126	-0.0125175	1195	101.921	0.143772	0.00109888
G1403	-80.27	32.87	3	18	-3.99615	18	0.684981	0.0725891	-0.0113759	1287	155.361	0.219156	0.00173648
G1405	-93.57	31.51	88	14	-0.622	19	-1.53541	0.162711	-0.022198	1248	106.829	0.150695	0.0018719
G1408	-81.68	32.24	21	18	-5.77313	19	-1.85887	0.196989	-0.0158333	1204	162.345	0.229008	0.0036521
G1409	-85.37	30.82	40	35	-8.13942	19	2.347	0.248717	-0.00827326	1414	339.857	0.47941	0.0384254
G1410	-85.88	31.79	152	38	-3.25956	18	-1.22703	0.130031	-0.0104393	1380	-24.421	0.0344488	-0.00598668
G1411	-86.77	32.28	56	28	-2.47167	18	-1.45799	0.154507	-0.0336091	1365	-36.0431	0.0508432	-0.0138467
G1413	-91.72	30.34	3	26	4.53839	20	-4.77511	0.50603	-0.0422639	1546	-336.664	0.474906	-0.0375451
G1416	-90.52	29.78	3	25	0.84418	20	-4.43746	0.470248	-0.029189	1614	-397.301	0.560442	-0.0310126
G1417	-85.82	33.61	198	54	-0.9283	16	-2.55353	0.270604	-0.0143465	1374	-267.323	0.377092	-0.0147735
G1418	-90.42	30.47	8	38	-2.24126	20	-1.71139	0.18136	-0.0180683	1613	-263.834	0.37217	-0.0240695
G1419	-89.98	29.88	8	50	1.2162	20	-3.91273	0.414641	-0.0410071	1568	-289.382	0.408209	-0.0382392
G1420	-90.42	30.2	1	34	-0.23122	20	-2.4898	0.26385	-0.0390752	1606	-260.263	0.367133	-0.0417587
G1421	-89.83	30.3	6	50	-1.6474	20	-2.73341	0.289666	-0.0165985	1576	-269.775	0.380551	-0.0183
G1422	-87.27	34.63	207	22	-1.98482	15	0.520739	0.0551839	-0.00124062	1411	-148.473	0.209439	-0.00595988
G1423	-91.48	34.83	67	22	-1.7616	16	-0.926481	0.0981814	-0.00881065	1274	-58.5602	0.0826064	-0.00613015
G1424	-91.75	35.17	64	30	-1.28662	16	1.10124	0.116701	-0.0011392	1259	100.117	0.141227	0.00253574
G1425	-92.72	35.18	113	49	-0.8939	16	-2.68656	0.284701	-0.00901401	1183	-48.8494	0.0689081	-0.00315712
G1426	-93.8	35.78	183	17	-0.1466	15	-1.64119	0.173921	-0.00773492	1272	-129.026	0.182007	-0.00709261
G1427	-93.73	36.1	427	42	-0.2995	14	-1.42857	0.151389	-0.00312936	1161	-91.9985	0.129775	-0.00212609
G1428	-94.07	36.43	396	43	-4.0114	14	-0.617491	0.065437	-0.00385739	1129	-30.1837	0.0425778	-0.00154477
G1429	-94.33	35.23	150	34	0.27591	16	-1.99038	0.210925	-0.0135051	1174	12.1664	0.0171622	-0.00188544
G1430	-94.07	34.73	290	17	-1.5056	15	-2.02729	0.214837	-0.00371009	1297	-206.8	0.291717	-0.00423046
G1431	-88.77	31.1	38	16	-1.8403	19	-2.18993	0.232072	-0.0152929	1565	-240.843	0.339739	-0.0171927
G1432	-89.68	32.32	122	18	-3.28525	17	-0.438118	0.0464284	-0.00682314	1452	-135.573	0.191242	-0.0103074
G1433	-88.03	32.43	15	14	-1.2462	18	-1.79119	0.189817	-0.0167945	1391	-121.663	0.171621	-0.0132909
G1435	-88.467	45.883	429	14	-1.00937	4	-1.43573	0.152148	-0.000521384	772	0.500693	0.000706289	0.000123281
G1436	-88.633	45.867	456	23	-0.27154	4	0.0603074	0.00639092	0.00213559	778	23.7452	0.0334955	0.00101551
G1437	-88.417	45.85	414	11	0.00484	4	1.33851	0.141845	0.0035151	770	76.1032	0.107353	0.00199645
G1438	-88.367	45.85	396	11	-0.91427	4	-0.0182094	0.00192969	0.00208263	770	35.8028	0.0505043	0.0012965
G1439	-88.4	45.85	414	11	-1.3372	4	-1.33815	0.141807	0.000369844	769	-45.8156	0.0646285	-5.50143e-05
G1440	-88.667	45.833	461	19	-2.42508	4	0.198184	0.021002	0.00217286	779	60.9178	0.0859321	0.00150147
G1896	-93.05	45.33	268	29	2.26571	6	0.592661	0.0628057	0.00462654	728	76.3999	0.107771	0.00644824
G1935	-84.93	30.55	76	16	-5.85029	19	-3.21079	0.340255	-0.0116877	1462	-206.014	0.290608	-0.0097601
G1936	-84.95	30.57	46	14	-7.0154	19	0.215057	0.0227901	-0.00959092	1442	-36.4148	0.0513676	-0.00927485
G1937	-84.9	30.54	69	14	-12.9001	19	0.380913	0.0403662	-0.00497381	1464	103.306	0.145726	0.00160811
G2375	-89.9	46.25	488	6	-1.13724	4	0.42311	0.044838	0.0034884	856	20.4729	0.0288795	-0.000202142
G2376	-89.7	46.183	488	7	-1.52296	4	1.02392	0.108507	0.00333325	833	17.2529	0.0243373	0.000441948
G2377	-91.28	45.2	335	15	4.47035	6	0.460982	0.0488514	0.00171569	782	6.59449	0.00930234	0.00179562
G2378	-88	43.42	274	18	2.5915	8	0.403465	0.0427561	0.00664754	776	106.355	0.150027	0.0137148
G2379	-88.2	43.33	259	39	4.60285	8	-1.12046	0.118738	-0.0089038	786	16.598	0.0234135	0.0166603
G2380	-88.38	43.28	305	22	1.99271	8	-0.166954	0.0176925	0.000541731	806	40.2188	0.0567336	0.00185215
G2381	-88.43	43.15	274	43	1.9312	8	-0.339106	0.0359359	0.000650564	815	-7.72949	0.0109034	0.00143092
G2383	-88.55	42.8	259	18	-1.1359	8	-0.21691	0.0229865	0.00209242	844	-26.0217	0.0367068	0.00275354
G2384	-88.18	45.15	265	10	2.03356	5	1.40433	0.14882	0.0028284	770	15.2111	0.0214571	0.00120933
G2385	-88.8	45.32	472	15	0.43334	4	2.40316	0.254669	0.0109395	795	62.9896	0.0888546	0.00437589
G2386	-88.17	45.48	320	2	-1.73737	5	1.43212	0.151765	0.0106492	762	136.695	0.192825	0.0163562
G2387	-87.62	45.7	271	32	1.3022	5	-0.399264	0.0423109	-0.000756749	759	87.2417	0.123065	0.00765827
G2388	-87.83	46.07	347	10	-1.02306	5	-0.976107	0.10344	-0.00546849	787	53.0686	0.0748598	0.00446758
G2389	-87.53	46.3	427	18	-1.88057	4	1.68484	0.178546	0.00628098	832	74.3735	0.104913	0.00195865
G2391	-88.22	46.57	488	12	-0.439201	4	0.384166	0.040711	0.0013343	825	-16.5851	0.0233953	-0.00103526
G2392	-88.45	46.57	472	12	-1.4309	4	-0.302093	0.0320135	-0.00102475	821	-17.8189	0.0251358	-0.00197642
G2393	-88.85	46.6	421	15	0.867595	4	0.771554	0.0817634	0.010726	816	38.6553	0.0545281	0.00421748
G2394	-88.88	46.35	488	5	-0.3202	4	-0.698579	0.0740301	-0.000783772	809	-35.6858	0.0503392	-0.00182027
G2395	-88.88	46.15	503	21	-1.9	3	0.678685	0.0719219	0.00162381	804	2.47597	0.00349266	-0.000695042
G2396	-88.62	46.08	503	58	-3.3437	3	2.31748	0.245589	0.00888896	787	74.5444	0.105154	0.002897
G2397	-89.07	46.18	518	6	1.33665	3	-0.138104	0.0146352	0.000425797	811	-36.5373	0.0515404	-0.00120961
G2398	-89.42	46.25	509	6	-0.64112	4	0.588363	0.0623502	0.00181319	826	25.6469	0.0361781	-0.000105938
G2399	-89.95	46.48	463	37	-0.8747	4	-0.136315	0.0144456	-4.03755e-05	870	-15.4186	0.0217498	-0.00503931
G2400	-90.4	46.42	448	9	2.52202	4	0.171109	0.0181328	0.00145521	861	-74.2041	0.104674	-0.00366
G2401	-90.58	46.28	457	7	1.78263	4	0.568794	0.0602764	0.00157602	838	-15.7417	0.0222056	-0.00195879
G2402	-90.17	46.27	457	11	0.236679	4	0.678777	0.0719316	0.000985649	875	-21.0772	0.029732	-0.00212045
G2403	-89.97	46.15	488	12	1.14072	4	0.238793	0.0253055	0.0010539	849	-52.3559	0.0738544	-0.00225065
G2404	-90.08	45.9	488	5	0.14553	4	1.25223	0.132702	0.00457271	830	71.6662	0.101094	0.0025648
G2405	-90.63	46.15	457	11	-1.81562	4	-0.202482	0.0214575	0.0039923	831	-26.8246	0.0378394	-0.00837416
G2409	-91.58	45.63	442	11	3.1817	5	1.68989	0.179082	0.00733541	768	109.633	0.154651	0.00651426
G2410	-91.47	45.82	396	16	0.43529	5	1.03671	0.109863	0.00364439	768	115.48	0.162899	0.00431792
G2411	-90.97	45.9	320	9	0.32848	5	-0.76941	0.0815362	-0.00118456	798	15.6388	0.0220605	-0.000224289
G2412	-90.62	45.83	457	14	0.141713	4	0.770483	0.0816499	0.00318924	819	-3.66137	0.00516481	-0.000644387
G2413	-90.3	45.6	472	15	-1.51239	4	0.395027	0.0418619	-6.5173e-05	820	12.9761	0.0183044	-0.00116052
G2414	-90.32	45.3	472	7	0.96842	5	-1.09228	0.115751	-0.00165953	819	-10.7666	0.0151876	-0.000630831
G2415	-88.2	43.6	305	14	3.5606	7	0.367718	0.0389679	0.00120639	777	58.076	0.0819234	0.00518108
G2416	-88.22	43.87	283	22	2.93124	7	0.507687	0.0538008	0.001345	764	78.7626	0.111104	0.0039805
G2417	-87.87	43.85	229	33	4.59958	8	0.645126	0.0683655	0.00048334	754	147.887	0.208613	0.00662711
G2418	-87.73	44.07	223	54	2.7971	7	-0.0151934	0.00161008	2.08977e-05	748	84.8166	0.119644	0.00361952
G2419	-88.07	44.15	250	35	-0.3539	7	-0.297022	0.0314761	-0.000376096	753	56.5944	0.0798334	0.00297952
G2420	-87.73	44.28	226	22	4.34577	7	-1.44428	0.153054	-0.00298736	746	51.4399	0.0725623	0.00225234
G2421	-87.87	44.42	244	30	4.81997	7	-1.42106	0.150593	-0.00327031	749	50.5332	0.0712833	0.00253038
G2422	-89.7	45.57	472	38	-0.7144	4	2.1699	0.229949	0.014354	799	98.1037	0.138387	0.009308
G2423	-89.48	45.42	503	16	-0.20662	4	0.974746	0.103296	0.00384425	803	48.44	0.0683306	0.00179008
G2424	-90.65	45.13	396	7	2.79467	5	-0.586286	0.0621301	-0.00182686	808	-4.209	0.00593731	0.000498698
G2425	-92	45.57	381	38	1.9513	6	0.274671	0.0291075	0.000356173	755	89.9551	0.126893	0.00318759
G2426	-78.75	42.1	427	18	2.09745	7	-0.00471143	0.000499281	-0.000767784	1126	-186.966	0.263739	-0.0224007
G2427	-79.17	41.75	457	18	0.027943	8	-2.39898	0.254226	-0.036198	1136	-222.874	0.314391	-0.0631846
G2429	-78.42	41.73	518	18	0.55938	8	-0.196177	0.0207893	0.000868761	1051	-71.093	0.100285	-0.013888
G2430	-77.95	41.83	579	15	-1.11841	7	0.590024	0.0625262	0.0192446	986	62.5662	0.0882573	0.00551892
G2431	-77.77	41.72	518	13	0.6468	7	1.77671	0.188282	0.0178998	931	168.294	0.237399	0.0167046
G2433	-77.3	41.73	457	31	-0.52218	7	2.35369	0.249426	0.0144938	853	128.021	0.180589	0.0115417
G2434	-76.72	41.88	457	18	-1.87981	7	1.92583	0.204085	0.016218	911	151.971	0.214374	0.0134531
G2435	-76.23	41.9	457	14	-7.47032	8	-1.35679	0.143782	-0.0118859	953	69.6557	0.0982579	4.14723e-05
G2437	-76.6	41.52	427	12	0.6514	8	-2.07387	0.219773	-0.048919	992	-59.1661	0.0834611	-0.0341642
G2438	-77.0289	41.4839	330	8	-0.4015	8	-2.78953	0.295613	-0.0132031	940	22.9333	0.0323502	-0.00234601
G2439	-76.58	41.3	305	13	-0.94549	9	-1.88658	0.199925	-0.00788646	1023	5.98238	0.00843888	0.00280004
G2440	-76.523	41.12	152	39	0.0772	9	-1.87237	0.198419	-0.00805496	1028	-48.2616	0.0680789	-0.00647702
G2441	-76.37	40.83	366	18	-4.61636	9	-0.112537	0.0119258	-0.00458422	1097	-14.7091	0.020749	-0.00865005
G2447	-75.7979	40.8425	300	36	-4.3654	9	-0.267128	0.0283082	-0.00212676	1126	-69.1483	0.0975422	-0.00898863
G2449	-75.93	41.05	335	18	-5.84589	9	0.636271	0.0674271	0.00540459	1106	57.362	0.0809162	-0.00240582
G2457	-77.27	42.22	381	18	-0.9191	7	-0.447372	0.0474091	-0.00145479	848	122.12	0.172265	0.0107278
G2458	-77.57	42.48	518	18	1.81036	7	-0.0661131	0.00700616	0.00059744	890	34.0901	0.0480883	0.00162264
G2459	-77.98	42.23	533	18	1.81468	7	0.375746	0.0398187	0.0287573	960	33.2123	0.04685	-0.00239312
G2460	-78.2904	42.2505	471	14	3.0721	7	0.225627	0.0239102	0.00585222	1024	-87.4037	0.123294	-0.013038
G2485	-76.58	41.77	399	30	-2.5266	8	-1.92128	0.203603	-0.00767664	907	-29.7247	0.0419304	-0.00265014
G2550	-78.6	34.68	21	31	-6.97462	17	-1.04531	0.110774	-0.00548725	1249	65.8468	0.092885	0.00100718
G2551	-78.5	34.65	20	28	-6.32643	17	-0.640716	0.0678982	-0.00607751	1265	39.5037	0.0557248	-0.000972766
G2552	-78.63	34.72	22	17	-8.9714	17	0.276501	0.0293015	0.000481115	1239	173.227	0.244358	0.00928895
G2553	-78.47	34.6	18	18	-6.16368	17	-0.417246	0.0442165	-0.0046596	1275	57.2468	0.0807537	0.00200294
G2554	-78.47	34.59	18	18	-7.0105	17	0.0974231	0.0103242	-0.00200085	1276	58.64	0.0827189	0.00202848
G2555	-78.47	34.59	18	18	-6.80834	17	-0.896356	0.094989	-0.00725158	1276	33.3837	0.0470918	-0.000550566
G2592	-89.5	44.5	259	58	-1.4454	6	2.08286	0.220726	0.00266097	783	68.9149	0.097213	0.00180052
G2594	-95.97	36.92	210	16	-0.029	14	-3.98446	0.422243	-0.0116739	983	-35.369	0.0498923	0.00142304
G2595	-96.27	36.39	244	16	-1.0002	15	-5.04469	0.534598	-0.0105315	976	-72.5468	0.102336	-0.000189024
G2596	-83.53	35.08	1036	14	-2.4111	12	-1.01053	0.107088	-0.00699237	1913	-652.015	0.919747	-0.162003
G2599	-86.63	41.23	216	22	0.14532	10	-0.893701	0.0947076	-0.000706412	959	-37.1869	0.0524567	8.75997e-05
G2604	-95.55	43.45	468	17	3.0701	7	1.75794	0.186293	0.0077593	705	158.291	0.223289	0.0119423
G2624	-79.5	44.6	224	31	1.74864	6	-0.320388	0.0339523	0.00068278	999	-155.986	0.220037	-0.00359004
G2625	-80.33	43.3	268	40	-0.2229	7	-3.04908	0.323118	-0.00697616	905	-15.0477	0.0212266	-0.0026768
G2626	-79.43	43.95	340	42	0.0268	6	0.276449	0.029296	0.00159891	824	62.0069	0.0874684	0.00165748
G2628	-79.28	44.95	282	14	0.57423	5	0.445361	0.047196	0.00285278	1047	-139.288	0.196483	-0.00602336
G2629	-79.8885	43.3702	250	50	1.3667	7	0.77317	0.0819347	0.00212517	914	-12.7845	0.0180341	8.78818e-05
G2638	-89.27	35.48	61	23	-3.28287	16	-0.430012	0.0455694	-0.00197204	1311	-54.6207	0.0770492	-0.00365351
G2639	-87.78	35.9	168	32	-1.20701	14	-1.10192	0.116773	-0.00278601	1393	-297.595	0.419794	-0.00867956
G2640	-87.55	35.95	244	15	-2.2488	14	-2.45757	0.260434	-0.00600333	1395	-382.908	0.540139	-0.0121116
G2641	-86.3	36.08	213	14	-0.3744	14	-0.805459	0.0853564	-0.00323237	1331	-240.868	0.339774	-0.00844681
G2642	-85.1608	35.3962	472	18	-9.02882	14	3.71965	0.39418	0.0266785	1425	50.3256	0.0709905	-0.00941803
G2643	-84.1	36.23	305	27	-2.74782	14	-1.45337	0.154017	-0.00985967	1337	-244.873	0.345424	-0.014796
G2644	-83.8	35.6	549	18	-1.76548	14	-4.2124	0.446398	-0.0258551	1445	-365.951	0.516219	-0.035985
G2645	-83.4249	35.6112	1538	18	1.12081	9	-3.36154	0.35623	-0.0153342	1784	-752.414	1.06137	-0.0729969
G2646	-83.4986	35.5628	2025	18	7.15562	7	1.94539	0.206158	0.0280869	1920	-777.349	1.09655	-0.200856
G2647	-83.4727	35.5944	1768	14	0.20929	8	0.147578	0.0156392	-0.000311877	1844	-715.777	1.00969	-0.0499798
G2648	-83.32	35.55	716	18	-2.24204	12	-1.57633	0.167047	-0.0110232	1579	-356.289	0.50259	-0.0392238
G2649	-83.1815	35.5723	1622	14	-2.11108	9	2.04562	0.216779	0.0153671	1724	-515.537	0.727228	-0.0702039
G2650	-82.18	35.63	457	36	-4.6241	15	-2.73563	0.289901	-0.0242761	1243	91.1789	0.128619	-0.00212327
G2651	-81.78	35.73	351	50	-1.1883	15	-0.862304	0.0913804	-0.0191617	1306	-64.1701	0.0905198	-0.021848
G2652	-81.47	35.72	335	36	-2.91435	15	-2.76368	0.292874	-0.0120745	1237	-90.031	0.127	-0.00740196
G2653	-80.72	35.23	244	50	-3.2978	15	0.569088	0.0603076	-0.0019075	1155	158.748	0.223934	0.00523623
G2654	-88.27	36.03	137	35	-0.00256	14	0.801984	0.0849881	-0.00564992	1354	-124.395	0.175474	-0.0269753
G2655	-78.883	42.251	494	14	1.11386	7	-0.721423	0.0764509	-0.000611778	1126	-175.94	0.248185	-0.0133177
G2657	-77.917	42.25	497	18	-2.81759	7	0.940032	0.0996174	0.0266955	947	194.105	0.273809	0.0259696
G2658	-80.775	34.167	90	39	-4.08307	16	-3.01796	0.31982	-0.0198953	1180	-56.8804	0.0802368	-0.00389191
G2666	-83.83	35.59	524	18	-8.61482	14	4.1969	0.444755	0.0219967	1442	81.4846	0.114944	-0.0355807
G2671	-84.67	45.58	215	18	1.91655	6	-0.134406	0.0142433	-0.00018418	785	38.4109	0.0541833	0.00100944
G2672	-89.63	46.02	484	7	0.04272	4	1.25977	0.133501	0.00178987	814	56.3142	0.0794381	0.000552259
G2673	-91.2	45.52	366	12	0.52875	5	-0.245032	0.0259666	-0.000414458	782	-15.5289	0.0219054	-0.000679356
G2674	-89.62	46	484	7	-1.36967	4	0.0289919	0.00307234	-0.000721587	812	-24.0678	0.0339506	-0.00256874
G2675	-84.2	35.58	244	18	-1.1421	14	-0.21756	0.0230553	-0.01329	1317	-162.378	0.229054	-0.0209266
G2676	-84.92	43.25	260	22	2.75886	8	-1.43587	0.152163	-0.00315798	817	3.21674	0.00453761	0.00233326
G2707	-89.179	38.898	165	23	-1.7883	12	0.359425	0.0380891	0.0168848	974	165.74	0.233797	0.0463051
G2711	-87.921	46.833	260	13	-0.83858	5	-0.03656	0.00387435	0.000892499	835	33.5967	0.0473923	0.000192691
G2712	-87.455	45.667	237	19	1.37724	5	0.220024	0.0233165	0.00563709	753	139.783	0.197181	0.0166905
G2713	-86.958	46.47	203	26	0.4214	5	-1.61056	0.170675	-0.00297888	823	-19.3109	0.0272404	-0.00117829
G2716	-88.51	44.87	266	9	-2.08373	6	-0.645711	0.0684275	-0.000234835	774	41.905	0.0591122	0.00198263
G2717	-88.52	44.88	254	9	-2.72596	6	-0.159456	0.0168979	0.00191662	772	57.1362	0.0805976	0.00660962
G2718	-88.85	44.98	330	5	-0.57716	5	-0.286421	0.0303527	-0.000528484	788	-21.1991	0.0299039	-0.000710531
G2719	-88.49	44.9	264	21	-2.02858	6	-0.374736	0.0397117	-0.000420816	773	20.108	0.0283648	0.000777535
G2720	-88.55	44.89	260	9	0.27085	6	0.350231	0.0371148	0.000257301	775	71.1057	0.100303	0.00122104
G2721	-88.6	44.89	257	22	-1.8688	5	0.857406	0.0908613	0.00338338	774	118.304	0.166882	0.00538153
G2722	-88.71	45.07	346	9	-0.73066	5	0.191334	0.0202761	0.000625555	784	67.1516	0.0947256	0.00140018
G2723	-88.52	44.88	254	9	-0.84735	6	-0.36511	0.0386916	-0.000136174	772	54.1217	0.0763453	0.00145167
G2724	-88.7	45.01	313	9	-1.07494	5	-0.567322	0.0601205	-0.000686383	782	-11.6382	0.0164171	-0.000183381
G2725	-88.66	44.88	267	12	-0.61907	5	1.83101	0.194036	0.00250413	777	66.5005	0.0938071	0.00161798
G2726	-88.63	45.08	321	9	-0.54896	5	-0.160537	0.0170125	-0.000230914	776	24.1385	0.0340503	0.00041966
G2727	-88.57	44.98	296	13	0.20742	5	0.494419	0.0523947	0.000702809	775	20.2895	0.0286208	0.000531946
G2728	-88.75	45.02	325	9	-2.40647	5	0.316919	0.0335847	0.00178818	783	39.7591	0.0560851	0.00221073
G2729	-88.53	44.94	267	9	-0.812	5	1.26685	0.134251	0.00215336	774	77.4595	0.109266	0.00181702
G2730	-88.58	44.91	262	9	-0.79713	5	2.204	0.233563	0.00491712	775	99.8465	0.140846	0.00359963
G2731	-88.6	44.89	257	22	-1.43541	5	1.40953	0.149371	0.00296617	774	31.6505	0.0446469	0.00171151
G2732	-88.6	44.89	257	22	-1.06367	5	1.41807	0.150276	0.00319083	774	40.1318	0.0566108	0.0018451
G2733	-88.89	45.01	376	15	2.44476	5	1.98095	0.209926	0.0079723	795	21.0091	0.0296359	0.00292563
G2734	-88.63	44.98	284	9	-0.52691	5	-0.157721	0.0167141	-0.000735554	776	-8.01112	0.0113007	-1.78303e-05
G2735	-88.66	44.95	287	9	-1.02139	5	-0.248912	0.0263778	0.000117947	777	13.6732	0.0192877	0.00057102
G2736	-88.62	45.11	336	11	-1.45945	5	1.63382	0.17314	0.0255065	780	137.268	0.193633	0.0194737
G2737	-88.58	45	305	9	-1.17628	5	1.27346	0.134952	0.00250201	777	86.4076	0.121889	0.00231088
G2738	-88.57	44.89	271	9	-1.89873	5	0.57619	0.0610602	0.00458564	773	101.982	0.143858	0.00665165
G2739	-88.51	44.87	266	9	-2.0015	6	1.23618	0.131001	0.00245538	774	94.3829	0.133139	0.00400109
G2740	-88.51	44.89	269	9	-0.7015	6	0.778008	0.0824473	0.000865794	773	111.48	0.157256	0.00191139
G2741	-88.58	45	305	9	-1.03761	5	2.10403	0.222969	0.00600333	777	95.3876	0.134556	0.00409024
G2742	-88.7	45.09	370	7	-0.34275	5	-0.35571	0.0376954	7.19552e-05	786	18.9714	0.0267615	0.000527996
G2743	-88.72	44.87	294	10	-1.63426	5	-0.162338	0.0172033	0.00246365	782	35.4825	0.0500524	0.00258638
G2744	-88.66	44.88	267	12	-1.0182	5	1.66046	0.175963	0.00486943	777	126.215	0.178042	0.00465647
G2745	-88.66	44.88	267	12	1.56566	5	0.464501	0.0492243	0.00134521	777	0.936858	0.00132155	0.000467819
G2746	-88.55	45	276	9	1.1001	5	2.55993	0.271282	0.00336886	773	105.585	0.148941	0.00221468
G2748	-88.83	45.02	391	5	-1.51126	5	-1.80724	0.191517	-0.00318871	794	-81.5554	0.115044	-0.00197981
G2749	-88.62	45.05	326	13	-0.77496	5	2.32065	0.245925	0.00575536	780	114.652	0.161731	0.00404426
G2750	-88.82	45.03	360	5	0.5088	5	-0.728397	0.0771899	-0.000373023	791	-11.5868	0.0163446	-1.00154e-05
G2751	-88.63	44.89	270	16	-0.51304	5	2.0908	0.221567	0.00581894	777	74.4527	0.105025	0.00394791
G2752	-88.52	44.9	269	9	-0.80481	5	1.32455	0.140366	0.00297147	773	68.008	0.0959337	0.00222709
G2753	-88.89	44.98	355	5	-2.69711	5	0.229626	0.024334	0.00173784	792	68.6581	0.0968507	0.0026689
G2754	-88.5	44.99	270	14	-1.62604	5	0.692321	0.0733669	0.00253168	773	58.4349	0.0824296	0.00224162
G2755	-88.63	45.08	321	9	-3.29139	5	-1.74664	0.185096	-0.00521384	776	30.1297	0.0425017	0.000378329
G2756	-88.61	45.1	316	11	0.87793	5	-0.642384	0.0680749	-0.000838029	778	15.5976	0.0220023	0.000103681
G2757	-88.54	44.93	270	9	-0.90513	5	1.17895	0.124936	0.00160972	774	86.1476	0.121522	0.0016232
G2758	-88.62	45.11	336	11	0.06171	5	0.264156	0.0279932	0.00144822	780	53.5088	0.0754808	0.00173366
G2759	-88.89	44.98	355	5	-2.40085	5	-0.207142	0.0219513	-1.80153e-05	792	27.7173	0.0390987	0.000526868
G2760	-88.89	44.98	355	5	-0.86387	5	-0.27403	0.0290396	3.17917e-05	792	-0.791777	0.0011169	0.000155108
G2761	-88.84	44.98	328	26	0.6882	5	0.0393793	0.00417312	0.000210768	788	-23.9717	0.033815	-0.000277187
G2762	-88.83	45.02	391	5	1.58	5	-1.40043	0.148407	-0.00209083	794	-101.177	0.142723	-0.00308066
G2763	-88.6	44.89	257	22	0.02774	5	0.189988	0.0201335	0.00110773	774	-0.40892	0.000576832	0.000614772
G2764	-88.58	45	305	9	0.01346	5	0.95958	0.101689	0.00214594	777	31.2956	0.0441463	0.00132443
G2765	-88.66	44.88	267	12	-2.0913	5	2.54416	0.269611	0.00441269	777	133.154	0.18783	0.00335869
G2766	-88.77	45.01	338	17	-0.38192	5	-0.694632	0.0736118	-0.000815669	789	-53.5426	0.0755284	-0.00151557
G2767	-88.55	45	276	9	0.05396	5	1.42208	0.150701	0.0020866	773	52.1756	0.0736001	0.0012776
G2768	-88.5	44.87	251	13	0.79973	6	0.645495	0.0684046	0.00114577	771	51.085	0.0720617	0.00227675
G2769	-88.52	45.09	303	8	-0.16429	5	-0.0365893	0.00387745	-0.000686669	773	27.132	0.038273	0.000211452
G2770	-88.54	44.93	270	9	0.83715	5	1.84246	0.19525	0.00781546	774	77.6504	0.109535	0.00650622
G2771	-88.96	45.06	403	12	-0.72076	5	-0.609547	0.0645951	-0.000701113	799	-2.98887	0.00421617	-0.00015246
G2772	-88.71	44.87	293	10	-0.89631	5	0.391382	0.0414757	0.00079172	783	28.5091	0.0402156	0.000798554
G2773	-88.82	45.03	360	5	-3.08338	5	-0.469234	0.0497258	-0.001077	791	29.3702	0.0414303	0.000536601
G2774	-88.54	44.89	258	9	-0.80575	6	1.8522	0.196282	0.00210991	772	152.071	0.214515	0.00268583
G2775	-88.52	45.11	320	8	0.35188	5	-0.620665	0.0657733	-0.000331164	775	50.9374	0.0718535	0.0011687
G2776	-88.51	45.09	284	8	-1.50952	5	0.385421	0.040844	0.000720294	773	102.167	0.144119	0.0017393
G2777	-88.63	44.92	302	13	-0.59108	5	2.04785	0.217015	0.00883068	779	195.414	0.275656	0.011608
G2778	-88.57	44.98	296	13	-0.42395	5	-0.425021	0.0450405	-7.83136e-05	775	-29.5539	0.0416894	-4.82433e-05
G2779	-88.58	44.91	262	9	-1.93559	5	1.1615	0.123087	0.00229218	775	45.8431	0.0646673	0.00152192
G2780	-88.57	45.05	297	9	-2.30756	5	-1.43055	0.151599	-0.00213852	774	5.09369	0.00718528	-8.46938e-05
G2781	-88.7	45.09	370	7	1.329	5	-0.0327078	0.00346612	0.000579075	786	9.56628	0.0134944	0.000249962
G2782	-88.64	44.98	293	9	-2.23425	5	1.71826	0.182088	0.00285278	780	74.7386	0.105428	0.00189263
G2783	-88.8	45	350	17	-0.64248	5	0.725586	0.0768921	0.00638706	789	78.6195	0.110902	0.00599233
G2784	-88.62	44.89	272	26	-0.33018	5	1.34235	0.142252	0.00307638	776	24.4372	0.0344717	0.00186837
G2785	-88.96	45.06	403	12	-0.994854	5	-0.0507305	0.00537603	0.000194057	799	26.9816	0.0380609	0.00037847
G2786	-88.52	44.95	275	9	-1.53994	5	0.619695	0.0656705	0.00165116	772	62.8644	0.088678	0.00239481
G2787	-88.84	45.08	396	17	-0.63507	5	-0.674201	0.0714467	-0.000548831	794	-24.8728	0.0350861	-0.000310055
G2788	-88.88	45.11	390	14	0.193156	5	-0.567145	0.0601017	-0.000927576	794	-17.4557	0.0246234	-0.000836076
G2789	-88.92	45.05	412	9	-1.03183	4	0.292181	0.0309631	0.00206943	800	-4.95032	0.00698304	-0.000843158
G2790	-88.93	44.98	355	5	0.4115	5	-1.21807	0.129082	-0.00158111	796	-58.6241	0.0826965	-0.00144067
G2791	-88.78	45.09	383	21	0.30145	5	0.424201	0.0449536	0.00206328	790	76.0029	0.107211	0.00271122
G2792	-88.5	45.1	273	8	-0.0233	5	-0.16533	0.0175204	1.1339e-05	769	35.8678	0.0505959	0.000777112
G2793	-88.56	44.89	257	9	-1.78712	6	0.479404	0.0508036	6.98358e-05	773	51.1707	0.0721826	0.00156466
G2794	-88.75	45.06	352	9	-1.3334	5	0.838304	0.0888371	0.00143741	789	20.7406	0.0292572	0.000518827
G2795	-88.52	45.04	283	9	-1.4693	5	0.534379	0.0566294	0.000855091	772	42.0332	0.059293	0.000854273
G2796	-88.6	44.95	306	9	-1.58322	5	0.418674	0.0443679	0.000571827	779	28.6047	0.0403505	0.000105091
G2797	-88.55	45.01	270	9	-1.29003	5	0.647811	0.0686501	0.00139248	773	10.5536	0.0148872	0.000800853
G2798	-88.75	45.07	358	9	-2.46278	5	-0.05067	0.00536962	-0.000345851	787	8.53661	0.0120419	-0.000311846
G2799	-88.89	45.04	379	9	-0.63965	5	-0.859959	0.0911319	-0.000909031	794	-56.2412	0.0793351	-0.00107221
G2800	-88.51	45.03	275	9	-2.48017	5	-0.279537	0.0296232	0.00036836	773	5.98773	0.00844643	0.000465153
G2801	-88.52	44.88	254	9	-1.52909	6	-0.618881	0.0655843	-0.00150343	772	-3.36168	0.00474206	0.000386454
G2802	-88.52	44.88	254	9	-2.29013	6	-1.52531	0.161641	-0.00666884	772	38.3848	0.0541465	0.0041169
G2804	-91.28	43.15	335	17	-4.3211	8	0.804117	0.0852142	0.00542875	812	23.5935	0.0332815	0.00516725
G2805	-91.38	42.8	305	22	-0.97978	8	0.175385	0.018586	0.00218229	844	0.277441	0.000391365	0.00297599
G2806	-91.28	42.55	335	22	-2.69753	8	-0.0410201	0.004347	0.0027302	870	-59.5823	0.0840482	0.00164831
G2807	-90.95	42.58	335	30	-1.38221	8	0.52304	0.0554278	0.00310478	886	-78.731	0.11106	0.000580754
G2808	-89.93	42.3	274	22	-5.98196	8	1.68244	0.178292	0.00839937	921	-31.7601	0.0448015	0.00256409
G2809	-90.12	42.3	244	20	-2.57232	8	0.715897	0.0758653	0.00258053	916	-54.7425	0.077221	0.000441948
G2810	-90.28	42.27	244	40	-3.1297	8	-0.0474915	0.00503279	0.00201063	911	-37.107	0.052344	0.00103949
G2811	-90.08	42.27	244	26	-2.00981	8	1.11858	0.118539	0.00372069	919	-60.659	0.085567	0.00062815
G2812	-90.1	42.32	244	26	-4.19619	8	-1.24455	0.131888	-0.000426009	912	-110.492	0.155863	-0.00119762
G2813	-89.93	42.32	274	26	-3.65301	8	0.903477	0.0957436	0.00265175	917	-28.8505	0.0406972	0.000804055
G2814	-90.12	42.33	274	26	-5.2568	8	1.63398	0.173157	0.00495527	910	-14.2663	0.0201244	0.00177809
G2815	-89.87	42.77	305	26	-4.35205	7	2.22474	0.235761	0.00896844	859	-6.01981	0.00849168	0.00348731
G2816	-90.92	43.65	396	26	-2.24223	7	2.43274	0.257803	0.00664341	794	72.2114	0.101863	0.00454884
G2817	-90.78	43.52	305	11	-1.9295	7	1.15387	0.122278	0.00381712	793	34.2087	0.0482556	0.00292126
G2818	-90.73	43.68	335	22	0.19129	7	0.406504	0.0430782	0.00223602	798	27.8582	0.0392974	0.00245688
G2819	-90.38	43.58	335	26	-2.79204	7	2.14171	0.226962	0.00451018	809	85.0872	0.120026	0.00332244
G2820	-90.5	43.4	335	19	-2.8629	7	3.25992	0.345461	0.0130505	809	85.4091	0.12048	0.00872245
G2821	-90.58	42.62	305	43	-3.7898	8	1.14286	0.121112	0.00423148	891	-45.3413	0.0639595	0.0012697
G2822	-90.67	42.65	305	38	-0.87753	8	0.884443	0.0937265	0.00410759	882	-43.3359	0.0611306	0.00185441
G2823	-90.47	42.72	305	46	-3.5608	8	1.44025	0.152627	0.00539081	872	22.7855	0.0321418	0.00329649
G2824	-91.47	43.75	213	26	-1.36816	8	0.397737	0.0421491	0.00252172	792	74.4656	0.105043	0.0039678
G2826	-89.88	42.88	305	14	-2.04	7	1.90276	0.20164	0.00386905	850	4.47184	0.00630808	0.00155475
G2827	-90.55	42.7	305	30	-1.39903	8	0.335354	0.0355383	0.00232355	876	-66.4711	0.0937657	0.00056171
G2828	-89.92	43.1	335	15	-3.2796	7	1.95551	0.20723	0.00412974	835	54.6706	0.0771196	0.00253531
G2829	-89.92	43.08	335	15	-1.9384	7	2.04687	0.216912	0.00518735	835	14.9499	0.0210887	0.00256917
G2830	-89.78	43.17	229	43	-4.2208	7	1.51944	0.161019	0.00562713	825	55.6093	0.0784438	0.00452796
G2831	-89.8	43.03	335	27	-0.91271	7	1.39014	0.147316	0.00732799	841	-5.29933	0.00747536	0.00407791
G2832	-89.83	43.08	335	18	-5.18183	7	2.07951	0.220371	0.00833579	837	46.6707	0.0658348	0.00491193
G2833	-89.87	43.03	335	16	-4.01706	7	0.994849	0.105426	0.00633407	841	9.77554	0.0137896	0.00404605
G2834	-89.88	43.08	335	16	-2.8698	7	1.92976	0.204501	0.00406934	837	28.1763	0.0397461	0.00211565
G2835	-89.87	43.05	335	17	-4.09758	7	2.22571	0.235864	0.0044519	839	58.2822	0.0822142	0.00254096
G2836	-89.85	43.07	335	16	-2.3609	7	2.14609	0.227426	0.0051386	838	58.5892	0.0826473	0.0031203
G2837	-90.38	43.72	335	22	-1.05368	7	1.79679	0.19041	0.00370903	809	73.7468	0.104029	0.00286187
BU49	-95.067	42.333	378	23	1.3268	8	0.541906	0.0574271	0.00399124	811	13.2185	0.0186463	0.00469462
BU109	-93.95	44.233	293	54	2.112	8	0.65812	0.0697425	0.0029579	755	104.554	0.147486	0.00612352
BU118	-93.167	44.767	273	50	4.5576	7	0.740601	0.0784832	0.0033891	746	48.2679	0.0680878	0.00519927
BU336	-91.083	45.067	334	17	0.032921	5	0.31377	0.0332509	0.00059779	787	4.9847	0.00703153	0.000337449
BU337	-91.333	45.1	318	15	0.47324	6	-0.477189	0.0505688	-0.00048938	783	-22.2931	0.0314472	0.000399771
BU338	-91.383	45.183	317	15	1.06026	6	-0.732722	0.0776483	-0.000202195	780	-18.1891	0.025658	0.00117985
BU340	-91.367	45.317	304	23	-0.20555	6	-0.176479	0.0187019	0.000157051	777	23.4075	0.0330192	0.00152658
BU341	-91.317	45.417	325	24	2.22227	6	0.476597	0.0505061	0.000848309	778	65.1267	0.0918692	0.00162433
BU342	-91.5	45.433	397	15	-0.23534	5	0.641757	0.0680085	0.00308973	774	78.5801	0.110847	0.0027857
BU343	-91.067	45.5	360	15	-0.13416	5	0.911517	0.0965956	0.00158026	785	42.2538	0.0596042	0.000897721
BU345	-89.683	46.033	492	7	1.1278	4	1.91434	0.202867	0.0040545	817	54.4529	0.0768125	0.000399488
BU346	-89.717	46.017	497	11	0.92275	4	2.08546	0.221001	0.00281463	817	39.7218	0.0560325	0.000672444
BU350	-89.167	46.033	513	15	0.0031676	4	1.35172	0.143245	0.00206434	805	38.3009	0.0540281	0.000536037
BU352	-88.133	45.917	381	27	2.24432	5	1.16976	0.123962	0.0018418	770	87.7223	0.123743	0.00185596
BU353	-88.133	45.85	329	38	1.2179	5	2.21599	0.234834	0.00331905	761	113.573	0.160209	0.00258567
BU361	-88.333	45.783	402	9	-1.53455	4	3.84579	0.407547	0.00582848	770	170.141	0.240005	0.00346026
BU362	-88.417	45.7	451	7	0.55984	4	1.63252	0.173002	0.00341125	776	90.8343	0.128133	0.00200252
BU365	-89.35	45.6	475	35	0.2289	4	1.85908	0.197011	0.00245008	795	63.347	0.0893587	0.000826766
BU367	-89.017	45.483	469	7	1.2461	4	2.0648	0.218812	0.00266415	793	54.7716	0.0772621	0.00102355
BU370	-89.25	45.417	515	7	0.46283	4	1.07786	0.114223	0.00268746	801	65.8122	0.0928362	0.000823099
BU371	-88.983	45.15	451	26	-0.1737	4	0.630724	0.0668393	0.00266775	801	-4.34722	0.00613229	0.000114049
BU372	-88.517	45.05	271	9	-1.5258	5	0.0984094	0.0104287	0.00146464	772	37.4727	0.0528599	0.00139313
BU373	-89.083	45.017	399	14	-0.4815	5	0.661699	0.0701218	0.00178129	799	75.069	0.105894	0.00172576
BU374	-88.983	44.917	354	13	1.17247	5	0.534304	0.0566215	0.00142321	797	47.3115	0.0667387	0.00102228
BU375	-89.267	44.883	396	21	0.57139	5	2.07087	0.219455	0.00291424	803	75.0132	0.105815	0.00135321
BU376	-88.483	44.867	256	13	-0.28333	6	1.33636	0.141617	0.00208024	771	105.259	0.148481	0.00323738
BU378	-88.867	44.817	287	14	1.34462	5	1.35528	0.143622	0.00210461	786	74.9507	0.105727	0.00152404
BU380	-88.683	44.683	244	26	3.15155	6	-0.632179	0.0669935	-0.00133695	777	47.8602	0.0675127	0.000842565
BU381	-88.967	44.583	259	11	2.4313	6	0.450435	0.0477337	0.00130569	783	52.078	0.0734624	0.00183268
BU382	-89.133	44.583	335	14	1.43997	6	0.704091	0.0746142	0.000976641	794	36.7861	0.0518913	0.00105232
BU383	-88.917	44.567	253	14	2.3077	6	0.876707	0.0929067	0.00229112	779	44.1305	0.0622515	0.0022151
BU386	-89.183	44.35	274	31	-1.95249	6	0.937194	0.0993167	0.00217487	780	51.2836	0.0723418	0.00189701
BU391	-89.717	43.417	294	36	-2.51863	7	0.372164	0.0394391	0.00221397	819	5.75824	0.00812271	0.00185335
BU399	-89.5	43.133	283	46	3.6743	7	-0.24047	0.0254832	0.00119049	826	-65.6733	0.0926403	0.000817597
BU403	-89.2	42.783	268	18	1.0895	8	-0.00408295	0.00043268	0.00126501	850	-38.9044	0.0548794	0.000946951
BU407	-87.933	46.867	256	8	1.20001	4	0.0713544	0.00756159	1.23988e-05	832	-45.9572	0.0648283	-0.00167455
BU408	-87.9	46.85	252	13	1.73884	5	-1.29901	0.137659	-0.0031283	833	-55.8114	0.0787289	-0.00267511
BU409	-87.833	46.85	256	13	1.70554	4	-0.857825	0.0909057	-0.00180863	835	-70.9835	0.100131	-0.0028812
BU410	-87.917	46.833	256	13	0.00355	5	-2.26592	0.240125	-0.00503475	835	-61.9862	0.0874392	-0.00301337
BU411	-88	46.783	445	21	0.19541	4	-0.665314	0.0705049	-0.000767452	833	-61.6035	0.0868993	-0.00223005
BU412	-87.917	46.767	445	13	1.16124	4	2.73848	0.290203	0.00700795	841	71.0718	0.100256	0.000717443
BU413	-87.933	46.767	445	21	3.11101	4	2.13992	0.226772	0.00481856	840	65.8594	0.0929028	-4.42936e-05
BU414	-87.967	46.75	445	17	1.87799	4	0.986348	0.104526	0.00115997	840	33.5939	0.0473883	-0.000735499
BU415	-87.95	46.75	445	25	1.332	4	0.139506	0.0147838	-0.000448051	840	-41.3293	0.0583001	-0.00296598
BU416	-87.933	46.75	446	25	2.6859	4	1.60237	0.169807	0.00293226	840	43.1367	0.0608496	-0.000516429
BU417	-87.933	46.75	446	25	1.8133	4	0.981934	0.104058	0.0013875	840	17.2675	0.0243579	-0.00169768
BU418	-87.967	46.75	448	17	1.512	4	-0.159304	0.0168818	-0.0004844	839	-45.8429	0.0646671	-0.00200252
BU419	-87.933	46.733	445	11	1.50314	4	0.175567	0.0186052	-0.000250837	841	-24.8566	0.0350633	-0.00225361
BU420	-87.967	46.717	500	11	1.76519	4	-0.421105	0.0446255	-0.000497752	840	-64.4776	0.0909536	-0.00258257
BU421	-88.083	46.733	552	16	0.98624	4	-0.43558	0.0461594	-0.000816623	833	-25.1785	0.0355174	-0.0019169
BU422	-87.85	46.7	512	16	0.96293	4	-0.389868	0.0413152	-0.00137425	844	-50.9346	0.0718495	-0.0031385
BU423	-87.983	46.683	528	6	1.10973	4	1.33883	0.141879	0.00209083	837	-5.23378	0.00738289	-0.00108797
BU424	-88.017	46.667	549	7	1.56043	4	-0.0173707	0.00184081	-0.000200807	835	-28.4161	0.0400844	-0.0018647
BU425	-88.05	46.617	509	6	2.08848	4	0.540181	0.0572443	0.000941564	828	-32.9854	0.04653	-0.00220043
BU426	-88	46.6	512	6	0.21638	4	-0.281584	0.0298401	-0.00161544	831	-1.01618	0.00143345	-0.00206638
BU427	-87.917	46.75	445	17	3.03763	4	1.91627	0.203072	0.0045282	842	73.9713	0.104346	0.000289319
BU428	-84.7	45.617	215	22	1.32272	5	0.317792	0.0336772	0.000224555	793	69.1356	0.0975243	0.000792629
BU429	-84.733	45.3	274	14	2.12731	6	-0.627244	0.0664705	-0.0181177	773	92.5032	0.130487	0.0299338
BU430	-83.95	45.283	255	14	1.37171	6	0.175072	0.0185528	-0.00059832	742	176.638	0.24917	0.00453656
BU431	-83.467	45.317	195	18	1.5522	6	-0.151156	0.0160184	-0.00145511	748	139.549	0.196851	0.00310619
BU432	-85.283	45.183	274	18	4.13019	6	-0.813149	0.0861713	-0.00307447	777	6.51021	0.00918345	7.17584e-05
BU433	-84.783	45.067	411	18	3.35414	5	0.181436	0.0192272	0.000417743	779	11.0654	0.0156091	0.000306105
BU434	-84.7	45.05	411	34	2.0312	5	1.01061	0.107097	0.00107138	770	59.711	0.0842297	0.000944694
BU435	-84.3	44.983	396	17	0.6379	5	0.678913	0.071946	0.00137679	753	140.002	0.19749	0.00327829
BU436	-84.15	45.083	280	13	1.04719	6	1.63919	0.173709	0.00210673	739	204.868	0.288992	0.00531382
BU437	-83.8	44.933	232	10	3.59425	6	1.29472	0.137205	0.00153554	732	152.234	0.214745	0.00398924
BU438	-85.717	44.75	259	34	2.9337	6	0.871621	0.0923677	0.000669745	779	47.6653	0.0672378	0.00152192
BU439	-85.167	44.633	315	22	1.80674	6	0.36492	0.0386714	-0.000691576	767	98.6041	0.139093	0.00221383
BU440	-84.6	44.767	381	12	2.75406	6	1.27373	0.13498	0.00132359	748	147.268	0.20774	0.00367749
BU441	-84.483	44.817	351	12	3.82647	6	2.51202	0.266205	0.0049097	743	154.655	0.21816	0.00562698
BU442	-84.1	44.733	335	13	2.0235	6	1.18838	0.125935	0.00113073	741	127.146	0.179355	0.00291717
BU443	-83.4	44.683	188	38	2.4892	6	1.70224	0.18039	0.00257831	740	158.573	0.223687	0.00481022
BU444	-86	44.433	251	21	3.65997	7	-1.02018	0.108111	-0.00302933	800	14.3304	0.0202148	0.000312876
BU445	-85.967	44.2	274	16	1.61933	7	0.246374	0.0261088	-0.000112967	818	12.9849	0.0183168	0.00085385
BU446	-85.333	44.317	395	14	-0.030607	6	-0.33149	0.0351288	-0.00475721	800	-17.3222	0.0244351	-0.00237154
BU447	-84.7	44.433	349	18	3.03909	6	1.42085	0.150571	0.00181849	728	158.169	0.223117	0.00435883
BU448	-84.483	44.25	378	15	1.42042	6	3.17348	0.336301	0.00617713	736	214.141	0.302072	0.00721957
BU449	-83.967	44.417	271	14	1.88405	6	0.935655	0.0991536	0.00050019	747	73.6231	0.103854	0.00223189
BU450	-86.317	43.983	186	31	2.35967	8	-0.965866	0.102355	-0.00296458	831	0.49192	0.000693914	-6.73996e-05
BU451	-85.833	43.85	253	36	0.5519	7	0.703938	0.074598	-0.000722414	852	27.8114	0.0392314	-0.000238113
BU452	-85.417	44	312	18	1.66121	7	0.0443393	0.00469874	-0.00067781	833	15.9628	0.0225175	0.000636614
BU453	-84.8	44.017	357	34	-1.0118	7	0.977262	0.103563	0.000160018	765	114.096	0.160946	0.00343064
BU454	-84.183	44	229	22	2.49466	7	0.994737	0.105415	0.000640073	731	151.613	0.213869	0.00459158
BU456	-85.867	43.7	253	13	0.28547	7	1.62111	0.171793	0.00148467	862	34.5024	0.0486699	0.000506555
BU457	-85.4	43.683	324	22	1.88155	7	-0.0266348	0.00282255	-0.00233993	851	-24.8786	0.0350943	-0.00137183
BU458	-84.95	43.767	290	14	1.72914	7	-1.2064	0.127845	-0.00289305	796	-13.6682	0.0192807	-0.000208067
BU459	-84.733	43.617	240	46	3.0268	8	-0.286314	0.0303414	-0.000971873	780	55.7372	0.0786242	0.00213399
BU460	-84.833	43.467	248	22	1.67728	8	-2.20285	0.233441	-0.00499448	802	-26.6712	0.037623	-0.00029214
BU462	-83.817	43.5	181	30	2.09309	8	0.212244	0.022492	0.000914436	764	68.6396	0.0968246	0.00427532
BU463	-86.083	43.35	235	18	0.33841	8	-2.14421	0.227227	-0.00577549	853	-107.144	0.15114	-0.00245731
BU464	-85.85	43.167	215	22	4.42427	8	-0.627205	0.0664664	-0.00206402	868	-49.882	0.0703647	-0.000572008
BU465	-85.35	43.267	255	22	3.02609	8	-1.19391	0.126521	-0.00253592	866	-72.4756	0.102236	-0.00110156
BU466	-85.05	43.233	255	22	3.63019	8	-0.38584	0.0408884	-0.00105125	833	-1.34899	0.00190292	0.000671964
BU467	-84.833	43.167	232	50	2.3036	8	-1.17786	0.124821	-0.00149845	804	-9.03487	0.0127448	0.00392835
BU468	-83.467	43.217	259	22	2.06587	8	-0.699764	0.0741556	-0.00331662	779	30.2757	0.0427076	0.00200379
BU469	-83.25	43.383	216	14	2.86449	8	-0.940002	0.0996142	-0.0026828	780	41.1956	0.0581115	0.00149089
BU470	-85.117	43.133	255	14	2.2878	8	0.108613	0.01151	-0.000460238	846	24.6145	0.0347218	0.00102566
BU471	-85.467	42.833	239	31	1.16842	8	0.675849	0.0716213	0.000663387	906	-42.4015	0.0598125	-0.00015404
BU472	-84.883	42.8	260	26	3.07761	8	0.0226109	0.00239613	4.1255e-05	816	24.0824	0.0339712	0.00327787
BU473	-84.45	42.883	254	22	1.8792	8	1.40146	0.148516	0.00189691	769	126.442	0.178362	0.0043151
BU474	-83.8	42.8	259	39	2.2634	9	-1.41973	0.150452	-0.00286231	784	30.8404	0.0435042	0.00212637
BU475	-86.133	42.583	192	26	2.4195	9	-1.39334	0.147656	-0.00464265	875	-24.9427	0.0351848	-0.000410632
BU476	-85.417	42.55	274	14	0.4253	9	-1.26657	0.134221	-0.00160972	912	-95.4238	0.134607	-0.000845386
BU477	-84.783	42.45	285	26	3.12498	9	-0.804931	0.0853004	-0.001659	819	28.0293	0.0395388	0.00213187
BU478	-84.7	42.583	285	26	4.34359	9	-2.09337	0.221839	-0.00554659	798	-19.9267	0.0281091	0.00146112
BU479	-83.983	42.367	280	22	0.25458	9	-0.831799	0.0881477	-0.000219575	814	31.8199	0.0448859	0.00151303
BU480	-84.017	42.433	280	14	0.7459	9	-0.667294	0.0707147	-0.000129286	805	53.7081	0.0757619	0.00193509
BU481	-83.75	42.45	322	50	1.1486	9	-1.05467	0.111766	-0.000581788	819	5.7073	0.00805085	0.00127446
BU482	-83.633	42.333	271	39	1.25123	9	-0.973134	0.103125	-0.000506548	800	71.025	0.10019	0.00235786
BU483	-83.616	42.33	271	26	0.74324	9	-1.00763	0.106781	-0.000378321	796	61.7507	0.087107	0.00196443
BU484	-83.3	42.583	297	44	2.7218	9	0.607169	0.0643431	0.00066042	799	133.009	0.187626	0.00447309
BU485	-86.2	42.233	198	34	3.85369	10	-1.33925	0.141923	-0.00474756	873	20.6776	0.0291683	0.00144589
BU486	-85.517	42.317	283	42	2.9579	9	-1.40073	0.148439	-0.00291424	915	-99.5512	0.140429	-0.00177541
BU487	-85.117	42.183	280	22	2.6876	9	-0.0910741	0.00965134	-0.000676941	874	-11.2026	0.0158026	0.00125447
BU488	-84.417	42.183	306	44	1.9263	9	-0.517816	0.0548742	-0.00112108	816	37.716	0.0532031	0.00252107
BU489	-86.183	42.083	244	25	2.40524	9	-1.26691	0.134257	-0.00237272	910	-95.6909	0.134984	-0.00111848
BU490	-85.7	41.95	274	17	1.0291	10	-1.47775	0.156601	-0.00330846	912	-39.5828	0.0558364	-0.000462402
BU491	-84.983	41.8	300	18	1.863	9	-0.692496	0.0733854	-0.000440739	909	-58.9061	0.0830943	-8.88693e-05
BU492	-84.283	41.95	320	32	1.73405	9	0.136468	0.0144618	0.000477935	879	10.226	0.014425	0.00150753
BU512	-89.7	46.183	488	7	1.0358	4	0.879069	0.093157	0.00352072	833	-26.7096	0.0376772	-0.000250809
BU518	-79.6	43.117	198	26	-1.77699	8	-1.12669	0.119398	0.000523503	891	-89.7264	0.12657	7.80075e-05
BU519	-79.767	43.383	99	60	-2.4697	8	-0.506265	0.0536501	0.00150809	836	15.4629	0.0218123	0.00340017
BU520	-79.55	43.767	81	56	-1.8858	8	-2.20896	0.234089	-0.00253804	764	29.0434	0.0409693	0.00426163
BU521	-79.517	44.033	340	38	-1.52047	6	1.66315	0.176248	0.00765438	827	-2.4053	0.00339297	0.00349383
BU522	-79.633	44.233	244	26	-3.83932	6	1.74762	0.185199	0.00771903	859	33.1185	0.0467177	0.00357508
BU523	-79.5	44.517	224	22	-1.79132	6	-0.967504	0.102529	0.00127368	975	-178.154	0.251308	-0.00508106
BU524	-79.383	44.767	224	26	-0.68796	6	-0.495626	0.0525227	0.00257131	1024	-181.587	0.256151	-0.00845528
BU525	-79.467	45.083	282	16	-1.96203	5	-0.796004	0.0843544	0.0024876	1083	-323.613	0.456496	-0.0118365
BU609	-82.5	40.217	255	26	-3.14025	10	-1.29734	0.137482	-0.0022996	955	-39.268	0.0553923	-0.000246436
BU642	-80.5338	37.3602	1200	18	-5.94987	8	0.882066	0.0934746	0.00553875	1136	-2.94872	0.00415953	-0.00378528
BU643	-79	37.983	451	18	-6.0236	12	-2.62884	0.278584	-0.00565257	1013	19.2068	0.0270936	0.00085385
BU644	-79.067	38	451	18	-8.83825	12	-1.70216	0.180382	-0.00546923	1001	77.1529	0.108834	0.00869282
BU645	-76.9	40.067	119	18	-3.08836	11	-0.932881	0.0988596	-0.000772221	1030	-55.319	0.0780343	-0.000460851
BU646	-78.633	40.117	311	32	-2.7434	11	-2.67953	0.283956	-0.00558156	1021	-135.649	0.19135	-0.00348706
BU766	-84.867	34.317	224	22	-13.3703	15	3.18838	0.33788	0.0626254	1366	109.535	0.154513	0.0229791
BU767	-80.05	36.78	300	14	-3.63265	14	-4.65054	0.492829	-0.0121211	1113	-79.1991	0.11172	-0.00285482
BU768	-79.4	37.083	153	18	-0.1754	14	-4.07754	0.432107	-0.00649717	1051	-70.7294	0.0997725	-0.00117843
BU769	-78.267	37.533	91	14	-1.0466	13	-2.13855	0.226627	-0.00571615	1060	-11.5086	0.0162343	-0.00102454
BU770	-77.467	38.533	4	12	-2.0338	13	-1.55738	0.165039	-0.0022286	1009	45.0985	0.063617	0.0010409
BU785	-81.1	37.617	983	30	-5.14416	10	-1.37555	0.14577	-0.00109999	1053	-67.267	0.0948884	-0.0011213
BU787	-76.317	41.35	616	12	-2.49413	7	0.62005	0.0657082	0.00337692	1070	-37.8222	0.0533529	-0.00295159
BU788	-78.6	41.55	418	17	-0.72309	8	-0.837548	0.0887569	-0.000985013	1069	-129.171	0.182212	-0.00466634
BU827	-78.467	34.6	18	18	-7.11353	17	-0.725074	0.0768378	-0.00647078	1275	44.2251	0.062385	8.09698e-05
BU876	-78.467	42.617	430	26	3.63496	8	-2.09898	0.222434	-0.00877027	994	-112.876	0.159225	-0.00893912
BU905	-88.5	42.933	259	14	0.9876	8	0.605453	0.0641613	0.00493609	833	31.4072	0.0443037	0.00643075
BU920	-91.67	36.75	300	26	-3.77956	13	-1.25481	0.132975	-0.00643888	1126	-60.9059	0.0859153	0.0217426
BU942	-87.967	46.5	442	31	2.1703	4	1.18154	0.125211	0.00437666	826	-1.72364	0.00243141	-0.00105614
BU1018	-91.5	43.667	351	28	-1.05809	7	1.20348	0.127536	0.00564833	794	44.8469	0.0632621	0.00488781
BU1106	-79.267	39.567	814	14	-2.52098	9	0.495173	0.0524747	0.00270484	1192	-194.819	0.274816	-0.00948503
BU1212	-78.75	41.617	518	22	2.68737	8	-1.63235	0.172984	-0.0252691	1109	-103.266	0.145669	-0.0481133
BU1216	-77.5	41.867	549	22	1.4982	7	0.394606	0.0418173	0.0108501	885	51.4789	0.0726173	0.00758111
BU1220	-76.167	41.583	335	18	2.08127	8	-1.23266	0.130628	-0.00389025	976	-49.9064	0.0703991	-0.00374069
BU1226	-76.05	40.617	152	26	1.11497	10	-1.46657	0.155416	-0.0304808	1119	-141.609	0.199757	-0.0540339
BU1227	-75.833	40.067	183	26	-0.43689	11	-1.18795	0.12589	-0.00980138	1164	-115.736	0.16326	-0.0154858
BU1228	-75.533	40.233	91	42	0.189	12	-3.43904	0.364443	-0.0212697	1140	-220.747	0.311391	-0.0194694
BU1232	-76.05	40.817	274	22	-0.19108	9	-0.89279	0.0946111	-0.00402642	1138	-165.485	0.233437	-0.013676
BU1235	-76.0825	41.2739	360	18	2.40521	8	-0.905459	0.0959536	-0.00128703	1022	-62.0847	0.0875781	-0.00429817
BU1240	-76.5	42.25	309	14	-0.62393	8	-1.45917	0.154632	-0.00378851	906	-41.675	0.0587877	-0.00143954
BU1398	-86.2	35.15	300	26	-4.51139	14	1.94267	0.205869	0.00379381	1489	-176.802	0.249401	-0.0133699
BU1423	-85.92	35.42	335	22	-3.74541	15	2.93923	0.311477	0.0196409	1435	12.5844	0.0177518	-0.0109971
BU1442	-84.867	34.325	285	22	-21.0839	15	6.46364	0.684967	0.134759	1385	320.183	0.451658	0.066312
BU1451	-81.933	30.846	6	14	-7.19127	20	-1.25759	0.13327	-0.0387831	1305	56.9386	0.0803189	-0.00451964
BU1459	-86.533	33.567	204	46	-8.2703	16	4.2221	0.447426	0.0197554	1397	215.125	0.30346	0.0129227
BU1479	-79.5	36.067	215	46	-1.7604	14	2.72757	0.289047	0.00441481	1128	207.169	0.292237	0.00808005
BU1591	-94.2	31.817	107	42	-2.1523	18	-0.595871	0.0631459	-0.00889543	1175	186.746	0.263428	0.00484831
BU1650	-79.867	43.954	297	24	1.88092	6	0.730412	0.0774035	0.00478751	817	19.8085	0.0279423	0.00326461
BU1663	-82.05	40.683	290	22	0.66994	9	-0.346122	0.0366794	0.00249427	951	-43.3193	0.0611072	0.00167483
BU1670	-79.617	44.222	234	26	0.27042	6	-2.3712	0.251282	-0.0119378	855	-21.8751	0.0308575	0.0119663
BU1691	-81.65	44.15	203	54	0.0748	7	-1.17727	0.124758	-0.00298842	1031	-165.033	0.232799	-0.00845386
BU1726	-93.867	44.87	314	44	4.31496	7	0.806351	0.0854509	0.0677866	744	63.2375	0.0892043	0.100881
BU1740	-91.45	45.3	335	11	0.97369	6	1.15423	0.122316	0.00367936	776	72.3914	0.102117	0.00529379
BU1746	-82.467	40.35	302	44	-3.9462	10	-2.92013	0.309453	-0.0569538	962	-39.5733	0.055823	-0.00545742
BU1843	-91.467	45.267	330	15	1.96597	6	0.612509	0.064909	0.00169916	778	47.8856	0.0675485	0.00195893
BU1853	-93.183	45.417	277	22	2.1785	6	0.443087	0.046955	0.00268884	725	51.2684	0.0723204	0.00358439
BU1854	-93.2	45.417	277	22	2.50777	6	-0.987982	0.104699	0.00101861	726	36.009	0.0507951	0.00454559
BU2331	-89.5	43.133	283	46	7.09207	7	0.157854	0.0167282	0.00277298	826	-27.1242	0.038262	0.00207884
BU2753	-79.45	42.34	442	26	1.80185	7	-0.521289	0.0552422	-7.06836e-05	1124	-264.957	0.373754	-0.00614185
BU2754	-77.48	42.39	488	18	1.34259	7	-0.559429	0.059284	-8.49898e-05	879	-22.7454	0.0320852	-0.000335587
BU2759	-77.56	43.03	183	35	0.86752	8	-1.10571	0.117175	-0.000705776	813	36.5807	0.0516016	0.00139003
BU2760	-81.46	44.06	282	20	0.841261	6	-1.0119	0.107233	-0.000832943	1109	-244.808	0.345332	-0.0111975
BU2761	-81.26	44.83	198	13	-0.27	6	-1.81699	0.192551	-0.00247975	916	-30.2468	0.0426668	-0.00246041
BU2762	-79.97	44.85	259	18	-0.73618	6	-0.551379	0.0584309	0.000667096	1050	-198.915	0.280594	-0.00498373
BU2765	-78.88	44.43	274	22	2.66588	6	-0.700797	0.0742651	0.00049701	914	-67.3084	0.0949468	-0.00173013
BU2768	-79.13	42.92	183	39	0.7688	8	-1.07439	0.113856	-8.68973e-05	996	-116.62	0.164507	-0.00149949
BU2770	-79.78	45.08	305	24	-1.24783	5	1.59598	0.16913	0.0102433	1111	-66.2078	0.0933943	-0.00868408
BU2771	-80.17	42.85	183	30	0.367909	8	0.424128	0.0449458	0.00108993	943	-53.3454	0.0752503	-8.74586e-05
BU2777	-79.52	43.98	305	38	0.654	6	0.790943	0.0838181	0.00181584	812	91.6432	0.129274	0.00177245
BU2778	-80.25	44.37	518	18	1.52435	5	0.368801	0.0390827	0.00205767	1008	-154.114	0.217397	-0.00468327
BU2782	-80.27	43.42	305	46	0.5319	7	-0.655515	0.0694665	0.000462357	899	-60.31	0.0850747	-0.000420648
BU2783	-80.27	43.42	305	46	-0.9644	7	-0.427448	0.0452977	0.000969435	899	-31.8442	0.0449202	7.74432e-05
BU2784	-80.3	43.26	305	38	-1.9823	7	0.405798	0.0430034	0.00225371	920	-49.7783	0.0702184	6.77099e-06
BU2785	-80.3	43.27	305	38	-0.182	7	0.956276	0.101339	0.00287577	918	-27.6648	0.0390246	0.000600925
BU2786	-80.37	43.28	274	30	0.59984	7	0.94468	0.10011	0.00265991	908	-17.8009	0.0251104	0.000692193
BU2788	-80.38	43.28	274	30	0.77493	7	0.0165521	0.00175407	0.00158013	907	-47.7275	0.0673255	5.27573e-05
BU2789	-80.33	43.29	305	34	-0.27788	7	0.158258	0.016771	0.0015188	917	-53.6234	0.0756424	-0.000100013
BU2790	-80.13	43.42	305	39	-0.8078	7	1.24049	0.131458	0.003602	902	-16.0972	0.0227071	0.0011979
BU2791	-80.1	43.88	450	18	0.37082	5	0.747407	0.0792045	0.00296935	901	-42.0346	0.059295	-0.000561146
BU2792	-80.1	43.89	450	46	-0.0886	5	0.215639	0.0228518	0.00228932	900	-72.5978	0.102408	-0.00124487
BU2808	-79.95	43.47	282	35	0.27076	7	-0.125176	0.0132652	0.000731633	914	-85.6931	0.120881	-0.00073028
BU2810	-80.4	43.27	305	30	-0.36276	7	0.00235717	0.000249795	0.000874924	920	-43.9239	0.0619601	-0.000120467
BU2811	-80.81	43.96	366	22	0.603266	6	-1.78993	0.189683	-0.00121868	968	-210.698	0.297215	-0.00419519
BU2812	-81.06	43.96	358	22	0.173286	6	-1.23364	0.130732	-0.000547877	1017	-240.215	0.338853	-0.00594296
BU2813	-81.2	44.6	236	18	1.8165	6	0.0686429	0.00727425	0.00127998	956	-75.4723	0.106463	-0.00194497
BU2814	-80.3	44.35	488	12	0.75683	5	-0.803847	0.0851856	0.000515873	1001	-199.189	0.280981	-0.00598668
BU2817	-81.87	45.7	246	13	-0.96956	5	-0.725385	0.0768708	0.000293967	855	-22.8424	0.032222	-0.000459581
BU2823	-78.13	44.2	187	18	0.98975	6	0.545525	0.0578106	0.0016448	844	13.1819	0.0185947	0.000801657
BU2852	-79.96	44.86	259	18	1.82506	6	-0.577544	0.0612037	0.000314208	1053	-238.148	0.335937	-0.00565096
BU3199	-88.521	45.11	271	8	-0.35757	5	-0.665896	0.0705666	-0.00115234	774	43.7768	0.0617526	0.000614044
BU3255	-91.35	44.083	213	46	1.9829	7	0.162948	0.017268	0.00508434	784	42.7799	0.0603463	0.00693166
BU3256	-91.733	44.15	213	27	3.75185	7	-0.632456	0.0670229	0.00165253	783	-27.2846	0.0384883	0.00473687
BU3257	-91.7	44.167	213	15	2.7979	7	1.38573	0.146849	0.00938597	782	98.0528	0.138316	0.0113919
BU3258	-91.4	44.4	268	22	1.78882	7	-0.68749	0.0728549	-0.00214848	787	-27.6621	0.0390208	0.00557351
BU3259	-92.033	44.567	210	16	1.15552	7	-0.485546	0.0514545	0.00106142	769	34.8943	0.0492227	0.00413496
BU3260	-92.033	44.583	210	16	2.13736	7	-0.603405	0.0639443	0.00147143	770	70.5897	0.0995755	0.00565335
BU3261	-91.983	44.633	268	19	3.26026	7	-0.862079	0.0913565	-0.0004152	769	23.2941	0.0328592	0.00334642
BU3262	-91.417	44.767	213	50	1.874	7	-0.391526	0.0414909	0.00063541	786	91.9929	0.129767	0.00481262
BU3263	-91.917	44.883	248	38	2.0029	7	-0.762985	0.0808553	-0.00120533	765	24.907	0.0351344	0.00426248
BU3264	-91.8	44.817	268	26	1.33993	7	-0.896709	0.0950264	0.000167224	773	-3.48892	0.00492155	0.00552863
BU3265	-91.983	45.183	317	18	1.53516	6	1.12316	0.119024	0.00565151	762	83.3754	0.117611	0.00622508
BU3266	-89.667	45.833	483	31	1.7284	4	1.2518	0.132656	0.00406192	801	28.4606	0.0401472	0.000671174
BU3267	-89.683	46.017	494	7	4.40152	4	0.214373	0.0227176	0.0032489	816	-20.0045	0.0282188	-0.00590825
BU3268	-89.683	46.017	494	7	0.15285	4	0.386067	0.0409124	0.00659519	816	36.0784	0.050893	0.00401322
BU3269	-89.467	45.9	496	34	-0.2187	4	1.03727	0.109922	0.00829001	803	86.9092	0.122596	0.00614087
BU3270	-89	46	513	14	1.13058	4	0.546676	0.0579325	0.00195318	800	6.36776	0.00898251	-0.0010355
BU3271	-88.633	45.867	456	23	1.31254	4	1.71883	0.182148	0.00916767	778	16.6411	0.0234743	0.00257735
BU3272	-88.267	45.867	369	14	2.83252	5	0.400986	0.0424934	0.00231719	765	35.4926	0.0500667	0.00208942
BU3273	-88.983	45.667	498	5	1.05205	4	-0.059764	0.00633333	0.00137943	793	30.358	0.0428237	0.000909288
BU3274	-88.683	45.583	482	24	2.69706	4	0.20786	0.0220274	0.00323417	787	-15.9581	0.0225109	0.000667507
BU3275	-88.95	45.467	488	23	-0.62686	4	-0.0292713	0.00310195	0.00219278	795	32.1759	0.0453881	0.000774573
BU3276	-89.25	45.483	494	7	-0.46002	4	-0.638152	0.0676265	0.000431096	801	-18.6045	0.0262439	-0.000681754
BU3277	-88.4	44.817	250	36	4.20143	6	-0.19147	0.0202905	0.000397926	769	-37.8617	0.0534086	0.00287175
BU3279	-88.933	44.383	245	18	5.00317	6	1.67037	0.177013	0.00615911	781	59.0162	0.0832496	0.00460681
BU3280	-88.867	44.367	244	22	3.49678	6	0.534204	0.0566109	0.00194035	784	18.6827	0.0263542	0.00204935
BU3281	-89.183	44.3	274	18	1.39143	6	0.258318	0.0273746	0.00138612	781	22.3848	0.0315765	0.00242994
BU3282	-89.3	44.1	305	21	1.75483	6	-0.0819147	0.00868069	0.00615427	782	-18.7764	0.0264864	0.00228747
BU3283	-89.283	43.933	247	14	0.4018	7	-0.450114	0.0476996	0.000840149	782	-10.1015	0.0142494	0.00224797
BU3284	-88.9	43.583	272	35	2.84599	7	0.382712	0.0405569	0.00360794	807	-2.57377	0.00363062	0.00342425
BU3285	-89.65	43.3	274	30	5.05065	7	-0.453195	0.0480261	0.00296362	819	-87.724	0.123746	0.00110833
BU3286	-89.967	43.1	227	15	-1.1422	8	1.93529	0.205087	0.0158524	829	93.6526	0.132109	0.0142371
BU3287	-90.45	42.95	329	36	4.3726	7	1.30019	0.137784	0.0112702	843	-6.30168	0.0088893	0.0058022
BU3288	-90.1	43	299	15	3.3	7	0.709871	0.0752267	0.00600026	842	-51.2101	0.0722382	0.00253771
BU3289	-90.05	42.967	372	26	2.59493	7	2.03874	0.21605	0.0165592	851	72.3926	0.102119	0.0133772
BU3290	-89.75	43.017	363	34	0.66595	7	0.784237	0.0831074	0.00660716	844	-63.2846	0.0892707	0.00242641
BU3291	-89.617	43.067	351	39	1.07128	7	0.391013	0.0414366	0.00689965	838	-36.4945	0.05148	0.000862455
BU3293	-89.4	42.95	290	46	2.7433	7	0.0707478	0.00749731	0.00716997	838	-49.9285	0.0704303	0.0027833
BU3294	-89.25	42.967	257	31	3.94273	8	-0.828124	0.0877583	3.60306e-05	829	-55.1529	0.0778	0.00145534
BU3295	-89.25	42.883	262	40	1.1992	8	-3.04266	0.322438	-0.00535054	838	-25.9022	0.0365382	-0.00025363
BU3296	-89	42.9	244	26	2.21451	8	0.398178	0.0421959	0.00236795	838	-12.3711	0.017451	0.00240384
BU3297	-89	43	262	35	6.37053	8	-2.33676	0.247632	-0.0233277	837	-163.21	0.230228	-0.0121158
BU3298	-88.933	43.067	253	31	8.80076	8	-1.46957	0.155734	-0.0177843	835	-116.457	0.164277	-0.0028946
BU3384	-79.95	43.467	279	35	6.38219	7	0.675605	0.0715955	0.00666715	913	27.4064	0.0386601	0.00109112
BU3408	-77.041	34.867	11	18	-15.1137	17	1.65836	0.17574	0.0179549	1354	33.3065	0.0469829	0.00837515
BU3409	-88.45	45.167	277	20	-1.91062	5	0.133367	0.0141332	0.000438302	767	46.3123	0.0653292	0.00122245
BU3413	-93.05	45.45	331	22	3.9587	6	0.445502	0.0472109	0.00199101	724	38.1421	0.0538041	0.00423116
BU3416	-90.35	45.3	482	6	-1.1527	4	4.20086	0.445175	0.0229398	818	196.346	0.27697	0.0130116
BU3417	-90.35	45.3	482	6	-0.87135	4	2.29285	0.242979	0.0114461	818	43.6634	0.0615926	0.00293734
BU3430	-92.817	45.05	258	50	4.5835	7	0.726721	0.0770123	0.00354626	736	54.5132	0.0768976	0.00590261
BU3431	-88.083	42.8	238	22	4.9366	8	2.01515	0.21355	0.0314038	831	128.843	0.181749	0.0332822
BU3438	-89.417	43.05	258	46	-1.2067	7	1.83335	0.194284	0.00272667	826	68.8922	0.0971809	0.00202368
BU3440	-75.667	40.483	192	14	-0.1286	10	1.46201	0.154933	0.0435493	1147	-70.5857	0.0995698	-0.0280566
BU3444	-85.25	45.233	223	26	0.99628	6	-1.34104	0.142113	-0.00346	777	53.3425	0.0752462	0.00107927
BU3469	-88.1	43.4	274	31	2.75761	8	-0.84845	0.0899122	-0.00164162	778	38.448	0.0542356	0.00245096
BU3471	-78.333	44.333	187	42	1.2456	6	-1.29855	0.13761	-0.00243101	841	29.9399	0.0422339	-0.00019255
BU3479	-87.516	44.45	219	46	0.8797	7	-0.42459	0.0449948	0.00160092	754	150.268	0.211972	0.0107419
BU3481	-81.417	45.15	177	11	1.55717	6	-0.491429	0.0520779	0.000205374	839	16.7638	0.0236474	0.000623636
BU3493	-81.02	44.73	219	26	0.22621	6	-0.485949	0.0514972	0.000837712	1005	-191.352	0.269926	-0.00673008
BU3509	-84.6	44.766	365	12	-2.83199	6	-0.329427	0.0349102	0.000478995	746	168.956	0.238333	0.00451823
BU3515	-95.517	39.533	320	25	1.90749	12	-2.9138	0.308782	-0.0076671	923	-96.5028	0.136129	0.000536883
BU3522	-75.906	35.844	2	17	-17.2021	16	6.59032	0.698392	0.124715	1294	250.378	0.353189	0.0707159
BU3524	-76.946	35.6	15	14	-12.2785	16	3.4312	0.363612	0.0352167	1280	111.811	0.157723	0.0172206
BU3527	-91.45	45.3	335	11	-1.94664	6	-0.361703	0.0383305	-0.000332329	776	20.2261	0.0285314	0.00135787
BU3536	-87.95	46.75	445	25	0.1959	4	-0.395497	0.0419118	0.00201453	840	-24.6435	0.0347627	-0.003514
KML1	-84.0867	39.4075	273	22	-3.74697	11	1.87169	0.198347	0.00811006	992	105.343	0.148599	0.00787029
KML2	-84.7611	39.5908	279	14	-4.6274	11	0.718588	0.0761505	0.00294963	997	41.5783	0.0586513	0.00406471
KML3	-84.0878	39.4058	273	22	-1.94599	11	1.35046	0.143111	0.00775824	992	73.9098	0.104259	0.00754726
KML4	-82.9556	39.3739	224	50	-1.4303	11	1.20379	0.127568	0.0072856	1005	78.9764	0.111406	0.00781457
KML5	-84.0886	39.4064	272	22	-4.93674	11	1.83447	0.194403	0.0180121	992	29.5165	0.0416367	0.0115708
KML6	-82.5806	39.4575	268	14	-4.0151	11	0.784236	0.0831073	0.00291583	994	146.08	0.206064	0.00569186
KML7	-83.4017	39.1169	265	14	-6.3456	11	0.621414	0.0658527	0.0173697	1052	-8.27817	0.0116774	0.00814018
KML8	-84.0886	39.4064	272	22	-4.57216	11	0.403026	0.0427096	0.00504916	992	17.8922	0.0252392	0.00492152
KML9	-84.6567	39.3683	219	39	-2.86498	11	-0.133035	0.014098	0.0106103	1001	-8.63338	0.0121784	0.0119766
KML10	-82.9728	39.6783	209	38	-1.28591	11	0.198925	0.0210806	0.00282416	959	95.7061	0.135005	0.0100575
KML11	-83.1036	38.6778	288	26	0.42673	12	-1.4407	0.152674	-0.00630747	1086	-119.867	0.169087	-0.00605298
KML12	-83.1714	38.6972	170	18	-3.8647	12	0.711924	0.0754443	0.00169853	1095	13.8987	0.0196058	0.00101692
KML13	-82.9942	39.7736	210	30	-5.2837	11	1.76402	0.186937	0.0223792	940	175.454	0.247499	0.0327744
KML14	-82.9442	39.3775	221	50	-4.0084	11	-0.96606	0.102376	-0.00497625	1003	-12.7597	0.0179991	-3.06105e-05
KML15	-82.7625	39.3747	305	18	-16.9224	11	3.01846	0.319873	0.194053	1008	239.832	0.338313	0.183996
KML16	-82.9661	39.2311	199	22	-6.33261	11	0.20126	0.021328	0.0014887	1015	-39.2129	0.0553146	0.000747912
KML17	-84.1386	39.0161	262	32	-6.95568	12	1.85565	0.196648	0.00694225	1053	148.219	0.209081	0.00891514
KML18	-84.2153	39.8136	237	44	-3.5944	11	1.8786	0.19908	0.0118414	928	204.48	0.288444	0.0217335

## Sheet: 1200km
No.	Longitude	Latitude	Altitude	HII	Error (HII)	MAT/℃	Regression error (MAT/℃)	Regression error probability (MAT/℃)	Error (Regression error probability-MAT/℃)	MAP/mm	Regression error (MAP/mm)	Regression error probability (MAP/mm)	Error (Regression error probability-MAP/mm)
G2	-79.2	46.05	240	10	-2.15473	4	-2.74347	0.220269	-0.00395822	979	-4.51398	0.00478172	-0.00207992
G5	-85.5	36.033	305	27	-0.99736	14	-0.717037	0.0575697	-0.0128603	1390	-153.831	0.162955	-0.0252922
G12	-77.917	42.25	497	18	-0.12928	7	0.108185	0.008686	0.00139858	947	91.8715	0.0973208	0.00198653
G16	-78.55	39.767	634	12	-5.9636	9	4.99247	0.400837	0.104925	1047	333.47	0.35325	0.0683258
G19	-88.474	33.563	49	42	-4.684	17	-0.799199	0.0641664	-0.017056	1410	-55.2856	0.0585648	-0.0109442
G20	-89.867	43.083	335	16	0.2552	7	1.63478	0.131254	0.00282936	836	68.1596	0.0722024	0.00219945
G28	-85.017	30.267	20	22	-9.26803	20	1.53142	0.122955	-0.00315533	1457	-39.0153	0.0413295	-0.00876795
G33	-74.658	41.3314	440	22	-7.31736	8	0.134231	0.0107772	0.00331393	1184	-11.8047	0.0125049	-0.00405914
G36	-86.53	41.65	244	26	1.39855	10	0.54036	0.0433846	0.000851378	1006	34.8754	0.036944	0.000664826
G38	-93.27	42.02	329	34	-3.11957	9	-1.74748	0.140302	-0.00150139	849	-204.879	0.217031	-0.00141313
G41	-80.283	38.2	1029	16	-1.77624	9	1.12182	0.0900691	0.00306621	1361	-125.597	0.133047	-0.0096387
G43	-79.83	43.5	102	38	4.84426	8	-0.632211	0.0507592	-0.000653788	834	43.1775	0.0457385	0.00132838
G44	-77.55	39.967	290	34	-7.33065	10	2.15145	0.172736	0.0135519	1035	220.157	0.233215	0.01284
G45	-84.9536	44.7189	345	18	-0.981326	6	0.096358	0.00773643	0.000494384	756	156.045	0.165301	0.00247562
G46	-91.1	36.8	244	8	-6.0482	13	2.61472	0.209932	0.0116868	1154	145.572	0.154207	0.00921498
G48	-91.475	45.275	334	15	0.02536	6	0.854811	0.0686314	0.00136113	778	52.5531	0.0556703	0.0014181
G50	-85	43.48	248	22	4.82955	8	-0.419952	0.0337173	-0.000522196	820	48.3863	0.0512563	0.00300464
G52	-89.732	43.418	294	39	0.6591	7	1.13679	0.091271	0.00132315	816	42.8846	0.0454283	0.00109978
G54	-76.45	36.583	6	14	-12.3511	15	5.0376	0.404461	0.0257621	1149	449.019	0.475652	0.0317741
G60	-80.25	44.367	518	18	3.95982	5	0.149365	0.0119923	0.00136273	1008	-122.872	0.13016	-0.00494594
G61	-95.808	34.406	263	11	-10.1629	16	-0.429993	0.0345234	-0.0123821	1105	197.493	0.209207	0.014948
G63	-83.63	42.33	271	39	1.49488	9	-0.0597119	0.00479417	0.000494817	800	119.309	0.126386	0.00227329
G65	-94.417	44.95	327	14	5.4302	7	1.13684	0.0912751	0.0115651	714	57.5532	0.0609669	0.0134968
G67	-87.7305	44.0534	210	54	3.1708	7	0.0211265	0.00169621	0.000499747	748	117.837	0.124826	0.00237604
G70	-86.134	31.721	105	40	-6.66635	18	-0.891652	0.0715893	-0.0155071	1390	-77.5994	0.0822022	-0.0108097
G73	-78.997	37.985	469	18	-8.60244	12	-0.410041	0.0329215	0.000993729	1012	167.691	0.177637	0.00650101
G74	-76.7	44.417	145	22	1.50314	6	0.0902985	0.00724992	0.00275489	933	49.4217	0.0523531	0.00187456
G77	-73.979	42.242	107	18	2.49703	9	0.610574	0.049022	0.00206831	1054	59.9531	0.0635092	0.000384319
G79	-89.7	46.183	488	7	-0.32812	4	0.310101	0.0248975	0.00038964	833	-29.0229	0.0307444	-0.000246926
G80	-74.433	40.383	15	38	4.18083	12	0.145474	0.0116799	-0.00179701	1178	63.601	0.0673735	-0.00149766
G81	-78.67	42.542	428	29	1.76919	8	-1.60948	0.129223	-0.00156161	1046	-93.6572	0.0992124	-0.00223653
G82	-86.53	41.67	239	26	1.20927	10	0.0164054	0.00131716	0.000300263	1006	-19.2224	0.0203626	-2.25634e-05
G84	-81.767	47.317	430	8	-0.687872	2	2.85064	0.228873	0.00569646	824	57.0793	0.0604649	-1.89617e-05
G85	-85.717	37.45	212	22	-0.8925	13	1.74292	0.139936	0.00756798	1271	5.99676	0.00635245	-0.0046802
G86	-92.717	46.417	324	27	1.55952	5	-0.933112	0.0749181	-0.000498511	755	-14.2894	0.015137	0.00266153
G89	-92.62	46.72	386	18	-0.9212	4	-2.03075	0.163046	-0.00299717	768	106.575	0.112896	0.00186122
G94	-84.783	45.067	411	18	2.03511	5	-0.048081	0.00386035	-0.000626153	779	109.191	0.115668	0.00152753
G97	-89.9	46.25	488	6	-2.24695	4	-0.494825	0.0397287	-0.000543071	856	-39.8139	0.0421754	-0.000953277
G101	-93.6	47.283	391	33	3.3883	5	0.231617	0.0185962	0.000947724	700	55.0514	0.0583167	0.00244585
G103	-91.483	45.283	330	15	2.99893	6	0.120908	0.00970751	0.000819504	776	-0.381042	0.000403643	0.0010679
G105	-83.258	30.725	49	42	-12.4814	20	0.90554	0.0727043	-0.00214081	1308	125.986	0.133459	0.00452645
G109	-80.66	43.225	300	26	3.77261	7	-1.42268	0.114225	-0.000908062	943	-71.1919	0.0754146	-0.000961646
G115	-89.417	43.1	257	34	-0.61665	7	0.587429	0.0471637	0.00201492	824	-60.9988	0.0646169	0.000981455
G116	-89.417	43.1	257	34	2.74168	7	2.08905	0.167726	0.00405617	824	40.4212	0.0428188	0.00261926
G122	-81.867	29.3	15	14	-12.2634	21	-0.758856	0.0609273	-0.0309297	1320	-39.4299	0.0417687	-0.0120219
G125	-95.386	34.663	170	11	-4.3999	16	-2.80177	0.22495	-0.0102625	1320	-183.95	0.194861	-0.00896392
G127	-81.5	46.6	380	8	-0.879147	3	2.1333	0.171279	0.00341145	855	-21.058	0.022307	-0.00245772
G128	-79.467	46.45	369	12	-2.67233	3	-1.41887	0.113919	-0.00204896	963	27.395	0.0290199	-0.00162732
G131	-95.2	43.333	426	39	3.78329	7	0.0584068	0.00468939	0.0026052	729	-34.8088	0.0368735	0.00295888
G132	-94.4	46.35	363	18	1.85684	5	2.80546	0.225246	0.0792487	708	171.358	0.181522	0.0752187
G133	-77.5081	40.7918	634	14	2.5111	9	0.853004	0.0684863	0.000841181	1008	25.1793	0.0266728	-0.00021557
G140	-93.633	45.033	292	47	9.04979	7	-0.432585	0.0347316	0.00180914	743	-35.6997	0.0378172	0.00395082
G141	-81.25	42.917	274	50	6.5788	7	0.297988	0.023925	0.00149144	968	-24.5777	0.0260355	-0.000502327
G143	-80.1389	37.601	1090	14	-6.23552	9	4.45831	0.357951	0.021657	1087	340.512	0.360709	0.0143558
G144	-85.25	41.583	294	14	4.0181	9	0.288103	0.0231313	0.000653628	906	47.3437	0.0501519	0.00120582
G152	-93.167	32.467	61	14	-3.7598	18	-3.24587	0.260606	-0.0171745	1251	-55.0079	0.0582707	-0.0048898
G155	-76.683	36.167	6	18	-14.0696	15	6.48792	0.520905	0.0971514	1224	472.561	0.500591	0.0851424
G161	-81.95	27.967	51	42	-11.6817	22	-0.730308	0.0586353	-0.0174073	1231	136.85	0.144967	0.00819909
G165	-82	29.517	51	14	-6.716	21	-1.00852	0.0809724	-0.010935	1331	39.6408	0.0419921	-0.000862176
G167	-83.8	40.35	332	47	-5.2567	10	-0.613389	0.049248	0.00302069	952	104.847	0.111066	0.0353394
G171	-76.35	41.674	342	18	2.19741	8	-1.32744	0.106578	-0.0781432	950	-24.2512	0.0256896	-0.0420105
G173	-84.689	40.217	309	34	-2.55923	10	-0.806162	0.0647254	-0.00034532	942	-102.456	0.108533	0.000259532
G176	-74.483	40.4	29	34	-5.79039	11	2.22799	0.178882	0.0170163	1180	135.715	0.143765	0.00337498
G177	-91.45	44.15	244	18	4.46952	7	0.0215753	0.00173225	0.00204934	786	82.6598	0.0875627	0.00451215
G178	-75.2667	41.0382	277	31	-0.7971	10	-1.81251	0.145524	-0.00661175	1205	-140.827	0.14918	-0.00974993
G190	-79.38	44	297	38	3.703	7	-2.36517	0.189896	-0.00202969	818	-57.3771	0.0607804	-0.000245867
G192	-78.95	44.617	274	25	2.02193	6	-1.20987	0.0971385	4.97788e-05	971	-60.5346	0.0641252	-0.000828808
G193	-88.184	42.351	229	30	1.92126	9	4.04198	0.324524	0.0446564	884	252.462	0.267437	0.0402847
G194	-91.66	47.472	559	12	-1.04044	3	-3.22752	0.259132	-0.00920667	774	140.061	0.148369	0.00350315
G195	-80.775	34.167	90	39	-5.55215	16	-1.33133	0.10689	-0.0122199	1180	-6.86713	0.00727445	-0.00182334
G198	-85.383	42.4	271	22	1.66956	9	-0.646576	0.0519125	-0.000142271	905	-17.4383	0.0184726	0.000589932
G199	-93.567	45	291	42	6.10089	7	-0.393472	0.0315912	-0.000387391	746	-51.6	0.0546606	0.00091832
G200	-85.661	46.429	259	10	2.21088	5	-1.35426	0.108731	-0.00331109	835	-7.20857	0.00763614	-0.000975544
G201	-90.079	45.335	500	7	-2.41262	5	0.192222	0.0154332	0.00168325	818	27.1945	0.0288075	0.00248536
G202	-87.95	46.75	445	25	-2.2015	4	-0.236858	0.0190169	4.63264e-05	840	20.3695	0.0215777	-0.000300739
G205	-89.188	38.904	162	23	-2.9642	12	-0.158208	0.0127023	0.000833474	973	47.9177	0.0507599	0.00520208
G206	-95.808	34.406	263	11	-10.1699	16	-2.1424	0.17201	-0.045102	1105	148.006	0.156785	0.0211238
G208	-93.164	44.822	254	42	0.4665	7	0.470327	0.0377618	0.00143259	738	15.2904	0.0161973	0.00170454
G213	-79.072	37.996	500	18	-5.30309	12	-0.249461	0.0200288	0.000221676	1010	206.127	0.218353	0.0116302
G216	-78.917	46.4	305	13	0.14625	4	-0.478175	0.0383919	-0.000401522	952	-64.2973	0.0681111	-0.00161334
G217	-80.413	43.237	301	33	5.53472	7	0.482734	0.0387579	0.000824963	920	19.3853	0.0205351	0.000319701
G218	-79.45	45.217	305	14	-0.990641	4	1.05614	0.0847958	0.00333518	1086	-171.546	0.181721	-0.00637707
G219	-90.583	36.6	91	21	0.8751	14	1.4676	0.117831	0.00116498	1203	41.3584	0.0438116	-0.00212943
G220	-95.284	46.212	443	13	-0.583	5	-1.13699	0.0912871	-0.0314588	658	-206.667	0.218925	-0.0728745
G222	-95.307	46.184	446	20	0.66296	5	2.62604	0.210841	0.00511116	656	129.562	0.137247	0.00481035
G236	-78.954	33.799	10	34	-3.4052	17	-2.09834	0.168472	-0.00486788	1300	-68.4491	0.0725091	-0.00236481
G237	-91.5	42.986	308	22	5.1285	8	0.637558	0.0511885	0.00504918	847	-50.8198	0.0538341	0.00249161
G240	-80.698	46.828	333	4	0.91182	3	1.20532	0.0967732	0.00143154	848	-6.14687	0.00651147	-0.00161719
G241	-84.258	47.308	422	0	1.30311	2	1.43044	0.114848	0.00180488	1217	-324.406	0.343648	-0.00850206
G242	-77.175	44.85	274	14	-1.23578	5	0.734756	0.0589924	0.00115936	878	92.6276	0.0981218	0.000775524
G250	-83.195	30.642	58	31	-4.30977	20	-0.877779	0.0704755	-0.0119561	1326	0.447197	0.000473722	-0.00452124
G283	-83.254	30.622	34	22	-11.2911	20	2.4255	0.194739	0.00102609	1315	136.887	0.145006	0.00536119
G284	-84.249	30.522	40	38	-6.04724	20	-2.2325	0.179244	-0.0084343	1511	-135.422	0.143454	-0.00631457
G338	-93.734	44.296	310	22	4.62803	7	0.373192	0.029963	0.00124752	763	1.98735	0.00210523	0.00143912
G339	-93.5	44.706	281	42	3.7641	7	-0.0957619	0.00768857	0.00122168	764	-34.7986	0.0368627	0.00137044
G340	-93.62	44.471	312	22	3.10629	7	1.33549	0.107224	0.00276915	766	40.2893	0.042679	0.00231428
G342	-93.341	44.711	280	34	2.59691	7	0.730982	0.0586894	0.00182744	759	-10.0945	0.0106932	0.00155942
G343	-93.433	44.627	287	22	3.41985	7	0.216543	0.0173859	0.00125651	771	-27.9972	0.0296578	0.00110042
G344	-93.1	44.875	285	52	3.4115	7	-0.289441	0.0232388	0.00087707	726	-18.4975	0.0195947	0.00151937
G442	-93.35	43.15	374	54	4.665	7	0.71475	0.0573861	0.0015755	799	-24.9054	0.0263826	0.00104406
G474	-97.467	44.883	549	21	-6.33792	6	1.07565	0.0863622	0.0136387	551	-95.7606	0.101441	0.0112482
G476	-94.5572	44.8031	320	20	3.01575	7	-0.632963	0.0508196	0.000839335	704	-42.2754	0.0447829	0.00539043
G477	-93.688	45.425	291	18	2.28065	6	0.658988	0.0529091	0.00165137	727	-6.03263	0.00639045	0.00118187
G479	-93.704	46.128	394	28	3.46943	5	-0.0449207	0.00360661	-0.00389347	726	-4.74122	0.00502244	-0.00105054
G483	-96.017	45.761	333	15	1.6566	5	3.02053	0.242513	0.0116787	614	138.127	0.14632	0.00994167
G485	-95.915	46.174	418	32	1.11256	5	1.71803	0.137938	0.0140007	599	96.0745	0.101773	0.0160284
G486	-93.508	45.333	281	42	1.3373	6	0.800596	0.0642786	0.00239532	728	9.85321	0.0104376	0.00166645
G488	-94.753	46.219	387	10	2.6301	5	1.48723	0.119407	0.00238055	690	62.5983	0.0663113	0.00218293
G491	-92.467	46.583	337	18	2.13586	4	0.517498	0.0415491	0.000558406	769	4.50619	0.00477347	0.000339786
G495	-93.983	45.429	293	34	1.85705	6	0.97101	0.0779608	0.00214025	722	-12.0354	0.0127493	0.00114914
G496	-93.117	44.758	285	58	1.3368	7	0.730919	0.0586843	0.00167995	746	5.70877	0.00604738	0.00152749
G497	-92.87	46.353	322	10	2.60138	5	-0.423763	0.0340232	-0.000842145	746	47.895	0.0507359	0.000950099
G498	-93.613	44.45	315	37	1.5451	7	0.380959	0.0305866	0.00169208	767	-31.7346	0.0336169	0.00115222
G499	-93.694	44.45	306	22	3.98636	7	-0.0359304	0.00288479	0.00148529	762	-53.3819	0.0565482	0.00109904
G500	-93.103	46.086	344	9	1.64193	5	-0.425311	0.0341475	-0.00122095	739	-35.3921	0.0374914	-0.000131355
G501	-93.364	45.749	295	14	6.14142	5	1.30862	0.105067	0.00214611	730	42.9551	0.045503	0.00225062
G503	-93.68	46.068	380	31	-0.03356	5	2.77834	0.223068	0.00789877	731	127.09	0.134628	0.00547454
G504	-93.273	45.781	48	22	1.18638	6	-1.00035	0.0803165	-0.00280937	756	-81.7477	0.0865965	-0.00077224
G505	-93.733	45.133	301	22	3.15123	7	-0.427763	0.0343444	0.000881326	731	-54.7926	0.0580426	0.00115794
G509	-94.2	44.9	328	39	4.43956	7	0.339981	0.0272965	0.00179011	722	-19.8408	0.0210176	0.00189151
G511	-93.467	45.725	293	13	4.3549	5	1.08078	0.0867741	0.00260215	731	18.4141	0.0195063	0.00186175
G512	-93.408	45.572	283	14	4.1772	6	0.617194	0.0495535	0.00133664	729	31.7627	0.0336467	0.00178738
G513	-93.522	45.4	297	26	2.11917	6	0.390405	0.031345	0.00154089	725	42.193	0.0446957	0.00198293
G514	-93.981	45.41	295	34	2.23009	6	1.0194	0.081846	0.00251535	721	-31.3549	0.0332147	0.00125889
G515	-93.168	45.849	301	14	3.15069	5	1.06278	0.0853289	0.00168204	735	72.1987	0.0764811	0.00235263
G517	-94.113	47.081	396	6	2.4757	5	0.137733	0.0110584	-3.40423e-05	669	82.2458	0.0871242	0.00211259
G518	-79.48	43.64	74	56	1.2939	8	-1.47993	0.118821	-0.00199436	778	84.6616	0.0896833	0.00453874
G519	-79.49	43.64	74	56	6.1363	8	-0.554064	0.0444849	-0.00040088	777	77.1684	0.0817456	0.00283526
G520	-79.5	43.65	74	56	4.5225	8	-1.25591	0.100835	-0.00102207	776	39.6317	0.0419824	0.00269002
G525	-93.783	46.133	380	14	1.0766	5	2.606	0.209232	0.00569967	725	128.705	0.136339	0.0042309
G527	-93.831	44.227	308	26	2.95463	7	0.965719	0.077536	0.00297107	759	-12.8532	0.0136156	0.00186672
G528	-93.567	44.589	274	37	2.92975	7	-0.89907	0.0721849	-0.000174065	774	-92.8405	0.0983473	-0.000157732
G530	-77.433	45.033	316	5	1.93443	5	0.161117	0.0129358	-0.000558887	865	75.6028	0.0800871	0.000173304
G531	-89.324	48.422	250	52	-0.8949	2	2.30185	0.184812	0.0034805	718	168.095	0.178065	0.0026504
G532	-77.917	44.3	167	36	2.3276	6	-0.580133	0.0465779	-5.94937e-05	844	-26.5354	0.0281093	-2.06566e-05
G533	-88.74	48.56	250	22	1.6009	2	1.006	0.0807701	0.00217871	744	65.0337	0.0688911	0.000704126
G535	-80.117	47	294	1	-0.89652	3	3.71905	0.298597	0.0435998	838	5.48162	0.00580676	0.00388563
G536	-79.98	44.85	196	18	3.37943	6	0.198311	0.0159221	0.000995817	1031	-150.306	0.159221	-0.00865884
G538	-79.47	43.64	76	60	4.7467	8	-0.040616	0.00326099	0.00028899	780	165.174	0.174971	0.00364828
G563	-94.75	46.867	424	21	-0.2225	5	1.55673	0.124987	0.00747164	683	63.0664	0.0668071	0.00850396
G566	-94.133	46.55	368	22	1.18191	5	0.24295	0.0195061	0.00125876	709	18.3399	0.0194277	0.00228346
G586	-98.667	38.467	547	16	-6.24809	13	-4.04276	0.324587	-0.0171584	674	4.45265	0.00471676	0.0283808
G587	-84.187	35.621	262	22	3.9971	14	-1.08723	0.0872919	-0.0060425	1309	-159.173	0.168614	-0.00873405
G588	-84.211	35.585	240	28	-0.42644	14	-2.17578	0.17469	-0.00404653	1313	-288.029	0.305113	-0.00663872
G597	-93.183	45.425	278	22	1.34753	6	-0.0454818	0.00365166	0.000843702	726	57.5777	0.0609929	0.00240433
G598	-93.197	45.411	275	22	3.78718	6	1.16984	0.0939246	0.00730062	725	73.6697	0.0780394	0.008794
G599	-85.04	46.7	190	13	1.00661	4	1.93375	0.155258	0.00297067	951	-49.375	0.0523037	-0.00185253
G601	-91.9	48.033	428	9	-0.52556	3	2.2317	0.17918	0.0076563	752	76.0453	0.0805559	0.00507518
G602	-91.642	47.708	506	8	2.07425	3	2.36875	0.190183	0.00499394	767	110.674	0.117239	0.00284002
G603	-89.483	45.783	488	18	0.80327	4	1.26864	0.101857	0.00120754	798	103.615	0.109761	0.00098834
G604	-89.317	45.85	500	14	-3.04769	4	1.56016	0.125263	0.00226413	799	113.997	0.120759	0.00224998
G605	-89.625	45.933	491	18	1.14091	4	0.444049	0.035652	0.00147418	805	73.6275	0.0779947	0.00108357
G606	-89.375	45.986	501	10	-0.75666	4	1.40059	0.112451	0.00288958	807	29.2937	0.0310312	0.00126683
G607	-84.958	46.427	264	13	0.07853	5	-0.940467	0.0755086	-0.000276433	893	-29.4853	0.0312342	-0.000570547
G608	-84.958	46.427	264	13	0.81295	5	-0.713972	0.0573237	1.59774e-05	893	9.26073	0.00981003	-0.000588555
G609	-84.958	46.427	264	13	-1.75714	5	0.198415	0.0159304	0.00380631	893	74.1758	0.0785755	0.00197827
G610	-83.01	39.354	197	56	-0.279	11	1.96021	0.157382	0.00945717	1007	167.649	0.177593	0.00909104
G611	-83.533	40.1	320	36	3.83757	10	1.01819	0.0817488	0.00268276	969	45.1617	0.0478404	0.00247742
G612	-84.75	41.417	249	34	4.48544	9	1.12567	0.0903782	0.00365392	924	44.166	0.0467857	0.00273144
G613	-81.333	41.199	322	39	3.26566	9	0.657716	0.052807	0.00103395	981	73.2824	0.0776291	0.0011876
G614	-82.938	39.668	212	37	2.23465	11	-2.22691	0.178795	-0.00286951	963	-168.409	0.178398	-0.00167054
G615	-82.933	40.797	318	43	1.4298	9	1.8624	0.149529	0.0168622	962	144.301	0.15286	0.015592
G616	-90.933	47.958	570	4	-4.32293	2	3.37729	0.271157	0.0304654	791	89.901	0.0952334	0.0111192
G620	-79.344	39.045	1204	18	0.41662	7	1.3788	0.110702	0.012851	1330	-356.884	0.378052	-0.0462221
G621	-79.6	39.1	1120	22	-0.15861	7	1.05087	0.0843727	0.00183298	1384	-361.507	0.38295	-0.00867367
G622	-79.383	39.126	950	12	-0.9402	8	0.547356	0.0439463	0.00180039	1313	-309.08	0.327413	-0.00997027
G624	-79.4177	39.4943	713	14	-0.96648	9	-1.3931	0.11185	-0.00154957	1207	-109.62	0.116122	-0.00480823
G625	-93.633	45.033	292	47	6.1783	7	0.802874	0.0644615	0.00576045	743	129.191	0.136854	0.0103209
G626	-93.633	45.033	292	47	7.45483	7	0.562984	0.0452011	0.00298006	743	23.7519	0.0251607	0.00373546
G627	-93.633	45.033	292	47	12.128	7	0.222386	0.017855	0.0197178	743	78.0366	0.0826653	0.0410428
G628	-93.633	45.033	292	47	14.4062	7	0.637465	0.051181	0.00686988	743	160.875	0.170417	0.0156154
G629	-93.633	45.033	292	47	9.63334	7	-0.795116	0.0638386	0.000627373	743	-9.30343	0.00985526	0.00501593
G630	-93.633	45.033	292	47	12.055	7	-0.588955	0.0472862	0.00234241	743	19.7068	0.0208757	0.0103579
G631	-93.633	45.033	292	47	7.991	7	0.397556	0.0319191	0.00406428	743	128.356	0.135969	0.00949146
G632	-93.633	45.033	292	47	9.77992	7	-0.190645	0.0153066	0.00228147	743	0.173344	0.000183626	0.00500225
G633	-93.633	45.033	292	47	9.33531	7	0.00875489	0.000702916	0.00193464	743	62.1797	0.0658679	0.00526013
G634	-93.633	45.033	292	47	6.1122	7	-0.702069	0.056368	0.000326613	743	-72.6593	0.076969	0.00188696
G635	-93.55	44.967	300	54	2.0129	7	0.370628	0.0297571	0.00126583	744	-18.7177	0.0198279	0.00166344
G638	-77.34	46.03	160	31	4.2888	4	0.0326619	0.00262237	-0.000309311	853	18.6151	0.0197192	-0.000872875
G640	-79.44	44.18	228	35	4.28752	7	0.385877	0.0309814	0.0025514	844	44.23	0.0468535	0.00279034
G642	-91.346	44.083	211	46	0.8858	7	0.193681	0.0155503	0.00139846	784	38.4949	0.0407782	0.00206672
G650	-92	44.7	231	25	1.9725	7	-1.0477	0.0841181	-0.0010036	768	-28.2134	0.0298869	0.000828278
G662	-89.7	45.8	483	35	-1.6871	4	0.848168	0.068098	0.000995817	800	76.6205	0.0811652	0.000698936
G670	-88.633	45.867	456	23	-0.62161	4	-0.672113	0.0539629	-5.82894e-05	778	60.75	0.0643534	0.000571712
G676	-89	45.7	498	5	-1.49797	4	-0.705724	0.0566614	2.28822e-05	792	78.4635	0.0831175	0.00102626
G683	-88.914	45.16	438	20	-0.93895	4	0.448703	0.0360256	0.00124824	796	-6.50823	0.00689426	0.000439721
G684	-88.521	45.044	271	9	-0.1458	5	0.204449	0.0164149	0.000553348	772	82.0554	0.0869225	0.000822558
G691	-88.9	44.8	295	18	-0.44826	5	-0.926476	0.0743853	-0.000537691	789	68.1777	0.0722216	0.00121938
G696	-88.931	44.366	246	14	0.7224	6	0.393596	0.0316012	0.000933674	780	33.4479	0.0354318	0.00101048
G697	-88.861	44.349	228	27	0.08367	7	0.129635	0.0104082	0.000608586	780	75.2713	0.079736	0.00123061
G698	-89.371	44.349	338	14	-0.4164	6	0.993873	0.0797965	0.00113078	783	69.4855	0.073607	0.00107192
G700	-89.3	44.1	320	21	0.86529	6	0.699811	0.0561867	0.00124792	782	37.6406	0.0398732	0.00112436
G711	-89.4	43.1	259	44	3.9593	7	-0.546474	0.0438755	0.000583857	823	-102.031	0.108083	0.000167372
G716	-89	42.9	237	26	-0.19608	8	-1.05014	0.084314	-0.000101966	839	-78.577	0.0832378	0.000128177
G719	-77.925	41.917	690	15	1.1435	6	0.537165	0.0431281	0.0017637	998	-11.9232	0.0126304	-0.00104226
G721	-79.5	45.38	323	2	3.5096	4	-0.358577	0.0287896	-0.000157767	1090	-256.688	0.271913	-0.0067097
G722	-79.78	47.23	292	4	1.65576	2	1.57022	0.12607	0.00275309	829	-15.9487	0.0168947	-0.00290972
G723	-81.73	43.22	184	26	7.68104	8	0.328959	0.0264116	0.00679505	940	39.3754	0.0417109	0.00473948
G725	-78.1	44.1	170	30	4.02626	7	0.20845	0.0167361	0.000538414	851	144.984	0.153584	0.00242159
G727	-79.38	45.42	333	14	3.54352	4	1.21706	0.0977158	0.00457002	1060	-150.655	0.159591	-0.0130815
G728	-79.1	43.82	75	60	6.1937	7	-0.39713	0.0318849	-0.000346766	823	90.814	0.0962006	0.00191916
G729	-84.93	48.21	440	4	-0.95166	1	1.22219	0.0981277	0.00225691	970	-172.572	0.182808	-0.00420018
G736	-76.7	44.22	74	42	3.3901	7	-0.822255	0.0660175	-0.000364911	937	-46.6653	0.0494332	-0.000700313
G738	-78.34	44.1	188	33	2.34173	7	0.293992	0.0236041	0.00433758	844	127.961	0.135551	0.00773617
G740	-79.98	44.82	220	21	-0.21445	6	0.671327	0.0538998	0.00140802	1034	-10.1601	0.0107627	-0.000830598
G741	-79.77	44.17	188	22	2.0798	7	-0.519895	0.0417415	-0.00102777	820	61.2695	0.0649037	0.000882409
G743	-82.32	42.98	185	50	8.175	8	0.615645	0.0494291	0.00793578	843	189.33	0.20056	0.0181238
G745	-80.4	43.9	484	28	3.18372	5	1.53054	0.122885	0.00840459	968	-96.6526	0.102385	-0.001443
G746	-80.4	43.91	484	26	6.38976	5	-0.236556	0.0189927	0.000826087	969	-89.4508	0.0947565	-0.0027717
G747	-93.644	47.136	478	17	-1.27261	5	-1.09459	0.0878829	-0.0013922	710	14.1081	0.0149449	0.00141959
G748	-93.683	47.133	436	17	1.64065	5	-0.606694	0.0487105	-0.00101091	701	40.5131	0.0429161	0.00345866
G749	-93.667	47.133	468	17	0.932359	5	-1.43203	0.114975	-0.00178561	706	-6.70888	0.00710681	0.00183872
G757	-93.183	45.425	278	22	4.65437	6	-0.00181179	0.000145466	0.00139906	726	99.5247	0.105428	0.00596903
G764	-79.616	38.155	620	12	-3.4373	11	0.450918	0.0362035	-0.00240303	1092	60.7264	0.0643284	-0.00343832
G767	-89.675	43.433	381	21	-4.54559	7	2.95824	0.237512	0.0141829	830	107.259	0.113621	0.00992016
G768	-87.848	44.238	261	14	2.3934	7	-1.03651	0.0832197	-0.00115134	752	110.539	0.117096	0.00228812
G771	-93.692	44.892	288	39	1.546	7	1.72315	0.138349	0.00397749	760	107.721	0.11411	0.00480717
G772	-93.692	44.892	288	39	5.96852	7	0.591923	0.0475245	0.00333092	760	45.5592	0.0482615	0.00500547
G774	-86.433	41.083	235	22	1.4333	10	-0.0636723	0.00511215	0.0043944	947	-49.6514	0.0525964	0.00223303
G791	-87.516	44.45	211	46	2.7864	7	-0.405021	0.0325185	0.0020146	754	194.108	0.205621	0.0121885
G792	-93.125	44.271	254	26	2.39499	7	0.0328625	0.00263848	0.00144285	802	-21.9624	0.0232651	0.00133092
G862	-74.204	41.239	223	26	-1.48936	10	-1.13938	0.091479	-0.00196867	1227	-143.685	0.152208	-0.00575843
G863	-74.038	41.391	380	28	-0.78109	9	1.53264	0.123053	0.0017527	1177	-48.2086	0.0510681	-0.00289447
G864	-76.683	44.8	206	18	3.34424	5	0.235004	0.0188681	0.00130766	910	-54.4534	0.0576833	-0.000808257
G865	-81.637	31.081	6	13	-13.2814	20	1.85774	0.149155	0.00516254	1306	62.3364	0.0660338	0.00831022
G904	-91.995	47.924	414	8	3.14262	3	0.409905	0.0329106	0.000487672	749	-16.9071	0.0179099	-0.00055042
G911	-89.58	39.72	171	35	1.91697	12	-2.86161	0.229754	-0.00301643	937	-87.7991	0.0930069	9.32197e-06
G912	-88.93	40.65	219	22	3.1645	10	-0.361222	0.0290019	0.000406821	933	-33.4645	0.0354494	0.00080402
G913	-87.65	40.17	198	48	0.4627	11	1.32711	0.106552	0.00292731	1005	31.9319	0.0338259	0.00161418
G914	-88.92	39.83	198	42	0.78378	11	-0.173014	0.013891	0.000344116	984	-35.6634	0.0377788	0.000508577
G915	-88.43	39.42	213	30	-0.19229	12	-1.44568	0.116071	-0.00183138	989	-30.7828	0.0326087	0.000170338
G916	-89	38.57	152	38	-0.21648	12	-0.973343	0.0781481	-0.000785782	1025	-52.2391	0.0553376	-0.000196291
G917	-89.12	37.75	137	34	-0.67158	13	-0.431714	0.0346616	-0.000643672	1148	-80.6827	0.0854683	-0.00137181
G918	-89.97	39.22	168	23	0.2678	12	-1.25536	0.100791	-0.00118747	964	-36.114	0.0382561	0.000471183
G919	-90.22	39.95	183	25	0.7485	11	-1.51111	0.121325	-0.00179605	972	-114.979	0.121799	-0.000846392
G920	-90.22	39.67	183	33	0.88086	11	0.359469	0.0288612	0.00118136	963	16.2831	0.0172489	0.00144374
G921	-90.17	40.55	198	26	1.01338	10	-0.135074	0.0108449	0.000606338	960	-56.1009	0.0594285	9.95756e-06
G922	-89.83	37.28	152	30	-1.56273	13	-2.38696	0.191645	-0.00290403	1187	-226.169	0.239584	-0.00349256
G923	-90.3	36.92	152	35	1.3413	14	-2.46084	0.197577	-0.0056242	1175	-178.43	0.189013	-0.00482836
G925	-92.28	36.58	244	9	2.5494	14	-2.66006	0.213572	-0.00654993	1143	-111.156	0.117749	-0.00347667
G926	-93.3	37.3	335	38	0.35839	13	-1.7954	0.14415	-0.00259733	1097	-180.352	0.191049	-0.00273303
G927	-93.33	37.88	320	14	-0.3114	13	-1.86633	0.149845	-0.00179204	1057	-114.82	0.12163	-0.00095868
G928	-92.63	38.22	244	42	-3.93019	13	-1.38751	0.111401	-0.00189962	1002	-46.7502	0.0495232	0.000194066
G929	-87.67	37.92	137	29	5.03123	13	-2.19557	0.176279	-0.0055399	1143	-185.065	0.196042	-0.0049756
G930	-88.85	37.67	137	18	1.8966	14	-1.9906	0.159822	-0.0171665	1172	-49.0977	0.0520099	0.00516681
G931	-85.73	37.55	221	39	0.99274	13	-1.95539	0.156995	-0.00392369	1246	-242.145	0.256508	-0.0064258
G932	-85.72	37.22	198	26	3.947	13	-3.57566	0.287084	-0.00660452	1315	-467.638	0.495376	-0.0128781
G933	-85.95	37.15	213	58	2.6858	13	-2.19336	0.176101	-0.00363466	1306	-320.183	0.339174	-0.00686754
G934	-86.1	37.15	213	18	4.0545	13	-2.08481	0.167386	-0.00577836	1300	-312.738	0.331288	-0.0101027
G935	-86.83	36.78	198	22	-0.1433	14	-4.46257	0.358293	-0.00470972	1261	-440.522	0.466651	-0.00567687
G936	-87.22	37.32	152	34	0.936817	14	-2.66896	0.214286	-0.00350941	1228	-241.727	0.256065	-0.00382307
G937	-87.47	37.35	122	54	5.6462	14	-1.79686	0.144267	-0.00557201	1207	-133.195	0.141095	-0.00534424
G938	-87.53	37.8	152	40	2.10209	13	-1.13715	0.0912999	-0.00285666	1166	-157.743	0.167099	-0.00464827
G939	-87.58	37.6	137	26	3.9517	14	-0.747055	0.0599798	-0.00288404	1174	-97.4747	0.103256	-0.00316449
G1017	-80.367	43.233	260	33	2.35559	7	-0.415735	0.0333787	7.93249e-05	909	-110.482	0.117035	-0.00127118
G1099	-87.072	41.65	185	32	-3.50623	10	0.694977	0.0557986	0.00175438	955	48.2826	0.0511465	0.00204797
G1106	-96.33	38.28	335	9	-3.2218	13	-4.36946	0.350817	-0.00761535	964	-226.406	0.239835	-0.00239193
G1107	-99.15	37.12	635	5	-2.1777	14	-5.74893	0.461572	-0.01226	613	38.1591	0.0404225	0.00762283
G1110	-99.33	38.95	610	34	-3.97837	12	-3.34018	0.268178	-0.00658847	583	112.759	0.119447	0.0129427
G1111	-97.42	42.77	390	26	-3.82563	9	-1.50767	0.121048	0.0033978	629	-77.4679	0.0820629	0.0172802
G1112	-97.37	43.08	390	24	-0.51448	8	0.109487	0.00879053	0.00239097	575	111.208	0.117804	0.006483
G1113	-96.17	43.75	409	25	-0.99305	7	0.936959	0.0752269	0.00356978	709	27.4508	0.029079	0.00381883
G1114	-91.95	43.52	285	24	-1.52947	7	2.1516	0.172748	0.0026166	832	82.2427	0.0871209	0.00172668
G1116	-93.75	40.98	346	22	-1.8744	10	1.58834	0.127525	0.00696823	868	162.024	0.171634	0.00917049
G1117	-94.07	40.12	274	19	-0.6701	11	-2.79975	0.224787	-0.00234362	898	-165.863	0.175701	-0.000864401
G1118	-95.513	39.53	280	17	-2.4713	12	-2.97369	0.238753	-0.00735361	958	-282.408	0.299159	-0.00590462
G1160	-73.88	42.28	77	22	1.79401	9	0.905454	0.0726974	0.00116787	1011	51.4263	0.0544766	0.000596288
G1166	-74.05	42.65	387	14	2.98623	7	0.886978	0.071214	0.00501794	1080	-57.1689	0.0605598	-0.00640123
G1344	-89.53	36.9	99	54	-0.5712	15	-0.60105	0.0482573	-0.00168309	1212	-94.6607	0.100275	-0.00188579
G1345	-88.63	35.8	122	18	0.1331	15	-0.505831	0.0406124	-0.00249552	1338	-161.538	0.17112	-0.0046917
G1346	-87.98	36.02	110	46	-1.2654	14	1.09911	0.0882458	0.000288235	1368	-139.759	0.148049	-0.00488026
G1347	-83.42	36.02	305	28	0.73079	14	-3.68006	0.295466	-0.0140746	1188	-156.696	0.16599	-0.00860269
G1348	-81.92	34.63	183	18	-0.58978	16	-2.80667	0.225343	-0.00667518	1228	-54.9353	0.0581938	-0.00252657
G1349	-82.82	34.53	192	22	-2.43717	16	-3.03701	0.243837	-0.00430587	1282	-141.628	0.150029	-0.00285591
G1350	-83.23	34.39	251	31	-1.577	16	-0.888244	0.0713157	-0.00391703	1395	-159.3	0.168749	-0.00532623
G1351	-84.22	33.9	305	42	-3.4145	16	-2.2766	0.182785	-0.00649212	1292	-178.544	0.189134	-0.00530081
G1352	-86.12	34.1	305	26	-2.75124	15	2.47656	0.198839	0.00254755	1463	-107.174	0.113531	-0.00558047
G1353	-87.35	33.17	123	39	-3.48861	17	-1.96833	0.158034	-0.0119405	1397	-85.9129	0.0910088	-0.00772177
G1354	-87.67	32.58	30	14	-0.1416	18	-5.25364	0.421806	-0.0148871	1397	-341.62	0.361883	-0.0116027
G1356	-86.25	30.38	7	38	-4.01727	20	-3.0858	0.247754	-0.0159926	1494	-193.633	0.205118	-0.0114385
G1357	-87.33	30.71	52	27	-9.00708	19	-1.72076	0.138157	-0.00975183	1589	-244.801	0.259321	-0.0136344
G1358	-87.63	31.02	61	26	-9.37745	19	-2.17835	0.174896	-0.0212411	1603	-344.546	0.364983	-0.0366322
G1359	-88.35	30.8	43	18	-3.97075	19	-1.53873	0.123542	-0.00799271	1579	-220.467	0.233544	-0.00983044
G1360	-89.6	31.29	99	18	-5.44841	19	-2.57158	0.206468	-0.00736566	1542	-260.815	0.276285	-0.00777431
G1361	-90.2	31.14	130	26	-4.58129	19	-4.31516	0.346457	-0.0125226	1608	-421.868	0.446891	-0.0145211
G1362	-91.2	31.55	110	26	2.28114	19	-5.51879	0.443095	-0.0105435	1515	-441.075	0.467237	-0.0100942
G1363	-91.23	32.14	23	34	0.31251	18	-0.600129	0.0481834	-0.00731516	1341	-43.9022	0.0465062	-0.00505208
G1364	-90.87	32.3	43	38	-0.12866	18	-5.34004	0.428743	-0.0252459	1352	-319.149	0.338079	-0.0169141
G1365	-90.15	33.52	40	38	-5.13047	17	-0.430045	0.0345276	-0.00860411	1349	-91.0322	0.0964317	-0.010471
G1366	-89.23	33.543	134	37	-0.81637	16	-0.126515	0.0101577	-0.00516225	1438	-203.841	0.215932	-0.00996073
G1367	-88.68	33.78	76	27	-2.20741	17	-4.17125	0.334903	-0.0110043	1420	-420.213	0.445138	-0.0124586
G1368	-88.72	34.15	84	50	-4.1288	16	-1.03768	0.0833137	-0.00718541	1411	-286.503	0.303497	-0.0205507
G1369	-89.3	34.31	146	26	-0.87522	16	-2.24674	0.180387	-0.00338978	1442	-353.255	0.374208	-0.00537072
G1370	-90.28	34.26	46	54	-4.1165	16	0.69993	0.0561963	-0.00349728	1372	-167.302	0.177225	-0.014431
G1371	-83.9	32.79	168	18	-4.04874	17	1.33432	0.10713	0.00065435	1189	253.842	0.268898	0.0158844
G1372	-84.22	31.83	94	34	-2.42139	18	-2.36586	0.189951	-0.0115591	1229	-57.5428	0.0609559	-0.00306852
G1373	-83.33	31.4	94	44	-2.0845	19	-1.23943	0.0995118	-0.0139758	1232	16.7289	0.0177212	-0.00442751
G1374	-82.85	31.21	61	18	-8.97444	19	0.356096	0.0285904	-0.00667702	1254	122.07	0.129311	0.00252646
G1375	-81.38	31.75	5	30	-3.91112	19	0.817607	0.0656443	-0.00503729	1255	148.922	0.157755	0.00402434
G1376	-82.3	32.4	64	18	-6.10504	18	-0.68658	0.0551244	-0.0144153	1168	125.464	0.132906	0.0021557
G1377	-82.68	33.46	168	18	-5.24954	17	-4.63856	0.372423	-0.0140087	1202	-159.847	0.169328	-0.00468535
G1378	-83.25	33.55	149	30	-4.79997	17	1.88124	0.151042	0.00138176	1203	211.329	0.223864	0.00909316
G1379	-84.25	32.62	119	13	-8.4961	18	-1.28113	0.10286	-0.015132	1218	72.4049	0.0766996	0.00407508
G1380	-80.17	36.11	268	54	0.3764	14	0.558989	0.0448803	-0.00190902	1110	120.146	0.127272	0.00162075
G1382	-78.03	36.01	64	25	-2.54972	15	1.62895	0.130786	-0.00360093	1167	113.986	0.120747	0.00193113
G1383	-77.63	36.43	30	54	-1.012	15	0.138799	0.0111439	-0.00433132	1132	109.831	0.116346	0.00223198
G1384	-79.15	35.77	122	22	-5.06653	15	1.85531	0.14896	0.000694495	1156	190.309	0.201597	0.00518111
G1385	-78.55	35.91	64	42	0.2143	15	1.07303	0.0861518	-0.00183459	1136	172.251	0.182468	0.00486967
G1386	-76.53	35.94	3	26	-4.25659	16	2.77946	0.223158	0.00199356	1265	140.018	0.148323	0.0023538
G1388	-79.33	34.5	41	50	-3.9427	17	-0.330749	0.0265553	-0.00535138	1179	146.739	0.155443	0.00295867
G1389	-81.82	33.55	61	50	-1.9361	18	1.4479	0.11625	0.0056226	1205	249.661	0.26447	0.0170242
G1390	-80.37	33.21	15	24	-3.03145	18	-0.897308	0.0720434	-0.0114722	1261	80.3377	0.0851029	-0.00120169
G1391	-79.95	33.06	5	31	-4.95796	18	1.71682	0.137841	-0.00341547	1291	173.028	0.183291	0.00218431
G1392	-78.88	33.72	6	50	-1.9781	18	-1.52098	0.122117	-0.0162688	1311	-15.8331	0.0167722	-0.00604
G1393	-79.72	32.93	3	26	-4.5562	19	-1.39121	0.111698	-0.00831868	1299	39.6088	0.0419582	-0.000899464
G1394	-93.27	34.51	175	22	-2.42728	17	-3.86576	0.310376	-0.00721632	1310	-202.231	0.214226	-0.00464403
G1395	-92.68	34.54	131	18	-2.95617	17	-0.443792	0.0356313	-0.00994492	1270	38.9042	0.0412118	-0.00270422
G1396	-94.42	33.48	105	46	-2.7691	17	0.996998	0.0800474	-0.00113544	1167	186.985	0.198076	0.00290252
G1397	-93.48	33.37	94	39	-1.54235	17	-0.295357	0.0237137	-0.00750014	1264	-25.3133	0.0268147	-0.00381724
G1398	-92.32	33.11	34	25	1.61513	17	-1.68365	0.135178	-0.00502204	1301	-59.6813	0.0632213	-0.00252731
G1399	-91.63	33.01	34	27	0.32217	18	-3.34728	0.268748	-0.00786023	1350	-158.671	0.168082	-0.00515145
G1400	-92.33	32.53	46	50	0.3125	18	-2.63041	0.211191	-0.00611878	1331	-109.612	0.116114	-0.0033093
G1401	-93.2	32.58	91	26	-0.87587	18	-0.934126	0.0749995	-0.00526298	1226	92.4513	0.097935	0.000534954
G1402	-94.37	32.49	91	35	0.38494	18	-1.50754	0.121038	-0.00814526	1195	84.9221	0.0899592	0.000362391
G1403	-80.27	32.87	3	18	-3.61765	18	1.32807	0.106629	-0.00492168	1287	161.706	0.171298	0.00203812
G1405	-93.57	31.51	88	14	-0.5592	19	-2.17637	0.174737	-0.0161091	1248	48.9809	0.0518862	-0.000647771
G1406	-92.83	30.5	6	43	-3.4365	20	-3.8732	0.310973	-0.0113191	1468	-241.832	0.256176	-0.00834846
G1407	-93.72	30.13	2	54	1.7816	20	-2.11999	0.170211	-0.0168533	1411	-83.1854	0.0881195	-0.00956052
G1408	-81.68	32.24	21	18	-6.43674	19	-1.84308	0.147978	-0.00908303	1204	113.592	0.12033	0.00119173
G1409	-85.37	30.82	40	35	-9.71249	19	2.46265	0.197722	-0.00884939	1414	305.991	0.324141	0.0121376
G1410	-85.88	31.79	152	38	-2.86258	18	-1.21825	0.0978113	-0.00616695	1380	-51.2286	0.0542672	-0.00386396
G1411	-86.77	32.28	56	28	-3.99912	18	-2.22227	0.178422	-0.0290724	1365	-131.245	0.13903	-0.0175825
G1412	-94.28	29.93	3	26	-1.44953	20	-3.96653	0.318466	-0.0145202	1401	-165.472	0.175287	-0.00743109
G1413	-91.72	30.34	3	26	4.89664	20	-4.98355	0.400121	-0.0245723	1546	-380.115	0.402661	-0.0216164
G1414	-91.53	29.78	1	47	-1.1944	20	-1.71472	0.137672	-0.014977	1600	-253.086	0.268098	-0.0187997
G1415	-91.03	29.67	1	39	-0.23457	20	-4.18641	0.33612	-0.0454585	1614	-374.759	0.396988	-0.0448302
G1416	-90.52	29.78	3	25	0.6724	20	-4.88325	0.392068	-0.0173945	1614	-463.876	0.491391	-0.0184744
G1417	-85.82	33.61	198	54	-1.7287	16	-3.47782	0.279229	-0.0100007	1374	-363.462	0.385021	-0.00985162
G1418	-90.42	30.47	8	38	-1.93034	20	-1.41135	0.113315	-0.00902201	1613	-276.599	0.293005	-0.0129173
G1419	-89.98	29.88	8	50	0.4897	20	-4.185	0.336007	-0.0250532	1568	-345.931	0.36645	-0.0239998
G1420	-90.42	30.2	1	34	-0.38777	20	-3.12476	0.250882	-0.0233663	1606	-314.713	0.33338	-0.0242297
G1421	-89.83	30.3	6	50	-1.2535	20	-2.80686	0.225358	-0.00926287	1576	-313.328	0.331913	-0.0104025
G1422	-87.27	34.63	207	22	-0.79972	15	0.31901	0.0256128	-0.000936805	1411	-166.071	0.175921	-0.00393218
G1423	-91.48	34.83	67	22	-1.6594	16	-1.13334	0.090994	-0.00565632	1274	-92.3678	0.0978465	-0.00455389
G1424	-91.75	35.17	64	30	-0.5616	16	0.801042	0.0643144	-0.00124977	1259	57.1013	0.0604882	0.000253388
G1425	-92.72	35.18	113	49	0.8024	16	-2.99409	0.240391	-0.00581208	1183	-77.5802	0.0821818	-0.00210041
G1426	-93.8	35.78	183	17	1.3167	15	-1.5796	0.126824	-0.00486548	1272	-126.855	0.134379	-0.00442158
G1427	-93.73	36.1	427	42	0.91586	14	-1.77698	0.142671	-0.00215655	1161	-125.873	0.133339	-0.00161545
G1428	-94.07	36.43	396	43	-3.0789	14	-0.743439	0.0596895	-0.00245048	1129	-63.9574	0.067751	-0.00145285
G1429	-94.33	35.23	150	34	0.91584	16	-2.427	0.19486	-0.00933433	1174	-26.075	0.0276216	-0.00229416
G1430	-94.07	34.73	290	17	-0.1892	15	-2.10086	0.168675	-0.00238858	1297	-220.381	0.233453	-0.00264511
G1431	-88.77	31.1	38	16	-1.2479	19	-2.15973	0.173401	-0.00898909	1565	-266.135	0.281921	-0.0100751
G1432	-89.68	32.32	122	18	-2.29043	17	-0.276141	0.0221709	-0.00373301	1452	-140.639	0.148981	-0.00580504
G1433	-88.03	32.43	15	14	-1.236	18	-1.89834	0.152415	-0.0104351	1391	-172.436	0.182664	-0.00906244
G1434	-94.4	30.11	14	26	-4.26343	20	1.02791	0.0825292	-0.015926	1383	124.053	0.131411	-0.000699148
G1435	-88.467	45.883	429	14	-0.485737	4	-1.26685	0.101713	-0.000421514	772	41.9785	0.0444684	0.000676478
G1436	-88.633	45.867	456	23	0.43107	4	0.0205335	0.0016486	0.000801158	778	50.4558	0.0534486	0.000848723
G1437	-88.417	45.85	414	11	0.61102	4	1.44562	0.116066	0.00167321	770	96.1921	0.101898	0.00125031
G1438	-88.367	45.85	396	11	-0.27269	4	-0.0142561	0.0011446	0.00085023	770	61.3464	0.0649851	0.00109056
G1439	-88.4	45.85	414	11	-1.17495	4	-1.32807	0.106629	-8.43028e-05	769	-27.6237	0.0292622	0.000454022
G1440	-88.667	45.833	461	19	-1.08282	4	0.208212	0.016717	0.000664868	779	109.136	0.115609	0.0010752
G1884	-77.35	45.183	381	13	-3.57994	4	2.11838	0.170081	0.0890559	883	59.9719	0.0635291	0.025939
G1885	-76.6	44.517	192	7	1.83992	6	-1.62584	0.130536	-0.0351719	962	-35.6471	0.0377615	-0.0176765
G1893	-93.9	45.28	300	18	2.98605	6	-1.30163	0.104506	0.000249697	730	-38.5954	0.0408847	0.00166418
G1894	-93.88	45.27	313	18	2.45179	6	-0.475033	0.0381396	0.00108454	728	-6.34726	0.00672374	0.00202371
G1895	-94.02	45.35	300	18	1.59641	6	0.0108152	0.000868335	0.000998248	726	-23.507	0.0249013	0.00109247
G1896	-93.05	45.33	268	29	1.39786	6	0.220585	0.0177104	0.00203668	728	32.0739	0.0339763	0.00279585
G1899	-90.42	48.05	545	12	-0.55726	2	0.724572	0.0581747	0.00259115	798	-4.05978	0.00430058	0.000461384
G1900	-90.48	48.05	578	8	-0.9103	2	1.05447	0.0846617	0.00223121	798	24.4757	0.0259275	0.000587814
G1901	-90.43	48.05	541	12	-0.1728	2	0.885437	0.0710903	0.00237951	799	32.9898	0.0349466	0.000636224
G1902	-90.32	48.08	592	8	-0.46494	2	1.1494	0.0922835	0.00311599	791	15.2056	0.0161075	0.000869909
G1903	-90.47	48.05	540	8	0.76222	2	-0.0500247	0.0040164	0.00131535	801	-22.2952	0.0236176	-5.5614e-05
G1930	-81.87	29.3	14	14	-5.89558	21	-7.43618	0.597039	-0.0162785	1319	-177.959	0.188515	-0.0047828
G1931	-81.85	29.3	34	17	-24.7634	21	12.4617	1.00053	0.694383	1326	269.536	0.285523	0.281221
G1932	-81.87	29.29	14	18	-13.2364	21	-3.37345	0.270849	-0.0519659	1321	-27.9921	0.0296524	-0.0163072
G1933	-81.87	29.3	15	14	-7.98421	21	-3.65454	0.293417	-0.0310467	1320	-163.389	0.17308	-0.012394
G1934	-82.03	29.22	38	34	-7.2425	21	-3.35479	0.269351	-0.0152114	1334	-46.3919	0.0491436	-0.00346067
G1935	-84.93	30.55	76	16	-4.30488	19	-2.96765	0.238268	-0.00691765	1462	-201.917	0.213894	-0.00566733
G1936	-84.95	30.57	46	14	-5.9551	19	0.974068	0.0782063	-0.00353285	1442	-5.08349	0.00538501	-0.0047364
G1937	-84.9	30.54	69	14	-13.8557	19	0.570163	0.0457775	-0.00419467	1464	88.1635	0.0933929	-0.00165401
G2354	-74.03	41.02	29	46	-2.2732	11	-0.990293	0.079509	-0.00160127	1195	-85.2061	0.0902601	-0.00372328
G2375	-89.9	46.25	488	6	-0.60265	4	0.416424	0.033434	0.00147915	856	49.1528	0.0520683	0.000488344
G2376	-89.7	46.183	488	7	-1.37829	4	0.912871	0.0732929	0.00136747	833	23.2975	0.0246794	0.0004054
G2377	-91.28	45.2	335	15	4.45036	6	0.409271	0.0328597	0.00101396	782	-12.3443	0.0130765	0.000973192
G2378	-88	43.42	274	18	3.1651	8	0.407702	0.0327337	0.0046112	776	116.847	0.123778	0.00865672
G2379	-88.2	43.33	259	39	4.72405	8	-1.16568	0.0935906	-0.00465191	786	2.83726	0.00300555	0.00752352
G2380	-88.38	43.28	305	22	3.18805	8	-0.405652	0.0325691	0.000144278	806	50.1995	0.0531771	0.00116006
G2381	-88.43	43.15	274	43	3.1612	8	-0.284696	0.0228578	0.000441185	815	9.11877	0.00965964	0.00105206
G2383	-88.55	42.8	259	18	0.2732	8	0.00439489	0.000352859	0.00150028	844	-8.54209	0.00904876	0.00194947
G2384	-88.18	45.15	265	10	0.8889	5	1.43221	0.11499	0.00152949	770	15.986	0.0169342	0.000727643
G2385	-88.8	45.32	472	15	-0.27368	4	2.2038	0.17694	0.00535363	795	76.3863	0.0809171	0.00336089
G2386	-88.17	45.48	320	2	-2.31795	5	1.44353	0.115899	0.00728938	762	114.088	0.120855	0.0105539
G2387	-87.62	45.7	271	32	0.8877	5	-0.546134	0.0438482	-0.00109626	759	75.2381	0.0797008	0.00419658
G2388	-87.83	46.07	347	10	-1.62396	5	-1.07858	0.0865974	-0.00454432	787	30.5614	0.0323741	-0.000488132
G2389	-87.53	46.3	427	18	-3.37811	4	1.13278	0.0909491	0.00248573	832	40.9753	0.0434057	0.000863553
G2391	-88.22	46.57	488	12	-1.51462	4	0.118959	0.00955103	0.000396625	825	-30.7429	0.0325664	-0.000311968
G2392	-88.45	46.57	472	12	-1.95612	4	-0.465907	0.0374069	-0.000758404	821	-8.17198	0.0086567	-0.000621256
G2393	-88.85	46.6	421	15	-0.66269	4	0.497971	0.0399813	0.00255959	816	18.2514	0.019334	0.00152531
G2394	-88.88	46.35	488	5	-1.60038	4	-0.711241	0.0571044	-0.000505737	809	-34.5847	0.0366361	-0.000832515
G2395	-88.88	46.15	503	21	-1.9257	3	0.629599	0.0505495	0.000830182	804	12.5402	0.013284	-4.42793e-05
G2396	-88.62	46.08	503	58	-3.2731	3	2.42197	0.194456	0.00477876	787	113.641	0.120382	0.00231354
G2397	-89.07	46.18	518	6	0.60546	3	-0.120047	0.00963838	-2.24005e-05	811	-25.8927	0.0274285	-0.000558577
G2398	-89.42	46.25	509	6	-1.5479	4	0.471564	0.0378611	0.000840298	826	24.517	0.0259712	0.000498725
G2399	-89.95	46.48	463	37	-1.8497	4	-0.167692	0.0134637	-0.000790279	870	-43.5068	0.0460874	-0.00357211
G2400	-90.4	46.42	448	9	1.80891	4	0.268831	0.021584	0.000944272	861	-54.1369	0.057348	-0.00120476
G2401	-90.58	46.28	457	7	0.86579	4	0.503659	0.040438	0.000888311	838	-18.699	0.0198081	-0.000366205
G2402	-90.17	46.27	457	11	-0.610548	4	0.536293	0.0430581	0.000359692	875	-31.4433	0.0333083	-0.000858045
G2403	-89.97	46.15	488	12	0.32289	4	0.0480885	0.00386095	0.000298119	849	-52.292	0.0553937	-0.00080921
G2404	-90.08	45.9	488	5	-0.48199	4	1.32523	0.106401	0.00215895	830	63.5465	0.0673157	0.00117033
G2405	-90.63	46.15	457	11	-2.03003	4	-0.590832	0.0474369	-0.00391117	831	-55.6865	0.0589895	-0.00679879
G2406	-91.35	46.35	381	7	-1.30477	5	-0.110833	0.0088986	0.000320752	774	18.181	0.0192594	0.00088993
G2408	-91.8	46.22	326	22	-1.07976	5	0.577266	0.0463478	0.000758966	753	55.9516	0.0592703	0.00152393
G2409	-91.58	45.63	442	11	3.369	5	1.69327	0.13595	0.00393734	768	119.61	0.126705	0.00397984
G2410	-91.47	45.82	396	16	-0.10729	5	0.921512	0.0739867	0.00180962	768	106.614	0.112938	0.00252541
G2411	-90.97	45.9	320	9	-0.66474	5	-0.821471	0.0659546	-0.000778476	798	1.81866	0.00192653	7.84422e-05
G2412	-90.62	45.83	457	14	-1.27419	4	0.588415	0.0472429	0.000988511	819	-22.1859	0.0235018	-0.000686965
G2413	-90.3	45.6	472	15	-2.40168	4	0.286296	0.0229862	-0.000704771	820	5.52089	0.00584836	-0.000568608
G2414	-90.32	45.3	472	7	0.76797	5	-0.984773	0.0790658	-0.000965709	819	22.3111	0.0236345	0.00066366
G2415	-88.2	43.6	305	14	3.1925	7	0.328174	0.0263486	0.000923076	777	40.5036	0.042906	0.00244924
G2416	-88.22	43.87	283	22	3.43992	7	0.584447	0.0469243	0.000891442	764	89.8511	0.0951806	0.00250793
G2417	-87.87	43.85	229	33	4.62455	8	0.692427	0.0555938	0.000478679	754	144.007	0.152549	0.00386968
G2418	-87.73	44.07	223	54	2.9791	7	-0.142915	0.0114744	-0.000111761	748	87.8228	0.093032	0.0020877
G2419	-88.07	44.15	250	35	-0.9282	7	-0.353888	0.0284131	-0.000228902	753	48.3084	0.0511738	0.0017037
G2420	-87.73	44.28	226	22	4.19886	7	-1.44241	0.115809	-0.00181773	746	56.4782	0.0598282	0.00168844
G2421	-87.87	44.42	244	30	4.12255	7	-1.56205	0.125414	-0.002061	749	45.4571	0.0481534	0.0016824
G2422	-89.7	45.57	472	38	-1.5776	4	2.03853	0.16367	0.00731989	799	76.1184	0.0806333	0.00488037
G2423	-89.48	45.42	503	16	-0.9488	4	1.08474	0.087092	0.00216618	803	55.4587	0.0587482	0.00155465
G2424	-90.65	45.13	396	7	2.48539	5	-0.425257	0.0341432	-0.00115262	808	-9.23655	0.00978441	0.000205761
G2425	-92	45.57	381	38	1.8357	6	0.269028	0.0215998	0.000145161	755	75.9402	0.0804446	0.00193653
G2426	-78.75	42.1	427	18	2.60125	7	0.18594	0.0149288	-0.000111681	1126	-151.74	0.16074	-0.0120094
G2427	-79.17	41.75	457	18	0.763698	8	-1.8917	0.151882	-0.0216795	1136	-179.51	0.190158	-0.037272
G2429	-78.42	41.73	518	18	0.19391	8	-0.179612	0.0144208	0.00032565	1051	-54.1768	0.0573903	-0.00841106
G2430	-77.95	41.83	579	15	-0.42544	7	0.859164	0.0689809	0.0144995	986	89.9301	0.0952643	0.00531066
G2431	-77.77	41.72	518	13	0.8574	7	1.96312	0.157616	0.0115358	931	205.735	0.217938	0.0120328
G2433	-77.3	41.73	457	31	-0.17331	7	2.39646	0.192408	0.00923156	853	143.244	0.15174	0.00686754
G2434	-76.72	41.88	457	18	-1.54137	7	2.04076	0.163849	0.00912478	911	185.901	0.196928	0.00877324
G2435	-76.23	41.9	457	14	-6.59072	8	-0.59615	0.0478639	-0.00526772	953	180.821	0.191546	0.0054364
G2437	-76.6	41.52	427	12	1.14425	8	-1.53616	0.123336	-0.0310668	992	1.5805	0.00167425	-0.0163342
G2438	-77.0289	41.4839	330	8	0.46323	8	-2.24437	0.180197	-0.00782009	940	99.5046	0.105407	0.000821816
G2439	-76.58	41.3	305	13	-0.78432	9	-1.50735	0.121023	-0.00513525	1023	44.1681	0.0467879	0.000416946
G2440	-76.523	41.12	152	39	0.9417	9	-1.43919	0.11555	-0.00385143	1028	-22.487	0.0238208	-0.00244236
G2441	-76.37	40.83	366	18	-4.34221	9	0.598804	0.048077	-0.0010737	1097	34.1058	0.0361288	-0.00272826
G2447	-75.7979	40.8425	300	36	-3.9652	9	0.214598	0.0172297	-0.000567559	1126	-16.1593	0.0171178	-0.00323324
G2449	-75.93	41.05	335	18	-5.3664	9	1.21197	0.0973071	0.00353911	1106	116.56	0.123474	0.000526479
G2450	-75.75	41.18	457	22	-2.89275	8	-0.788427	0.0633015	-0.00303755	1085	-24.1346	0.0255661	-0.00350241
G2452	-75.75	41.6	335	14	2.779	9	-1.16312	0.093385	-0.00321073	997	19.4519	0.0206057	-0.000538873
G2453	-75.53	41.78	610	14	0.41457	7	1.3546	0.108759	0.00305337	1093	4.24913	0.00450116	-0.00327706
G2456	-76.05	42.25	309	22	1.04402	8	-0.974073	0.0782068	-0.0157398	940	-2.24716	0.00238045	-0.00572266
G2457	-77.27	42.22	381	18	-0.84111	7	-0.120905	0.00970727	-1.53351e-05	848	162.976	0.172643	0.00811223
G2458	-77.57	42.48	518	18	1.83875	7	0.171994	0.0138091	0.000488555	890	71.9738	0.0762429	0.00177679
G2459	-77.98	42.23	533	18	0.57798	7	0.514994	0.041348	0.00365577	960	129.513	0.137195	0.00521077
G2460	-78.2904	42.2505	471	14	3.0826	7	0.420093	0.0337286	0.00351278	1024	-55.2351	0.0585113	-0.00645525
G2461	-74.07	41.55	138	35	2.0662	9	-2.00496	0.160975	-0.00283177	1096	-204.571	0.216705	-0.00393853
G2463	-73.88	42.28	77	22	1.09633	9	-1.71493	0.137689	-0.00434521	1011	-17.7872	0.0188422	-0.0016734
G2485	-76.58	41.77	399	30	-1.8714	8	-1.4449	0.116009	-0.00407142	907	30.9267	0.0327611	-0.000145126
G2498	-74.08	41.88	61	22	2.26404	9	-1.75511	0.140915	-0.00551421	1063	-32.0678	0.0339699	-0.00326481
G2499	-74.05	42.6	412	26	1.43987	7	0.18176	0.0145932	0.000750054	1091	-158.857	0.16828	-0.00494382
G2513	-74.67	43.62	789	0	0.1804	3	1.22272	0.0981702	0.00392369	1202	-146.136	0.154804	-0.00718851
G2529	-74.95	44.05	515	6	-0.51484	4	-0.743376	0.0596845	-0.00102528	1143	-133.324	0.141232	-0.00427116
G2534	-74.97	44.15	515	10	-6.72491	5	-0.188821	0.0151601	-0.00571445	1116	148.295	0.157091	0.0184342
G2540	-74.95	44.05	515	6	-1.29794	4	0.0543906	0.00436693	0.000577819	1143	-37.4701	0.0396926	-0.00524784
G2545	-74.5	41	292	26	-1.09138	9	-0.666664	0.0535254	-0.000824401	1286	-169.511	0.179565	-0.00638978
G2546	-74.83	41.07	150	18	4.27139	10	-2.0807	0.167056	-0.00847364	1235	-227.42	0.240909	-0.0404616
G2547	-74.3986	40.8558	70	34	0.87422	10	-2.00359	0.160865	-0.00232355	1255	-293.435	0.31084	-0.00611224
G2548	-74.42	40.98	244	14	-2.67772	9	-0.99703	0.0800499	-0.000478679	1285	-257.834	0.273127	-0.00600313
G2549	-74.25	41.05	194	40	-2.928	10	0.146742	0.0117817	0.00110975	1233	-78.4204	0.0830719	-0.00389245
G2550	-78.6	34.68	21	31	-6.36534	17	-0.706393	0.0567152	-0.00369672	1249	104.438	0.110633	0.000870756
G2551	-78.5	34.65	20	28	-5.6949	17	-0.0491284	0.00394444	-0.00284427	1265	95.0635	0.100702	0.000406989
G2552	-78.63	34.72	22	17	-8.56949	17	0.602197	0.0483494	-0.00101685	1239	218.589	0.231554	0.00579445
G2553	-78.47	34.6	18	18	-6.23637	17	0.377092	0.0302761	-0.00154603	1275	105.737	0.112009	0.00190359
G2554	-78.47	34.59	18	18	-6.94153	17	0.734391	0.0589631	-0.000922835	1276	106.362	0.112671	0.00175528
G2555	-78.47	34.59	18	18	-6.37102	17	-0.405002	0.032517	-0.0050271	1276	80.6689	0.0854537	0.000131037
G2592	-89.5	44.5	259	58	-0.6946	6	2.00474	0.160957	0.00154876	783	59.1317	0.0626391	0.0010376
G2594	-95.97	36.92	210	16	0.8227	14	-3.76693	0.302441	-0.00703246	983	-46.8989	0.0496807	0.000646711
G2595	-96.27	36.39	244	16	1.0355	15	-5.06015	0.406271	-0.00680524	976	-68.3209	0.0723733	-0.000181672
G2596	-83.53	35.08	1036	14	-1.9971	12	-0.799161	0.0641633	-0.00674503	1913	-611.07	0.647315	-0.0934029
G2599	-86.63	41.23	216	22	1.17448	10	-0.896491	0.0719778	-0.000455476	959	-19.1567	0.020293	0.00017055
G2604	-95.55	43.45	468	17	0.6575	7	1.09874	0.0882161	0.00376392	705	75.6076	0.0800922	0.00496056
G2612	-74.3679	42.0021	1128	13	-3.19997	4	-0.763685	0.061315	-0.00112187	1288	-243.71	0.258166	-0.00842155
G2613	-74.3846	41.999	1282	12	-5.46746	3	-0.575734	0.0462248	-0.00074339	1306	-215.452	0.228231	-0.0230284
G2614	-74.3852	42.0334	730	12	-0.851916	6	-2.09311	0.168052	-0.0063468	1259	-190.884	0.202206	-0.0148685
G2615	-74.3744	42.0338	480	13	-2.66529	7	-1.72266	0.13831	-0.00319789	1236	-132.183	0.140023	-0.00632199
G2624	-79.5	44.6	224	31	2.63522	6	-0.213357	0.0171301	0.000287673	999	-114.811	0.121621	-0.00146397
G2625	-80.33	43.3	268	40	0.4234	7	-2.89838	0.232706	-0.00360013	905	54.9945	0.0582565	0.000125635
G2626	-79.43	43.95	340	42	1.4496	6	0.473475	0.0380145	0.000768761	824	124.245	0.131615	0.00135486
G2627	-79.47	46.45	369	12	-1.55085	3	0.528225	0.0424103	0.000928134	963	-14.9274	0.0158128	-0.00149469
G2628	-79.28	44.95	282	14	0.66036	5	0.197353	0.0158452	0.000880764	1047	-109.367	0.115854	-0.00246185
G2629	-79.8885	43.3702	250	50	2.7291	7	0.869555	0.0698152	0.00115551	914	22.4873	0.0238211	0.000402645
G2638	-89.27	35.48	61	23	-4.74874	16	-1.08134	0.086819	-0.00403529	1311	-132.993	0.140881	-0.00596606
G2639	-87.78	35.9	168	32	0.564592	14	-0.876052	0.0703368	-0.00151536	1393	-293.953	0.311389	-0.00497454
G2640	-87.55	35.95	244	15	-2.2917	14	-2.56649	0.206059	-0.0038691	1395	-397.069	0.420621	-0.00721075
G2641	-86.3	36.08	213	14	-0.4749	14	-0.966859	0.0776276	-0.00203531	1331	-269.416	0.285396	-0.0054078
G2642	-85.1608	35.3962	472	18	-6.65896	14	4.45781	0.35791	0.0190267	1425	124.311	0.131684	-0.00354447
G2643	-84.1	36.23	305	27	-2.29742	14	-1.96484	0.157754	-0.00720428	1337	-298.151	0.315836	-0.0093601
G2644	-83.8	35.6	549	18	0.74513	14	-4.04722	0.324945	-0.0156057	1445	-325.402	0.344703	-0.0187816
G2645	-83.4249	35.6112	1538	18	0.20826	9	-3.6568	0.293599	-0.00952461	1784	-725.526	0.76856	-0.0339341
G2646	-83.4986	35.5628	2025	18	7.10541	7	1.8848	0.151328	0.0126077	1920	-739.236	0.783083	-0.102319
G2647	-83.4727	35.5944	1768	14	0.01427	8	-0.0696286	0.00559037	-0.000206004	1844	-685.583	0.726248	-0.0226651
G2648	-83.32	35.55	716	18	-1.28291	12	-1.44873	0.116316	-0.006627	1579	-352.648	0.373565	-0.0201927
G2649	-83.1815	35.5723	1622	14	-1.70781	9	2.25129	0.180752	0.0105427	1724	-490.204	0.51928	-0.0427518
G2650	-82.18	35.63	457	36	-4.3084	15	-2.73483	0.219575	-0.0147891	1243	66.0718	0.0699908	-0.00275168
G2651	-81.78	35.73	351	50	-0.4544	15	-0.727049	0.0583736	-0.00997061	1306	-56.4179	0.0597643	-0.0105319
G2652	-81.47	35.72	335	36	-2.18083	15	-2.61651	0.210075	-0.00740018	1237	-94.9776	0.100611	-0.00462507
G2653	-80.72	35.23	244	50	-2.5328	15	0.413478	0.0331975	-0.00109449	1155	127.806	0.135387	0.00282413
G2654	-88.27	36.03	137	35	-1.07489	14	0.605629	0.048625	-0.00381185	1354	-180.339	0.191036	-0.0196852
G2655	-78.883	42.251	494	14	1.11278	7	-0.440952	0.0354033	-0.00031176	1126	-134.589	0.142572	-0.00606775
G2657	-77.917	42.25	497	18	-1.84299	7	1.40135	0.112512	0.0174964	947	210.754	0.223255	0.0170454
G2658	-80.775	34.167	90	39	-3.55467	16	-3.10975	0.249677	-0.0130493	1180	-99.6236	0.105533	-0.00400124
G2666	-83.83	35.59	524	18	-7.60782	14	4.6475	0.37314	0.0129698	1442	137.824	0.145999	-0.0179861
G2671	-84.67	45.58	215	18	0.947291	6	-0.357711	0.02872	-0.000297709	785	34.207	0.036236	0.000722452
G2672	-89.63	46.02	484	7	-0.405	4	1.03259	0.082905	0.000733836	814	54.8871	0.0581427	0.000392582
G2673	-91.2	45.52	366	12	-0.86222	5	-0.376957	0.0302653	-0.00041774	782	-34.1912	0.0362192	-0.000356565
G2674	-89.62	46	484	7	-2.42859	4	-0.00341207	0.00027395	-0.000483615	812	-27.7914	0.0294398	-0.00111239
G2675	-84.2	35.58	244	18	-1.1144	14	-0.699089	0.0561287	-0.00859054	1317	-207.147	0.219434	-0.0134427
G2676	-84.92	43.25	260	22	3.31344	8	-1.50375	0.120734	-0.00232756	817	35.134	0.037218	0.00205729
G2707	-89.179	38.898	165	23	-1.1962	12	0.455652	0.0365836	0.0134021	974	136.707	0.144816	0.0259977
G2711	-87.921	46.833	260	13	0.19956	5	0.293123	0.0235344	0.000540421	835	65.5053	0.0693907	0.000881985
G2712	-87.455	45.667	237	19	0.96143	5	-0.0630449	0.00506177	0.00232409	753	134.496	0.142474	0.0108696
G2713	-86.958	46.47	203	26	0.656	5	-1.36539	0.109625	-0.00151825	823	22.14	0.0234532	-2.30931e-05
G2716	-88.51	44.87	266	9	-1.42373	6	-0.319359	0.0256408	9.15288e-06	774	64.6271	0.0684604	0.00156397
G2717	-88.52	44.88	254	9	-3.30137	6	-0.124573	0.0100018	0.00119493	772	42.7635	0.0453	0.00416745
G2718	-88.85	44.98	330	5	0.22945	5	-0.209729	0.0168388	-0.000429061	788	-7.75402	0.00821395	0.000268568
G2719	-88.49	44.9	264	21	-2.11107	6	-0.35087	0.0281708	-0.000269448	773	16.7068	0.0176978	0.000627432
G2720	-88.55	44.89	260	9	0.64642	6	0.453525	0.0364128	0.000145884	775	82.2698	0.0871496	0.00094904
G2721	-88.6	44.89	257	22	-1.31646	5	0.93419	0.0750046	0.00202784	774	106.361	0.11267	0.00365781
G2722	-88.71	45.07	346	9	-0.58327	5	0.520609	0.0417989	0.000572296	784	91.2259	0.0966369	0.00142224
G2723	-88.52	44.88	254	9	-0.33122	6	-0.206397	0.0165713	-8.67115e-05	772	65.4353	0.0693166	0.00109957
G2724	-88.7	45.01	313	9	-0.94732	5	-0.519384	0.0417005	-0.000382895	782	-1.19973	0.00127089	0.000335178
G2725	-88.66	44.88	267	12	-0.73432	5	1.72921	0.138835	0.00149336	777	55.5924	0.0588898	0.00105953
G2726	-88.63	45.08	321	9	0.4687	5	0.209427	0.0168146	0.000111922	776	52.4742	0.0555867	0.000944061
G2727	-88.57	44.98	296	13	0.43555	5	0.458187	0.0367871	0.000383538	775	19.3411	0.0204883	0.000503068
G2728	-88.75	45.02	325	9	-2.40754	5	0.40022	0.032133	0.00117446	783	37.9292	0.0401789	0.00196111
G2729	-88.53	44.94	267	9	-0.81584	5	1.11294	0.0893562	0.00106543	774	65.3305	0.0692055	0.00109141
G2730	-88.58	44.91	262	9	-1.14529	5	2.30336	0.184933	0.00288476	775	82.9716	0.087893	0.00212488
G2731	-88.6	44.89	257	22	-0.90889	5	1.37849	0.110677	0.00172058	774	22.2049	0.023522	0.00116546
G2732	-88.6	44.89	257	22	-1.82026	5	1.08367	0.0870061	0.00145161	774	21.8258	0.0231204	0.000928383
G2733	-88.89	45.01	376	15	2.60501	5	2.39531	0.192316	0.00491766	795	33.2766	0.0352504	0.00191619
G2734	-88.63	44.98	284	9	-0.27681	5	-0.0705945	0.00566792	-0.000339965	776	-8.64236	0.00915498	0.000640991
G2735	-88.66	44.95	287	9	-0.28896	5	0.108068	0.00867661	0.000461899	777	32.527	0.0344563	0.00102658
G2736	-88.62	45.11	336	11	-1.5414	5	1.83751	0.147531	0.0170926	780	154.516	0.163681	0.0141609
G2737	-88.58	45	305	9	-1.33322	5	1.21579	0.0976138	0.00142432	777	64.1	0.0679021	0.00142774
G2738	-88.57	44.89	271	9	-1.61377	5	0.827749	0.0664586	0.00282511	773	122.999	0.130295	0.00483471
G2739	-88.51	44.87	266	9	-2.48563	6	0.778131	0.0624749	0.000722756	774	43.5245	0.0461061	0.00196609
G2740	-88.51	44.89	269	9	-0.86215	6	0.631541	0.0507054	0.000376312	773	99.1267	0.105006	0.00118421
G2741	-88.58	45	305	9	-0.72051	5	2.11935	0.170159	0.00368443	777	89.2148	0.0945065	0.00268557
G2742	-88.7	45.09	370	7	0.36782	5	0.0410775	0.00329805	0.000232178	786	63.1826	0.0669302	0.00100603
G2743	-88.72	44.87	294	10	-1.37142	5	0.270785	0.0217409	0.00172114	782	82.8129	0.0877249	0.00247996
G2744	-88.66	44.88	267	12	-1.15046	5	1.75877	0.141209	0.00305497	777	130.22	0.137944	0.00339404
G2745	-88.66	44.88	267	12	0.66574	5	0.46697	0.0374923	0.00107137	777	-17.6577	0.0187051	-0.000709211
G2746	-88.55	45	276	9	0.4817	5	2.23929	0.179789	0.00179926	773	78.128	0.0827621	0.0012126
G2748	-88.83	45.02	391	5	-0.6431	5	-1.10001	0.088318	-0.00121797	794	-38.9629	0.041274	0.000125529
G2749	-88.62	45.05	326	13	-0.64557	5	2.50973	0.201502	0.00327817	780	126.752	0.13427	0.00239193
G2750	-88.82	45.03	360	5	0.3036	5	-0.565805	0.0454276	-0.000156884	791	1.2372	0.00131058	0.000488217
G2751	-88.63	44.89	270	16	-1.43292	5	1.95907	0.157291	0.0031746	777	50.4855	0.05348	0.00213462
G2752	-88.52	44.9	269	9	-1.43968	5	1.09641	0.088029	0.00159051	773	40.6124	0.0430213	0.00127139
G2753	-88.89	44.98	355	5	-2.57755	5	0.57087	0.0458342	0.00158602	792	75.1173	0.0795728	0.00188749
G2754	-88.5	44.99	270	14	-1.77963	5	0.743255	0.0596747	0.00139975	773	63.3522	0.0671099	0.00158315
G2755	-88.63	45.08	321	9	-3.12552	5	-1.23139	0.0988663	-0.00252668	776	78.7457	0.0834165	0.00196524
G2756	-88.61	45.1	316	11	0.87297	5	-0.464674	0.0373079	-0.000437652	778	40.7984	0.0432183	0.00052828
G2757	-88.54	44.93	270	9	0.26116	5	1.33589	0.107256	0.000936163	774	107.058	0.113408	0.0012733
G2758	-88.62	45.11	336	11	-0.12008	5	0.638921	0.0512979	0.00109658	780	103.912	0.110075	0.00184639
G2759	-88.89	44.98	355	5	-2.45473	5	0.126876	0.0101867	0.000296344	792	29.241	0.0309754	0.000789931
G2760	-88.89	44.98	355	5	-0.1866	5	0.157593	0.0126529	0.00033127	792	23.0506	0.0244178	0.000813553
G2761	-88.84	44.98	328	26	1.25643	5	0.224734	0.0180435	0.000256923	788	-12.5796	0.0133258	0.000391311
G2762	-88.83	45.02	391	5	1.3999	5	-0.98493	0.0790784	-0.000532151	794	-81.1988	0.0860151	-9.50205e-05
G2763	-88.6	44.89	257	22	0.45449	5	0.281651	0.0226133	0.000717858	774	2.94692	0.00312171	0.000656277
G2764	-88.58	45	305	9	-0.21911	5	0.818968	0.0657536	0.00116571	777	12.6552	0.0134058	0.000816308
G2765	-88.66	44.88	267	12	-2.76277	5	2.25147	0.180767	0.00226975	777	109.659	0.116163	0.00188134
G2766	-88.77	45.01	338	17	0.276444	5	-0.55845	0.0448371	-0.000439579	789	-40.9987	0.0434305	-0.000105084
G2767	-88.55	45	276	9	0.29535	5	1.55106	0.124532	0.00131753	773	57.3689	0.0607717	0.000984421
G2768	-88.5	44.87	251	13	1.0631	6	0.583253	0.0468284	0.000594295	771	50.4052	0.053395	0.00158876
G2769	-88.52	45.09	303	8	-0.06304	5	-0.0345303	0.00277238	-0.00059586	773	38.6379	0.0409297	0.00072563
G2770	-88.54	44.93	270	9	0.21741	5	1.7252	0.138514	0.00459009	774	61.1631	0.064791	0.00424637
G2771	-88.96	45.06	403	12	-0.95843	5	-0.355574	0.0285485	-7.14567e-06	799	-2.64646	0.00280343	0.000694169
G2772	-88.71	44.87	293	10	-0.65944	5	0.659162	0.0529231	0.000677313	783	51.9833	0.0550667	0.00108474
G2773	-88.82	45.03	360	5	-2.39948	5	0.0403119	0.00323658	-5.37932e-05	791	57.5176	0.0609292	0.00139374
G2774	-88.54	44.89	258	9	-0.67555	6	1.69411	0.136017	0.00110477	772	144.206	0.152759	0.00160592
G2775	-88.52	45.11	320	8	-0.13109	5	-0.31385	0.0251985	-6.4311e-05	775	88.5224	0.0937731	0.00135052
G2776	-88.51	45.09	284	8	-1.25029	5	0.535848	0.0430224	0.000425528	773	131.153	0.138932	0.00139512
G2777	-88.63	44.92	302	13	-1.09424	5	1.89847	0.152425	0.00442068	779	139.875	0.148172	0.00554339
G2778	-88.57	44.98	296	13	-0.24469	5	-0.293929	0.0235991	1.67e-05	775	-23.6753	0.0250796	0.000264511
G2779	-88.58	44.91	262	9	-2.19938	5	0.898566	0.0721444	0.00100674	775	14.5719	0.0154362	0.000841413
G2780	-88.57	45.05	297	9	-1.00743	5	-1.04668	0.0840363	-0.00109995	774	47.6797	0.0505078	0.000760482
G2781	-88.7	45.09	370	7	2.0909	5	0.409023	0.0328398	0.000689436	786	51.3159	0.0543597	0.000954442
G2782	-88.64	44.98	293	9	-1.54789	5	1.80774	0.145141	0.00175671	780	74.1825	0.0785826	0.00140995
G2783	-88.8	45	350	17	0.293669	5	1.07928	0.0866537	0.00405055	789	101.407	0.107422	0.00439563
G2784	-88.62	44.89	272	26	-0.23041	5	1.50453	0.120796	0.00204254	776	38.9369	0.0412464	0.00138632
G2785	-88.96	45.06	403	12	0.13044	5	0.349844	0.0280884	0.000319548	799	62.6151	0.0663291	0.000823617
G2786	-88.52	44.95	275	9	-1.20851	5	0.839624	0.0674121	0.00124222	772	80.3072	0.0850706	0.0021502
G2787	-88.84	45.08	396	17	-0.34561	5	-0.43632	0.0350314	-0.000198794	794	-5.62001	0.00595336	0.000274712
G2788	-88.88	45.11	390	14	0.740206	5	-0.462414	0.0371265	-0.000563143	794	-5.45756	0.00578127	0.000107912
G2789	-88.92	45.05	412	9	-0.21188	4	0.580096	0.046575	0.00136996	800	26.4674	0.0280373	0.000353387
G2790	-88.93	44.98	355	5	1.6554	5	-0.921027	0.0739478	-0.000821029	796	-21.6672	0.0229524	-9.09951e-05
G2791	-88.78	45.09	383	21	0.46665	5	0.51157	0.0410731	0.00116001	790	76.2136	0.0807342	0.00172891
G2792	-88.5	45.1	273	8	0.37596	5	-0.0293256	0.00235451	-3.66677e-05	769	72.8336	0.0771537	0.000972874
G2793	-88.56	44.89	257	9	-1.63795	6	0.344323	0.0276451	-0.000220151	773	35.2234	0.0373127	0.00100264
G2794	-88.75	45.06	352	9	-1.14321	5	0.849534	0.0682077	0.000836846	789	19.507	0.020664	0.000527221
G2795	-88.52	45.04	283	9	-1.06021	5	0.550702	0.044215	0.000364349	772	52.5929	0.0557124	0.000867579
G2796	-88.6	44.95	306	9	-1.67378	5	0.217479	0.017461	-9.66672e-05	779	20.0918	0.0212835	0.000153283
G2797	-88.55	45.01	270	9	-1.38893	5	0.522582	0.0419573	0.000687911	773	-9.51968	0.0100843	0.000511246
G2798	-88.75	45.07	358	9	-2.00868	5	-0.13531	0.0108638	-0.000547808	787	12.715	0.0134692	0.000422031
G2799	-88.89	45.04	379	9	0.23835	5	-0.664397	0.0533434	-0.000497065	794	-27.6778	0.0293195	-6.79021e-05
G2800	-88.51	45.03	275	9	-1.36022	5	-0.00187137	0.000150249	0.000276052	773	37.23	0.0394383	0.000708364
G2801	-88.52	44.88	254	9	-1.22054	6	-0.679678	0.0545703	-0.00106101	772	-17.5812	0.018624	0.000386544
G2802	-88.52	44.88	254	9	-2.29233	6	-1.53421	0.123179	-0.00461658	772	32.7428	0.0346849	0.00313006
G2804	-91.28	43.15	335	17	-3.0385	8	0.962412	0.0772705	0.00362647	812	42.714	0.0452476	0.00354976
G2805	-91.38	42.8	305	22	-0.43833	8	0.138103	0.0110881	0.00131785	844	-22.2186	0.0235365	0.000851477
G2806	-91.28	42.55	335	22	-1.52606	8	0.116903	0.00938595	0.00178183	870	-57.2865	0.0606844	0.00105741
G2807	-90.95	42.58	335	30	-0.23692	8	0.50504	0.0405488	0.0018362	886	-79.8851	0.0846234	0.000429234
G2808	-89.93	42.3	274	22	-4.18359	8	1.93435	0.155306	0.00568522	921	12.1003	0.012818	0.00209818
G2809	-90.12	42.3	244	20	-1.0755	8	0.730383	0.0586413	0.00159573	916	-48.6331	0.0515177	0.000318536
G2810	-90.28	42.27	244	40	-3.1423	8	-0.270629	0.0217284	0.000786184	911	-46.7522	0.0495253	0.000413874
G2811	-90.08	42.27	244	26	-0.84027	8	1.3135	0.105459	0.0024504	919	-46.9262	0.0497096	0.000558682
G2812	-90.1	42.32	244	26	-3.22951	8	-1.03014	0.0827083	-0.000167803	912	-79.9252	0.0846659	0.000145868
G2813	-89.93	42.32	274	26	-2.19014	8	1.1449	0.0919222	0.00180649	917	-3.89843	0.00412966	0.000711436
G2814	-90.12	42.33	274	26	-3.64098	8	1.9745	0.158529	0.00347408	910	-1.5856	0.00167965	0.00126279
G2815	-89.87	42.77	305	26	-3.67736	7	2.18132	0.175135	0.00586426	859	-19.2033	0.0203423	0.00209617
G2816	-90.92	43.65	396	26	-1.15872	7	2.4395	0.195864	0.00432032	794	66.4857	0.0704293	0.00275634
G2817	-90.78	43.52	305	11	-1.4448	7	1.08321	0.0869692	0.0021999	793	30.2505	0.0320448	0.00174734
G2818	-90.73	43.68	335	22	1.35119	7	0.53917	0.0432891	0.0013922	798	49.5828	0.0525238	0.00163156
G2819	-90.38	43.58	335	26	-0.62844	7	2.39955	0.192656	0.00299315	809	117.079	0.124023	0.00232096
G2820	-90.5	43.4	335	19	-1.7014	7	3.40811	0.273632	0.00872494	809	77.7936	0.0824079	0.0044059
G2821	-90.58	42.62	305	43	-2.1448	8	1.36159	0.10932	0.00292972	891	-24.506	0.0259596	0.00105275
G2822	-90.67	42.65	305	38	-0.9746	8	0.579862	0.0465562	0.00215141	882	-68.6349	0.0727059	0.000838447
G2823	-90.47	42.72	305	46	-2.7373	8	1.34717	0.108162	0.00309753	872	27.8304	0.0294811	0.0019306
G2824	-91.47	43.75	213	26	-1.11467	8	0.0991564	0.00796111	0.00116768	792	58.5859	0.0620609	0.00209893
G2826	-89.88	42.88	305	14	-1.4306	7	1.95857	0.15725	0.00239099	850	-10.4128	0.0110304	0.000883256
G2827	-90.55	42.7	305	30	-0.18731	8	0.340742	0.0273576	0.00145426	876	-74.1067	0.0785023	0.000385696
G2828	-89.92	43.1	335	15	-1.7156	7	2.11116	0.169502	0.00272258	835	86.1997	0.0913126	0.00183865
G2829	-89.92	43.08	335	15	-0.7387	7	2.06323	0.165653	0.00309913	835	4.79546	0.0050799	0.00146056
G2830	-89.78	43.17	229	43	-3.1882	7	1.57052	0.126095	0.00331752	825	74.8029	0.0792398	0.00284765
G2831	-89.8	43.03	335	27	-0.32775	7	1.29313	0.103823	0.00442871	841	-21.8314	0.0231263	0.00221195
G2832	-89.83	43.08	335	18	-4.03292	7	2.31299	0.185706	0.00561457	837	46.8663	0.0496461	0.00298568
G2833	-89.87	43.03	335	16	-2.277	7	1.21856	0.0978362	0.00422959	841	35.6372	0.037751	0.00275856
G2834	-89.88	43.08	335	16	-1.0998	7	2.02732	0.16277	0.002729	837	45.5786	0.0482821	0.0015556
G2835	-89.87	43.05	335	17	-2.1944	7	2.41892	0.194211	0.00304293	839	84.3789	0.0893838	0.00189766
G2836	-89.85	43.07	335	16	-0.4517	7	2.20975	0.177417	0.00326212	838	85.2923	0.0903514	0.00210571
G2837	-90.38	43.72	335	22	0.64708	7	1.78847	0.143593	0.00230428	809	81.7499	0.0865988	0.0018484
BU49	-95.067	42.333	378	23	-1.42354	8	-0.0417053	0.00334845	0.00180526	811	-78.6409	0.0833054	0.00110359
BU109	-93.95	44.233	293	54	1.5782	8	0.340925	0.0273723	0.00144784	755	44.0975	0.0467131	0.00268112
BU118	-93.167	44.767	273	50	2.2328	7	0.117613	0.00944296	0.00134828	746	-30.5148	0.0323248	0.0014145
BU136	-92.617	46.633	379	16	-0.178123	4	0.30273	0.0243057	0.00115663	769	45.3114	0.047999	0.00101588
BU137	-92.433	47.467	425	39	-1.4228	3	2.04064	0.16384	0.00372378	733	128.07	0.135666	0.0027468
BU138	-91.867	47.917	492	28	-2.4336	3	1.35616	0.108884	0.00269287	751	-25.5863	0.0271039	-7.22452e-05
BU316	-89.633	48.483	278	15	0.843204	2	3.84888	0.30902	0.1214	764	247.494	0.262174	0.0962588
BU319	-79.467	46.45	369	12	-0.84136	3	-0.279688	0.0224557	0.00116049	963	-81.8336	0.0866875	-0.00308271
BU336	-91.083	45.067	334	17	-0.396886	5	0.276118	0.0221691	0.000295782	787	-8.90637	0.00943465	0.000249596
BU337	-91.333	45.1	318	15	-0.67707	6	-0.681547	0.0547203	-0.000440542	783	-50.5778	0.0535778	0.000128177
BU338	-91.383	45.183	317	15	-0.48692	6	-1.01408	0.0814188	-0.000370932	780	-52.576	0.0556945	0.000476691
BU340	-91.367	45.317	304	23	-1.11409	6	-0.429522	0.0344856	-0.000128783	777	-12.7412	0.0134969	0.000695016
BU341	-91.317	45.417	325	24	1.13953	6	0.0811921	0.00651878	0.0002239	778	38.7838	0.0410842	0.000823617
BU342	-91.5	45.433	397	15	-0.34684	5	0.28862	0.0231728	0.00106864	774	70.1499	0.0743108	0.00123347
BU343	-91.067	45.5	360	15	-1.21786	5	0.854498	0.0686063	0.000724041	785	35.8373	0.037963	0.000507412
BU345	-89.683	46.033	492	7	0.69486	4	1.74409	0.14003	0.0021429	817	44.9568	0.0476234	9.63976e-06
BU346	-89.717	46.017	497	11	0.07123	4	1.7626	0.141516	0.00135286	817	24.8847	0.0263607	0.000415569
BU350	-89.167	46.033	513	15	-0.602167	4	1.19336	0.095813	0.00103973	805	38.3818	0.0406584	0.000455611
BU352	-88.133	45.917	381	27	1.88076	5	0.851438	0.0683606	0.000816533	770	74.9129	0.0793563	0.00104766
BU353	-88.133	45.85	329	38	1.3773	5	2.41591	0.19397	0.00206582	761	134.295	0.142261	0.00175634
BU361	-88.333	45.783	402	9	-1.6663	4	3.65214	0.293224	0.00304694	770	171.157	0.181309	0.00202965
BU362	-88.417	45.7	451	7	0.10729	4	1.71771	0.137912	0.00181612	776	118.418	0.125442	0.00146503
BU365	-89.35	45.6	475	35	-0.5938	4	1.5823	0.12704	0.00110637	795	45.4332	0.048128	0.000425527
BU367	-89.017	45.483	469	7	0.8778	4	1.85997	0.149334	0.00140023	793	46.8429	0.0496214	0.000631351
BU370	-89.25	45.417	515	7	-0.2306	4	0.933365	0.0749384	0.00134628	801	54.5707	0.0578075	0.000347349
BU371	-88.983	45.15	451	26	-1.0316	4	0.448703	0.0360256	0.00124824	801	-11.6048	0.0122931	0.000337392
BU372	-88.517	45.05	271	9	-0.5689	5	0.137595	0.0110473	0.000649935	772	61.5123	0.0651609	0.00085349
BU373	-89.083	45.017	399	14	-0.16543	5	0.874545	0.0702158	0.00107297	799	107.031	0.113379	0.00141101
BU374	-88.983	44.917	354	13	1.04995	5	0.617872	0.0496079	0.000796782	797	70.4203	0.0745972	0.000894379
BU375	-89.267	44.883	396	21	0.59839	5	2.06034	0.165421	0.0017254	803	74.8043	0.0792413	0.000926794
BU376	-88.483	44.867	256	13	-1.13951	6	1.29466	0.103946	0.00119068	771	92.1265	0.0975909	0.00195486
BU378	-88.867	44.817	287	14	1.37147	5	1.44329	0.115879	0.00129505	786	80.8106	0.0856038	0.000970544
BU380	-88.683	44.683	244	26	3.46837	6	-0.594764	0.0477526	-0.000866553	777	75.4907	0.0799684	0.000920121
BU381	-88.967	44.583	259	11	2.756	6	0.469471	0.0376931	0.000767396	783	53.2734	0.0564333	0.00121228
BU382	-89.133	44.583	335	14	1.19267	6	0.585628	0.0470191	0.000529984	794	36.0179	0.0381543	0.000696817
BU383	-88.917	44.567	253	14	2.085	6	0.659084	0.0529168	0.00117149	779	36.1579	0.0383026	0.00122817
BU386	-89.183	44.35	274	31	-0.79673	6	0.9851	0.0790921	0.00122745	780	59.6815	0.0632215	0.00112785
BU391	-89.717	43.417	294	36	-2.57008	7	0.348857	0.0280092	0.00125097	819	-5.49948	0.00582568	0.00100107
BU399	-89.5	43.133	283	46	3.6186	7	-0.47221	0.037913	0.000622556	826	-98.7548	0.104612	0.00017235
BU403	-89.2	42.783	268	18	1.7875	8	-0.0823087	0.00660843	0.000675105	850	-49.7754	0.0527278	0.000493641
BU407	-87.933	46.867	256	8	0.72901	4	0.0346247	0.00277996	-9.54629e-05	832	-38.0229	0.0402782	-0.000594064
BU408	-87.9	46.85	252	13	1.48905	5	-1.37756	0.110602	-0.00201604	833	-53.0586	0.0562057	-0.00119628
BU409	-87.833	46.85	256	13	1.3851	4	-0.929336	0.0746149	-0.00123058	835	-56.4551	0.0598037	-0.00126122
BU410	-87.917	46.833	256	13	0.30634	5	-1.95748	0.157163	-0.00264229	835	-25.0776	0.0265651	-0.00103241
BU411	-88	46.783	445	21	-0.15352	4	-0.568727	0.0456622	-0.000377115	833	-39.0581	0.0413748	-0.000641945
BU412	-87.917	46.767	445	13	0.07627	4	2.40158	0.192819	0.00372056	841	57.4927	0.0609028	0.000668321
BU413	-87.933	46.767	445	21	1.27417	4	1.52268	0.122254	0.00169328	840	28.1414	0.0298106	-0.0002911
BU414	-87.967	46.75	445	17	1.48364	4	0.887011	0.0712167	0.000558968	840	54.4466	0.0576761	-2.64829e-06
BU415	-87.95	46.75	445	25	-0.1297	4	-0.241933	0.0194244	-0.000848969	840	-55.3508	0.0586339	-0.00155052
BU416	-87.933	46.75	446	25	1.2232	4	0.976989	0.0784409	0.000772776	840	10.893	0.0115391	-0.000472136
BU417	-87.933	46.75	446	25	0.7417	4	0.529515	0.0425139	1.74226e-05	840	-1.47265	0.00156	-0.00102361
BU418	-87.967	46.75	448	17	0.9743	4	-0.110041	0.00883501	-0.000238537	839	-28.0456	0.0297091	-0.000709953
BU419	-87.933	46.733	445	11	0.882269	4	-0.120886	0.00970574	-0.000535524	841	-33.2535	0.0352259	-0.00111207
BU420	-87.967	46.717	500	11	0.98538	4	-0.6383	0.0512481	-0.000509269	840	-52.2309	0.0553289	-0.000916625
BU421	-88.083	46.733	552	16	0.4053	4	-0.532453	0.0427498	-0.000499394	833	-5.8747	0.00622315	-0.000395792
BU422	-87.85	46.7	512	16	0.25936	4	-0.630028	0.0505839	-0.00114933	844	-52.0725	0.0551612	-0.00149194
BU423	-87.983	46.683	528	6	0.25072	4	1.26083	0.10123	0.00109272	837	-5.17585	0.00548285	-0.000303727
BU424	-88.017	46.667	549	7	0.68271	4	-0.249773	0.0200539	-0.000343875	835	-18.6282	0.0197331	-0.000626161
BU425	-88.05	46.617	509	6	1.10516	4	0.493796	0.0396461	0.000458366	828	-23.9049	0.0253228	-0.000678385
BU426	-88	46.6	512	6	-0.86252	4	-0.416883	0.0334709	-0.000973015	831	10.5408	0.011166	-0.000664826
BU427	-87.917	46.75	445	17	1.44844	4	1.26916	0.101899	0.0015584	842	54.1147	0.0573245	9.02536e-05
BU428	-84.7	45.617	215	22	1.74736	5	0.339754	0.0272783	6.05374e-05	793	101.71	0.107743	0.000924782
BU429	-84.733	45.3	274	14	1.74105	6	-0.590993	0.0474499	-0.00933963	773	113.542	0.120277	0.0105592
BU430	-83.95	45.283	255	14	1.28781	6	0.0236798	0.00190121	-0.000669292	742	180.045	0.190724	0.00278494
BU431	-83.467	45.317	195	18	1.2295	6	-0.47338	0.0380069	-0.00128823	748	141.495	0.149888	0.00187922
BU432	-85.283	45.183	274	18	3.89256	6	-0.727665	0.058423	-0.0019319	777	48.9195	0.0518211	0.00109681
BU433	-84.783	45.067	411	18	2.90191	5	0.183787	0.014756	0.000156803	779	21.0837	0.0223343	0.000612813
BU434	-84.7	45.05	411	34	1.8015	5	0.946837	0.07602	0.000556479	770	73.0257	0.0773572	0.000884633
BU435	-84.3	44.983	396	17	1.00719	5	0.611404	0.0490886	0.000527575	753	171.02	0.181164	0.00233049
BU436	-84.15	45.083	280	13	0.728304	6	1.34227	0.107769	0.000707341	739	195.502	0.207098	0.00314193
BU437	-83.8	44.933	232	10	2.62357	6	0.970848	0.0779478	0.000418383	732	130.381	0.138114	0.00224575
BU438	-85.717	44.75	259	34	2.6819	6	1.00643	0.0808046	0.000580565	779	81.8829	0.0867397	0.00155995
BU439	-85.167	44.633	315	22	1.69844	6	0.444934	0.035723	-0.000463746	767	110.431	0.116981	0.00187922
BU440	-84.6	44.767	381	12	1.50518	6	0.887478	0.0712542	4.94576e-05	748	118.855	0.125905	0.00208049
BU441	-84.483	44.817	351	12	2.69838	6	2.27505	0.18266	0.00262142	743	132.247	0.140091	0.00319701
BU442	-84.1	44.733	335	13	1.27082	6	0.93319	0.0749243	0.000370611	741	111.34	0.117944	0.00182096
BU443	-83.4	44.683	188	38	2.4574	6	1.37069	0.11005	0.000975504	740	160.311	0.16982	0.00315252
BU444	-86	44.433	251	21	3.51538	7	-0.951688	0.0764095	-0.00179003	800	44.2139	0.0468364	0.000763342
BU445	-85.967	44.2	274	16	1.37473	7	0.376036	0.0301913	1.18024e-05	818	18.1899	0.0192688	0.000830291
BU446	-85.333	44.317	395	14	-0.33365	6	0.0200255	0.00160782	-0.00232738	800	-2.15074	0.00227831	-0.000581617
BU447	-84.7	44.433	349	18	2.52721	6	1.09441	0.0878684	0.000671211	728	136.414	0.144505	0.00257837
BU448	-84.483	44.25	378	15	1.33599	6	3.19653	0.256644	0.00382574	736	211.47	0.224013	0.00451586
BU449	-83.967	44.417	271	14	1.54239	6	0.871553	0.0699756	0.00016716	747	50.1377	0.0531116	0.00135232
BU450	-86.317	43.983	186	31	1.84917	8	-0.935856	0.0751384	-0.00174932	831	15.2627	0.016168	0.000287604
BU451	-85.833	43.85	253	36	0.7117	7	0.599407	0.0481254	-0.000640782	852	37.8834	0.0401304	0.000320654
BU452	-85.417	44	312	18	1.76087	7	0.132404	0.0106305	-0.000312884	833	41.4531	0.0439119	0.000893955
BU453	-84.8	44.017	357	34	-0.7753	7	1.1231	0.0901719	0.000241668	765	119.718	0.126819	0.00237181
BU454	-84.183	44	229	22	1.96379	7	0.7573	0.0608024	0.000256762	731	117.59	0.124565	0.00259002
BU456	-85.867	43.7	253	13	0.42545	7	1.70703	0.137055	0.00106944	862	35.3818	0.0374805	0.000580716
BU457	-85.4	43.683	324	22	2.6381	7	0.226137	0.0181562	-0.00108421	851	13.6405	0.0144496	7.61647e-05
BU458	-84.95	43.767	290	14	1.57475	7	-1.04674	0.0840411	-0.00161299	796	5.68167	0.00601868	0.000406809
BU459	-84.733	43.617	240	46	3.3309	8	-0.420179	0.0337355	-0.000611235	780	61.4137	0.0650564	0.00140391
BU460	-84.833	43.467	248	22	2.26712	8	-2.01318	0.161635	-0.00301563	802	-7.34538	0.00778107	0.000297646
BU462	-83.817	43.5	181	30	1.57553	8	0.00921503	0.00073986	0.000574858	764	52.1354	0.0552278	0.00198134
BU463	-86.083	43.35	235	18	0.11753	8	-2.12536	0.170642	-0.00337773	853	-96.5496	0.102276	-0.00110942
BU464	-85.85	43.167	215	22	4.42822	8	-0.674137	0.0541254	-0.00113375	868	-26.0246	0.0275682	4.70336e-05
BU465	-85.35	43.267	255	22	2.97846	8	-1.27055	0.10201	-0.00152628	866	-64.7723	0.0686142	-0.000429022
BU466	-85.05	43.233	255	22	4.12349	8	-0.405265	0.0325381	-0.000577595	833	16.933	0.0179374	0.000573301
BU467	-84.833	43.167	232	50	4.5422	8	-0.855484	0.0686854	-0.000807059	804	49.8979	0.0528576	0.00319468
BU468	-83.467	43.217	259	22	2.00654	8	-0.58463	0.046939	-0.00162496	779	42.5176	0.0450395	0.00143876
BU469	-83.25	43.383	216	14	3.71669	8	-0.791978	0.0635866	-0.00143941	780	72.1354	0.0764141	0.00135169
BU470	-85.117	43.133	255	14	2.5396	8	0.107181	0.00860539	-0.000136249	846	32.2984	0.0342142	0.000801689
BU471	-85.467	42.833	239	31	2.14253	8	0.81602	0.0655169	0.000691684	906	-22.2124	0.0235299	0.000159745
BU472	-84.883	42.8	260	26	3.05644	8	0.0354458	0.00284589	0.000133672	816	47.2952	0.0501005	0.00228282
BU473	-84.45	42.883	254	22	2.75869	8	1.57457	0.12642	0.00148855	769	150.446	0.15937	0.00284956
BU474	-83.8	42.8	259	39	3.1086	9	-1.31383	0.105485	-0.00158891	784	58.9327	0.0624283	0.00161662
BU475	-86.133	42.583	192	26	3.12286	9	-1.08876	0.0874148	-0.00237011	875	21.7435	0.0230332	0.000502327
BU476	-85.417	42.55	274	14	1.092	9	-1.08247	0.0869098	-0.000781206	912	-64.4302	0.0682518	-0.000175422
BU477	-84.783	42.45	285	26	3.30016	9	-0.96957	0.0778452	-0.00105081	819	36.1305	0.0382736	0.00135603
BU478	-84.7	42.583	285	26	4.51763	9	-2.06234	0.165582	-0.00334241	798	6.09557	0.00645713	0.00123351
BU479	-83.983	42.367	280	22	1.58284	9	-0.77306	0.0620677	-0.000106382	814	63.1985	0.0669471	0.00122425
BU480	-84.017	42.433	280	14	2.2257	9	-0.530635	0.0426038	3.93413e-06	805	90.4039	0.0957662	0.00147753
BU481	-83.75	42.45	322	50	2.1053	9	-1.03843	0.0833739	-0.000341226	819	23.8041	0.025216	0.00094332
BU482	-83.633	42.333	271	39	2.57094	9	-0.86566	0.0695024	-0.00027282	800	114.774	0.121582	0.00175528
BU483	-83.616	42.33	271	26	1.91759	9	-0.988401	0.0793571	-0.000221516	796	90.0523	0.0953937	0.00145952
BU484	-83.3	42.583	297	44	3.9265	9	0.650661	0.0522405	0.000541866	799	169.72	0.179787	0.00303282
BU485	-86.2	42.233	198	34	3.76316	10	-1.27536	0.102397	-0.0026447	873	67.2525	0.0712415	0.00143177
BU486	-85.517	42.317	283	42	3.4334	9	-1.3646	0.109562	-0.00168044	915	-77.7798	0.0823933	-0.000782304
BU487	-85.117	42.183	280	22	3.27049	9	0.0202572	0.00162642	-0.000160609	874	16.5849	0.0175686	0.00105402
BU488	-84.417	42.183	306	44	2.5017	9	-0.575001	0.0461659	-0.000631388	816	46.0202	0.0487499	0.00156079
BU489	-86.183	42.083	244	25	3.03733	9	-1.0877	0.0873297	-0.00115214	910	-51.7689	0.0548395	-0.000115042
BU490	-85.7	41.95	274	17	1.9201	10	-1.38529	0.111223	-0.00184904	912	-12.3513	0.0130839	7.54232e-05
BU491	-84.983	41.8	300	18	2.9302	9	-0.653736	0.0524874	-0.000192371	909	-31.4457	0.0333109	0.000198621
BU492	-84.283	41.95	320	32	3.14519	9	0.353701	0.0283981	0.000499876	879	56.511	0.0598629	0.0013663
BU512	-89.7	46.183	488	7	0.7455	4	0.67032	0.0538189	0.00141508	833	-30.2771	0.032073	3.28387e-06
BU516	-79.833	47.333	292	10	1.75808	2	0.0041007	0.000329239	0.00114311	817	82.733	0.0876403	0.000590568
BU518	-79.6	43.117	198	26	-1.71233	8	-1.14324	0.0917889	0.00020313	891	-122.712	0.129991	-0.000475632
BU519	-79.767	43.383	99	60	-2.3551	8	-0.563906	0.0452751	0.000692166	836	-13.2347	0.0140197	0.00155391
BU520	-79.55	43.767	81	56	-1.6973	8	-2.35038	0.188708	-0.00173182	764	-0.384495	0.000407301	0.00201719
BU521	-79.517	44.033	340	38	-1.91786	6	1.74518	0.140118	0.00424324	827	-54.9426	0.0582015	0.00117902
BU522	-79.633	44.233	244	26	-3.45858	6	1.54294	0.12388	0.00391888	859	-0.497287	0.000526783	0.00140008
BU523	-79.5	44.517	224	22	-1.782	6	-1.16333	0.0934019	0.000289038	975	-179.247	0.189879	-0.00277434
BU524	-79.383	44.767	224	26	-0.93235	6	-0.928916	0.0745812	0.000416697	1024	-199.835	0.211688	-0.00473831
BU525	-79.467	45.083	282	16	-1.58441	5	-1.03363	0.0829885	0.000646322	1083	-312.406	0.330936	-0.00573619
BU526	-79.283	45.367	290	27	-2.6396	5	-1.9663	0.157871	-0.00148774	1033	-187.793	0.198932	-0.00519488
BU527	-79.45	45.8	242	8	0.35409	5	-0.625287	0.0502033	0.000312884	1024	-124.856	0.132262	-0.00250846
BU528	-79.417	46.183	242	31	1.5135	4	0.857274	0.0688291	0.00324783	958	-44.196	0.0468175	-0.00147721
BU529	-79.5	46.45	369	9	-0.82696	3	1.08274	0.0869314	0.00302527	959	-17.4991	0.018537	-0.00132827
BU530	-79.717	46.633	227	9	-1.04481	4	-1.79415	0.144049	-0.00129425	897	-15.4028	0.0163164	-0.000875523
BU531	-79.8	46.867	183	5	-1.95014	3	-0.559181	0.0448957	0.000387472	851	131.732	0.139546	0.00124575
BU532	-79.8	47.033	183	31	2.1914	3	0.597885	0.0480032	0.00330901	832	56.9101	0.0602857	0.00107828
BU533	-80	46.767	227	5	-4.32553	3	-0.19306	0.0155005	0.000852422	861	146.191	0.154862	0.00140041
BU534	-80	46.767	227	5	-2.83931	3	-3.59682	0.288783	-0.00522437	861	-41.4824	0.0439429	-0.00263314
BU535	-80	46.767	227	5	-4.04712	3	-4.05881	0.325875	-0.00742828	861	3.41105	0.00361337	-0.00304329
BU536	-80.333	47.117	292	4	-1.23307	3	0.631139	0.0506731	0.00242832	827	164.86	0.174639	0.00275104
BU537	-80.333	47.117	292	4	-1.95366	3	0.218556	0.0175475	0.00152668	827	190.892	0.202215	0.0029968
BU538	-80	47.233	292	0	-1.15656	2	-1.26412	0.101494	-0.00172781	827	104.151	0.110329	0.000274362
BU539	-80	47.233	292	0	-2.58087	2	-0.774576	0.0621895	-0.000151665	827	145.434	0.15406	0.0016091
BU540	-80	47.233	292	0	-0.0846	2	1.59114	0.12775	0.0035905	827	179.361	0.19	0.00233685
BU541	-80	47.233	292	0	-3.92569	2	-0.698475	0.0560794	0.000562099	827	90.4623	0.095828	0.000803066
BU542	-80.5	47.5	292	4	-1.8688	2	0.857634	0.0688581	0.00426821	821	84.1035	0.0890921	0.00144522
BU543	-80.5	47.5	292	4	-1.71986	2	0.248906	0.0199843	0.00515869	821	141.509	0.149903	0.00404764
BU544	-80.5	47.5	292	4	-1.24176	2	0.970753	0.0779402	0.00387881	821	130.427	0.138163	0.00218854
BU609	-82.5	40.217	255	26	-0.683368	10	-0.887779	0.0712783	-0.00121356	955	28.6023	0.0302988	0.000528068
BU618	-76.767	43.083	122	30	-1.1918	9	-2.82522	0.226832	-0.0105796	894	54.3987	0.0576253	0.000854549
BU642	-80.5338	37.3602	1200	18	-3.20663	8	1.28938	0.103522	0.00280367	1136	69.3064	0.0734173	-0.000476056
BU643	-79	37.983	451	18	-2.49195	12	-2.2042	0.176972	-0.00322679	1013	87.5653	0.0927592	0.00109035
BU644	-79.067	38	451	18	-5.55552	12	-1.4031	0.112653	-0.00349094	1001	141.517	0.149911	0.00522666
BU645	-76.9	40.067	119	18	-0.8962	11	-0.785771	0.0630883	-0.00046776	1030	-23.0343	0.0244006	-6.01691e-05
BU646	-78.633	40.117	311	32	-1.17853	11	-2.47146	0.19843	-0.00340824	1021	-96.428	0.102148	-0.00162795
BU766	-84.867	34.317	224	22	-10.4458	15	3.79054	0.304336	0.044487	1366	149.819	0.158705	0.0125211
BU767	-80.05	36.78	300	14	-1.62639	14	-4.79995	0.38538	-0.00695217	1113	-68.1269	0.0721678	-0.00124469
BU768	-79.4	37.083	153	18	1.2228	14	-4.20106	0.337296	-0.00399756	1051	-76.654	0.0812007	-0.000653173
BU769	-78.267	37.533	91	14	1.164	13	-1.94032	0.155785	-0.00314409	1060	33.2549	0.0352274	-7.95545e-05
BU770	-77.467	38.533	4	12	-0.5474	13	-1.55918	0.125184	-0.00140424	1009	61.4282	0.0650718	0.000688448
BU785	-81.1	37.617	983	30	-2.95656	10	-1.10318	0.0885725	-0.000534721	1053	-5.98774	0.0063429	-0.000111726
BU787	-76.317	41.35	616	12	-1.02228	7	0.796905	0.0639822	0.00152612	1070	20.1964	0.0213943	-0.000561437
BU788	-78.6	41.55	418	17	0.89178	8	-0.521702	0.0418866	-0.00053175	1069	-64.184	0.067991	-0.00156365
BU797	-74.9	42.767	378	18	1.46495	7	-0.432333	0.0347113	8.38211e-05	1045	-162.46	0.172096	-0.0015805
BU800	-75.9661	43.0502	240	42	1.7556	8	-0.980363	0.0787118	-0.000754149	1020	-65.0262	0.0688832	-0.00139215
BU823	-81.867	29.3	21	14	-7.41033	21	-0.472893	0.0379678	-0.0123431	1323	-3.418	0.00362074	-0.00226542
BU825	-81.95	27.967	65	42	-9.5232	22	-0.418365	0.0335899	-0.0138553	1234	184.459	0.1954	0.00703809
BU827	-78.467	34.6	18	18	-6.99348	17	0.0718158	0.00576597	-0.00253311	1275	93.171	0.0986974	0.000845651
BU833	-74.5	39.717	27	8	-5.66344	12	0.890533	0.0714995	-0.00081838	1113	153.329	0.162424	0.00320019
BU876	-78.467	42.617	430	26	3.53692	8	-2.14619	0.172314	-0.00512481	994	-90.2088	0.0955595	-0.003638
BU905	-88.5	42.933	259	14	0.8731	8	0.563738	0.0452616	0.00258031	833	37.8383	0.0400827	0.00309807
BU920	-91.67	36.75	300	26	-3.14242	13	-1.02077	0.081956	-0.00240143	1126	-77.3814	0.0819712	0.0123176
BU942	-87.967	46.5	442	31	1.6593	4	0.926315	0.0743723	0.00200745	826	-12.4107	0.0131468	-0.000229553
BU959	-91.717	46.5	344	25	0.40716	5	-0.480465	0.0385758	-0.000296023	757	57.8548	0.0612864	0.00620726
BU1018	-91.5	43.667	351	28	0.27222	7	1.12885	0.0906335	0.00332715	794	51.0357	0.0540629	0.00292784
BU1106	-79.267	39.567	814	14	-1.4487	9	0.821429	0.0659512	0.00179364	1192	-151.104	0.160067	-0.00471607
BU1212	-78.75	41.617	518	22	3.06765	8	-1.4606	0.117269	-0.0146406	1109	-71.1349	0.0753542	-0.0200229
BU1216	-77.5	41.867	549	22	1.60316	7	0.458803	0.0368366	0.00628072	885	89.9126	0.0952457	0.0056275
BU1220	-76.167	41.583	335	18	2.36156	8	-0.983838	0.0789908	-0.00204238	976	-18.31	0.019396	-0.00138876
BU1226	-76.05	40.617	152	26	1.59838	10	-1.59513	0.12807	-0.0202752	1119	-131.995	0.139824	-0.0194003
BU1227	-75.833	40.067	183	26	-1.09507	11	-1.02329	0.0821583	-0.00499892	1164	-107.146	0.113501	-0.00771043
BU1228	-75.533	40.233	91	42	0.7358	12	-3.136	0.251784	-0.0123323	1140	-188.893	0.200097	-0.0105169
BU1229	-75.483	40.333	91	32	3.11305	11	0.173276	0.0139121	-0.00153857	1155	-95.2447	0.100894	-0.00671542
BU1230	-75.517	40.45	152	22	-0.89449	11	-1.35747	0.108989	-0.0047611	1159	-91.5354	0.0969648	-0.00622453
BU1232	-76.05	40.817	274	22	0.47198	9	-0.605597	0.0486224	-0.00197469	1138	-111.274	0.117874	-0.0061864
BU1235	-76.0825	41.2739	360	18	3.50196	8	-0.46337	0.0372032	-0.000382012	1022	3.21491	0.0034056	-0.00111974
BU1238	-75.45	42.017	479	18	1.74006	7	-0.437659	0.0351389	-0.00251897	1071	-112.352	0.119016	-0.0143224
BU1239	-75.933	42.2	415	32	0.06854	8	0.865205	0.0694659	0.00578646	972	109.142	0.115616	0.00519488
BU1240	-76.5	42.25	309	14	-0.30322	8	-1.06656	0.0856324	-0.00186108	906	13.8234	0.0146433	8.13553e-05
BU1246	-74.05	42.2	649	18	-0.17783	7	-1.1905	0.0955833	-0.00206341	1150	-146.549	0.155241	-0.00519488
BU1257	-74.5	43.433	519	9	-0.74332	5	-1.18103	0.094823	-0.00149898	1119	-205.296	0.217473	-0.00587072
BU1398	-86.2	35.15	300	26	-1.9807	14	2.44802	0.196548	0.00325489	1489	-148.839	0.157667	-0.00737707
BU1423	-85.92	35.42	335	22	-5.24563	15	2.2062	0.177132	0.00743872	1435	-56.7839	0.060152	-0.0120064
BU1442	-84.867	34.325	285	22	-20.0019	15	6.74248	0.541343	0.0860362	1385	371.474	0.393508	0.040023
BU1451	-81.933	30.846	6	14	-8.82903	20	-1.09224	0.0876942	-0.0231417	1305	64.0461	0.067845	-0.00357932
BU1459	-86.533	33.567	204	46	-7.742	16	4.31264	0.346255	0.012586	1397	220.398	0.233471	0.00751372
BU1468	-81.95	27.967	51	42	-10.0183	22	-0.640279	0.051407	-0.0129623	1231	203.046	0.21509	0.00836541
BU1479	-79.5	36.067	215	46	-1.3257	14	2.63823	0.211819	0.00277396	1128	190.563	0.201866	0.00440569
BU1591	-94.2	31.817	107	42	-1.4214	18	-0.880904	0.0707264	-0.00629453	1175	133.875	0.141816	0.00192054
BU1647	-84.867	47.883	288	12	0.30612	2	-0.207826	0.016686	-0.00055415	1048	-112.988	0.11969	-0.00630292
BU1650	-79.867	43.954	297	24	1.48145	6	0.463251	0.0371937	0.00213575	817	-14.4002	0.0152543	0.00150878
BU1658	-94.55	46.267	383	15	3.21903	5	0.409028	0.0328402	0.00120914	701	93.4922	0.0990376	0.00263452
BU1663	-82.05	40.683	290	22	1.96039	9	-0.202429	0.0162527	0.00164126	951	-9.54663	0.0101129	0.001665
BU1670	-79.617	44.222	234	26	1.08499	6	-2.2829	0.18329	-0.00737128	855	20.7184	0.0219473	0.0161148
BU1681	-75.833	41.767	385	14	1.90914	8	-0.290838	0.0233509	-0.000261419	1039	-65.1318	0.0689951	-0.00118548
BU1682	-78.633	45.8	396	0	-0.5032	3	1.11541	0.0895545	0.0020313	1010	-87.3397	0.0925202	-0.00251608
BU1691	-81.65	44.15	203	54	1.1729	7	-1.11035	0.0891482	-0.0018659	1031	-143.463	0.151972	-0.00374256
BU1726	-93.867	44.87	314	44	3.694	7	0.441165	0.0354204	0.0448484	744	17.4951	0.0185328	0.0620487
BU1740	-91.45	45.3	335	11	0.10123	6	1.16609	0.0936235	0.00232836	776	46.3436	0.0490924	0.00276545
BU1746	-82.467	40.35	302	44	-3.8628	10	-1.90331	0.152814	-0.000786826	962	88.1656	0.0933951	0.0425107
BU1843	-91.467	45.267	330	15	2.39637	6	0.403938	0.0324315	0.000831226	778	53.2669	0.0564264	0.00125306
BU1853	-93.183	45.417	277	22	2.06445	6	0.173449	0.0139259	0.00125844	725	21.9192	0.0232193	0.00165338
BU1854	-93.2	45.417	277	22	2.08534	6	-1.35188	0.10854	5.78076e-05	726	20.7629	0.0219944	0.00211068
BU2331	-89.5	43.133	283	46	5.665	7	-0.288382	0.0231537	0.00112725	826	-66.1299	0.0700524	0.000473408
BU2539	-81.6	46.73	415	8	-0.47033	3	0.136546	0.0109631	0.00093271	857	34.652	0.0367074	2.15041e-05
BU2540	-80.78	46.62	305	38	-1.0947	4	1.45224	0.116598	0.00218545	839	58.8941	0.0623874	0.000827007
BU2753	-79.45	42.34	442	26	2.77967	7	-0.518625	0.0416396	-0.000118265	1124	-216.778	0.229636	-0.00269172
BU2754	-77.48	42.39	488	18	2.75224	7	-0.444527	0.0356904	-0.00011136	879	40.9218	0.0433491	0.000455717
BU2755	-76.32	42.68	411	22	1.61195	8	-0.995405	0.0799195	-0.000782651	988	-31.8569	0.0337465	-0.00079385
BU2756	-75.4404	42.582	535	14	0.56576	6	0.414159	0.0332522	0.000569084	1068	-122.857	0.130144	-0.00215465
BU2757	-75.85	43.33	168	18	1.2779	8	-2.78651	0.223724	-0.00443192	1028	-60.1629	0.0637314	-0.00254723
BU2758	-76.56	43.15	119	28	3.19256	9	-1.77576	0.142573	-0.00204414	941	-15.9785	0.0169263	-0.000359955
BU2759	-77.56	43.03	183	35	1.96988	8	-1.03084	0.0827645	-0.000407865	813	80.9034	0.0857021	0.00112319
BU2760	-81.46	44.06	282	20	2.47343	6	-0.645461	0.051823	-0.000600156	1109	-151.087	0.160049	-0.00400103
BU2761	-81.26	44.83	198	13	-0.0029	6	-1.71744	0.13789	-0.00134082	916	29.7747	0.0315408	-0.000244278
BU2762	-79.97	44.85	259	18	0.62113	6	-0.301161	0.0241797	0.000348452	1050	-139.541	0.147818	-0.00195549
BU2765	-78.88	44.43	274	22	2.33702	6	-0.979877	0.0786727	-9.81927e-05	914	-60.6021	0.0641967	-0.000619169
BU2766	-78.3	45.02	427	7	0.82308	4	0.304363	0.0244368	0.00164126	987	-68.072	0.0721097	-0.00197954
BU2767	-77.3	45.13	427	26	0.4919	4	-0.731451	0.058727	-0.000560493	899	-4.1861	0.0044344	-0.000632146
BU2768	-79.13	42.92	183	39	0.9769	8	-1.25345	0.100637	-0.000215173	996	-123.579	0.130909	-0.00089618
BU2769	-80.71	46.05	213	8	-4.21177	4	2.26318	0.181707	0.00580244	883	192.229	0.203631	0.00384107
BU2770	-79.78	45.08	305	24	-1.63057	5	1.56142	0.125364	0.00463264	1111	-72.7271	0.0770409	-0.00400633
BU2771	-80.17	42.85	183	30	1.20131	8	0.228004	0.0183061	0.000525327	943	-55.8422	0.0591544	-7.84952e-05
BU2772	-78.04	44.6	244	6	1.1479	6	-0.535831	0.043021	-0.000120352	869	43.2355	0.0458	0.00028146
BU2773	-77.45	44.32	183	30	0.39836	6	0.890848	0.0715247	0.00100939	863	55.8929	0.0592082	0.000664402
BU2774	-77.85	45.18	427	18	0.818831	4	1.27786	0.102597	0.00123162	900	52.0356	0.0551221	0.000100211
BU2775	-78.88	46.25	244	21	-0.53773	4	-0.318558	0.0255765	-0.000206421	936	52.3097	0.0554124	-0.000410696
BU2776	-76.5	44.83	240	13	0.22247	5	1.78776	0.143536	0.00138899	916	19.4689	0.0206237	0.000106779
BU2777	-79.52	43.98	305	38	1.6967	6	0.710287	0.0570278	0.000831065	812	118.9	0.125952	0.00111122
BU2778	-80.25	44.37	518	18	2.78697	5	0.465042	0.0373375	0.000962899	1008	-102.19	0.108251	-0.00172986
BU2779	-77.15	44.85	305	7	-1.68629	5	1.02218	0.0820692	0.00109995	889	106.905	0.113246	0.000753173
BU2780	-77.92	44.31	183	36	2.203	6	-0.16509	0.0132548	0.000234683	847	26.6321	0.0282118	0.000282943
BU2782	-80.27	43.42	305	46	2.0364	7	-0.514486	0.0413073	0.000105178	899	-27.8768	0.0295303	0.000134533
BU2783	-80.27	43.42	305	46	0.7499	7	-0.267798	0.0215011	0.000379041	899	23.9391	0.025359	0.000583682
BU2784	-80.3	43.26	305	38	-0.492	7	0.483344	0.0388069	0.00122873	920	-6.73469	0.00713415	0.000351269
BU2785	-80.3	43.27	305	38	1.1395	7	0.797496	0.0640297	0.00141107	918	-16.3325	0.0173013	0.000359002
BU2786	-80.37	43.28	274	30	1.62925	7	0.952685	0.0764895	0.00142608	908	-5.62479	0.00595842	0.000487518
BU2788	-80.38	43.28	274	30	2.16395	7	0.0458795	0.00368359	0.000747461	907	-13.1612	0.0139418	0.000342159
BU2789	-80.33	43.29	305	34	1.39669	7	0.339064	0.0272229	0.00082416	917	-19.7845	0.020958	0.000180613
BU2790	-80.13	43.42	305	39	0.3709	7	1.41447	0.113566	0.00198714	902	4.48202	0.00474787	0.000828818
BU2791	-80.1	43.88	450	18	1.26507	5	0.696954	0.0559573	0.00132139	901	-13.8119	0.0146311	-2.66947e-05
BU2792	-80.1	43.89	450	46	1.1777	5	0.402385	0.0323068	0.00111986	900	-16.8176	0.0178151	-8.25206e-05
BU2793	-77.5	44.25	61	31	-1.7685	7	-1.08989	0.0875055	-0.000207947	841	77.1961	0.0817749	0.00089385
BU2794	-77.47	44.3	152	43	-2.4153	6	0.487069	0.039106	0.00125956	857	88.5064	0.0937561	0.00119851
BU2795	-77.52	43.97	91	21	1.89132	7	-1.75857	0.141193	-0.000604572	885	-63.9686	0.0677629	-0.000244913
BU2796	-77.17	44.77	274	14	-1.30542	5	-0.215902	0.0173344	0.000202889	886	53.4832	0.0566555	0.000190571
BU2797	-77.17	44.78	274	11	-0.37294	5	0.0581676	0.00467018	0.000418134	886	47.8139	0.05065	0.000228706
BU2798	-77.17	44.79	274	11	-2.07909	5	-0.676653	0.0543274	-2.28822e-05	885	14.5408	0.0154033	-1.93855e-05
BU2799	-77.13	44.82	274	7	-1.39277	5	-0.427771	0.034345	-0.00012541	884	101.686	0.107717	0.000731986
BU2805	-78.68	44.82	305	12	-0.84625	5	-0.102006	0.0081899	0.000404653	985	-55.0508	0.0583161	-0.00109067
BU2806	-77.82	45.07	396	34	1.17	4	-0.775669	0.0622772	-0.000430025	905	2.93555	0.00310967	-0.00057543
BU2807	-77.82	45.37	283	10	0.52221	4	-1.54157	0.12377	-0.00226333	817	141.811	0.150222	0.00142478
BU2808	-79.95	43.47	282	35	1.76373	7	-0.0819546	0.00658	0.000408419	914	-54.1383	0.0573495	-0.000186122
BU2809	-79.44	45.89	335	8	0.68379	4	-1.08787	0.0873433	-0.00110718	1040	-146.065	0.154729	-0.00295337
BU2810	-80.4	43.27	305	30	0.77723	7	0.0968935	0.00777942	0.0005166	920	-4.32733	0.004584	0.000188547
BU2811	-80.81	43.96	366	22	1.08085	6	-1.75386	0.140815	-0.000708144	968	-174.274	0.184611	-0.00176482
BU2812	-81.06	43.96	358	22	1.4192	6	-0.939929	0.0754654	-0.000281571	1017	-169.512	0.179567	-0.00230613
BU2813	-81.2	44.6	236	18	2.56895	6	0.0373954	0.00300242	0.000564604	956	-34.2649	0.0362973	-0.000529551
BU2814	-80.3	44.35	488	12	1.55478	5	-0.736069	0.0590978	5.20269e-05	1001	-124.818	0.132222	-0.00212393
BU2815	-77.07	44.03	122	31	3.43218	7	-0.635175	0.0509972	-0.000117301	951	9.59758	0.0101669	-0.000261216
BU2816	-77.83	45.85	223	8	-1.25154	4	0.596594	0.0478996	0.00075728	809	187.433	0.19855	0.00194172
BU2817	-81.87	45.7	246	13	-0.70657	5	-0.802478	0.0644297	-0.000204173	855	12.8258	0.0135866	5.28598e-05
BU2818	-81.68	46.3	274	15	-1.02162	4	0.253089	0.0203201	0.000806015	864	87.1093	0.0922761	0.000790143
BU2819	-80.8	46.3	244	16	-1.58595	4	2.25363	0.18094	0.00335525	830	170.98	0.181122	0.00227117
BU2821	-80.41	45.68	183	9	-2.17597	5	2.91084	0.233707	0.00591003	990	82.5639	0.0874611	0.00072044
BU2822	-80.16	45.55	213	9	-0.98909	5	0.363258	0.0291654	0.00102849	1063	-8.29106	0.00878284	-0.0020726
BU2823	-78.13	44.2	187	18	1.84347	6	0.557582	0.0447674	0.000827693	844	46.7988	0.0495746	0.000665144
BU2824	-82.77	46.52	379	4	-2.01096	3	0.00918441	0.000737401	0.000541599	889	-20.4394	0.0216518	-0.000528598
BU2825	-83.75	47.87	396	4	-1.16216	1	1.93181	0.155102	0.00316818	965	0.275682	0.000292034	-0.00146382
BU2826	-83.13	46.97	396	4	-0.92846	3	0.368	0.0295461	0.00112733	924	-46.9929	0.0497803	-0.000990671
BU2827	-82.28	48.22	335	12	0.15807	1	0.747392	0.0600069	0.00214169	723	187.795	0.198934	0.00323621
BU2842	-77.68	46.28	305	13	-2.52236	4	-3.28965	0.264121	-0.00567799	902	36.128	0.0382709	-0.00148993
BU2852	-79.96	44.86	259	18	2.73729	6	-0.69638	0.0559112	-8.55874e-05	1053	-199.673	0.211516	-0.00239087
BU3199	-88.521	45.11	271	8	-0.36213	5	-0.194565	0.0156213	-0.000421675	774	99.5722	0.105478	0.00119554
BU3255	-91.35	44.083	213	46	2.2411	7	0.180324	0.0144779	0.00323996	784	35.901	0.0380304	0.00403906
BU3256	-91.733	44.15	213	27	3.58885	7	-0.420054	0.0337255	0.00176265	783	-16.9251	0.017929	0.00334012
BU3257	-91.7	44.167	213	15	2.6962	7	1.26438	0.101515	0.00579762	782	67.4268	0.0714262	0.00615197
BU3258	-91.4	44.4	268	22	1.21219	7	-0.782939	0.0628609	-0.00188132	787	-45.9666	0.0486931	0.00275157
BU3259	-92.033	44.567	210	16	1.35434	7	-0.592477	0.047569	0.000630103	769	16.5081	0.0174873	0.00238738
BU3260	-92.033	44.583	210	16	2.2222	7	-0.552765	0.0443806	0.000973256	770	74.6472	0.0790749	0.00359754
BU3261	-91.983	44.633	268	19	2.62072	7	-1.03331	0.0829628	-0.000442389	769	4.92285	0.00521485	0.0018627
BU3262	-91.417	44.767	213	50	1.5377	7	-0.713162	0.0572586	-9.8835e-05	786	63.7237	0.0675034	0.00254596
BU3263	-91.917	44.883	248	38	1.519	7	-0.768631	0.0617121	-0.000680765	765	22.2967	0.0236192	0.00238791
BU3264	-91.8	44.817	268	26	1.1669	7	-0.852884	0.0684767	0.000522437	773	-5.42973	0.00575179	0.00370624
BU3265	-91.983	45.183	317	18	0.573	6	0.705365	0.0566326	0.00271824	762	43.8929	0.0464964	0.00300411
BU3266	-89.667	45.833	483	31	1.3906	4	1.10331	0.088583	0.00216698	801	26.3122	0.0278729	0.000725419
BU3267	-89.683	46.017	494	7	3.54726	4	-0.19758	0.0158634	0.000295943	816	-22.1825	0.0234982	-0.00216619
BU3268	-89.683	46.017	494	7	0.13075	4	0.532677	0.0427678	0.00421089	816	44.1987	0.0468203	0.00370379
BU3269	-89.467	45.9	496	34	-0.6805	4	0.988003	0.0793252	0.00484067	803	98.1771	0.104	0.00475982
BU3270	-89	46	513	14	0.759745	4	0.404351	0.0324647	0.000898989	800	4.41197	0.00467366	-7.65249e-05
BU3271	-88.633	45.867	456	23	1.03065	4	1.71332	0.13756	0.00559048	778	35.1256	0.0372091	0.00224935
BU3272	-88.267	45.867	369	14	3.10142	5	0.349684	0.0280756	0.00124624	765	37.5591	0.0397869	0.00183124
BU3273	-88.983	45.667	498	5	0.29023	4	-0.0209725	0.00168385	0.000821559	793	42.8842	0.0454279	0.000963446
BU3274	-88.683	45.583	482	24	1.93441	4	0.142044	0.0114045	0.00176113	787	-16.2038	0.0171649	0.000661118
BU3275	-88.95	45.467	488	23	-0.70655	4	-0.063545	0.00510193	0.000888961	795	45.1568	0.0478353	0.000683152
BU3276	-89.25	45.483	494	7	-0.7741	4	-0.643396	0.0516572	0.000140986	801	-6.47253	0.00685644	6.32411e-06
BU3277	-88.4	44.817	250	36	4.5303	6	-0.390028	0.0313147	-0.000346123	769	-49.9528	0.0529157	0.00252985
BU3279	-88.933	44.383	245	18	4.89171	6	1.68902	0.135609	0.00369166	781	51.1714	0.0542066	0.00249458
BU3280	-88.867	44.367	244	22	3.71438	6	0.328005	0.026335	0.00103757	784	-6.67128	0.00706698	0.00109638
BU3281	-89.183	44.3	274	18	1.65455	6	0.273474	0.0219568	0.000774783	781	38.9699	0.0412814	0.00195804
BU3282	-89.3	44.1	305	21	2.94217	6	0.0421317	0.00338269	0.00407562	782	0.403536	0.000427472	0.00457725
BU3283	-89.283	43.933	247	14	0.5419	7	-0.415421	0.0333535	0.000561858	782	-11.3891	0.0120646	0.00134565
BU3284	-88.9	43.583	272	35	3.03399	7	0.179404	0.0144041	0.00208493	807	-24.8392	0.0263125	0.00175221
BU3285	-89.65	43.3	274	30	5.62557	7	-0.322753	0.0259133	0.00237999	819	-75.003	0.0794518	0.00126302
BU3286	-89.967	43.1	227	15	0.5406	8	2.5348	0.203515	0.0117735	829	155.287	0.164498	0.00979972
BU3287	-90.45	42.95	329	36	5.08083	7	1.40307	0.11265	0.00747967	843	-5.15454	0.00546028	0.00324577
BU3288	-90.1	43	299	15	3.4526	7	0.958601	0.0769645	0.00437122	842	-48.4815	0.0513572	0.00168304
BU3289	-90.05	42.967	372	26	2.11981	7	2.11723	0.169989	0.0113271	851	49.9418	0.0529041	0.00792431
BU3290	-89.75	43.017	363	34	2.03203	7	1.10093	0.0883919	0.00505094	844	-49.2057	0.0521243	0.00191556
BU3291	-89.617	43.067	351	39	1.2834	7	0.48748	0.039139	0.00540558	838	-51.7297	0.054798	-0.000953489
BU3293	-89.4	42.95	290	46	3.6206	7	0.198617	0.0159466	0.00547735	838	-47.3421	0.0501502	0.00184543
BU3294	-89.25	42.967	257	31	3.3363	8	-1.01536	0.0815216	-8.83172e-06	829	-82.5174	0.0874119	0.000483895
BU3295	-89.25	42.883	262	40	1.3285	8	-3.10714	0.249467	-0.00338817	838	-25.7524	0.0272799	0.000107414
BU3296	-89	42.9	244	26	1.49234	8	0.176661	0.0141838	0.00142994	838	-52.1141	0.0552052	0.000958256
BU3297	-89	43	262	35	7.21449	8	-2.3928	0.192114	-0.0145611	837	-182.822	0.193666	-0.00784105
BU3298	-88.933	43.067	253	31	8.80049	8	-1.6342	0.131207	-0.0127634	835	-146.735	0.155439	-0.00662707
BU3315	-74.033	42.2	652	18	-4.87295	7	0.00328845	0.000264024	-0.000195453	1143	-8.64402	0.00915674	-0.00303907
BU3316	-74.767	41.933	640	14	-5.36077	6	2.87446	0.230786	0.00687108	1203	88.3247	0.0935636	-0.00278833
BU3321	-75.867	41.967	503	26	-2.4939	8	-1.58152	0.126978	-0.00477957	1035	-3.74967	0.00397208	-0.00270241
BU3322	-75.333	41.9	413	19	-1.80233	8	-1.93844	0.155634	-0.00395822	1083	-132.304	0.140152	-0.00479234
BU3335	-74.5	43.133	442	15	-0.723155	6	0.573779	0.0460678	0.000386749	1108	22.33	0.0236545	-0.00199405
BU3366	-73.9	40.95	30	64	-2.2866	11	0.191753	0.0153955	0.000491606	1169	-6.86958	0.00727705	-0.00290983
BU3369	-74.6036	42.0275	756	2	2.3381	6	-0.444849	0.0357162	-0.000126775	1237	-215.621	0.22841	-0.00770757
BU3384	-79.95	43.467	279	35	7.16882	7	0.709013	0.0569255	0.0035473	913	41.6635	0.0441347	0.000952536
BU3408	-77.041	34.867	11	18	-14.8647	17	2.72265	0.218597	0.0124319	1354	95.2431	0.100892	0.00577464
BU3409	-88.45	45.167	277	20	-2.05938	5	0.267619	0.0214867	0.000321555	767	59.5983	0.0631333	0.00112584
BU3413	-93.05	45.45	331	22	2.1227	6	0.0427813	0.00343484	0.000762009	724	-9.09837	0.00963803	0.00137608
BU3414	-84.5	47.75	253	8	-0.65989	3	-1.50954	0.121199	-0.00376071	1129	-217.749	0.230665	-0.0101991
BU3416	-90.35	45.3	482	6	-2.46573	4	4.05269	0.325384	0.0147923	818	177.825	0.188373	0.00874888
BU3417	-90.35	45.3	482	6	-2.39848	4	2.17153	0.174349	0.00665189	818	29.5982	0.0313538	0.00218229
BU3430	-92.817	45.05	258	50	3.1963	7	0.445603	0.0357767	0.00190677	736	18.3961	0.0194873	0.00259702
BU3431	-88.083	42.8	238	22	4.7545	8	1.99797	0.160414	0.0191897	831	134.531	0.142511	0.0182361
BU3438	-89.417	43.05	258	46	-1.1738	7	1.5001	0.120441	0.00140103	826	34.5968	0.0366489	0.000918426
BU3440	-75.667	40.483	192	14	0.7892	10	2.3516	0.188806	0.030113	1147	50.4073	0.0533972	-0.00691849
BU3444	-85.25	45.233	223	26	2.07083	6	-0.909712	0.0730393	-0.00190693	777	145.061	0.153665	0.00212816
BU3446	-97.35	44.817	519	7	-3.2962	6	1.15039	0.092363	0.0053456	578	106.783	0.113117	0.00831106
BU3468	-77.083	44.036	75	31	3.05444	7	1.03718	0.0832735	0.00116338	937	83.6661	0.0886287	0.000472984
BU3469	-88.1	43.4	274	31	3.98704	8	-0.944586	0.0758393	-0.000992445	778	39.1772	0.041501	0.0015895
BU3471	-78.333	44.333	187	42	1.617	6	-0.900816	0.0723251	-0.00134451	841	135.925	0.143987	0.00151482
BU3479	-87.516	44.45	219	46	0.9192	7	-0.86704	0.0696132	-0.000112484	754	111.895	0.118532	0.00512602
BU3481	-81.417	45.15	177	11	1.51792	6	-0.556064	0.0446455	-0.000137373	839	29.6621	0.0314215	0.000664826
BU3493	-81.02	44.73	219	26	0.97645	6	-0.484209	0.0388764	0.000290885	1005	-165.282	0.175086	-0.00340146
BU3509	-84.6	44.766	365	12	-1.07758	6	-0.033291	0.00267288	-5.4299e-05	746	231.661	0.245402	0.00283684
BU3515	-95.517	39.533	320	25	-0.51233	12	-3.25679	0.261482	-0.00452666	923	-201.086	0.213013	-0.00145444
BU3522	-75.906	35.844	2	17	-17.4204	16	8.45465	0.67881	0.0841567	1294	332.625	0.352354	0.0421618
BU3524	-76.946	35.6	15	14	-11.389	16	5.03356	0.404136	0.0265361	1280	178.332	0.18891	0.0114321
BU3527	-91.45	45.3	335	11	-1.96124	6	-0.0707989	0.00568433	-1.13447e-05	776	22.0643	0.023373	0.0010519
BU3536	-87.95	46.75	445	25	0.3998	4	-0.35275	0.0283217	0.000486869	840	8.51326	0.00901822	-0.000668279
KML1	-84.0867	39.4075	273	22	-1.2228	11	2.20071	0.176691	0.00600156	992	127.025	0.134559	0.00532517
KML2	-84.7611	39.5908	279	14	-3.6441	11	0.516215	0.0414461	0.00114018	997	55.8645	0.0591781	0.00208452
KML3	-84.0878	39.4058	273	22	-1.29427	11	1.1384	0.0914003	0.0047057	992	93.9819	0.0995564	0.00490399
KML4	-82.9556	39.3739	224	50	0.1845	11	1.35612	0.108881	0.00489518	1005	116.542	0.123455	0.00496607
KML5	-84.0886	39.4064	272	22	-4.59714	11	1.91799	0.153992	0.0128831	992	8.91766	0.00944661	0.00599077
KML6	-82.5806	39.4575	268	14	-1.1932	11	1.2039	0.0966592	0.00234763	994	217.969	0.230898	0.0043273
KML7	-83.4017	39.1169	265	14	-3.5866	11	1.07408	0.0862362	0.0143027	1052	52.7352	0.0558632	0.00945184
KML8	-84.0886	39.4064	272	22	-3.80851	11	0.506242	0.0406454	0.00364541	992	12.0819	0.0127985	0.00265066
KML9	-84.6567	39.3683	219	39	-2.85846	11	-0.220494	0.0177031	0.00586539	1001	-44.6361	0.0472837	0.00222022
KML10	-82.9728	39.6783	209	38	0.02775	11	0.113851	0.00914091	0.00160069	959	103.658	0.109806	0.00591627
KML11	-83.1036	38.6778	288	26	0.73852	12	-1.53243	0.123036	-0.00394216	1086	-157.171	0.166494	-0.0044576
KML12	-83.1714	38.6972	170	18	-0.8216	12	1.1239	0.0902361	0.00141308	1095	60.8404	0.0644491	0.00090868
KML13	-82.9942	39.7736	210	30	-4.86344	11	1.65861	0.133167	0.013865	940	136.629	0.144733	0.0156016
KML14	-82.9442	39.3775	221	50	-0.3382	11	-0.621568	0.0499047	-0.00268693	1003	52.9822	0.0561248	0.00159226
KML15	-82.7625	39.3747	305	18	-12.9642	11	3.26254	0.261944	0.129998	1008	281.821	0.298537	0.123572
KML16	-82.9661	39.2311	199	22	-3.71736	11	0.330368	0.0265247	0.000799431	1015	-23.2715	0.0246518	0.000290888
KML17	-84.1386	39.0161	262	32	-5.46546	12	1.76628	0.141812	0.00416295	1053	154.913	0.164102	0.00510907
KML18	-84.2153	39.8136	237	44	-0.2084	11	2.24065	0.179898	0.00883574	928	264.152	0.27982	0.0149183
STJ35	-74.3167	43.2528	418	6	1.1171	6	-1.33843	0.10746	-0.00152789	1100	-154.249	0.163398	-0.0034237
STJ36	-74.5625	43.5875	749	4	-0.80968	3	1.10124	0.0884168	0.00307103	1182	-152.166	0.161192	-0.00649995
STJ37	-74.55	43.1958	570	14	-1.32431	5	0.271425	0.0217923	-0.000305256	1145	-37.4159	0.0396352	-0.00389838
STJ40	-74.9583	43.9569	645	2	-0.38925	4	0.0361906	0.00290568	0.000248926	1195	-188.545	0.199728	-0.00596394
STJ41	-75.0611	43.6931	546	6	-3.55901	5	-0.750264	0.0602375	-0.00252202	1188	-138.72	0.146948	-0.00735694
STJ42	-74.8208	43.8561	594	5	-1.82106	4	0.00900459	0.000722964	0.000536407	1163	-174.649	0.185008	-0.00433048
STJ43	-75.0417	43.85	567	2	1.68317	4	-0.300415	0.0241198	-0.000610673	1190	-182.057	0.192856	-0.00645546
STJ44	-74.5306	43.2583	504	8	-1.47407	5	-1.03063	0.0827476	-0.00202568	1130	-127.432	0.134991	-0.00435378
STJ45	-74.8922	43.515	615	6	-0.28352	4	0.69679	0.0559441	0.00124118	1182	-169.883	0.17996	-0.00583364
STJ46	-74.7139	43.3467	651	4	-2.85488	4	0.192573	0.0154614	0.00065716	1172	-98.994	0.104866	-0.00601479
ECG3	-100.228	39.3588	748	17	1.1182	11	-4.69441	0.376907	-0.0152556	578	-8.56473	0.00907274	0.00931897
ECG41	-96.9683	44.4381	496	12	-0.0175	6	1.51489	0.121628	0.00492248	597	71.6298	0.0758785	0.00569678
ECG42	-97.3231	44.9739	520	10	-2.5781	6	2.29262	0.184071	0.0137036	568	95.2103	0.100858	0.0149654
ECG43	-97.3517	44.9847	519	10	-2.0585	6	1.80724	0.1451	0.00851539	568	71.3775	0.0756112	0.00955904
ECG44	-97.405	44.9678	519	6	-1.0578	6	1.83003	0.14693	0.0110975	567	97.5811	0.103369	0.0140632
ECG45	-97.3064	45.2803	540	10	-3.4912	6	1.91774	0.153972	0.0171905	551	124.538	0.131925	0.0223685
ECG49	-97.1975	44.5956	504	22	-0.53166	6	2.08273	0.167219	0.00923316	591	68.5158	0.0725798	0.00948319
ECG50	-97.0783	44.5644	503	17	-3.68889	6	1.53649	0.123362	0.00838371	589	79.8924	0.0846312	0.0106215
ECG51	-97.1453	44.5317	502	13	-1.6742	6	1.78668	0.14345	0.011372	599	13.0672	0.0138423	0.00969978
ECG52	-97.1753	43.9953	509	28	-2.6997	7	0.9693	0.0778235	0.00508169	648	-10.2758	0.0108853	0.00529117
ECG53	-97.0103	43.9547	488	14	-1.6536	7	0.731905	0.0587635	0.00497114	636	6.56208	0.00695131	0.00652819

## Sheet: 1400km
No.	Longitude	Latitude	Altitude	HII	Error (HII)	MAT/℃	Regression error (MAT/℃)	Regression error probability (MAT/℃)	Error (Regression error probability-MAT/℃)	MAP/mm	Regression error (MAP/mm)	Regression error probability (MAP/mm)	Error (Regression error probability-MAP/mm)
G2	-79.2	46.05	240	10	-2.83407	4	-2.32126	0.142389	-0.00113358	979	-17.9699	0.0150352	-0.000681397
G5	-85.5	36.033	305	27	2.47879	14	-0.359239	0.0220361	-0.00827375	1390	-123.302	0.103165	-0.0139216
G6	-73.311	45.543	114	42	7.0481	6	-1.88808	0.115817	-0.00516983	1040	-71.3277	0.0596789	-0.00204177
G12	-77.917	42.25	497	18	2.56901	7	0.213384	0.0130892	0.000795533	947	101.239	0.0847053	0.00147349
G16	-78.55	39.767	634	12	-1.0853	9	5.45687	0.33473	0.0440895	1047	326.994	0.273591	0.0342012
G19	-88.474	33.563	49	42	-1.5339	17	-0.647417	0.0397133	-0.011644	1410	-67.0744	0.0561202	-0.00788527
G20	-89.867	43.083	335	16	-0.4687	7	1.60299	0.0983292	0.00136668	836	30.6941	0.0256813	0.000842878
G21	-95.167	47.183	457	14	-2.23454	4	1.27548	0.0782393	0.00178748	662	87.5059	0.073215	0.00180641
G25	-74.683	43.917	600	5	1.38008	4	-1.42636	0.0874945	-0.000840373	1126	-103.993	0.0870095	-0.00276274
G28	-85.017	30.267	20	22	-7.29846	20	1.56809	0.0961884	-0.00262172	1457	-37.4124	0.0313024	-0.00666412
G30	-71.7735	41.6979	104	14	1.7197	10	-2.59373	0.159102	-0.00185373	1236	-212.721	0.177981	-0.00289326
G33	-74.658	41.3314	440	22	-6.36662	8	1.25737	0.0771285	0.00395405	1184	9.79164	0.00819253	-0.000907939
G36	-86.53	41.65	244	26	5.01913	10	0.796393	0.0488516	0.000388044	1006	65.4616	0.0547708	0.000517658
G38	-93.27	42.02	329	34	-10.9198	9	-2.07993	0.127585	-0.000982071	849	-295.722	0.247427	-0.00247576
G41	-80.283	38.2	1029	16	1.21434	9	1.26762	0.0777572	0.00150715	1361	-129.761	0.108569	-0.00477999
G42	-81.267	49.183	259	4	-0.19957	1	-1.29501	0.0794373	-0.000482141	865	-69.3818	0.0580508	-0.00143709
G43	-79.83	43.5	102	38	5.60929	8	-0.346397	0.0212484	-0.000208744	834	71.0117	0.0594145	0.000956667
G44	-77.55	39.967	290	34	-3.65782	10	2.95528	0.18128	0.00649541	1035	228.226	0.190954	0.00718546
G45	-84.9536	44.7189	345	18	-2.41742	6	0.207428	0.0127239	0.000368599	756	140.391	0.117463	0.00141484
G46	-91.1	36.8	244	8	-4.2708	13	2.85906	0.175378	0.00431289	1154	142.136	0.118923	0.00426375
G48	-91.475	45.275	334	15	-0.76606	6	0.821916	0.0504172	0.000787681	778	51.2191	0.0428543	0.000857436
G50	-85	43.48	248	22	3.12012	8	-0.402297	0.0246773	-0.000204941	820	28.6368	0.02396	0.0014268
G52	-89.732	43.418	294	39	0.2505	7	1.26581	0.0776462	0.000828718	816	43.9407	0.0367646	0.000655711
G54	-76.45	36.583	6	14	-9.56736	15	6.28654	0.385623	0.0135435	1149	461.652	0.386258	0.0201357
G60	-80.25	44.367	518	18	3.7411	5	0.321004	0.0196907	0.000887544	1008	-112.721	0.0943121	-0.00230674
G61	-95.808	34.406	263	11	-8.49984	16	0.155858	0.0095605	-0.00856291	1105	166.256	0.139104	0.0056309
G63	-83.63	42.33	271	39	2.52583	9	0.0988606	0.00606422	0.000304485	800	124.896	0.104499	0.0013479
G65	-94.417	44.95	327	14	2.479	7	0.452947	0.0277843	0.00225582	714	17.7647	0.0148635	0.00293802
G67	-87.7305	44.0534	210	54	3.4627	7	0.0214882	0.00131811	0.000393975	748	130.847	0.109478	0.00156126
G70	-86.134	31.721	105	40	-6.27414	18	-0.840253	0.051542	-0.00699497	1390	-142.221	0.118994	-0.0117914
G73	-78.997	37.985	469	18	-6.61301	12	0.215002	0.0131885	0.00157205	1012	175.269	0.146645	0.00464612
G74	-76.7	44.417	145	22	3.0428	6	-0.014478	0.000888096	0.000973526	933	15.2279	0.012741	0.00055397
G76	-73.968	44.181	661	18	2.51733	4	1.25174	0.0767831	0.000650829	1043	50.699	0.0424192	-0.000197374
G77	-73.979	42.242	107	18	4.91207	9	0.749678	0.0459861	0.000605375	1054	40.7566	0.0341005	-5.63927e-05
G79	-89.7	46.183	488	7	-2.85363	4	0.186447	0.0114369	0.000346086	833	-48.5699	0.0406378	-3.81529e-05
G80	-74.433	40.383	15	38	6.62771	12	0.430622	0.0264148	-0.00157021	1178	46.2751	0.0387177	-0.00134288
G81	-78.67	42.542	428	29	3.20238	8	-1.36557	0.0837656	-0.000626293	1046	-73.2072	0.0612515	-0.000847229
G82	-86.53	41.67	239	26	3.52322	10	0.396881	0.0243451	0.000197457	1006	8.58546	0.00718334	2.85226e-05
G84	-81.767	47.317	430	8	0.5043	2	2.37758	0.145843	0.00257081	824	68.5718	0.0573731	0.000758875
G85	-85.717	37.45	212	22	1.76996	13	1.9312	0.118462	0.00251867	1271	-6.19166	0.00518048	-0.00413216
G86	-92.717	46.417	324	27	-0.5923	5	-1.16935	0.0717292	-1.90157e-05	755	-28.9735	0.0242417	0.00138371
G89	-92.62	46.72	386	18	-4.57198	4	-1.98826	0.121962	-0.000885765	768	53.6409	0.0448806	0.00100135
G94	-84.783	45.067	411	18	1.95722	5	-0.0500102	0.00306768	-1.63903e-05	779	115.937	0.0970029	0.00136715
G97	-89.9	46.25	488	6	-4.06529	4	-0.468247	0.0287228	-8.46507e-06	856	-46.033	0.0385152	-0.00019704
G98	-81.317	48.4	305	18	0.27785	2	-0.12279	0.00753207	0.000887238	855	-73.1414	0.0611964	-0.00170918
G101	-93.6	47.283	391	33	-0.2911	5	-0.306867	0.0188236	0.000407244	700	23.7004	0.0198298	0.00119219
G103	-91.483	45.283	330	15	1.49245	6	-0.113421	0.00695737	0.0004016	776	-3.94519	0.00330089	0.000617475
G105	-83.258	30.725	49	42	-10.0184	20	1.78286	0.109363	-0.00195187	1308	155.172	0.12983	0.00229838
G109	-80.66	43.225	300	26	4.22205	7	-0.97677	0.0599161	-0.000214203	943	-43.9731	0.0367917	-0.000228248
G111	-94.933	47.183	429	12	-3.7505	4	0.635061	0.0389553	0.00137103	669	63.5309	0.0531554	0.00166743
G113	-71.433	41.783	12	52	1.496	10	-1.469	0.0901101	-0.000835466	1166	-118.132	0.0988394	-0.0013228
G115	-89.417	43.1	257	34	-2.04594	7	0.252029	0.0154597	0.0007602	824	-85.0637	0.0711716	0.000203482
G116	-89.417	43.1	257	34	3.0341	7	2.08467	0.127876	0.00217025	824	50.9485	0.0426279	0.00153666
G117	-75.507	45.4	69	39	-2.0243	6	1.30495	0.0800471	0.00313821	914	111.079	0.0929383	0.00268493
G118	-73.283	41.817	360	14	3.2449	8	1.22803	0.0753287	0.00120413	1213	-69.9959	0.0585646	-0.0033654
G122	-81.867	29.3	15	14	-7.52861	21	0.913461	0.0560327	-0.00727131	1320	23.7726	0.0198902	-0.00357918
G123	-93.383	47.983	393	4	-2.32982	3	0.416308	0.0255368	0.00166044	671	72.3882	0.0605662	0.00213556
G125	-95.386	34.663	170	11	-2.7965	16	-2.52056	0.154614	-0.00600836	1320	-213.426	0.178571	-0.00619064
G127	-81.5	46.6	380	8	0.50302	3	1.61433	0.0990248	0.0014636	855	8.53606	0.00714201	-0.000106987
G128	-79.467	46.45	369	12	-3.1629	3	-0.889792	0.0545808	-0.000214633	963	8.01602	0.00670689	-0.000491528
G129	-73.05	42.65	586	35	2.6904	6	0.853885	0.0523782	0.000567712	1252	-103.017	0.0861929	-0.00242974
G131	-95.2	43.333	426	39	0.85814	7	-0.066618	0.00408642	0.00109324	729	-53.7747	0.0449926	0.00126666
G132	-94.4	46.35	363	18	1.26512	5	2.15127	0.131961	0.0114321	708	173.594	0.145244	0.0259189
G133	-77.5081	40.7918	634	14	4.6943	9	1.26494	0.0775928	0.000363139	1008	46.1537	0.0386162	1.93275e-05
G135	-71.45	41.517	3	38	2.6724	10	-0.126088	0.00773438	-0.000988941	1154	-10.6342	0.00889749	-0.00153984
G136	-97.2708	45.5025	565	10	-9.61565	5	2.56648	0.157431	0.00923552	542	28.8375	0.0241279	0.00696734
G140	-93.633	45.033	292	47	6.0923	7	-0.60166	0.0369065	0.000347497	743	-42.7195	0.0357428	0.00132975
G141	-81.25	42.917	274	50	7.7344	7	0.36553	0.022422	0.000874295	968	-27.8552	0.0233061	-0.00023218
G143	-80.1389	37.601	1090	14	-1.282	9	4.66662	0.286256	0.00789951	1087	304.226	0.254542	0.00626929
G144	-85.25	41.583	294	14	5.8669	9	0.42504	0.0260724	0.000346209	906	67.0661	0.0561133	0.000757871
G150	-76.1	45.6	200	18	1.059	5	0.392191	0.0240574	0.00044595	920	2.72082	0.00227647	-9.20355e-08
G151	-92.7	49.35	460	8	-4.01472	2	0.100239	0.00614877	0.0012127	707	87.9693	0.0736027	0.00356177
G152	-93.167	32.467	61	14	-3.1123	18	-3.2879	0.201683	-0.0103354	1251	-87.5043	0.0732137	-0.00393795
G155	-76.683	36.167	6	18	-10.801	15	7.4487	0.456911	0.0535569	1224	468.847	0.392278	0.0534266
G161	-81.95	27.967	51	42	-8.1153	22	-0.0549415	0.00337017	-0.0100932	1231	169.177	0.141548	0.00363038
G165	-82	29.517	51	14	-4.39291	21	-1.05743	0.0648639	-0.00700111	1331	23.5122	0.0196723	-0.00160242
G167	-83.8	40.35	332	47	-2.1156	10	-0.580704	0.035621	-0.00315496	952	109.719	0.0918004	0.0173915
G168	-91.567	49.933	410	12	-3.27771	1	0.693815	0.0425594	0.00364593	744	98.8287	0.0826886	0.00666613
G171	-76.35	41.674	342	18	4.15104	8	-0.837555	0.0513765	-0.0378828	950	7.41262	0.00620204	-0.00854163
G173	-84.689	40.217	309	34	-4.07404	10	-0.898252	0.0550998	-0.000373261	942	-142.109	0.118901	-0.000845053
G176	-74.483	40.4	29	34	-0.16346	11	3.00624	0.184406	0.0066046	1180	185.913	0.155551	0.0031518
G177	-91.45	44.15	244	18	3.55892	7	0.142211	0.00872338	0.00119026	786	60.8821	0.0509392	0.00227277
G178	-75.2667	41.0382	277	31	4.25417	10	-1.62645	0.0997682	-0.00288733	1205	-92.9755	0.0777913	-0.00341586
G181	-96.083	47.2	370	16	-5.25734	4	2.74479	0.168368	0.00799949	590	28.4582	0.0238106	0.00513592
G183	-73.317	45.546	137	42	5.2806	5	0.164624	0.0100982	0.000895764	1047	-142.224	0.118997	-0.00359357
G185	-81.5	27.583	34	46	-7.2282	22	-0.364099	0.0223342	-0.0214519	1272	22.8114	0.019086	-0.00552715
G190	-79.38	44	297	38	2.5376	7	-2.3724	0.145526	-0.000855095	818	-36.1726	0.0302651	9.8478e-05
G192	-78.95	44.617	274	25	2.17334	6	-1.2687	0.0778235	-1.59487e-05	971	-90.2093	0.0754769	-0.000531631
G193	-88.184	42.351	229	30	3.64427	9	4.28415	0.262794	0.0250535	884	231.521	0.19371	0.0218743
G194	-91.66	47.472	559	12	-3.70966	3	-3.05177	0.187199	-0.00271496	774	68.2553	0.0571083	0.00168492
G195	-80.775	34.167	90	39	-4.7933	16	-1.47492	0.0904732	-0.00842213	1180	-58.454	0.0489077	-0.00323304
G198	-85.383	42.4	271	22	2.10423	9	-0.507639	0.0311391	-5.96849e-05	905	-12.9545	0.0108389	0.000292589
G199	-93.567	45	291	42	4.9511	7	-0.503917	0.0309108	-0.000258921	746	-39.6698	0.0331912	0.000689681
G200	-85.661	46.429	259	10	2.58521	5	-1.4398	0.0883189	-0.0012348	835	22.9362	0.0191904	0.000469381
G201	-90.079	45.335	500	7	-0.95378	5	0.689874	0.0423176	0.00321029	818	59.1096	0.0494562	0.00369154
G202	-87.95	46.75	445	25	-3.6453	4	-0.101073	0.00619993	0.000324004	840	13.0676	0.0109335	0.000233101
G205	-89.188	38.904	162	23	-2.4554	12	0.38356	0.023528	0.000780504	973	47.5014	0.0397438	0.00283528
G206	-95.808	34.406	263	11	-7.59566	16	-1.92463	0.118059	-0.028385	1105	89.3816	0.0747844	0.00567566
G208	-93.164	44.822	254	42	-1.9618	7	0.489764	0.0300427	0.000667637	738	-7.96561	0.00666472	0.000738459
G213	-79.072	37.996	500	18	-2.54906	12	0.330682	0.0202844	-0.00014728	1010	205.254	0.171733	0.00593629
G216	-78.917	46.4	305	13	0.45513	4	0.0391377	0.00240075	0.000146667	952	-30.1514	0.0252273	-0.000382868
G217	-80.413	43.237	301	33	6.65187	7	0.724594	0.0444474	0.000548573	920	35.7373	0.0299009	0.000346221
G218	-79.45	45.217	305	14	0.23347	4	1.45281	0.089117	0.00185311	1086	-135.364	0.113257	-0.00200135
G219	-90.583	36.6	91	21	3.5043	14	1.04381	0.0640285	-0.00240764	1203	16.8749	0.014119	-0.00330792
G220	-95.284	46.212	443	13	-1.8014	5	-1.22203	0.0749607	-0.0098158	658	-167.19	0.139886	-0.0347744
G222	-95.307	46.184	446	20	-2.03069	5	2.07699	0.127405	0.00238617	656	87.7516	0.0734206	0.00217438
G236	-78.954	33.799	10	34	-2.82535	17	-2.35229	0.144292	-0.00322654	1300	-99.7627	0.0834701	-0.00181176
G237	-91.5	42.986	308	22	4.31113	8	0.534955	0.0328147	0.00235906	847	-63.4	0.0530459	0.000798282
G240	-80.698	46.828	333	4	-0.3262	3	-0.11165	0.00684873	6.68005e-05	848	-56.2594	0.0470715	-0.000635714
G241	-84.258	47.308	422	0	1.44372	2	1.25214	0.0768076	0.00100906	1217	-318.271	0.266293	-0.00366134
G242	-77.175	44.85	274	14	-1.14971	5	0.84666	0.0519351	0.000638131	878	103.727	0.086787	0.000668512
G244	-99.906	44.836	549	9	-9.48424	7	-1.04876	0.0643321	0.00104157	458	29.3534	0.0245596	0.0193623
G249	-81.332	27.234	45	50	-10.3574	23	-4.68687	0.287498	-0.028945	1302	-99.7931	0.0834955	-0.00919108
G250	-83.195	30.642	58	31	-2.23916	20	-1.79457	0.110081	-0.00849758	1326	-21.8979	0.0183217	-0.00349107
G283	-83.254	30.622	34	22	-9.02357	20	2.73699	0.16789	-0.00039197	1315	151.603	0.126844	0.0022624
G284	-84.249	30.522	40	38	-4.02163	20	-2.1141	0.129681	-0.00548328	1511	-150.42	0.125854	-0.00433738
G336	-71.575	41.158	28	14	1.6539	10	1.77779	0.109052	0.00157217	1212	-67.7995	0.0567269	-0.00394272
G338	-93.734	44.296	310	22	3.29301	7	0.361232	0.0221584	0.000623348	763	-3.56933	0.00298641	0.000752809
G339	-93.5	44.706	281	42	1.7989	7	-0.160177	0.00982543	0.000565381	764	-43.2741	0.0362069	0.000638559
G340	-93.62	44.471	312	22	1.24653	7	1.20896	0.0741589	0.00134521	766	12.9406	0.0108272	0.00107146
G342	-93.341	44.711	280	34	0.70585	7	0.602778	0.0369751	0.0008608	759	-25.9439	0.0217069	0.000719801
G343	-93.433	44.627	287	22	1.47445	7	0.0742164	0.00455252	0.000516719	771	-48.5828	0.0406486	0.000421857
G344	-93.1	44.875	285	52	0.8846	7	-0.4599	0.0282108	0.000315293	726	-33.5527	0.0280731	0.000679808
G442	-93.35	43.15	374	54	3.0271	7	0.806845	0.0494928	0.000831847	799	-35.2585	0.0295003	0.00050494
G470	-100.35	45.067	579	13	-16.9529	7	-4.27335	0.262132	-0.00460304	395	-200.454	0.167717	0.00925291
G471	-99.333	45.033	549	9	-15.7662	7	-0.0885588	0.00543229	0.0026616	474	-32.7106	0.0273685	0.00429187
G472	-98.75	44.9	412	9	-12.5339	6	0.62099	0.0380922	0.00374432	492	-40.2317	0.0336613	0.0041129
G473	-98.75	44.9	412	9	-15.8256	6	-0.143488	0.00880171	0.00434773	492	-165.833	0.13875	0.00299283
G474	-97.467	44.883	549	21	-19.2674	6	0.446576	0.0273935	0.0055621	551	-229.336	0.191882	0.00164242
G476	-94.5572	44.8031	320	20	-0.70394	7	-0.933299	0.0572496	-4.4779e-05	704	-68.0478	0.0569347	0.00173286
G477	-93.688	45.425	291	18	-0.51806	6	0.483442	0.0296549	0.00065727	727	-28.5094	0.0238534	0.000446456
G479	-93.704	46.128	394	28	0.3501	5	-0.70661	0.0433442	-0.00219117	726	-30.5839	0.0255891	-0.000882704
G481	-95.167	47.183	457	14	-1.58153	4	1.44211	0.0884606	0.00261558	662	66.6758	0.0557867	0.00259557
G482	-94.917	47.183	451	12	-5.35597	4	0.542873	0.0333004	0.00127737	671	55.0488	0.0460586	0.0014094
G483	-96.017	45.761	333	15	-2.8591	5	2.306	0.141453	0.00513548	614	71.1694	0.0595465	0.00405877
G484	-95.733	47.183	457	11	-1.267	4	1.1473	0.0703766	0.00145685	626	61.2279	0.0512286	0.00147048
G485	-95.915	46.174	418	32	-2.62933	5	1.24654	0.0764641	0.00456807	599	54.6804	0.0457503	0.00554514
G486	-93.508	45.333	281	42	-0.8917	6	0.635276	0.0389685	0.000953609	728	-12.1221	0.0101424	0.000633874
G488	-94.753	46.219	387	10	0.4412	5	1.18284	0.0725567	0.0011023	690	41.3481	0.0345954	0.00102946
G489	-95.558	47.165	509	7	-3.6343	4	1.38832	0.0851611	0.00511953	637	110.383	0.092356	0.00457249
G491	-92.467	46.583	337	18	0.5972	4	-0.125437	0.00769444	0.000329402	769	-13.2497	0.0110858	0.000351659
G492	-95.75	47.2	462	7	-2.1219	4	2.348	0.144029	0.031076	619	174.753	0.146213	0.0260954
G493	-95.783	47.217	446	7	-3.96183	4	1.3496	0.0827859	0.00139244	615	83.2119	0.0696223	0.0014432
G494	-95.872	47.19	392	15	-4.40409	4	1.66875	0.102363	0.00261006	611	61.8177	0.051722	0.00225203
G495	-93.983	45.429	293	34	-1.04437	6	0.777746	0.0477078	0.000801912	722	-33.9228	0.0283827	0.000402028
G496	-93.117	44.758	285	58	-0.6979	7	0.632549	0.0388013	0.000780811	746	-11.025	0.00922447	0.000737037
G497	-92.87	46.353	322	10	1.09678	5	-1.01728	0.0624011	-0.000460672	746	32.9988	0.0276096	0.000766656
G498	-93.613	44.45	315	37	-1.391	7	0.179882	0.0110342	0.000294437	767	-59.2256	0.0495533	-4.0914e-05
G499	-93.694	44.45	306	22	0.70519	7	-0.21895	0.0134306	0.000240457	762	-79.9401	0.0668848	7.11183e-06
G500	-93.103	46.086	344	9	-0.18611	5	-1.05249	0.0645609	-0.000434295	739	-44.2619	0.0370333	0.000328985
G501	-93.364	45.749	295	14	4.56102	5	0.758556	0.0465307	0.00117793	730	31.1877	0.0260943	0.00131368
G502	-95.698	47.178	445	11	-1.18648	4	0.380925	0.0233664	0.00107764	628	90.8192	0.0759872	0.0016128
G503	-93.68	46.068	380	31	-3.38257	5	2.78429	0.170791	0.00384731	731	77.5565	0.0648905	0.0023828
G504	-93.273	45.781	48	22	-0.84511	6	-1.68357	0.103272	-0.00125013	756	-93.1592	0.077945	-0.000174951
G505	-93.733	45.133	301	22	-0.31342	7	-0.604863	0.037103	0.000283089	731	-77.9717	0.0652379	0.000370736
G506	-95.775	47.188	466	11	3.7783	4	0.761178	0.0466915	0.0017938	615	106.931	0.0894677	0.00264393
G507	-96.167	47.6	365	11	-2.83826	4	1.23876	0.0759869	0.00283335	562	75.4477	0.0631261	0.00312971
G508	-95.833	47.209	405	15	-2.63581	4	1.7647	0.108249	0.00903554	614	69.6356	0.0582632	0.00671399
G509	-94.2	44.9	328	39	2.06178	7	0.0767264	0.00470648	0.000704466	722	-37.3677	0.031265	0.000822044
G510	-96.25	46.662	397	22	-6.5081	5	-0.375221	0.0230165	0.00469223	579	-14.4351	0.0120777	0.0104539
G511	-93.467	45.725	293	13	1.4567	5	0.99215	0.0608596	0.00130417	731	-6.25811	0.00523608	0.000851253
G512	-93.408	45.572	283	14	2.06032	6	0.287562	0.0176394	0.000695547	729	11.4087	0.0095455	0.000893079
G513	-93.522	45.4	297	26	0.66055	6	0.27373	0.0167909	0.000556364	725	27.5585	0.0230578	0.000839029
G514	-93.981	45.41	295	34	-0.6172	6	0.745364	0.0457214	0.00101133	721	-56.3949	0.0471848	0.00044654
G515	-93.168	45.849	301	14	2.16926	5	0.52769	0.0323691	0.000889017	735	49.5144	0.041428	0.00133142
G517	-94.113	47.081	396	6	0.5737	5	-0.547188	0.0335651	-4.01171e-05	669	55.5102	0.0464446	0.00110961
G518	-79.48	43.64	74	56	0.7826	8	-0.965142	0.0592029	-0.000614883	778	97.5503	0.081619	0.00287134
G519	-79.49	43.64	74	56	6.1462	8	-0.470842	0.028882	-0.000278857	777	90.8569	0.0760187	0.00157958
G520	-79.5	43.65	74	56	4.3365	8	-1.25779	0.0771542	-0.00066003	776	47.6235	0.0398459	0.00139174
G521	-95.008	47.244	429	13	-3.85227	4	0.584506	0.0358542	0.00189556	662	9.54029	0.00798223	0.00164539
G522	-95.008	47.244	429	13	-2.64706	4	1.45098	0.0890047	0.00119861	662	150.003	0.125505	0.00150269
G523	-95.575	46.922	443	8	-0.9291	4	3.7671	0.231078	0.00533054	642	152.283	0.127413	0.00398681
G524	-95.575	46.922	443	8	-0.8873	4	2.96603	0.18194	0.00423131	642	137.066	0.114681	0.00336766
G525	-93.783	46.133	380	14	-2.23235	5	2.51927	0.154535	0.0027671	725	84.021	0.0702992	0.0018674
G527	-93.831	44.227	308	26	0.35969	7	0.926058	0.0568054	0.00107592	759	-33.1883	0.0277682	0.000533639
G528	-93.567	44.589	274	37	1.0303	7	-0.939109	0.057606	-0.000165192	774	-90.0468	0.0753409	-6.50942e-05
G530	-77.433	45.033	316	5	2.6493	5	0.288414	0.0176916	1.47219e-05	865	97.885	0.081899	0.000739129
G531	-89.324	48.422	250	52	-3.6079	2	2.01294	0.123476	0.00157585	718	123.213	0.103091	0.0012065
G532	-77.917	44.3	167	36	1.0883	6	-0.507167	0.0311102	8.47734e-05	844	-26.2984	0.0220035	8.88561e-05
G533	-88.74	48.56	250	22	-0.2308	2	0.216757	0.0132961	0.000813322	744	35.8046	0.0299572	0.000650022
G535	-80.117	47	294	1	-1.00661	3	3.82325	0.234522	0.0330377	838	45.0078	0.0376574	0.010061
G536	-79.98	44.85	196	18	3.18257	6	0.345249	0.021178	0.000392706	1031	-123.481	0.103315	-0.00352747
G538	-79.47	43.64	76	60	5.6683	8	0.165564	0.0101559	0.000271496	780	182.107	0.152366	0.00224399
G545	-97.117	30.367	142	11	-0.5162	20	-4.74459	0.291038	-0.0366378	889	341.125	0.285415	0.0209088
G562	-94.967	47.558	421	17	-2.30458	4	2.33253	0.14308	0.00388044	640	95.1408	0.079603	0.00364845
G563	-94.75	46.867	424	21	-2.64543	5	0.878212	0.0538705	0.00285328	683	40.934	0.0342489	0.00373505
G564	-95.317	46.967	460	14	-1.33556	4	1.41597	0.0868572	0.0019942	657	50.5597	0.0423026	0.00191752
G565	-94.95	46.95	435	22	-3.05453	4	3.0678	0.188182	0.00397858	674	46.174	0.0386332	0.00205448
G566	-94.133	46.55	368	22	-1.01747	5	0.0641633	0.00393585	0.000696951	709	9.89397	0.00827815	0.00129761
G567	-72.983	45.283	53	50	5.2399	6	-3.20499	0.196598	-0.0333904	1077	-61.603	0.0515424	-0.0244512
G568	-73.993	45.996	365	14	10.0769	3	0.759685	0.0465999	-0.0278596	1137	-41.6873	0.0348792	-0.105739
G586	-98.667	38.467	547	16	-16.5708	13	-5.10364	0.313063	-0.0104593	674	-155.933	0.130467	0.00528953
G587	-84.187	35.621	262	22	5.61003	14	-1.57638	0.0966969	-0.00424603	1309	-190.487	0.159378	-0.00562337
G588	-84.211	35.585	240	28	0.07967	14	-2.64189	0.162056	-0.0026254	1313	-310.733	0.259986	-0.00415666
G597	-93.183	45.425	278	22	-0.95337	6	-0.382778	0.02348	0.000288794	726	22.8851	0.0191477	0.00112016
G598	-93.197	45.411	275	22	1.75157	6	0.902373	0.0553526	0.00189906	725	46.7711	0.0391327	0.00240196
G599	-85.04	46.7	190	13	-0.05005	4	1.33417	0.0818395	0.00136607	951	-90.9295	0.0760795	-0.000951061
G600	-92.158	48.233	401	9	-4.19613	3	0.988737	0.0606502	0.00223251	734	10.2338	0.00856248	0.00150634
G601	-91.9	48.033	428	9	-3.51722	3	1.38723	0.0850942	0.00247818	752	27.4405	0.0229591	0.00217405
G602	-91.642	47.708	506	8	-0.36297	3	1.84226	0.113006	0.00248922	767	67.3504	0.0563512	0.0015016
G603	-89.483	45.783	488	18	-0.37308	4	0.831186	0.0509859	0.000585746	798	68.7561	0.0575273	0.000559911
G604	-89.317	45.85	500	14	-3.91334	4	1.19456	0.0732756	0.000882085	799	76.7508	0.0642164	0.000972732
G605	-89.625	45.933	491	18	-0.48774	4	0.809554	0.0496589	0.000943058	805	63.5107	0.0531385	0.000750508
G606	-89.375	45.986	501	10	-3.33716	4	1.41786	0.0869731	0.00152985	807	2.01026	0.00168196	0.00064542
G607	-84.958	46.427	264	13	-1.54873	5	-0.56059	0.0343872	7.02356e-05	893	-22.0957	0.0184872	-6.80226e-05
G608	-84.958	46.427	264	13	-0.31663	5	-0.540312	0.0331433	0.000235304	893	8.91038	0.00745519	-2.37786e-05
G609	-84.958	46.427	264	13	-1.06319	5	0.202781	0.0124388	0.000817063	893	77.8058	0.0650991	0.00142002
G610	-83.01	39.354	197	56	3.2409	11	2.21456	0.135844	0.00553235	1007	160.909	0.13463	0.00495904
G611	-83.533	40.1	320	36	4.63764	10	1.08041	0.0662735	0.00135748	969	35.4139	0.0296303	0.00100043
G612	-84.75	41.417	249	34	6.19024	9	1.34401	0.0824431	0.00211995	924	55.9616	0.0468223	0.00152963
G613	-81.333	41.199	322	39	5.68336	9	0.926539	0.0568349	0.000588752	981	103.419	0.0865293	0.000883541
G614	-82.938	39.668	212	37	0.99881	11	-2.31907	0.142254	-0.00175804	963	-198.572	0.166142	-0.00156795
G615	-82.933	40.797	318	43	5.94407	9	2.05458	0.12603	0.00816021	962	170.02	0.142253	0.00978421
G616	-90.933	47.958	570	4	-5.64525	2	3.10367	0.190383	0.013741	791	78.3579	0.065561	0.00625549
G620	-79.344	39.045	1204	18	5.91692	7	0.374838	0.022993	0.000455212	1330	-345.221	0.288842	-0.0134112
G621	-79.6	39.1	1120	22	1.73089	7	1.50465	0.0922969	0.000990045	1384	-343.005	0.286988	-0.00424116
G622	-79.383	39.126	950	12	0.9851	8	0.887329	0.0544297	0.000961031	1313	-286.469	0.239685	-0.00513391
G624	-79.4177	39.4943	713	14	0.62849	9	-1.11356	0.068307	-0.00066187	1207	-105.692	0.0884311	-0.00217455
G625	-93.633	45.033	292	47	5.1188	7	0.338543	0.0207666	0.00243825	743	77.6954	0.0650067	0.00476049
G626	-93.633	45.033	292	47	6.4761	7	0.537757	0.0329866	0.0016805	743	19.9087	0.0166573	0.00203641
G627	-93.633	45.033	292	47	11.971	7	0.00935737	0.000573991	0.0113792	743	58.0182	0.048543	0.0249104
G628	-93.633	45.033	292	47	15.443	7	0.668032	0.0409778	0.00413899	743	162.456	0.135925	0.00958257
G629	-93.633	45.033	292	47	8.9161	7	-0.905725	0.0555582	0.00021316	743	4.93459	0.0041287	0.00302418
G630	-93.633	45.033	292	47	12.1658	7	-0.964129	0.0591407	-0.000180588	743	20.4817	0.0171368	0.00460336
G631	-93.633	45.033	292	47	7.5677	7	0.0962205	0.00590227	0.00180024	743	91.074	0.0762004	0.00474962
G632	-93.633	45.033	292	47	8.2157	7	-0.246398	0.0151143	0.00130025	743	7.94015	0.00664342	0.00294875
G633	-93.633	45.033	292	47	8.2057	7	0.0325941	0.00199936	0.00128253	743	64.5371	0.0539973	0.00316627
G634	-93.633	45.033	292	47	3.4901	7	-0.801543	0.0491675	6.30587e-05	743	-61.9585	0.0518398	0.000998334
G635	-93.55	44.967	300	54	0.2352	7	0.27321	0.016759	0.00059507	744	-15.3479	0.0128414	0.000882537
G638	-77.34	46.03	160	31	4.2323	4	-0.22095	0.0135533	0.000121149	853	17.1831	0.0143769	0.000159054
G640	-79.44	44.18	228	35	3.58849	7	0.16207	0.00994155	0.000927845	844	11.2087	0.00937817	0.00103573
G642	-91.346	44.083	211	46	0.7623	7	0.223365	0.0137015	0.000731615	784	50.4644	0.0422229	0.00117303
G650	-92	44.7	231	25	1.08469	7	-0.905266	0.05553	-0.000525264	768	-17.5495	0.0146834	0.000411817
G662	-89.7	45.8	483	35	-3.4161	4	1.02015	0.0625771	0.000669845	800	58.1884	0.0486854	0.000439762
G670	-88.633	45.867	456	23	-2.15221	4	-0.419055	0.0257053	0.000217945	778	49.4839	0.0414025	0.000457918
G676	-89	45.7	498	5	-3.15853	4	-0.311498	0.0191076	0.000491772	792	57.2349	0.0478877	0.000793932
G683	-88.914	45.16	438	20	-1.97542	4	0.529199	0.0324616	0.000902573	796	14.5164	0.0121457	0.000654205
G684	-88.521	45.044	271	9	-0.8396	5	0.442184	0.0271241	0.000430737	772	84.4842	0.0706868	0.000559241
G691	-88.9	44.8	295	18	-0.846158	5	-0.394772	0.0242157	0.000178871	789	86.3237	0.0722259	0.00104485
G696	-88.931	44.366	246	14	0.2848	6	0.598488	0.0367119	0.000613411	780	41.197	0.034469	0.000625925
G697	-88.861	44.349	228	27	-0.92867	7	0.306472	0.0187993	0.000367004	780	68.7859	0.0575522	0.000658556
G698	-89.371	44.349	338	14	-0.89893	6	1.20768	0.0740804	0.000704809	783	72.4062	0.0605813	0.000634292
G700	-89.3	44.1	320	21	0.15427	6	0.865651	0.0531	0.000740632	782	41.4104	0.0346475	0.000643245
G711	-89.4	43.1	259	44	3.3324	7	-0.499208	0.030622	0.000424419	823	-88.8826	0.0743669	0.000147424
G716	-89	42.9	237	26	-2.6133	8	-0.856172	0.0525185	-3.06706e-05	839	-95.7839	0.0801411	-4.3675e-05
G719	-77.925	41.917	690	15	2.41943	6	0.719424	0.0441303	0.000907296	998	-1.39127	0.00116406	-0.000271664
G721	-79.5	45.38	323	2	3.5468	4	-0.130102	0.0079806	0.00029272	1090	-227.754	0.190559	-0.0027368
G722	-79.78	47.23	292	4	0.69019	2	0.406081	0.0249095	0.000964773	829	-60.7533	0.0508315	-0.000963779
G723	-81.73	43.22	184	26	8.55916	8	0.581452	0.0356669	0.00319176	940	29.1008	0.0243482	0.00210895
G725	-78.1	44.1	170	30	4.14707	7	0.563773	0.0345825	0.000344062	851	153.147	0.128136	0.00147759
G727	-79.38	45.42	333	14	3.24269	4	1.30114	0.0798134	0.00306092	1060	-140.585	0.117626	-0.00652532
G728	-79.1	43.82	75	60	6.0882	7	-0.392736	0.0240909	-0.000145869	823	96.5432	0.0807764	0.00120123
G729	-84.93	48.21	440	4	-2.38996	1	0.764108	0.0468712	0.000992499	970	-180.158	0.150736	-0.00154285
G736	-76.7	44.22	74	42	2.5425	7	-0.752726	0.046173	-0.000129982	937	-56.2795	0.0470883	-0.000312419
G738	-78.34	44.1	188	33	2.4487	7	0.231162	0.0141797	0.00226563	844	112.175	0.0938553	0.00451811
G739	-92	49.48	470	16	-0.60462	2	1.88002	0.115322	0.00228802	689	174.586	0.146074	0.00291669
G740	-79.98	44.82	220	21	-0.0253	6	0.245564	0.0150632	0.000342835	1034	-59.3727	0.0496763	-0.000617809
G741	-79.77	44.17	188	22	2.95368	7	-0.605483	0.037141	-0.000470977	820	87.3765	0.0731067	0.000740467
G743	-82.32	42.98	185	50	9.8118	8	0.983866	0.0603514	0.00443668	843	186.071	0.155683	0.0105188
G745	-80.4	43.9	484	28	4.09377	5	1.35849	0.0833313	0.00380376	968	-109.434	0.0915619	-0.00109522
G746	-80.4	43.91	484	26	7.73323	5	-0.197081	0.0120892	0.000325599	969	-66.3861	0.0555443	-0.000878437
G747	-93.644	47.136	478	17	-2.78007	5	-1.08022	0.0662619	-0.000303638	710	20.5613	0.0172034	0.00112041
G748	-93.683	47.133	436	17	-0.386931	5	-0.837056	0.0513459	-0.000182367	701	36.423	0.0304746	0.00204804
G749	-93.667	47.133	468	17	0.107866	5	-1.25844	0.0771941	-0.000281556	706	15.8097	0.0132278	0.00158594
G757	-93.183	45.425	278	22	5.23964	6	-0.669451	0.0410649	-0.000102317	726	82.0933	0.0686863	0.00200721
G764	-79.616	38.155	620	12	0.235	11	1.1946	0.0732781	-0.00122989	1092	105.354	0.0881483	-2.9284e-05
G767	-89.675	43.433	381	21	-6.29597	7	2.88801	0.177154	0.0072358	830	53.6164	0.0448601	0.00449669
G768	-87.848	44.238	261	14	3.28829	7	-1.04764	0.0642634	-0.000265607	752	136.749	0.114416	0.00176541
G771	-93.692	44.892	288	39	0.0826	7	1.46196	0.0896782	0.00193286	760	65.9944	0.0552166	0.00225696
G772	-93.692	44.892	288	39	3.46964	7	0.0423143	0.00259561	0.00140204	760	-10.4296	0.0087263	0.00204846
G773	-92.017	48.108	446	9	-0.04367	3	0.758767	0.0465436	0.00138017	746	46.9584	0.0392895	0.0014837
G774	-86.433	41.083	235	22	-0.39924	10	-0.896416	0.0549871	-0.00198733	947	-149.148	0.12479	-0.00430977
G775	-92.017	48.108	446	9	-0.44629	3	1.47771	0.0906444	0.00269103	746	-13.2639	0.0110977	0.00105464
G776	-92.017	48.108	446	9	0.27905	3	0.110806	0.00679696	0.00168741	746	44.0574	0.0368622	0.00252964
G777	-92.017	48.108	446	9	-0.30285	3	0.564637	0.0346355	0.00466965	746	10.4556	0.00874806	0.00359227
G778	-92.017	48.108	446	9	-0.61628	3	1.13553	0.0696547	0.0105623	746	-21.5548	0.0180346	0.00522034
G779	-92.017	48.108	446	9	-2.51183	3	2.34411	0.14379	0.0148378	746	-6.9456	0.00581129	0.00544315
G780	-92.017	48.108	446	9	0.4128	3	0.49736	0.0305086	0.00135975	746	24.1666	0.0202199	0.0012137
G781	-92.017	48.108	446	9	-0.2049	3	1.85568	0.113829	0.00661502	746	86.6413	0.0724916	0.00597018
G782	-92.017	48.108	446	9	-0.04979	3	0.833053	0.0511004	0.00143207	746	46.0213	0.0385054	0.00145701
G783	-92.017	48.108	446	9	2.18821	3	1.06006	0.0650252	0.00254872	746	20.9083	0.0174937	0.00179151
G784	-92.017	48.108	446	9	1.85965	3	-0.257829	0.0158155	0.000291738	746	-22.2639	0.0186279	0.000368393
G785	-92.017	48.108	446	9	4.85439	3	0.264902	0.0162494	0.00143636	746	15.1406	0.0126679	0.001808
G786	-92.017	48.108	446	9	0.66315	3	0.779007	0.0477851	0.00249591	746	89.1	0.0745488	0.00390046
G787	-92.017	48.108	446	9	1.50915	3	1.23102	0.0755121	0.00189053	746	5.91819	0.00495167	0.000816355
G788	-92.017	48.108	446	9	2.97881	3	1.99541	0.122401	0.0041804	746	165.735	0.138668	0.00481597
G789	-92.017	48.108	446	9	-2.73333	3	2.27528	0.139568	0.00178135	746	108.071	0.0904215	0.00142822
G791	-87.516	44.45	211	46	4.4279	7	-1.02697	0.0629955	-0.000234936	754	142.283	0.119046	0.00451811
G792	-93.125	44.271	254	26	0.641195	7	-0.0961355	0.00589706	0.000684475	802	-51.6201	0.0431898	0.000490717
G861	-92.107	48.165	374	5	1.06146	3	0.747874	0.0458754	0.00127694	740	37.9275	0.0317334	0.0012173
G862	-74.204	41.239	223	26	1.25934	10	-0.830442	0.0509402	-0.000960172	1227	-116.955	0.0978547	-0.00270333
G863	-74.038	41.391	380	28	2.08532	9	1.61437	0.0990272	0.000583354	1177	-36.7848	0.0307773	-0.00139333
G864	-76.683	44.8	206	18	2.17907	5	0.0686477	0.00421093	0.000787479	910	-58.9267	0.0493032	-0.000274684
G865	-81.637	31.081	6	13	-11.4678	20	3.18499	0.195371	0.00486374	1306	132.691	0.111021	0.00608773
G866	-98.158	46.858	444	17	-8.70894	5	0.748554	0.0459171	0.00469603	475	41.5981	0.0348046	0.00611124
G902	-92.183	48.183	403	9	-0.46017	3	-0.037915	0.00232575	0.000845127	735	-13.112	0.0109706	0.000833256
G904	-91.995	47.924	414	8	1.88202	3	-0.142485	0.00874019	0.000524466	749	-13.5287	0.0113193	0.00060551
G911	-89.58	39.72	171	35	2.17521	12	-2.68405	0.164643	-0.00168872	937	-87.6833	0.0733634	-0.000156628
G912	-88.93	40.65	219	22	3.1799	10	0.0620128	0.00380393	0.000319323	933	-22.4606	0.0187925	0.000184238
G913	-87.65	40.17	198	48	2.7173	11	1.29478	0.0794232	0.00143906	1005	32.8075	0.0274496	0.000664915
G914	-88.92	39.83	198	42	2.66189	11	-0.0598441	0.0036709	0.000128215	984	-20.3043	0.0169883	0.000190011
G915	-88.43	39.42	213	30	1.41226	12	-1.25811	0.0771739	-0.00110966	989	-22.7825	0.0190618	-7.78118e-05
G916	-89	38.57	152	38	2.166	12	-0.639493	0.0392272	-0.000466315	1025	-27.7144	0.0231883	-0.000155289
G917	-89.12	37.75	137	34	0.89116	13	-0.0519616	0.00318738	-0.000265846	1148	-75.0177	0.0627663	-0.00101766
G918	-89.97	39.22	168	23	0.9495	12	-0.804622	0.0493564	-0.000599548	964	-22.5228	0.0188445	0.000135627
G919	-90.22	39.95	183	25	1.05346	11	-1.11426	0.0683499	-0.00084528	972	-103.417	0.0865276	-0.000807402
G920	-90.22	39.67	183	33	2.80516	11	0.713236	0.0437507	0.000663588	963	29.8412	0.0249677	0.000666421
G921	-90.17	40.55	198	26	2.99816	10	0.219478	0.013463	0.000463616	960	-34.243	0.0286507	-5.56396e-05
G922	-89.83	37.28	152	30	0.22006	13	-1.89548	0.116271	-0.00151758	1187	-199.486	0.166907	-0.00214526
G923	-90.3	36.92	152	35	4.25719	14	-2.17659	0.133514	-0.00330997	1175	-158.173	0.132341	-0.00310076
G925	-92.28	36.58	244	9	5.4416	14	-2.50474	0.153644	-0.00384241	1143	-84.5	0.0707	-0.00201667
G926	-93.3	37.3	335	38	1.93648	13	-1.55031	0.0950977	-0.00163229	1097	-167.913	0.140491	-0.00197374
G927	-93.33	37.88	320	14	1.1434	13	-1.62723	0.0998161	-0.00107286	1057	-97.9245	0.0819321	-0.000678887
G928	-92.63	38.22	244	42	-2.41111	13	-0.957365	0.0587258	-0.00112033	1002	-30.2772	0.0253325	-6.15801e-05
G929	-87.67	37.92	137	29	7.68088	13	-1.96221	0.120364	-0.00313944	1143	-173.907	0.145506	-0.00314761
G930	-88.85	37.67	137	18	4.0379	14	-1.96168	0.120332	-0.011491	1172	-58.1332	0.0486393	0.00250437
G931	-85.73	37.55	221	39	3.15452	13	-1.66647	0.102223	-0.00229722	1246	-228.019	0.19078	-0.0040596
G932	-85.72	37.22	198	26	3.8496	13	-3.30215	0.202558	-0.00371788	1315	-475.356	0.397724	-0.0082765
G933	-85.95	37.15	213	58	4.2475	13	-1.9726	0.121001	-0.00223098	1306	-316.557	0.264859	-0.00447293
G934	-86.1	37.15	213	18	5.6015	13	-1.92816	0.118275	-0.0031149	1300	-296.706	0.24825	-0.00584174
G935	-86.83	36.78	198	22	-1.90082	14	-4.3728	0.268232	-0.00262111	1261	-454.734	0.38047	-0.00355006
G936	-87.22	37.32	152	34	2.37266	14	-2.41362	0.148054	-0.00204757	1228	-232.889	0.194855	-0.00244898
G937	-87.47	37.35	122	54	8.3217	14	-1.41576	0.0868443	-0.00310938	1207	-100.053	0.083713	-0.00304328
G938	-87.53	37.8	152	40	2.9954	13	-0.9476	0.0581268	-0.00188765	1166	-168.712	0.141159	-0.00343209
G939	-87.58	37.6	137	26	6.9963	14	-0.538285	0.033019	-0.00183477	1174	-87.3077	0.0730492	-0.00225345
G1017	-80.367	43.233	260	33	2.3631	7	-0.202429	0.0124172	0.000225429	909	-94.6497	0.0791921	-0.000567273
G1099	-87.072	41.65	185	32	-2.93082	10	1.51431	0.0928894	0.00136545	955	66.4187	0.0555716	0.00117437
G1106	-96.33	38.28	335	9	-7.1579	13	-3.97763	0.243992	-0.0036682	964	-262.587	0.219703	-0.00209088
G1107	-99.15	37.12	635	5	-9.7468	14	-5.7309	0.35154	-0.0058274	613	-32.8518	0.0274867	0.00258745
G1109	-100.5	37.25	762	5	-10.0251	13	-5.7507	0.352754	-0.00436074	533	70.8282	0.059261	0.00304211
G1110	-99.33	38.95	610	34	-10.2063	12	-3.13887	0.192542	-0.00312778	583	40.1811	0.033619	0.00528702
G1111	-97.42	42.77	390	26	-10.0586	9	-1.57813	0.0968042	0.00270944	629	-119.789	0.100226	0.008151
G1112	-97.37	43.08	390	24	-6.16625	8	-0.0671722	0.00412042	0.000933293	575	46.8702	0.0392157	0.00253759
G1113	-96.17	43.75	409	25	-4.8981	7	0.882459	0.054131	0.00167572	709	-22.7734	0.0190542	0.00143299
G1114	-91.95	43.52	285	24	-0.75266	7	2.5489	0.156352	0.00161572	832	91.2737	0.0763675	0.00103523
G1115	-101.38	38.05	920	6	-12.9933	12	-5.61498	0.344429	-0.00633715	455	70.951	0.0593637	0.00626268
G1116	-93.75	40.98	346	22	-0.4995	10	2.04604	0.125506	0.00371604	868	162.282	0.135779	0.00478334
G1117	-94.07	40.12	274	19	-2.89847	11	-2.6385	0.161848	-0.00130841	898	-176.409	0.147599	-0.00072206
G1118	-95.513	39.53	280	17	-7.9347	12	-3.5802	0.219613	-0.00463984	958	-355.172	0.297168	-0.00498498
G1119	-101.42	43	992	5	-11.3782	8	-1.51811	0.0931225	0.000296891	435	67.4577	0.0564409	0.00558405
G1120	-101.42	43	992	5	-18.7035	8	-0.317695	0.0194878	0.00403085	435	66.831	0.0559166	0.0119081
G1159	-73.53	42.7	380	14	1.29354	7	0.673076	0.0412872	0.000627642	1073	-31.3948	0.0262676	-0.00104318
G1160	-73.88	42.28	77	22	4.58289	9	1.32992	0.0815788	0.00055575	1011	81.7779	0.0684225	0.00121822
G1161	-73.68	42.47	87	30	4.26379	8	0.738573	0.0453049	0.00108862	997	4.9192	0.00411583	-0.000293267
G1162	-73.58	42.53	190	22	4.01327	8	0.278571	0.0170879	0.000260516	1035	52.9754	0.0443238	0.000194279
G1163	-73.283	41.817	360	14	4.34455	8	0.629837	0.0386349	-0.000302841	1213	-74.8846	0.0626549	-0.00552757
G1164	-73.43	42.65	529	14	0.75779	6	1.07113	0.0657043	0.000937292	1151	-73.2846	0.0613162	-0.00410043
G1165	-73.52	42.53	188	24	1.93924	8	0.198375	0.0121685	0.000184269	1063	-21.3305	0.0178469	-0.00139752
G1166	-74.05	42.65	387	14	4.61213	7	1.24105	0.0761274	0.00270637	1080	-26.6029	0.0222583	-0.00103515
G1168	-73.6	42.633	170	31	3.7314	8	1.69022	0.10368	0.00165069	1014	120.346	0.100692	0.00129435
G1344	-89.53	36.9	99	54	0.096	15	-0.831624	0.0510127	-0.00133227	1212	-117.139	0.0980086	-0.00156711
G1345	-88.63	35.8	122	18	2.4136	15	-0.702115	0.0430685	-0.0018325	1338	-171.915	0.143839	-0.00311331
G1346	-87.98	36.02	110	46	-0.5126	14	0.719469	0.044133	-0.000536551	1368	-193.823	0.162169	-0.00379688
G1347	-83.42	36.02	305	28	1.65824	14	-3.61219	0.221576	-0.00756765	1188	-168.843	0.141269	-0.00505191
G1348	-81.92	34.63	183	18	0.72454	16	-3.17217	0.194584	-0.00397674	1228	-73.1239	0.0611818	-0.00162945
G1349	-82.82	34.53	192	22	-0.7734	16	-3.02899	0.185802	-0.00269287	1282	-160.041	0.133904	-0.00202896
G1350	-83.23	34.39	251	31	0.23173	16	-1.28144	0.0786049	-0.00267631	1395	-179.789	0.150427	-0.00349484
G1351	-84.22	33.9	305	42	-1.3502	16	-1.76069	0.108003	-0.00343142	1292	-164.705	0.137806	-0.00337185
G1352	-86.12	34.1	305	26	0.01162	15	1.90163	0.116648	0.000757563	1463	-136.336	0.11407	-0.00394498
G1353	-87.35	33.17	123	39	-1.7776	17	-2.52417	0.154835	-0.00792343	1397	-143.571	0.120124	-0.00562002
G1354	-87.67	32.58	30	14	-0.656	18	-5.92854	0.363663	-0.0084663	1397	-400.72	0.335277	-0.00737121
G1356	-86.25	30.38	7	38	-4.7629	20	-3.69338	0.226556	-0.00891777	1494	-285.07	0.238514	-0.00820873
G1357	-87.33	30.71	52	27	-8.9301	19	-1.66738	0.102279	-0.00611141	1589	-308.147	0.257822	-0.0094646
G1358	-87.63	31.02	61	26	-10.1613	19	-2.05877	0.126287	-0.0122296	1603	-398.444	0.333373	-0.0257264
G1359	-88.35	30.8	43	18	-2.31983	19	-2.55976	0.157018	-0.0059642	1579	-276.897	0.231676	-0.00684409
G1360	-89.6	31.29	99	18	-5.33219	19	-3.1093	0.190728	-0.00496065	1542	-315.831	0.264252	-0.00558823
G1361	-90.2	31.14	130	26	-5.23519	19	-4.6594	0.285813	-0.00662116	1608	-477.118	0.399198	-0.00848651
G1362	-91.2	31.55	110	26	1.97929	19	-5.96002	0.365594	-0.00611325	1515	-492.494	0.412063	-0.00638559
G1363	-91.23	32.14	23	34	2.47052	18	-0.582202	0.0357129	-0.00488502	1341	-58.5104	0.0489549	-0.00382441
G1364	-90.87	32.3	43	38	-1.48143	18	-6.25448	0.383657	-0.0133055	1352	-405.567	0.339332	-0.0108594
G1365	-90.15	33.52	40	38	-5.82918	17	-0.479167	0.0293926	-0.00222613	1349	-189.254	0.158346	-0.0130908
G1366	-89.23	33.543	134	37	-0.60047	16	-0.858895	0.0526856	-0.00361526	1438	-262.902	0.219967	-0.00629941
G1367	-88.68	33.78	76	27	-2.32811	17	-4.79037	0.293847	-0.00652976	1420	-463.971	0.388198	-0.00796525
G1368	-88.72	34.15	84	50	-3.4304	16	-1.87004	0.11471	-0.00721003	1411	-355.647	0.297565	-0.0136907
G1369	-89.3	34.31	146	26	-0.69967	16	-2.84221	0.174344	-0.00224447	1442	-390.195	0.326471	-0.00347392
G1370	-90.28	34.26	46	54	-4.4071	16	1.11279	0.0682598	-0.00184698	1372	-190.571	0.159448	-0.0102226
G1371	-83.9	32.79	168	18	-3.01444	17	0.590291	0.0362091	-0.00431197	1189	177.586	0.148584	0.0016215
G1372	-84.22	31.83	94	34	-2.10643	18	-2.72964	0.167439	-0.00755845	1229	-84.317	0.0705469	-0.00285988
G1373	-83.33	31.4	94	44	-6.138	19	-1.75603	0.107717	-0.00469259	1232	-42.1509	0.0352671	-0.00504974
G1374	-82.85	31.21	61	18	-8.18664	19	0.0679309	0.00416696	-0.00523449	1254	87.3785	0.0731084	3.99099e-05
G1375	-81.38	31.75	5	30	-2.9634	19	-0.486465	0.0298403	-0.00564062	1255	83.6133	0.0699581	0.000687673
G1376	-82.3	32.4	64	18	-6.7023	18	-1.1174	0.0685425	-0.00959031	1168	53.6058	0.0448512	-0.0011988
G1377	-82.68	33.46	168	18	-7.27914	17	-5.00025	0.306721	-0.00836877	1202	-215.509	0.180313	-0.00374668
G1378	-83.25	33.55	149	30	-3.77536	17	1.76331	0.108163	-0.000428774	1203	161.785	0.135363	0.00355341
G1379	-84.25	32.62	119	13	-8.91094	18	-1.56348	0.0959056	-0.00957657	1218	27.324	0.0228616	0.000980764
G1380	-80.17	36.11	268	54	1.2285	14	-0.326445	0.0200245	-0.0017154	1110	65.066	0.0544398	0.000449635
G1382	-78.03	36.01	64	25	-1.03363	15	0.680267	0.0417283	-0.00512315	1167	60.8741	0.0509325	-0.00129544
G1383	-77.63	36.43	30	54	-0.8343	15	-0.642631	0.0394197	-0.00308908	1132	62.2162	0.0520554	0.000893748
G1384	-79.15	35.77	122	22	-3.17675	15	1.80377	0.110645	-0.00039197	1156	166.822	0.139578	0.00256361
G1385	-78.55	35.91	64	42	1.7577	15	0.415611	0.025494	-0.00219043	1136	133.995	0.112112	0.00229921
G1386	-76.53	35.94	3	26	-1.51913	16	2.73015	0.16747	-8.46507e-05	1265	136.971	0.114602	0.000807402
G1388	-79.33	34.5	41	50	-3.3802	17	-0.731241	0.0448551	-0.00384682	1179	104.589	0.0875082	0.00101239
G1389	-81.82	33.55	61	50	-4.122	18	0.352449	0.0216196	0.00104709	1205	162.168	0.135684	-0.00162568
G1390	-80.37	33.21	15	24	-0.64551	18	-1.2846	0.0787988	-0.00706772	1261	70.0039	0.0585713	-0.00088421
G1391	-79.95	33.06	5	31	-2.80051	18	1.70429	0.104543	-0.00276464	1291	137.021	0.114644	0.000143073
G1392	-78.88	33.72	6	50	-0.9156	18	-2.61183	0.160213	-0.0100863	1311	-86.0408	0.0719892	-0.00558271
G1393	-79.72	32.93	3	26	-3.4771	19	-2.5816	0.158358	-0.00628808	1299	-36.6452	0.0306605	-0.00186932
G1394	-93.27	34.51	175	22	-1.04598	17	-4.0174	0.246432	-0.00435644	1310	-215.072	0.179948	-0.00305474
G1395	-92.68	34.54	131	18	-1.79651	17	-1.40765	0.0863468	-0.00567037	1270	-16.1398	0.013504	-0.00207398
G1396	-94.42	33.48	105	46	-0.8044	17	0.95175	0.0583814	-0.00110414	1167	170.691	0.142815	0.00138723
G1397	-93.48	33.37	94	39	0.549	17	-1.47639	0.0905634	-0.00587464	1264	-60.3076	0.0504585	-0.00296898
G1398	-92.32	33.11	34	25	3.53622	17	-2.25436	0.138285	-0.00338726	1301	-77.5363	0.0648736	-0.00172257
G1399	-91.63	33.01	34	27	0.7601	18	-3.19473	0.195968	-0.00463187	1350	-184.968	0.15476	-0.00347894
G1400	-92.33	32.53	46	50	2.0387	18	-3.26103	0.200035	-0.00394239	1331	-143.509	0.120072	-0.00225152
G1401	-93.2	32.58	91	26	1.35656	18	-1.27881	0.0784436	-0.00367372	1226	69.9743	0.0585465	4.35914e-05
G1402	-94.37	32.49	91	35	2.3545	18	-2.19815	0.134837	-0.00546242	1195	60.9881	0.0510279	5.44683e-05
G1403	-80.27	32.87	3	18	-0.93845	18	0.504719	0.03096	-0.00430455	1287	141.059	0.118022	0.00103665
G1405	-93.57	31.51	88	14	-0.6751	19	-3.4131	0.209363	-0.00915639	1248	-43.7039	0.0365665	-0.0026789
G1406	-92.83	30.5	6	43	-2.2981	20	-4.151	0.254627	-0.00685303	1468	-286.9	0.240045	-0.00575055
G1407	-93.72	30.13	2	54	3.0853	20	-3.39324	0.208145	-0.0113248	1411	-151.902	0.127094	-0.00662739
G1408	-81.68	32.24	21	18	-4.79574	19	-2.91658	0.178906	-0.00566608	1204	46.1417	0.0386061	-0.000244061
G1409	-85.37	30.82	40	35	-4.98173	19	2.1671	0.132932	-0.0189513	1414	247.608	0.20717	-0.00143157
G1410	-85.88	31.79	152	38	-0.58616	18	-1.81741	0.111482	-0.00424603	1380	-99.7373	0.0834488	-0.00295986
G1411	-86.77	32.28	56	28	-5.62756	18	-3.35342	0.205702	-0.0156162	1365	-252.522	0.211282	-0.0143785
G1412	-94.28	29.93	3	26	-2.04444	20	-5.06425	0.310647	-0.00892206	1401	-255.885	0.214095	-0.00527949
G1413	-91.72	30.34	3	26	6.72344	20	-5.85239	0.358992	-0.0147992	1546	-427.999	0.358101	-0.0135476
G1414	-91.53	29.78	1	47	0.5145	20	-1.95848	0.120135	-0.00966245	1600	-289.806	0.242477	-0.0122566
G1415	-91.03	29.67	1	39	1.20127	20	-4.43479	0.272035	-0.0263656	1614	-422.061	0.353133	-0.027655
G1416	-90.52	29.78	3	25	-0.14001	20	-5.35174	0.328282	-0.0103378	1614	-530.792	0.444106	-0.011819
G1417	-85.82	33.61	198	54	-3.0674	16	-5.07118	0.311072	-0.00601879	1374	-453.003	0.379021	-0.00606598
G1418	-90.42	30.47	8	38	-0.74341	20	-2.37494	0.145681	-0.0064126	1613	-321.689	0.269153	-0.00804558
G1419	-89.98	29.88	8	50	1.29	20	-4.59286	0.281731	-0.0159334	1568	-387.315	0.324061	-0.0161539
G1420	-90.42	30.2	1	34	0.25629	20	-3.9609	0.242966	-0.014598	1606	-377.212	0.315608	-0.0154921
G1421	-89.83	30.3	6	50	-0.2403	20	-3.8585	0.236685	-0.00618993	1576	-365.586	0.305881	-0.00649854
G1422	-87.27	34.63	207	22	0.99656	15	-0.421187	0.0258361	-0.00118327	1411	-205.022	0.171539	-0.00273764
G1423	-91.48	34.83	67	22	-0.51451	16	-1.34801	0.0826884	-0.00378843	1274	-136.345	0.114078	-0.00358771
G1424	-91.75	35.17	64	30	1.61684	16	0.336482	0.0206402	-0.00166713	1259	23.2605	0.0194617	-0.000484943
G1425	-92.72	35.18	113	49	0.9647	16	-3.57703	0.219419	-0.00349092	1183	-126.524	0.105861	-0.0015646
G1426	-93.8	35.78	183	17	3.5262	15	-1.58489	0.0972189	-0.00306706	1272	-128.396	0.107427	-0.00283469
G1427	-93.73	36.1	427	42	1.92988	14	-2.08762	0.128057	-0.0014544	1161	-147.475	0.12339	-0.00119813
G1428	-94.07	36.43	396	43	-2.6259	14	-0.843354	0.0517323	-0.00161345	1129	-88.4586	0.0740121	-0.0012475
G1429	-94.33	35.23	150	34	2.0184	16	-3.02269	0.185415	-0.00599057	1174	-67.397	0.0563902	-0.00207984
G1430	-94.07	34.73	290	17	0.0897	15	-2.12371	0.130271	-0.00147403	1297	-241.318	0.201907	-0.00180055
G1431	-88.77	31.1	38	16	-0.4116	19	-2.9581	0.181453	-0.00582311	1565	-321.104	0.268663	-0.00644332
G1432	-89.68	32.32	122	18	-0.5299	17	-0.528956	0.0324467	-0.00259387	1452	-176.532	0.147702	-0.00406964
G1433	-88.03	32.43	15	14	0.7517	18	-2.33809	0.143421	-0.00656043	1391	-201.23	0.168366	-0.00620152
G1434	-94.4	30.11	14	26	-2.77535	20	0.766923	0.0470439	-0.0119017	1383	53.0253	0.0443655	-0.0057231
G1435	-88.467	45.883	429	14	-2.14337	4	-0.834882	0.0512126	0.000187213	772	43.5636	0.0364491	0.00068215
G1436	-88.633	45.867	456	23	-1.09406	4	0.210819	0.0129319	0.000645247	778	46.3956	0.0388186	0.000648683
G1437	-88.417	45.85	414	11	-0.8864	4	1.5694	0.0962687	0.0010017	770	86.5912	0.0724497	0.000781883
G1438	-88.367	45.85	396	11	-1.50793	4	0.183754	0.0112717	0.00065954	770	66.2512	0.0554315	0.000824136
G1439	-88.4	45.85	414	11	-3.93995	4	-0.98453	0.0603922	0.000390865	769	-31.6427	0.026475	0.00050494
G1440	-88.667	45.833	461	19	-1.67243	4	0.498427	0.0305741	0.000567896	779	109.885	0.0919393	0.000768078
G1884	-77.35	45.183	381	13	0.59973	4	1.62769	0.0998443	0.0207351	883	116.499	0.0974731	0.0226412
G1885	-76.6	44.517	192	7	3.68538	6	-0.907517	0.0556681	-0.00888311	962	33.4413	0.0279799	0.00256244
G1893	-93.9	45.28	300	18	0.68958	6	-1.21312	0.0744141	0.000204266	730	-46.2986	0.0387374	0.000867309
G1894	-93.88	45.27	313	18	0.0961	6	-0.486729	0.0298565	0.000565504	728	-25.9638	0.0217236	0.000971811
G1895	-94.02	45.35	300	18	-0.73393	6	0.0805729	0.00494243	0.000523387	726	-35.227	0.029474	0.0005364
G1896	-93.05	45.33	268	29	-2.07262	6	0.00459149	0.000281647	0.000880834	728	-12.3543	0.0103367	0.00106058
G1899	-90.42	48.05	545	12	-4.20367	2	0.533002	0.0326949	0.00133086	798	-44.245	0.0370192	0.000184238
G1900	-90.48	48.05	578	8	-4.45024	2	0.863892	0.0529921	0.00122296	798	-23.2755	0.0194743	0.000229587
G1901	-90.43	48.05	541	12	-3.40316	2	0.68471	0.0420009	0.00115665	799	-13.9654	0.0116847	0.000248998
G1902	-90.32	48.08	592	8	-4.93485	2	0.81084	0.0497378	0.00149132	791	-43.6956	0.0365595	0.00023034
G1903	-90.47	48.05	540	8	-2.90866	2	-0.217638	0.0133502	0.000749159	801	-60.7365	0.0508174	-3.0288e-05
G1930	-81.87	29.3	14	14	-6.84373	21	-7.96289	0.488452	-0.00960479	1319	-244.987	0.204977	-0.00371154
G1931	-81.85	29.3	34	17	4.0175	21	13.9719	0.857052	0.31483	1326	379.441	0.317473	0.135567
G1932	-81.87	29.29	14	18	-8.43156	21	-1.73256	0.106277	-0.0178404	1321	-16.0008	0.0133877	-0.00727044
G1933	-81.87	29.3	15	14	-9.05487	21	-3.47042	0.212879	-0.0163339	1320	-200.537	0.167787	-0.00860699
G1934	-82.03	29.22	38	34	-5.89516	21	-3.11928	0.19134	-0.00905272	1334	-62.3803	0.0521927	-0.00295124
G1935	-84.93	30.55	76	16	-3.41069	19	-2.80604	0.172126	-0.00438773	1462	-223.817	0.187265	-0.00399267
G1936	-84.95	30.57	46	14	-2.6994	19	1.1479	0.0704134	-0.00251867	1442	13.7235	0.0114823	-0.00292079
G1937	-84.9	30.54	69	14	-12.0234	19	1.20275	0.073778	-0.0064721	1464	40.941	0.0342548	-0.00555928
G1941	-91.32	49.47	454	4	-4.20477	1	0.757387	0.046459	0.00172939	757	54.7686	0.0458241	0.0011153
G1942	-90.78	50.12	419	4	-6.36494	1	-1.0329	0.0633592	0.000532441	743	111.057	0.0929199	0.00229503
G1943	-90.67	50.23	450	23	-5.4746	1	1.66112	0.101895	0.00298056	742	248.085	0.207569	0.00356177
G1949	-92.4	49.68	372	4	0.65562	2	-1.0238	0.062801	-0.00115505	669	185.82	0.155473	0.00470134
G1950	-92.35	49.55	372	8	-3.81413	2	0.384336	0.0235756	0.00127872	672	202.172	0.169155	0.00269162
G1951	-91.2	49.25	445	16	-3.37104	1	2.39826	0.147112	0.00365593	737	119.245	0.0997707	0.00218542
G1952	-90.05	48.93	484	4	0.42059	0	0.838797	0.0514527	0.00217473	767	62.3534	0.0521702	0.00121771
G1953	-88.12	49.22	229	4	7.27869	1	-2.55293	0.1566	-0.0142594	853	-84.0234	0.0703012	-0.00886302
G1954	-87.25	49.65	338	4	-4.30731	0	0.864996	0.0530598	0.00236077	765	69.9681	0.0585414	0.00136723
G1955	-85.15	49.722	272	4	4.54055	0	-1.40813	0.0863762	-0.00458095	790	-12.6473	0.0105818	-0.00182013
G1956	-83.02	49.55	218	17	-3.90739	0	0.918499	0.0563417	0.00271557	838	14.4908	0.0121243	0.000234858
G1957	-81.72	49.25	237	17	-1.03557	1	-1.16026	0.0711716	-0.000336763	832	-30.5756	0.0255822	-0.00106301
G1958	-80.85	48.55	308	17	1.68727	1	0.196374	0.0120458	0.00255032	815	-15.4052	0.0128893	-0.00032932
G1959	-80.1	48.05	320	14	1.29136	2	-1.12656	0.0691044	-0.00260945	860	-53.2776	0.0445766	-0.00298178
G1985	-78.2	48.25	303	33	3.2552	1	1.1581	0.0710391	0.0017838	898	-100.595	0.0841665	-0.00610028
G1988	-76.817	47.083	379	8	-1.43198	2	0.67551	0.0414365	0.00104176	959	-92.3346	0.0772551	-0.00170241
G1989	-77.75	48.15	303	34	3.9706	1	-2.40463	0.147503	-0.0185256	919	-144.269	0.120708	-0.0164325
G1991	-76.317	47.717	363	8	3.19447	2	-1.39532	0.0855905	-0.00646842	971	-185.177	0.154935	-0.0105774
G2354	-74.03	41.02	29	46	-0.2355	11	-0.598887	0.0367364	-0.000470057	1195	-67.0331	0.0560857	-0.00180866
G2369	-71.33	42.43	50	35	4.1461	9	-1.63864	0.100516	-0.00194145	1140	-153.356	0.128311	-0.0024858
G2375	-89.9	46.25	488	6	-1.72878	4	0.72648	0.0445631	0.00106715	856	30.5277	0.0255421	0.000420602
G2376	-89.7	46.183	488	7	-3.9699	4	1.13422	0.0695743	0.000900487	833	-1.98592	0.00166159	0.000268166
G2377	-91.28	45.2	335	15	3.4591	6	0.5724	0.0351116	0.000686714	782	0.388556	0.0003251	0.00067312
G2378	-88	43.42	274	18	4.491	8	0.648356	0.0397709	0.00288769	776	139.178	0.116448	0.00538073
G2379	-88.2	43.33	259	39	4.0944	8	-1.03184	0.0632942	-0.00197267	786	23.142	0.0193626	0.00348371
G2380	-88.38	43.28	305	22	2.49322	8	-0.383144	0.0235025	6.2936e-05	806	49.3923	0.0413259	0.000649101
G2381	-88.43	43.15	274	43	4.0822	8	-0.0650532	0.00399043	0.000334671	815	32.3546	0.0270707	0.000702482
G2383	-88.55	42.8	259	18	1.2253	8	0.343344	0.0210611	0.00102292	844	11.8156	0.00988595	0.00120474
G2384	-88.18	45.15	265	10	0.51072	5	1.50967	0.0926048	0.000865523	770	45.9662	0.0384593	0.000693027
G2385	-88.8	45.32	472	15	-0.92253	4	2.24692	0.137829	0.0027168	795	77.6534	0.0649715	0.00191794
G2386	-88.17	45.48	320	2	-0.6754	5	1.27599	0.0782706	0.00442024	762	115.131	0.0963285	0.00676043
G2387	-87.62	45.7	271	32	0.0243	5	-0.370527	0.0227285	0.000214694	759	85.3364	0.0713998	0.00320217
G2388	-87.83	46.07	347	10	-1.46686	5	-1.19144	0.0730842	-0.00156604	787	39.6387	0.0331652	0.000774939
G2389	-87.53	46.3	427	18	-4.19707	4	0.908379	0.055721	0.00145182	832	20.7243	0.0173397	0.000790836
G2391	-88.22	46.57	488	12	-2.99769	4	-0.0176468	0.00108247	0.000336904	825	-42.2186	0.0353237	3.78182e-05
G2392	-88.45	46.57	472	12	-2.0656	4	-0.695518	0.0426638	-0.000232605	821	-5.02601	0.00420519	9.79509e-05
G2393	-88.85	46.6	421	15	-1.01519	4	0.648377	0.0397722	0.00141281	816	45.4509	0.0380281	0.00176892
G2394	-88.88	46.35	488	5	-3.34649	4	-0.69315	0.0425186	-0.000129184	809	-32.5924	0.0272696	-0.000239711
G2395	-88.88	46.15	503	21	-2.2776	3	0.672627	0.0412597	0.000629544	804	25.8131	0.0215975	0.000353667
G2396	-88.62	46.08	503	58	-2.1937	3	2.72151	0.16694	0.00260761	787	146.237	0.122355	0.00173445
G2397	-89.07	46.18	518	6	-0.00811	3	0.0578919	0.00355115	0.000207063	811	-1.18465	0.000991181	0.000233184
G2398	-89.42	46.25	509	6	-1.49553	4	0.448809	0.0275304	0.000745785	826	21.8332	0.0182675	0.000661986
G2399	-89.95	46.48	463	37	-3.2301	4	-0.0653767	0.00401028	6.37457e-05	870	-41.7582	0.0349385	-0.000874756
G2400	-90.4	46.42	448	9	1.09852	4	0.70688	0.0433608	0.00105979	861	-31.475	0.0263347	-6.22495e-05
G2401	-90.58	46.28	457	7	-0.10305	4	0.658823	0.0404129	0.000894844	838	-15.2273	0.0127405	0.000311749
G2402	-90.17	46.27	457	11	-1.73042	4	0.438804	0.0269167	0.000298977	875	-44.5114	0.0372421	-0.000220383
G2403	-89.97	46.15	488	12	-1.2472	4	0.0642334	0.00394015	0.000327598	849	-50.7171	0.0424343	-0.000131945
G2404	-90.08	45.9	488	5	-0.01339	4	1.43557	0.0880594	0.00108451	830	69.709	0.0583246	0.0010277
G2405	-90.63	46.15	457	11	-2.6025	4	-0.719403	0.044129	-0.00107421	831	-43.1742	0.0361233	-0.00093324
G2406	-91.35	46.35	381	7	-2.55969	5	0.0416028	0.00255196	0.000328156	774	26.8888	0.0224975	0.000693111
G2408	-91.8	46.22	326	22	-2.37861	5	0.180921	0.0110979	0.00038878	753	30.5242	0.0255392	0.00085183
G2409	-91.58	45.63	442	11	3.6699	5	1.78537	0.109517	0.00214264	768	111.721	0.0934754	0.00217789
G2410	-91.47	45.82	396	16	-1.02354	5	1.13913	0.0698755	0.00120658	768	104.974	0.0878303	0.00162987
G2411	-90.97	45.9	320	9	-1.30912	5	-0.771666	0.0473348	-0.000112622	798	0.580001	0.000485279	0.000430081
G2412	-90.62	45.83	457	14	-1.57394	4	0.604381	0.0370734	0.000581636	819	0.20546	0.000171906	0.000326293
G2413	-90.3	45.6	472	15	-1.3575	4	0.170264	0.0104442	0.000108635	820	32.0083	0.0267809	0.00100302
G2414	-90.32	45.3	472	7	1.23271	5	-0.716491	0.0439503	-0.000178564	819	41.2333	0.0344993	0.000654707
G2415	-88.2	43.6	305	14	2.8591	7	0.447979	0.0274795	0.000550107	777	52.9612	0.0443119	0.00139091
G2416	-88.22	43.87	283	22	3.77291	7	0.669958	0.041096	0.000593721	764	102.273	0.0855704	0.00158803
G2417	-87.87	43.85	229	33	5.0733	8	0.586274	0.0359627	0.000268919	754	153.647	0.128554	0.00233268
G2418	-87.73	44.07	223	54	3.2834	7	-0.100635	0.00617306	-1.8709e-05	748	104.059	0.0870647	0.0012383
G2419	-88.07	44.15	250	35	-0.7823	7	-0.225945	0.0138597	-4.07918e-05	753	67.8676	0.0567839	0.00105205
G2420	-87.73	44.28	226	22	3.48764	7	-1.33453	0.0818615	-0.000648989	746	75.3281	0.063026	0.0013177
G2421	-87.87	44.42	244	30	3.30504	7	-1.37052	0.0840692	-0.000757563	749	59.7338	0.0499785	0.00126825
G2422	-89.7	45.57	472	38	-0.8443	4	1.77266	0.108737	0.00258246	799	73.3399	0.0613625	0.00246028
G2423	-89.48	45.42	503	16	-0.974919	4	1.31814	0.0808562	0.00140839	803	66.4575	0.0556041	0.00117236
G2424	-90.65	45.13	396	7	2.62764	5	-0.43199	0.0264987	-0.000353877	808	11.691	0.0097817	0.000649185
G2425	-92	45.57	381	38	1.6923	6	0.0924243	0.00566941	0.00012194	755	77.1261	0.0645304	0.0012608
G2426	-78.75	42.1	427	18	3.71212	7	0.442202	0.0271252	0.000433375	1126	-153.833	0.12871	-0.00720805
G2427	-79.17	41.75	457	18	4.83979	8	-1.15033	0.0705625	-0.00832705	1136	-131.945	0.110397	-0.0166634
G2429	-78.42	41.73	518	18	2.39719	8	0.0631357	0.00387281	-8.38778e-05	1051	-7.04094	0.00589106	-0.00117713
G2430	-77.95	41.83	579	15	0.77678	7	1.22638	0.0752275	0.00861352	986	68.6815	0.0574649	0.00229578
G2431	-77.77	41.72	518	13	2.404	7	2.30019	0.141096	0.00708306	931	189.781	0.158787	0.00686585
G2433	-77.3	41.73	457	31	0.38068	7	2.55641	0.156813	0.00479135	853	130.27	0.108995	0.00350906
G2434	-76.72	41.88	457	18	-0.28717	7	2.30697	0.141512	0.0042902	911	173.326	0.14502	0.00434157
G2435	-76.23	41.9	457	14	-2.54782	8	-0.165447	0.0101487	-0.0022395	953	198.305	0.165919	0.00378935
G2437	-76.6	41.52	427	12	4.85991	8	-0.791377	0.0485439	-0.00506101	992	86.7921	0.0726178	0.00191643
G2438	-77.0289	41.4839	330	8	2.4196	8	-1.61524	0.0990806	-0.00382891	940	125.024	0.104606	0.00142153
G2439	-76.58	41.3	305	13	1.3704	9	-1.25871	0.0772107	-0.00289959	1023	49.929	0.0417749	-0.000164409
G2440	-76.523	41.12	152	39	2.66	9	-0.835918	0.0512761	-0.00153236	1028	-1.79774	0.00150414	-0.000685806
G2441	-76.37	40.83	366	18	-0.96496	9	1.19489	0.0732959	-0.000527533	1097	71.5679	0.0598799	-0.000498247
G2447	-75.7979	40.8425	300	36	-0.5825	9	0.617665	0.0378883	-0.000365286	1126	14.0652	0.0117682	-0.00114475
G2449	-75.93	41.05	335	18	-0.809243	9	1.46181	0.089669	0.000621385	1106	110.467	0.0924262	0.000322961
G2450	-75.75	41.18	457	22	0.55359	8	-0.357697	0.0219415	-0.00131877	1085	2.71237	0.0022694	-0.00125629
G2452	-75.75	41.6	335	14	4.2093	9	-0.88629	0.054366	-0.00149783	997	38.7404	0.0324136	0.000257114
G2453	-75.53	41.78	610	14	2.99349	7	1.56026	0.0957081	0.00118082	1093	15.9989	0.0133861	-0.00115756
G2456	-76.05	42.25	309	22	2.53384	8	-0.500317	0.03069	-0.00828872	940	40.7538	0.0340982	0.00126674
G2457	-77.27	42.22	381	18	1.02287	7	0.485576	0.0297858	0.000782406	848	180.151	0.15073	0.00536734
G2458	-77.57	42.48	518	18	3.0238	7	0.400023	0.0245379	0.000451102	890	90.4642	0.0756902	0.00134614
G2459	-77.98	42.23	533	18	2.97167	7	1.02893	0.0631157	0.00214148	960	106.799	0.0893573	0.00182816
G2460	-78.2904	42.2505	471	14	4.3875	7	0.819528	0.0502707	0.00200144	1024	-28.359	0.0237276	-0.0025816
G2461	-74.07	41.55	138	35	3.11818	9	-1.77142	0.108661	-0.00124768	1096	-175.693	0.147	-0.00180808
G2463	-73.88	42.28	77	22	3.42699	9	-1.39	0.0852641	-0.00178932	1011	14.6166	0.0122295	-0.000215028
G2464	-73.82	43.55	243	30	1.4389	7	-1.9499	0.119609	-0.0013998	965	0.485365	0.000406098	-0.000410839
G2465	-74.13	43.97	473	26	2.0262	5	-1.86755	0.114558	-0.000902941	983	-42.5926	0.0356366	-0.000640651
G2466	-73.78	42.93	47	38	2.2433	8	-1.85579	0.113836	-0.00143661	998	-31.7145	0.0265351	-0.000634794
G2467	-74.03	44.52	518	12	-0.730108	4	-1.32652	0.0813702	-0.000484595	1003	-122.772	0.102722	-0.00132615
G2468	-73.7478	44.1392	490	11	-2.58374	5	-4.10439	0.251768	-0.00546181	987	-53.8256	0.0450351	-0.00326634
G2469	-74.45	43.98	525	22	-0.53024	4	0.358156	0.0219697	0.000266098	1041	-97.7001	0.0817443	-0.00212276
G2470	-74.25	44.45	504	15	4.691	4	-0.700257	0.0429545	0.00860738	1031	-87.7471	0.0734168	-0.00251516
G2471	-73.7111	43.2327	107	25	2.93162	8	-1.13344	0.0695265	-0.00289714	994	46.1776	0.0386362	0.000228081
G2472	-74.42	44.32	480	14	0.41097	5	-1.79979	0.110401	-0.00078946	1025	-123.925	0.103686	-0.00126256
G2474	-74.25	43.78	506	27	2.5175	4	0.475337	0.0291577	0.000385345	1022	-71.9352	0.0601872	-0.00114116
G2475	-74.52	44.08	535	17	0.73228	4	0.340517	0.0208877	0.000315968	1067	-32.4457	0.0271469	-0.0011886
G2476	-74.3	43.38	299	23	1.58676	6	-1.86701	0.114524	-0.00148139	1055	-75.1301	0.0628603	-0.00150085
G2477	-73.7	43.92	360	6	3.09474	5	-0.450348	0.0276248	-0.00031425	955	32.1289	0.0268818	-0.000200888
G2479	-72.15	43.02	389	18	0.03128	7	-1.8288	0.112181	-0.00150592	1137	-211.208	0.176715	-0.00335093
G2481	-72.58	44.07	398	18	-0.13312	5	-0.556286	0.0341232	-8.40373e-06	1017	-102.579	0.0858265	-0.00184406
G2482	-73.0069	43.2753	217	26	1.94379	6	-0.68308	0.0419009	-0.000532931	1120	-134.806	0.11279	-0.00168258
G2483	-71.95	41.45	29	38	-0.3353	10	-1.90958	0.117136	-0.00179239	1217	-212.817	0.178061	-0.00273178
G2484	-71.9	41.87	77	42	-3.3013	9	-1.69132	0.103747	-0.00213896	1207	-241.816	0.202324	-0.00489545
G2485	-76.58	41.77	399	30	0.1716	8	-0.922034	0.0565586	-0.00165173	907	76.1806	0.0637393	0.000633957
G2498	-74.08	41.88	61	22	5.10457	9	-1.31717	0.0807967	-0.00226594	1063	-35.6494	0.0298274	-0.00183862
G2499	-74.05	42.6	412	26	3.04668	7	0.649792	0.039859	0.000755416	1091	-138.703	0.116051	-0.00231762
G2500	-74.4	43.65	503	10	4.86221	4	0.261103	0.0160163	0.000413562	1085	-27.1681	0.0227312	-0.00213171
G2502	-74.23	43.98	513	13	0.07315	5	-1.30512	0.0800575	-0.000886379	1002	34.6676	0.0290059	-0.00016466
G2503	-73.9657	44.1341	873	18	-0.26997	3	0.997103	0.0611634	0.0010612	1114	-42.725	0.0357474	-0.00266819
G2504	-74.28	44.4	498	12	-1.54283	4	0.940078	0.0576654	0.000468646	1025	48.0878	0.0402344	-0.000114208
G2505	-74.28	44.4	498	12	-0.19317	4	-1.12558	0.0690443	-0.000326948	1025	-74.8497	0.0626257	-0.000915753
G2506	-74.87	44.1	526	6	1.79892	4	-0.329258	0.020197	-0.00178368	1125	-114.349	0.0956743	-0.0116199
G2507	-73.6	43.83	432	14	0.39166	6	-1.83675	0.112668	-0.00113113	972	35.5533	0.029747	-4.22527e-05
G2508	-73.9	44.33	546	16	-0.26308	4	-0.668286	0.0409934	-0.00081326	1000	34.6547	0.0289951	-0.000385043
G2509	-74.38	44.32	480	6	-2.87554	4	0.606401	0.0371973	0.000951523	1022	68.8103	0.0575726	2.20049e-05
G2510	-74.85	44.1	540	6	3.22618	4	0.330815	0.0202926	0.000519804	1127	-86.1245	0.0720592	-0.00165999
G2511	-73.97	43.55	793	13	0.928899	4	1.94485	0.119299	0.00145317	1110	41.7072	0.0348958	-0.000532969
G2512	-73.73	43.65	291	20	0.65867	6	0.375953	0.0230614	0.000346025	957	63.559	0.053179	0.000156293
G2513	-74.67	43.62	789	0	2.6612	3	1.59378	0.0977642	0.00114278	1202	-154.17	0.128992	-0.00222977
G2514	-74.25	44.03	509	9	0.74913	4	0.376738	0.0231095	0.000421168	1019	61.4448	0.05141	-5.76477e-05
G2515	-74.17	43.83	474	9	0.10311	5	-0.871576	0.0534634	-0.0012332	991	86.588	0.072447	0.000767492
G2516	-74.37	44.32	480	6	-3.36244	4	2.25037	0.13804	0.0028726	1023	104.477	0.0874145	0.000676043
G2517	-74.17	43.87	517	9	0.45958	5	-0.626277	0.0384165	-0.000702172	989	67.9263	0.056833	0.000285394
G2518	-73.7406	44.1433	695	7	0.05069	4	0.493764	0.030288	0.00197408	1037	42.4083	0.0354824	-0.000341535
G2519	-74.3	44.38	493	22	0.6013	4	-2.14654	0.131671	-0.00132803	1027	-6.90313	0.00577575	-0.000844309
G2520	-73.7	43.83	319	9	0.71172	6	-0.926877	0.0568557	-0.00101243	948	113.484	0.0949505	0.000663492
G2521	-73.968	44.181	661	18	-1.00168	4	-0.642587	0.039417	-0.000738547	1043	-26.3721	0.0220652	-0.00227922
G2522	-74.12	43.83	482	9	0.864328	5	-1.70611	0.104655	-0.00139919	989	120.31	0.100662	0.000447627
G2523	-74.48	44.13	528	14	-1.09355	4	0.844832	0.0518229	0.000593107	1053	12.7481	0.0106662	-0.000473565
G2524	-73.9443	44.1309	1145	18	-0.2645	2	1.49976	0.0919969	0.00430246	1188	-126.777	0.106073	-0.00608355
G2525	-73.98	44.12	843	9	-2.02131	3	0.236673	0.0145178	0.000828044	1111	-89.2954	0.0747122	-0.00498556
G2526	-74.58	44.58	421	6	-0.17298	5	0.113641	0.00697086	8.82698e-05	1033	15.3815	0.0128695	-0.000205407
G2527	-73.9358	44.1069	1315	11	-1.06343	1	3.13409	0.192249	0.0100366	1239	-160.543	0.134324	-0.0126139
G2528	-74.15	44.25	478	12	-1.1613	5	-2.2918	0.140582	-0.00121885	974	7.44918	0.00623263	-0.000418728
G2529	-74.95	44.05	515	6	-0.12079	4	-0.385908	0.023672	-6.21385e-05	1143	-128.828	0.107789	-0.00150604
G2530	-73.98	44.12	843	9	0.48628	3	1.13347	0.0695283	0.00311551	1111	-50.2022	0.0420035	-0.00454053
G2531	-74.43	44.13	601	14	0.46686	4	-0.312292	0.0191563	-0.000104035	1063	-12.6941	0.010621	-0.000674704
G2532	-74.3	44.43	494	8	-0.88901	4	0.55648	0.0341351	9.87592e-06	1033	84.4673	0.0706726	-0.000353751
G2533	-74.08	44.55	482	20	1.38404	5	-0.318728	0.0195511	-0.000310202	1000	45.9595	0.0384537	-5.56396e-05
G2534	-74.97	44.15	515	10	-0.15016	5	0.730858	0.0448316	0.00100158	1116	-13.0144	0.010889	-0.00183017
G2535	-73.6	44.03	460	18	-2.36035	5	0.31782	0.0194954	0.000357312	942	102.106	0.0854307	0.000707837
G2536	-74.15	44.27	476	12	-1.06112	5	-1.63268	0.10015	-0.00124952	975	64.6205	0.0540671	0.000288824
G2537	-74.3	44.18	486	12	0.049452	4	0.326694	0.0200398	0.000102378	1020	11.1538	0.00933223	-0.0018208
G2538	-73.73	44.12	527	10	-1.3747	5	-0.538537	0.0330345	-0.000826571	998	71.8669	0.0601301	0.000243141
G2539	-74.054	44.146	948	18	1.19543	2	2.25342	0.138227	0.00265116	1135	-79.243	0.0663015	-0.00186656
G2540	-74.95	44.05	515	6	2.10652	4	0.65417	0.0401275	0.000636659	1143	-58.7898	0.0491886	-0.00186163
G2541	-74.22	44.03	556	9	-0.35351	4	0.37117	0.022768	0.000315907	1030	38.6915	0.0323727	-7.60548e-05
G2542	-73.8263	44.0959	1024	7	0.90076	3	0.744953	0.0456962	0.000953486	1150	-120.959	0.101205	-0.00226156
G2543	-73.8	43.37	217	22	-0.92057	7	-0.11954	0.00733272	-0.00105206	987	1.85908	0.00155547	-0.00053773
G2544	-73.87	44.52	425	17	0.86456	5	-0.759314	0.0465772	-0.000224876	947	29.6728	0.0248268	1.64827e-05
G2545	-74.5	41	292	26	0.85692	9	-0.330295	0.0202607	-0.000325967	1286	-156.582	0.13101	-0.00274349
G2546	-74.83	41.07	150	18	4.36976	10	-2.01808	0.123791	-0.00514406	1235	-185.001	0.154788	-0.0118843
G2547	-74.3986	40.8558	70	34	2.78073	10	-1.49792	0.0918841	-0.00107715	1255	-258.163	0.216001	-0.00313004
G2548	-74.42	40.98	244	14	-0.66215	9	-0.423758	0.0259938	-4.56991e-05	1285	-232.234	0.194307	-0.0030447
G2549	-74.25	41.05	194	40	-0.8826	10	0.525167	0.0322143	0.000713152	1233	-69.6647	0.0582875	-0.00185803
G2550	-78.6	34.68	21	31	-4.00398	17	-0.293235	0.0179874	-0.00245665	1249	91.8711	0.0768673	0.000240045
G2551	-78.5	34.65	20	28	-3.18831	17	0.605806	0.0371608	-0.00136742	1265	106.066	0.088744	0.00041165
G2552	-78.63	34.72	22	17	-5.79722	17	1.23965	0.0760415	-0.00142925	1239	206.81	0.173035	0.00318778
G2553	-78.47	34.6	18	18	-2.92504	17	1.07684	0.0660546	-0.000556364	1275	113.963	0.0953513	0.00134707
G2554	-78.47	34.59	18	18	-3.87955	17	1.36031	0.0834429	-0.000650216	1276	113.114	0.0946409	0.00103498
G2555	-78.47	34.59	18	18	-3.22282	17	0.193628	0.0118774	-0.00310073	1276	83.79	0.070106	-0.000102159
G2592	-89.5	44.5	259	58	-1.3227	6	2.17291	0.133289	0.000915823	783	55.1432	0.0461376	0.000592207
G2594	-95.97	36.92	210	16	1.0438	14	-3.43708	0.210834	-0.00391786	983	-56.369	0.0471632	-2.55189e-05
G2595	-96.27	36.39	244	16	2.7459	15	-4.7996	0.294413	-0.00390804	976	-57.6901	0.0482685	-0.000313088
G2596	-83.53	35.08	1036	14	0.9287	12	-0.482723	0.0296108	-0.00540433	1913	-632.694	0.529366	-0.0554263
G2599	-86.63	41.23	216	22	1.59212	10	-0.751691	0.0461096	-0.000249106	959	-18.4264	0.0154171	4.50974e-05
G2602	-101.5	40.67	999	6	-16.4193	10	-4.47488	0.274494	-0.00446011	483	-159.811	0.133712	0.0038019
G2603	-99	45	892	13	-5.50979	7	-0.204703	0.0125567	0.00149157	332	245.142	0.205107	0.00734192
G2604	-95.55	43.45	468	17	-2.62173	7	0.759823	0.0466084	0.00149826	705	25.9851	0.0217414	0.00193643
G2612	-74.3679	42.0021	1128	13	-1.90115	4	0.0458058	0.00280978	0.000206425	1288	-229.194	0.191764	-0.00370066
G2613	-74.3846	41.999	1282	12	-3.70153	3	0.510104	0.0312903	0.00109635	1306	-202.785	0.169667	-0.00876011
G2614	-74.3852	42.0334	730	12	1.65029	6	-1.26143	0.0773775	-0.00193777	1259	-134.267	0.112339	-0.00549703
G2615	-74.3744	42.0338	480	13	-0.25275	7	-0.780317	0.0478655	-0.000927723	1236	-97.3935	0.0814878	-0.00245308
G2618	-80.6	49.07	274	8	-1.77575	0	2.05342	0.125959	0.00239292	834	105.658	0.0884026	0.000928722
G2619	-80.7	49.22	274	4	0.73119	0	1.15545	0.0708766	0.00194819	848	1.23559	0.0010338	-8.61703e-05
G2621	-82.2	50	91	20	-4.1057	1	-0.126571	0.007764	0.00142293	801	60.3257	0.0504737	0.000854006
G2622	-85.72	49.8	274	8	-1.60378	0	0.613824	0.0376526	0.00180938	800	71.6061	0.0599118	0.000882202
G2624	-79.5	44.6	224	31	2.28463	6	-0.109161	0.00669606	0.000247082	999	-117.568	0.0983675	-0.000702817
G2625	-80.33	43.3	268	40	0.9433	7	-2.52671	0.154991	-0.00146789	905	44.3092	0.0370729	0.000276943
G2626	-79.43	43.95	340	42	1.9145	6	0.625473	0.0383672	0.000474964	824	124.976	0.104566	0.000839196
G2627	-79.47	46.45	369	12	-2.50634	3	0.572221	0.0351007	0.000717507	963	-40.9684	0.0342777	-0.000599569
G2628	-79.28	44.95	282	14	-0.08568	5	0.0416919	0.00255743	0.000529729	1047	-131.875	0.110338	-0.00118726
G2629	-79.8885	43.3702	250	50	2.9738	7	0.914915	0.0561219	0.000630893	914	19.9619	0.0167019	0.000274015
G2633	-97.12	30.35	143	11	-5.0235	20	-2.95202	0.18108	-0.0127522	892	267.984	0.224219	0.0132322
G2634	-96.98	30.25	122	13	6.6514	20	-5.28818	0.324383	-0.0305442	933	65.9836	0.0552076	0.0279588
G2635	-97.1	30.22	152	26	-7.65077	20	-5.77248	0.35409	-0.268152	886	128.789	0.107756	0.0649024
G2636	-97.33	30.17	152	21	-6.28283	20	-5.43002	0.333083	-0.016997	841	236.989	0.198285	0.0126515
G2637	-97.25	30.1	152	32	-7.04937	20	-8.46573	0.519297	-0.00910179	869	107.298	0.0897748	0.00183653
G2638	-89.27	35.48	61	23	-5.68737	16	-0.861535	0.0528475	-0.000627581	1311	-199.5	0.166919	-0.00694617
G2639	-87.78	35.9	168	32	2.67977	14	-0.871626	0.0534665	-0.000923368	1393	-302.012	0.252689	-0.00315682
G2640	-87.55	35.95	244	15	-1.7677	14	-2.18524	0.134045	-0.00211565	1395	-391.833	0.327841	-0.00436081
G2641	-86.3	36.08	213	14	0.3492	14	-1.0253	0.062893	-0.00147525	1331	-285.134	0.238568	-0.00366887
G2642	-85.1608	35.3962	472	18	-1.1824	14	5.05826	0.310279	0.00885275	1425	157.104	0.131447	-0.00150687
G2643	-84.1	36.23	305	27	-3.86854	14	-2.79491	0.171443	-0.00459261	1337	-357.844	0.299403	-0.00615216
G2644	-83.8	35.6	549	18	2.18801	14	-4.38215	0.268806	-0.00851169	1445	-339.588	0.284129	-0.0103381
G2645	-83.4249	35.6112	1538	18	2.06491	9	-3.64179	0.223391	-0.004281	1784	-740.706	0.619739	-0.0158929
G2646	-83.4986	35.5628	2025	18	9.2145	7	1.5854	0.0972502	0.00511707	1920	-776.6	0.649771	-0.0562747
G2647	-83.4727	35.5944	1768	14	1.17394	8	-0.401784	0.0246459	8.81472e-05	1844	-719.689	0.602154	-0.0116224
G2648	-83.32	35.55	716	18	0.834	12	-1.77931	0.109145	-0.00394178	1579	-399.732	0.33445	-0.0109221
G2649	-83.1815	35.5723	1622	14	0.65225	9	2.12962	0.130633	0.00515449	1724	-510.239	0.42691	-0.0263364
G2650	-82.18	35.63	457	36	-0.9029	15	-2.92363	0.179339	-0.00866688	1243	18.7223	0.0156647	-0.00256854
G2651	-81.78	35.73	351	50	2.243	15	-1.18138	0.0724671	-0.00638131	1306	-90.9707	0.0761139	-0.00717902
G2652	-81.47	35.72	335	36	-0.31825	15	-2.38363	0.146214	-0.00434847	1237	-101.18	0.0846559	-0.0029074
G2653	-80.72	35.23	244	50	-1.5042	15	-0.0585225	0.00358983	-0.00138936	1155	77.8254	0.0651155	0.000937758
G2654	-88.27	36.03	137	35	-0.11598	14	0.00294784	0.000180824	-0.00445448	1354	-226.641	0.189627	-0.0126925
G2655	-78.883	42.251	494	14	4.01733	7	-0.356313	0.0218566	-0.000266404	1126	-113.552	0.0950074	-0.00230507
G2656	-95.167	47.183	457	14	-2.91547	4	0.595877	0.0365518	0.000636966	662	96.3213	0.0805907	0.00117287
G2657	-77.917	42.25	497	18	4.07269	7	1.34064	0.0822363	0.00552683	947	212.383	0.177698	0.00906466
G2658	-80.775	34.167	90	39	-3.96722	16	-2.92802	0.179608	-0.00770935	1180	-147.599	0.123494	-0.0038337
G2666	-83.83	35.59	524	18	-2.60291	14	4.38983	0.269277	0.00154273	1442	127.62	0.106778	-0.0112049
G2671	-84.67	45.58	215	18	0.529128	6	-0.575712	0.0353148	-6.09731e-05	785	40.7521	0.0340967	0.000574302
G2672	-89.63	46.02	484	7	-2.55421	4	0.843899	0.0517657	0.000428222	814	30.0062	0.0251058	0.000270501
G2673	-91.2	45.52	366	12	-1.13909	5	-0.391648	0.0240241	-2.76648e-05	782	-8.9998	0.00753001	0.000236515
G2674	-89.62	46	484	7	-2.83699	4	-0.0308512	0.00189245	-9.89064e-05	812	-2.57148	0.00215152	-4.96908e-05
G2675	-84.2	35.58	244	18	0.0218	14	-1.35119	0.0828835	-0.00516001	1317	-236.557	0.197924	-0.00769333
G2676	-84.92	43.25	260	22	3.37115	8	-1.33406	0.0818327	-0.000958148	817	51.1198	0.0427712	0.00167747
G2677	-71.95	41.46	36	38	3.51	10	-1.07344	0.065846	-0.00181754	1219	-126.68	0.105991	-0.00349317
G2707	-89.179	38.898	165	23	1.4791	12	1.42028	0.0871215	0.00930115	974	169.761	0.142037	0.0159556
G2711	-87.921	46.833	260	13	-0.83257	5	0.589857	0.0361825	0.000598444	835	61.8411	0.0517416	0.000775106
G2712	-87.455	45.667	237	19	1.59638	5	0.0837482	0.00513721	0.00334994	753	124.753	0.104379	0.00738794
G2713	-86.958	46.47	203	26	0.0512	5	-1.09284	0.067036	-0.000498703	823	44.6659	0.0373714	0.000399852
G2716	-88.51	44.87	266	9	0.0069	6	-0.172477	0.0105799	8.69203e-05	774	91.8777	0.0768728	0.00111254
G2717	-88.52	44.88	254	9	-1.08319	6	-0.489167	0.030006	0.000132803	772	55.1984	0.0461838	0.00199918
G2718	-88.85	44.98	330	5	0.3179	5	-0.168643	0.0103447	9.96793e-05	788	28.4413	0.0237964	0.000868146
G2719	-88.49	44.9	264	21	-2.68657	6	-0.466876	0.0286387	-7.9314e-05	773	33.3323	0.0278887	0.000525857
G2720	-88.55	44.89	260	9	0.2875	6	0.181527	0.0111351	8.96807e-05	775	90.6856	0.0758754	0.000694282
G2721	-88.6	44.89	257	22	0.33116	5	0.295835	0.0181468	0.000497967	774	87.2597	0.073009	0.00165271
G2722	-88.71	45.07	346	9	-1.10658	5	0.598842	0.0367336	0.000544954	784	96.5679	0.080797	0.00111196
G2723	-88.52	44.88	254	9	-0.10145	6	-0.459413	0.0281809	-2.44751e-05	772	73.7957	0.0617439	0.000786736
G2724	-88.7	45.01	313	9	-0.915	5	-0.47648	0.0292278	2.13467e-05	782	20.1761	0.0168811	0.000571457
G2725	-88.66	44.88	267	12	-0.72899	5	1.36246	0.0835748	0.000817677	777	57.9462	0.0484828	0.000722646
G2726	-88.63	45.08	321	9	0.91172	5	0.351419	0.0215564	0.000431719	776	73.5681	0.0615534	0.00104879
G2727	-88.57	44.98	296	13	0.28187	5	0.227472	0.0139534	0.000255118	775	25.8868	0.0216591	0.000439762
G2728	-88.75	45.02	325	9	-1.90134	5	0.361593	0.0221805	0.000809457	783	58.8127	0.0492078	0.00165003
G2729	-88.53	44.94	267	9	-1.8165	5	1.01175	0.0620619	0.000631813	774	66.6936	0.0558016	0.000732937
G2730	-88.58	44.91	262	9	-1.72092	5	2.21847	0.136083	0.00145869	775	79.0397	0.0661314	0.0011968
G2731	-88.6	44.89	257	22	-0.49304	5	1.20756	0.0740731	0.000981458	774	47.0648	0.0393785	0.00101984
G2732	-88.6	44.89	257	22	-2.2328	5	1.04323	0.0639929	0.000834852	774	43.1543	0.0361066	0.000712438
G2733	-88.89	45.01	376	15	2.94582	5	2.42623	0.148828	0.00265178	795	58.6837	0.0490999	0.00133376
G2734	-88.63	44.98	284	9	-0.17563	5	-0.202808	0.0124405	4.41043e-05	776	22.336	0.0186882	0.000954827
G2735	-88.66	44.95	287	9	0.1978	5	0.257359	0.0157867	0.000680518	777	52.5765	0.04399	0.00114584
G2736	-88.62	45.11	336	11	0.98669	5	1.90668	0.116958	0.011637	780	192.445	0.161016	0.011819
G2737	-88.58	45	305	9	-1.58241	5	0.875806	0.0537229	0.000758299	777	56.9146	0.0476197	0.000921777
G2738	-88.57	44.89	271	9	1.79971	5	0.423505	0.0259783	0.000496618	773	125.996	0.105419	0.00196956
G2739	-88.51	44.87	266	9	-3.16071	6	0.2376	0.0145746	0.000325783	774	39.4605	0.0330161	0.00128942
G2740	-88.51	44.89	269	9	-0.67439	6	0.237327	0.0145579	0.000149672	773	93.6928	0.0783915	0.000715785
G2741	-88.58	45	305	9	-0.5111	5	1.76217	0.108093	0.00202119	777	79.3992	0.0664322	0.00169906
G2742	-88.7	45.09	370	7	1.3063	5	0.260958	0.0160075	0.000372034	786	86.5956	0.0724534	0.000906633
G2743	-88.72	44.87	294	10	-0.8282	5	0.618543	0.0379421	0.00118578	782	105.021	0.0878696	0.0017788
G2744	-88.66	44.88	267	12	0.54144	5	1.10071	0.0675188	0.00104955	777	112.071	0.0937683	0.00156209
G2745	-88.66	44.88	267	12	-0.31163	5	0.208963	0.012818	0.000385958	777	-10.9619	0.00917167	-0.00024699
G2746	-88.55	45	276	9	-0.6097	5	1.87462	0.114991	0.000978391	773	59.6907	0.0499424	0.00070106
G2748	-88.83	45.02	391	5	-0.0109	5	-0.713168	0.0437465	-0.000114401	794	5.95405	0.00498167	0.000805603
G2749	-88.62	45.05	326	13	-0.98401	5	2.44067	0.149713	0.0016102	780	122.916	0.102842	0.00130356
G2750	-88.82	45.03	360	5	-0.505	5	-0.346112	0.0212309	0.000267325	791	19.2562	0.0161114	0.000617809
G2751	-88.63	44.89	270	16	-2.17684	5	1.78641	0.10958	0.00152003	777	43.3995	0.0363118	0.00114701
G2752	-88.52	44.9	269	9	-1.98214	5	0.855311	0.0524657	0.000997713	773	40.0157	0.0334806	0.000963361
G2753	-88.89	44.98	355	5	-3.32409	5	0.788471	0.0483657	0.000986304	792	81.5949	0.0682693	0.00136087
G2754	-88.5	44.99	270	14	-1.69576	5	0.707923	0.0434248	0.000893678	773	68.0262	0.0569166	0.00113271
G2755	-88.63	45.08	321	9	-2.68963	5	-0.925579	0.056776	-0.000573907	776	116.248	0.0972631	0.00193442
G2756	-88.61	45.1	316	11	1.01273	5	-0.634553	0.0389242	-0.00017016	778	49.7913	0.0416597	0.000531714
G2757	-88.54	44.93	270	9	0.76216	5	1.45525	0.0892666	0.000597462	774	131.565	0.110079	0.000946292
G2758	-88.62	45.11	336	11	0.15211	5	0.732722	0.044946	0.000712784	780	115.674	0.0967829	0.00125754
G2759	-88.89	44.98	355	5	-3.21485	5	0.329704	0.0202244	0.000490729	792	31.9989	0.026773	0.000762221
G2760	-88.89	44.98	355	5	0.2485	5	0.191501	0.0117469	0.000371543	792	39.209	0.0328056	0.000818112
G2761	-88.84	44.98	328	26	1.11272	5	0.321298	0.0197088	0.000425278	788	15.3002	0.0128015	0.000698382
G2762	-88.83	45.02	391	5	1.915	5	-0.578191	0.0354669	0.000704257	794	-22.5056	0.0188301	0.00131703
G2763	-88.6	44.89	257	22	0.34371	5	0.393871	0.0241605	0.000662361	774	22.1869	0.0185635	0.000695203
G2764	-88.58	45	305	9	-1.0979	5	0.687445	0.0421686	0.000800501	777	10.3059	0.00862281	0.000603058
G2765	-88.66	44.88	267	12	-3.69928	5	1.96499	0.120535	0.00113358	777	94.7296	0.079259	0.00105414
G2766	-88.77	45.01	338	17	0.599688	5	-0.348626	0.0213851	0.000351485	789	-5.31092	0.00444357	0.000801587
G2767	-88.55	45	276	9	0.22948	5	1.40706	0.0863106	0.000795594	773	67.9454	0.056849	0.000754273
G2768	-88.5	44.87	251	13	1.39031	6	0.395314	0.024249	0.000420187	771	59.9399	0.0501509	0.00117864
G2769	-88.52	45.09	303	8	0.38014	5	-0.14715	0.00902634	-2.04266e-05	773	50.6906	0.0424121	0.00099072
G2770	-88.54	44.93	270	9	1.0594	5	0.749921	0.046001	0.000827369	774	34.1012	0.028532	0.00114308
G2771	-88.96	45.06	403	12	-0.12787	5	-0.535689	0.0328598	3.74794e-05	799	-0.898209	0.000751519	0.000508154
G2772	-88.71	44.87	293	10	-0.14507	5	0.727238	0.0446096	0.000489993	783	74.1032	0.0620011	0.000915168
G2773	-88.82	45.03	360	5	-1.49145	5	0.350931	0.0215265	0.000411169	791	85.621	0.0716379	0.00139225
G2774	-88.54	44.89	258	9	-0.60095	6	1.48103	0.090848	0.000632427	772	144.343	0.12077	0.00100988
G2775	-88.52	45.11	320	8	0.08118	5	-0.279295	0.0171323	7.25052e-05	775	95.5513	0.0799465	0.000939933
G2776	-88.51	45.09	284	8	-0.99217	5	0.657469	0.0403299	0.000373935	773	135.894	0.113701	0.000981433
G2777	-88.63	44.92	302	13	-0.55873	5	1.48951	0.0913682	0.00173473	779	108.484	0.0907671	0.00250922
G2778	-88.57	44.98	296	13	-0.8745	5	-0.206106	0.0126428	0.0001601	775	-5.37635	0.00449832	0.000375789
G2779	-88.58	44.91	262	9	-2.55225	5	0.559319	0.0343092	0.000530048	775	18.0259	0.015082	0.000695537
G2780	-88.57	45.05	297	9	-0.0208	5	-0.87215	0.0534986	-0.000300265	774	79.1959	0.0662621	0.00088011
G2781	-88.7	45.09	370	7	2.5513	5	0.568724	0.0348862	0.000715053	786	62.9387	0.05266	0.000918682
G2782	-88.64	44.98	293	9	-1.61664	5	1.74874	0.10727	0.00109678	780	82.887	0.0693504	0.00108351
G2783	-88.8	45	350	17	0.8646	5	1.33294	0.081764	0.00227637	789	111.481	0.0932746	0.00265146
G2784	-88.62	44.89	272	26	-0.25531	5	1.68357	0.103272	0.001244	776	63.0898	0.0527864	0.00100586
G2785	-88.96	45.06	403	12	0.72852	5	0.445725	0.0273413	0.000349951	799	81.0436	0.0678081	0.000783891
G2786	-88.52	44.95	275	9	-0.01711	5	0.58666	0.0359864	0.000539311	772	89.8588	0.0751836	0.00134723
G2787	-88.84	45.08	396	17	-0.77501	5	-0.205032	0.0125769	0.000204266	794	17.3201	0.0144915	0.000479087
G2788	-88.88	45.11	390	14	0.30286	5	-0.316381	0.0194072	8.71657e-05	794	15.0129	0.0125611	0.000607518
G2789	-88.92	45.05	412	9	0.44954	4	0.915649	0.0561669	0.00106378	800	59.1849	0.0495192	0.00085183
G2790	-88.93	44.98	355	5	1.602	5	-0.531002	0.0325722	-2.68674e-05	796	15.3996	0.0128846	0.000483688
G2791	-88.78	45.09	383	21	1.31257	5	0.484302	0.0297076	0.000667084	790	79.9245	0.0668717	0.00111555
G2792	-88.5	45.1	273	8	0.55504	5	0.205513	0.0126064	0.000182735	769	103.261	0.0863971	0.000902785
G2793	-88.56	44.89	257	9	-1.36021	6	0.0952066	0.00584008	-1.52923e-05	773	50.3966	0.0421661	0.000895924
G2794	-88.75	45.06	352	9	-0.8078	5	0.753961	0.0462488	0.00052465	789	35.3542	0.0295804	0.00056401
G2795	-88.52	45.04	283	9	-0.82151	5	0.514209	0.0315421	0.000379395	772	76.9413	0.0643757	0.000937089
G2796	-88.6	44.95	306	9	-1.85065	5	0.179725	0.0110245	0.000171019	779	35.3984	0.0296174	0.00058635
G2797	-88.55	45.01	270	9	-2.15905	5	0.455071	0.0279146	0.000542133	773	-3.44903	0.00288576	0.000522636
G2798	-88.75	45.07	358	9	-2.30823	5	-0.127474	0.0078194	0.000151758	787	27.3065	0.022847	0.000951814
G2799	-88.89	45.04	379	9	0.5257	5	-0.350534	0.0215021	9.87592e-05	794	10.5794	0.00885164	0.00045407
G2800	-88.51	45.03	275	9	-0.48853	5	0.315261	0.0193385	0.000353631	773	71.6727	0.0599676	0.000765317
G2801	-88.52	44.88	254	9	-1.59389	6	-0.749022	0.0459458	-0.00030738	772	-1.45564	0.00121791	0.000593345
G2802	-88.52	44.88	254	9	0.24429	6	-2.05061	0.125787	-0.00248431	772	50.1812	0.0419859	0.00169806
G2804	-91.28	43.15	335	17	-2.2539	8	1.5357	0.0942015	0.00236838	812	70.0231	0.0585874	0.00216375
G2805	-91.38	42.8	305	22	-1.40882	8	0.434037	0.0266243	0.000521338	844	-27.2341	0.0227864	-3.40531e-05
G2806	-91.28	42.55	335	22	-0.86839	8	0.622902	0.0382095	0.0010842	870	-29.7864	0.0249219	0.000586433
G2807	-90.95	42.58	335	30	-0.280558	8	0.982785	0.0602851	0.00118235	886	-63.3053	0.0529667	0.000181896
G2808	-89.93	42.3	274	22	-2.71019	8	2.70858	0.166147	0.00351853	921	42.3099	0.0354001	0.00119169
G2809	-90.12	42.3	244	20	-0.87569	8	1.2368	0.0758667	0.00105752	916	-35.1951	0.0294473	0.000107263
G2810	-90.28	42.27	244	40	-3.8641	8	0.0794505	0.00487358	0.000417107	911	-49.4729	0.0413933	9.9482e-05
G2811	-90.08	42.27	244	26	-0.04478	8	1.93458	0.118669	0.00156727	919	-29.1493	0.0243888	0.000268493
G2812	-90.1	42.32	244	26	-1.76998	8	-0.539305	0.0330816	0.000125075	912	-30.8549	0.0258159	0.000661652
G2813	-89.93	42.32	274	26	-1.13326	8	1.73201	0.106243	0.00120045	917	6.88873	0.00576371	0.000367272
G2814	-90.12	42.33	274	26	-2.74403	8	2.58777	0.158737	0.00223282	910	12.3957	0.0103713	0.000667006
G2815	-89.87	42.77	305	26	-3.78001	7	2.70668	0.166031	0.00367556	859	-13.469	0.0112693	0.0010528
G2816	-90.92	43.65	396	26	-0.19022	7	2.91489	0.178803	0.00257326	794	89.9067	0.0752237	0.00161656
G2817	-90.78	43.52	305	11	-2.044	7	1.6509	0.101268	0.00141575	793	38.9134	0.0325583	0.000951396
G2818	-90.73	43.68	335	22	1.57398	7	1.0516	0.0645063	0.000909075	798	66.1814	0.0553731	0.000955078
G2819	-90.38	43.58	335	26	0.63443	7	2.93604	0.1801	0.00185741	809	135.933	0.113733	0.00139476
G2820	-90.5	43.4	335	19	-1.273	7	3.80586	0.233456	0.0044	809	92.4208	0.0773272	0.00199048
G2821	-90.58	42.62	305	43	-0.5352	8	2.01812	0.123794	0.00188685	891	10.252	0.00857771	0.00065628
G2822	-90.67	42.65	305	38	-2.18173	8	0.82917	0.0508622	0.00122455	882	-65.4863	0.0547915	0.000369313
G2823	-90.47	42.72	305	46	-3.0786	8	1.86258	0.114253	0.00176662	872	34.7106	0.0290419	0.000935499
G2824	-91.47	43.75	213	26	-2.06768	8	0.485994	0.0298114	0.000676224	792	59.354	0.0496607	0.00103649
G2826	-89.88	42.88	305	14	-1.6854	7	2.41254	0.147988	0.00147709	850	-5.81388	0.00486439	0.000461064
G2827	-90.55	42.7	305	30	0.08744	8	0.801878	0.0491881	0.00101605	876	-57.1766	0.0478389	0.000203733
G2828	-89.92	43.1	335	15	-0.8124	7	2.63796	0.161815	0.00171632	835	103.711	0.0867736	0.00113036
G2829	-89.92	43.08	335	15	-0.8322	7	2.58914	0.158821	0.00184453	835	13.0418	0.0109119	0.000734192
G2830	-89.78	43.17	229	43	-2.1337	7	1.98516	0.121772	0.00167523	825	103.638	0.0867125	0.00157046
G2831	-89.8	43.03	335	27	-0.96207	7	1.69456	0.103946	0.00262111	841	-18.1689	0.0152017	0.0010866
G2832	-89.83	43.08	335	18	-3.43584	7	2.84216	0.174341	0.00340811	837	49.4795	0.0413988	0.00152595
G2833	-89.87	43.03	335	16	-0.9693	7	1.72636	0.105897	0.00263031	841	50.2911	0.0420779	0.00156251
G2834	-89.88	43.08	335	16	-0.2592	7	2.39821	0.147109	0.00172921	837	63.3224	0.052981	0.000969803
G2835	-89.87	43.05	335	17	-1.1275	7	2.9488	0.180883	0.00196905	839	98.6773	0.082562	0.00115906
G2836	-89.85	43.07	335	16	1.3363	7	2.55038	0.156443	0.00202058	838	108.007	0.090368	0.00135292
G2837	-90.38	43.72	335	22	0.96577	7	2.14725	0.131715	0.00142618	809	88.4341	0.0739916	0.0010682
G2963	-92.67	49.33	372	8	0.4523	2	0.531133	0.0325803	0.00167486	669	179.674	0.150331	0.0052159
G2964	-82	49.17	229	9	0.96584	1	0.971657	0.0596025	0.00186078	820	72.0969	0.0603225	0.000834009
G2965	-86	49.75	317	4	-0.76833	0	2.01906	0.123851	0.00270698	794	98.9242	0.0827685	0.00119253
G3020	-74.371	44.309	480	6	-4.0953	4	-0.693604	0.0425464	-0.000288917	1021	-65.3895	0.0547105	-0.00115262
BU46	-98.75	44.9	395	9	-11.3892	6	0.799036	0.0490137	0.00336352	501	-33.4497	0.0279869	0.003534
BU49	-95.067	42.333	378	23	-4.33673	8	-0.250312	0.0153544	0.000754741	811	-106.522	0.0891255	0.00026774
BU96	-95.367	47.15	503	10	-4.61233	4	0.657459	0.0403293	0.00115284	653	38.5231	0.0322318	0.00119303
BU106	-96.083	47.267	351	11	-0.0584	4	2.49684	0.153159	0.00221809	589	136.461	0.114175	0.00228666
BU109	-93.95	44.233	293	54	0.0851	8	0.321915	0.0197466	0.000704932	755	27.9197	0.02336	0.00132975
BU118	-93.167	44.767	273	50	-0.7306	7	-0.147996	0.00907824	0.000414482	746	-56.506	0.0472778	0.000412737
BU136	-92.617	46.633	379	16	-3.09499	4	0.230238	0.0141231	0.000642487	769	18.8284	0.0157535	0.000516403
BU137	-92.433	47.467	425	39	-4.9163	3	1.67545	0.102774	0.00169424	733	69.6211	0.058251	0.00113932
BU138	-91.867	47.917	492	28	-3.1995	3	0.687992	0.0422022	0.00120112	751	-26.7667	0.0223953	0.000426208
BU316	-89.633	48.483	278	15	-2.8715	2	2.30759	0.14155	0.0346123	764	86.9247	0.0727287	0.00787765
BU319	-79.467	46.45	369	12	-1.41433	3	-0.975258	0.0598234	0.000370316	963	-137.136	0.11474	-0.00144496
BU336	-91.083	45.067	334	17	-1.04876	5	0.342406	0.0210036	0.00023923	787	-0.231628	0.0001938	0.000249414
BU337	-91.333	45.1	318	15	-1.33628	6	-0.672715	0.0412651	-8.1277e-05	783	-30.5339	0.0255473	0.000250839
BU338	-91.383	45.183	317	15	-1.47167	6	-1.18065	0.0724224	-0.000179116	780	-53.6791	0.0449126	0.000189593
BU340	-91.367	45.317	304	23	-1.90624	6	-0.581329	0.0356594	3.1284e-06	777	-10.6435	0.00890527	0.000447962
BU341	-91.317	45.417	325	24	0.11017	6	-0.277755	0.0170378	7.74738e-05	778	25.2682	0.0211416	0.000440766
BU342	-91.5	45.433	397	15	-2.42099	5	0.317838	0.0194965	0.000591574	774	40.9912	0.0342968	0.000591286
BU343	-91.067	45.5	360	15	-1.38641	5	0.942586	0.0578193	0.000410433	785	55.6703	0.0465786	0.000449635
BU345	-89.683	46.033	492	7	-0.38766	4	1.39094	0.0853218	0.000941586	817	27.7914	0.0232527	-1.66501e-05
BU346	-89.717	46.017	497	11	-1.16717	4	1.47189	0.0902874	0.000680273	817	15.9087	0.0133106	0.000282382
BU350	-89.167	46.033	513	15	-1.96566	4	1.0773	0.0660828	0.000571086	805	31.6908	0.0265153	0.0003453
BU352	-88.133	45.917	381	27	0.65549	5	0.533759	0.0327414	0.000478767	770	53.6867	0.0449189	0.000643496
BU353	-88.133	45.85	329	38	1.9195	5	2.35255	0.144308	0.00108144	761	149.834	0.125364	0.00110275
BU361	-88.333	45.783	402	9	-2.77556	4	3.25321	0.199555	0.00149979	770	161.597	0.135206	0.00119897
BU362	-88.417	45.7	451	7	-0.34825	4	1.71161	0.104992	0.000936065	776	129.141	0.108051	0.000960516
BU365	-89.35	45.6	475	35	-2.7621	4	1.24461	0.0763457	0.000615251	795	18.5476	0.0155185	0.00026958
BU367	-89.017	45.483	469	7	-0.2577	4	1.80558	0.110756	0.000804182	793	41.1759	0.0344513	0.000425873
BU370	-89.25	45.417	515	7	-1.68707	4	0.702308	0.0430803	0.000538268	801	30.2949	0.0253473	0.000136129
BU371	-88.983	45.15	451	26	-2.0567	4	0.529199	0.0324616	0.000902573	801	9.45317	0.00790934	0.00060131
BU372	-88.517	45.05	271	9	-1.4769	5	0.386519	0.0237095	0.000484288	772	61.292	0.0512822	0.000559743
BU373	-89.083	45.017	399	14	0.27237	5	0.896118	0.0549689	0.000564829	799	116.075	0.0971184	0.000902785
BU374	-88.983	44.917	354	13	1.63694	5	0.515134	0.0315989	0.000409636	797	82.2782	0.0688411	0.000614379
BU375	-89.267	44.883	396	21	0.49378	5	1.77551	0.108912	0.000871044	803	71.3768	0.05972	0.000559492
BU376	-88.483	44.867	256	13	-1.1917	6	1.04171	0.0638996	0.000571086	771	101.759	0.0851404	0.00118056
BU378	-88.867	44.817	287	14	0.89969	5	1.17193	0.0718875	0.00055391	786	80.0105	0.0669437	0.000574804
BU380	-88.683	44.683	244	26	3.27702	6	-0.6969	0.0427486	-0.000368353	777	95.0349	0.0795144	0.000758791
BU381	-88.967	44.583	259	11	2.7608	6	0.486879	0.0298657	0.000477234	783	57.4839	0.048096	0.000785147
BU382	-89.133	44.583	335	14	0.64933	6	0.509715	0.0312665	0.000307564	794	41.858	0.035022	0.000450639
BU383	-88.917	44.567	253	14	1.39346	6	0.576106	0.035339	0.000615742	779	32.7756	0.0274229	0.000686669
BU386	-89.183	44.35	274	31	-1.4058	6	1.20528	0.0739332	0.000752655	780	60.9478	0.0509942	0.000651277
BU391	-89.717	43.417	294	36	-3.4889	7	0.684132	0.0419654	0.000778971	819	-4.27582	0.00357752	0.000534609
BU399	-89.5	43.133	283	46	2.8871	7	-0.449277	0.0275591	0.000411169	826	-88.7635	0.0742672	0.000127762
BU403	-89.2	42.783	268	18	1.9585	8	0.0269854	0.00165531	0.000375935	850	-40.6126	0.03398	0.00025703
BU407	-87.933	46.867	256	8	-0.2942	4	0.0298424	0.00183057	0.000166431	832	-20.4528	0.0171126	3.87386e-05
BU408	-87.9	46.85	252	13	0.779635	5	-1.45111	0.0890127	-0.000793754	833	-41.0606	0.0343548	-0.000180808
BU409	-87.833	46.85	256	13	0.4443	4	-1.04856	0.0643198	-0.000417119	835	-39.125	0.0327354	-0.000193275
BU410	-87.917	46.833	256	13	-0.44458	5	-1.825	0.111948	-0.0010839	835	0.193123	0.000161583	4.42908e-05
BU411	-88	46.783	445	21	-1.1104	4	-0.371119	0.0227648	0.00011434	833	-13.8645	0.0116002	0.000127678
BU412	-87.917	46.767	445	13	-1.07795	4	1.82131	0.111721	0.00187336	841	30.3196	0.025368	0.000526276
BU413	-87.933	46.767	445	21	-0.09828	4	0.518474	0.0318038	0.000582004	840	-8.74547	0.00731722	6.83656e-05
BU414	-87.967	46.75	445	17	1.19617	4	0.479569	0.0294173	0.00026346	840	52.5322	0.043953	0.000324132
BU415	-87.95	46.75	445	25	-1.5931	4	-0.647404	0.0397125	-0.000320262	840	-55.4733	0.0464138	-0.000347141
BU416	-87.933	46.75	446	25	-0.1358	4	0.179314	0.0109993	0.000283151	840	-16.5999	0.0138889	-1.73194e-05
BU417	-87.933	46.75	446	25	-0.5289	4	-0.15479	0.00949499	-9.46493e-05	840	-16.8721	0.0141167	-0.000112702
BU418	-87.967	46.75	448	17	0.16571	4	-0.167226	0.0102578	5.32441e-05	839	-16.4086	0.0137289	-2.27579e-05
BU419	-87.933	46.733	445	11	-0.273736	4	-0.444139	0.027244	-0.000133724	841	-36.6498	0.0306644	-0.000208586
BU420	-87.967	46.717	500	11	-0.49633	4	-0.748441	0.0459102	-4.07918e-05	840	-38.6961	0.0323765	-6.48432e-05
BU421	-88.083	46.733	552	16	-1.10836	4	-0.476623	0.0292366	4.31841e-05	833	-3.13525	0.00262322	0.000133995
BU422	-87.85	46.7	512	16	-0.98491	4	-0.855219	0.0524601	-0.000405955	844	-46.862	0.0392088	-0.00030288
BU423	-87.983	46.683	528	6	-0.82535	4	0.974087	0.0597516	0.000619484	837	1.77056	0.0014814	0.000174123
BU424	-88.017	46.667	549	7	-0.84304	4	-0.334393	0.020512	3.6866e-05	835	-16.0116	0.0133967	2.76107e-06
BU425	-88.05	46.617	509	6	-0.0295	4	0.212741	0.0130498	0.00033388	828	-6.1797	0.00517047	0.000180147
BU426	-88	46.6	512	6	-2.12594	4	-0.563827	0.0345858	-0.000308178	831	13.7225	0.0114814	0.000124834
BU427	-87.917	46.75	445	17	0.31647	4	0.352842	0.0216437	0.00053287	842	20.2568	0.0169486	0.000262971
BU428	-84.7	45.617	215	22	1.64955	5	0.0911548	0.00559154	0.000131025	793	100.181	0.0838201	0.00069035
BU429	-84.733	45.3	274	14	3.14339	6	-0.604362	0.0370722	-0.00227766	773	146.719	0.122758	0.00620821
BU430	-83.95	45.283	255	14	2.30966	6	-0.727028	0.0445967	-0.000627274	742	169.435	0.141764	0.00163823
BU431	-83.467	45.317	195	18	1.35509	6	-0.94658	0.0580643	-0.000658006	748	140.177	0.117284	0.0012885
BU432	-85.283	45.183	274	18	4.10518	6	-0.730655	0.0448192	-0.000632059	777	77.428	0.064783	0.00123244
BU433	-84.783	45.067	411	18	2.85703	5	-0.0427333	0.00262131	0.000285089	779	36.9479	0.0309138	0.000705578
BU434	-84.7	45.05	411	34	1.8824	5	0.595745	0.0365437	0.00037737	770	85.7943	0.0717829	0.000735196
BU435	-84.3	44.983	396	17	1.69317	5	0.264028	0.0161958	0.00029867	753	172.023	0.143929	0.00151106
BU436	-84.15	45.083	280	13	1.19153	6	0.391714	0.0240282	-0.00011299	739	189.575	0.158615	0.00200554
BU437	-83.8	44.933	232	10	2.42304	6	0.13235	0.00811849	-2.23282e-05	732	121.494	0.101652	0.00138472
BU438	-85.717	44.75	259	34	3.2941	6	0.888237	0.0544854	0.00042491	779	118.59	0.0992226	0.00117973
BU439	-85.167	44.633	315	22	2.57447	6	0.0314261	0.00192771	-0.000263411	767	123.039	0.102945	0.00141986
BU440	-84.6	44.767	381	12	1.02503	6	-0.1434	0.00879631	-0.000422824	748	104.134	0.0871275	0.00140396
BU441	-84.483	44.817	351	12	1.9723	6	1.45171	0.0890495	0.00101274	743	127.476	0.106657	0.00181143
BU442	-84.1	44.733	335	13	0.48931	6	0.201634	0.0123685	7.02969e-05	741	109.073	0.0912599	0.0011814
BU443	-83.4	44.683	188	38	3.62	6	0.811734	0.0497927	0.000475578	740	170.261	0.142455	0.00225069
BU444	-86	44.433	251	21	3.61935	7	-1.04785	0.0642763	-0.000718918	800	71.684	0.059977	0.000764731
BU445	-85.967	44.2	274	16	1.97987	7	0.0500976	0.00307304	8.5988e-05	818	42.9707	0.035953	0.000794852
BU446	-85.333	44.317	395	14	0.05511	6	-0.197353	0.0121059	-0.00107243	800	27.6473	0.0231321	0.000417423
BU447	-84.7	44.433	349	18	2.05196	6	0.285567	0.017517	0.000196169	728	122.475	0.102473	0.00157381
BU448	-84.483	44.25	378	15	2.25269	6	2.47546	0.151847	0.00165866	736	212.277	0.177609	0.0026272
BU449	-83.967	44.417	271	14	2.09219	6	0.55906	0.0342934	0.000197334	747	71.0019	0.0594063	0.00113087
BU450	-86.317	43.983	186	31	3.01243	8	-1.04216	0.0639272	-0.000756949	831	47.6167	0.0398402	0.000473397
BU451	-85.833	43.85	253	36	1.8079	7	-0.0911576	0.00559171	-0.00050423	852	60.0776	0.0502661	0.000595972
BU452	-85.417	44	312	18	2.26488	7	-0.0214459	0.00131552	-7.02908e-05	833	65.2518	0.0545953	0.000760632
BU453	-84.8	44.017	357	34	0.8646	7	0.750648	0.0460456	0.00010152	765	148.486	0.124236	0.00171772
BU454	-84.183	44	229	22	1.76119	7	0.129733	0.00795796	4.06078e-05	731	109.604	0.0917042	0.0014391
BU456	-85.867	43.7	253	13	1.15612	7	1.30703	0.0801747	0.000564338	862	51.2443	0.0428754	0.000539997
BU457	-85.4	43.683	324	22	3.99837	7	0.061774	0.00378929	-0.000375696	851	54.0767	0.0452452	0.000555058
BU458	-84.95	43.767	290	14	1.79909	7	-1.0585	0.0649296	-0.000593782	796	42.6696	0.0357011	0.000615299
BU459	-84.733	43.617	240	46	4.2299	8	-0.540325	0.0331441	-0.000280206	780	85.1264	0.0712241	0.000965536
BU460	-84.833	43.467	248	22	2.66729	8	-2.01564	0.123642	-0.00138631	802	17.407	0.0145642	0.000500924
BU462	-83.817	43.5	181	30	2.02961	8	0.0325629	0.00199744	0.000368433	764	69.4388	0.0580985	0.00121529
BU463	-86.083	43.35	235	18	1.12611	8	-1.87812	0.115206	-0.00134889	853	-48.6232	0.0406824	-0.000100904
BU464	-85.85	43.167	215	22	5.25895	8	-0.779503	0.0478156	-0.00043313	868	-0.669337	0.000560025	0.000285564
BU465	-85.35	43.267	255	22	3.21066	8	-1.30762	0.0802108	-0.000640401	866	-39.37	0.0329403	-2.78617e-05
BU466	-85.05	43.233	255	22	5.34326	8	-0.48928	0.030013	-0.00022138	833	41.7497	0.0349314	0.000500087
BU467	-84.833	43.167	232	50	5.7767	8	-0.81292	0.0498654	-0.000315723	804	74.0154	0.0619277	0.00212502
BU468	-83.467	43.217	259	22	3.65432	8	-0.491918	0.0301748	-0.000631691	779	93.1722	0.0779559	0.00124399
BU469	-83.25	43.383	216	14	4.85973	8	-0.768584	0.0471458	-0.000533116	780	104.052	0.0870589	0.00108267
BU470	-85.117	43.133	255	14	3.6892	8	-0.0407134	0.0024974	-5.21461e-05	846	54.0409	0.0452153	0.000588693
BU471	-85.467	42.833	239	31	3.66118	8	0.799609	0.0490489	0.0004711	906	11.2419	0.00940594	0.000291418
BU472	-84.883	42.8	260	26	4.31745	8	0.09998	0.00613288	0.000299706	816	70.6154	0.0590829	0.00156326
BU473	-84.45	42.883	254	22	4.37807	8	1.40433	0.0861431	0.000755109	769	172.718	0.144511	0.00175369
BU474	-83.8	42.8	259	39	4.33519	9	-1.17306	0.0719568	-0.000675366	784	92.0498	0.0770168	0.0012096
BU475	-86.133	42.583	192	26	4.82629	9	-1.00189	0.061457	-0.00109169	875	60.7875	0.0508601	0.000632368
BU476	-85.417	42.55	274	14	2.3877	9	-0.87583	0.0537244	-0.000358661	912	-24.247	0.0202871	7.28754e-05
BU477	-84.783	42.45	285	26	4.45689	9	-0.917011	0.0562505	-0.00046061	819	62.766	0.0525155	0.000989298
BU478	-84.7	42.583	285	26	5.38402	9	-1.82743	0.112097	-0.00158873	798	42.1227	0.0352435	0.00104176
BU479	-83.983	42.367	280	22	2.62179	9	-0.523425	0.0321075	9.26251e-06	814	87.7275	0.0734004	0.000833005
BU480	-84.017	42.433	280	14	3.3467	9	-0.25802	0.0158272	7.9314e-05	805	115.008	0.0962256	0.000978086
BU481	-83.75	42.45	322	50	2.519	9	-0.848166	0.0520274	-0.000151635	819	44.7835	0.0374697	0.000617809
BU482	-83.633	42.333	271	39	3.8563	9	-0.741814	0.0455037	-0.00012716	800	132.27	0.110669	0.00112283
BU483	-83.616	42.33	271	26	2.62134	9	-0.806079	0.0494458	-7.49588e-05	796	105.489	0.0882612	0.000955496
BU484	-83.3	42.583	297	44	5.8818	9	0.686415	0.0421055	0.000293026	799	194.569	0.162793	0.00193358
BU485	-86.2	42.233	198	34	5.52218	10	-1.18194	0.0725015	-0.0012489	873	100.487	0.0840761	0.00106761
BU486	-85.517	42.317	283	42	4.4447	9	-1.29319	0.0793257	-0.000792527	915	-48.2121	0.0403384	-0.000263305
BU487	-85.117	42.183	280	22	4.55602	9	-0.0491887	0.00301729	-0.000157855	874	43.1292	0.0360856	0.000732937
BU488	-84.417	42.183	306	44	3.2819	9	-0.489105	0.0300022	-0.0003156	816	62.0025	0.0518766	0.000973234
BU489	-86.183	42.083	244	25	4.88759	9	-0.877808	0.0538457	-0.000491956	910	-5.45464	0.00456382	0.000220224
BU490	-85.7	41.95	274	17	3.62408	10	-1.21525	0.0745448	-0.000899261	912	20.4581	0.017117	0.000269831
BU491	-84.983	41.8	300	18	4.3414	9	-0.393942	0.0241648	-1.80343e-05	909	-4.8818	0.00408454	0.000215263
BU492	-84.283	41.95	320	32	5.44055	9	0.539525	0.0330951	0.000307994	879	92.1135	0.0770701	0.00095081
BU512	-89.7	46.183	488	7	-2.05644	4	0.627113	0.0384678	0.000854359	833	-53.5472	0.0448022	3.40531e-05
BU516	-79.833	47.333	292	10	0.63683	2	0.0501124	0.00307395	0.000827988	817	65.8348	0.0550831	0.000560413
BU517	-80.633	48.95	218	8	-0.40612	1	0.927795	0.056912	0.00216761	814	108.396	0.0906935	0.00126089
BU518	-79.6	43.117	198	26	-3.28271	8	-0.748536	0.045916	0.000306031	891	-141.467	0.118364	-0.000671859
BU519	-79.767	43.383	99	60	-3.6626	8	-0.232635	0.0142701	0.00048895	836	-31.9151	0.0267029	0.000615048
BU520	-79.55	43.767	81	56	-3.928	8	-2.05024	0.125764	-0.000791914	764	-21.5556	0.0180353	0.000962022
BU521	-79.517	44.033	340	38	-4.876	6	1.94728	0.119448	0.00225613	827	-92.2277	0.0771657	0.000185995
BU522	-79.633	44.233	244	26	-4.89385	6	1.83661	0.11266	0.00211934	859	-29.222	0.0244496	0.000424953
BU523	-79.5	44.517	224	22	-2.77824	6	-0.805026	0.0493812	0.000426075	975	-186.803	0.156296	-0.00165664
BU524	-79.383	44.767	224	26	-1.98652	6	-0.957697	0.0587462	0.000295235	1024	-226.108	0.189181	-0.0028941
BU525	-79.467	45.083	282	16	-3.27865	5	-0.718815	0.0440929	0.000618809	1083	-318.161	0.266201	-0.00314176
BU526	-79.283	45.367	290	27	-4.9701	5	-1.83876	0.112792	-0.000436749	1033	-217.459	0.181945	-0.00265899
BU527	-79.45	45.8	242	8	-0.66037	5	-0.390333	0.0239435	0.000368967	1024	-143.41	0.119989	-0.00122491
BU528	-79.417	46.183	242	31	0.1359	4	0.930534	0.05708	0.00184772	958	-80.1682	0.0670756	-0.000771509
BU529	-79.5	46.45	369	9	-1.7244	3	1.26633	0.0776781	0.00176172	959	-59.1314	0.0494744	-0.000724654
BU530	-79.717	46.633	227	9	-3.25659	4	-1.56635	0.0960816	-0.000222055	897	-49.5499	0.0414577	-0.000290414
BU531	-79.8	46.867	183	5	-3.12501	3	-0.342034	0.0209807	0.000538084	851	77.3081	0.0646826	0.000593043
BU532	-79.8	47.033	183	31	0.584	3	0.513774	0.0315155	0.0017849	832	27.6991	0.0231755	0.000744567
BU533	-80	46.767	227	5	-4.55832	3	0.311954	0.0191356	0.000831356	861	142.64	0.119345	0.00115295
BU534	-80	46.767	227	5	-3.97148	3	-3.17383	0.194686	-0.00152249	861	-11.7446	0.00982655	-0.000237786
BU535	-80	46.767	227	5	-5.13689	3	-3.31336	0.203245	-0.00206474	861	33.8606	0.0283307	-6.02414e-05
BU536	-80.333	47.117	292	4	-2.32931	3	0.486478	0.0298411	0.00124492	827	104.264	0.0872363	0.00119562
BU537	-80.333	47.117	292	4	-2.42334	3	0.0302615	0.00185627	0.000806083	827	131.511	0.110033	0.00129101
BU538	-80	47.233	292	0	-2.29959	2	-1.10586	0.0678347	0.000127589	827	103.518	0.0866121	0.00118809
BU539	-80	47.233	292	0	-3.27686	2	-0.660139	0.0404937	0.000360563	827	123.862	0.103634	0.0011906
BU540	-80	47.233	292	0	-1.08261	2	1.38104	0.0847145	0.00157217	827	124.428	0.104107	0.00104
BU541	-80	47.233	292	0	-5.11009	2	-0.63203	0.0387694	0.000836263	827	76.3173	0.0638536	0.00120064
BU542	-80.5	47.5	292	4	-3.22581	2	0.81202	0.0498102	0.00229722	821	52.8167	0.044191	0.000898099
BU543	-80.5	47.5	292	4	-2.80806	2	0.0190791	0.00117033	0.00238719	821	77.2639	0.0646457	0.00175947
BU544	-80.5	47.5	292	4	-2.96974	2	0.90382	0.0554413	0.00202781	821	79.1293	0.0662064	0.00107707
BU545	-76.067	45.95	174	24	3.42287	4	-1.17937	0.0723439	-0.000222055	983	-39.7044	0.0332201	-0.00100628
BU573	-76.133	46.767	174	12	-1.04875	3	-1.59854	0.0980562	-0.00100477	918	27.982	0.0234122	-0.000189175
BU609	-82.5	40.217	255	26	1.60975	10	-0.244836	0.0150185	-0.000435583	955	69.7266	0.0583393	0.000582836
BU618	-76.767	43.083	122	30	0.46439	9	-2.16374	0.132726	-0.00471345	894	70.0249	0.0585889	0.00145073
BU642	-80.5338	37.3602	1200	18	-0.11175	8	1.66866	0.102357	0.00120229	1136	66.7615	0.0558584	-0.000139308
BU643	-79	37.983	451	18	-0.69675	12	-2.00323	0.12288	-0.0018341	1013	83.7944	0.0701096	0.00054736
BU644	-79.067	38	451	18	-3.00957	12	-1.04203	0.0639193	-0.00209909	1001	144.294	0.120729	0.00245902
BU645	-76.9	40.067	119	18	0.6012	11	-0.455017	0.0279112	-0.000267079	1030	-11.4455	0.00957629	-8.4087e-05
BU646	-78.633	40.117	311	32	-0.01715	11	-2.24168	0.137507	-0.00198009	1021	-94.9518	0.0794449	-0.00126942
BU678	-76.533	47.083	366	8	-0.70706	2	0.504908	0.0309716	0.000649357	960	-35.9268	0.0300595	-0.00169437
BU682	-77.283	47.717	329	12	-0.39143	2	-0.776957	0.0476594	-0.000126669	930	29.4063	0.0246039	-0.000554221
BU685	-77.367	47.933	329	8	-0.27571	1	-0.196528	0.0120552	0.000651995	943	-60.465	0.0505902	-0.00180615
BU687	-78.1	48.317	310	14	-1.95758	1	-1.39304	0.0854506	-0.000109187	899	-66.3337	0.0555005	-0.00154159
BU689	-78.183	48.583	310	38	-1.7084	1	2.16298	0.13268	0.00400619	890	-89.1458	0.0745871	-0.000939348
BU690	-79.017	48.583	267	12	1.24604	1	1.72365	0.105731	0.00329034	907	-49.7816	0.0416516	-0.00142981
BU691	-78.533	48.65	311	30	0.5134	0	4.81585	0.29541	0.00802158	891	-64.1263	0.0536536	-0.001018
BU700	-79.083	49.017	311	4	-0.069	0	1.39295	0.0854451	0.00247879	917	-5.59232	0.00467902	-0.000985265
BU766	-84.867	34.317	224	22	-5.8595	15	5.40918	0.331805	0.0212872	1366	191.886	0.160548	0.00572461
BU767	-80.05	36.78	300	14	-1.66453	14	-4.86204	0.298243	-0.00356085	1113	-95.5465	0.0799425	-0.000834762
BU768	-79.4	37.083	153	18	1.12905	14	-4.18748	0.256865	-0.00225122	1051	-86.3852	0.0722773	-0.000464696
BU769	-78.267	37.533	91	14	2.8877	13	-2.17194	0.133229	-0.00191752	1060	35.0381	0.0293159	-5.14562e-05
BU770	-77.467	38.533	4	12	0.0276	13	-1.481	0.0908462	-0.000898034	1009	53.092	0.0444214	0.000281294
BU776	-72.3	42.3	120	18	0.748	9	-0.840472	0.0515555	-0.000336947	1130	-176.545	0.147713	-0.00100068
BU778	-72.33	42.5	120	18	-1.39142	9	-1.16846	0.0716746	-0.000493796	1106	-120.478	0.100802	-0.000952986
BU785	-81.1	37.617	983	30	-1.38077	10	-0.541549	0.0332192	-0.00011937	1053	6.6118	0.005532	-2.75939e-05
BU787	-76.317	41.35	616	12	0.985	7	0.844399	0.0517964	0.000608626	1070	20.3127	0.0169954	-0.000199382
BU788	-78.6	41.55	418	17	1.72305	8	-0.392069	0.0240499	-0.000180466	1069	-56.1115	0.0469477	-0.000644751
BU797	-74.9	42.767	378	18	1.66214	7	-0.184302	0.0113053	0.000182183	1045	-146.154	0.122285	-0.000768078
BU800	-75.9661	43.0502	240	42	2.4901	8	-0.871674	0.0534694	-0.000359029	1020	-60.197	0.050366	-0.000662405
BU823	-81.867	29.3	21	14	-5.81225	21	-0.384598	0.0235917	-0.00761341	1323	7.77038	0.00650137	-0.00207625
BU825	-81.95	27.967	65	42	-7.4926	22	-0.729933	0.0447749	-0.00943892	1234	171.137	0.143188	0.00215865
BU827	-78.467	34.6	18	18	-3.69088	17	0.636346	0.0390342	-0.00102489	1275	97.2278	0.0813492	0.000705745
BU833	-74.5	39.717	27	8	-2.7763	12	0.179913	0.0110361	-0.00280924	1113	89.5887	0.0749576	0.000145416
BU876	-78.467	42.617	430	26	4.70929	8	-2.35157	0.144248	-0.00250272	994	-77.7748	0.0650731	-0.00140881
BU905	-88.5	42.933	259	14	0.9945	8	0.699946	0.0429355	0.00136766	833	47.1879	0.0394815	0.00172332
BU920	-91.67	36.75	300	26	-1.91587	13	-0.503077	0.0308593	-0.00176656	1126	-77.0917	0.0645016	0.00638735
BU942	-87.967	46.5	442	31	1.2545	4	0.722012	0.044289	0.00105893	826	-7.95431	0.00665526	0.000312034
BU959	-91.717	46.5	344	25	-0.31718	5	-0.558527	0.0342607	4.79687e-05	757	54.3826	0.0455012	0.00312042
BU1018	-91.5	43.667	351	28	0.94664	7	1.54312	0.0946567	0.00187949	794	75.6836	0.0633234	0.00160326
BU1060	-79.35	48.717	300	10	-1.41877	1	1.85501	0.113788	0.0032934	880	-71.1093	0.0594962	-0.00162526
BU1103	-82.917	50.267	91	8	-1.51284	0	-0.894051	0.0548421	0.00127111	781	38.1223	0.0318964	0.000957002
BU1106	-79.267	39.567	814	14	-0.0288	9	1.36878	0.0839625	0.000927477	1192	-136.19	0.113948	-0.00242304
BU1212	-78.75	41.617	518	22	4.85304	8	-1.00891	0.0618876	-0.00615619	1109	-45.5406	0.0381032	-0.00802775
BU1216	-77.5	41.867	549	22	2.9644	7	0.732521	0.0449336	0.00327979	885	92.1474	0.0770985	0.00301015
BU1220	-76.167	41.583	335	18	3.55155	8	-0.674787	0.0413922	-0.000870921	976	-2.70027	0.00225928	-0.000442306
BU1226	-76.05	40.617	152	26	2.85894	10	-0.852998	0.0523238	-0.0090288	1119	-114.761	0.096019	-0.0115555
BU1227	-75.833	40.067	183	26	-0.49722	11	-0.773403	0.0474414	-0.00263417	1164	-124.562	0.104219	-0.00446791
BU1228	-75.533	40.233	91	42	2.4184	12	-2.48792	0.152612	-0.00624207	1140	-153.372	0.128324	-0.00552297
BU1229	-75.483	40.333	91	32	4.77859	11	-0.142752	0.00875656	-0.00227232	1155	-102.675	0.0859068	-0.00436223
BU1230	-75.517	40.45	152	22	0.97864	11	-1.30905	0.0802986	-0.00278121	1159	-99.196	0.0829959	-0.00346949
BU1232	-76.05	40.817	274	22	2.31328	9	-0.112912	0.00692615	-0.000769708	1138	-84.5218	0.0707182	-0.00287954
BU1235	-76.0825	41.2739	360	18	5.73347	8	0.130874	0.00802796	0.000132067	1022	29.7293	0.0248741	-0.000142655
BU1238	-75.45	42.017	479	18	2.70998	7	-0.0842125	0.00516569	-0.00101476	1071	-86.8511	0.0726671	-0.00571298
BU1239	-75.933	42.2	415	32	1.99826	8	0.741923	0.0455104	0.0010412	972	83.9377	0.0702295	0.00124181
BU1240	-76.5	42.25	309	14	1.10934	8	-0.638718	0.0391797	-0.000659601	906	57.7324	0.0483039	0.000502932
BU1246	-74.05	42.2	649	18	2.42445	7	-0.854214	0.0523984	-0.000736645	1150	-117.769	0.0985357	-0.00193526
BU1257	-74.5	43.433	519	9	1.54265	5	-0.731508	0.0448715	-0.000383443	1119	-149.433	0.125029	-0.00186581
BU1398	-86.2	35.15	300	26	1.81304	14	2.61491	0.160401	0.00159364	1489	-139.981	0.11712	-0.00441017
BU1423	-85.92	35.42	335	22	-5.17287	15	1.56058	0.0957277	-0.000425707	1435	-171.254	0.143286	-0.0112392
BU1442	-84.867	34.325	285	22	-16.4885	15	8.22003	0.504226	0.0411077	1385	373.153	0.312212	0.0202302
BU1451	-81.933	30.846	6	14	-7.26009	20	-1.38344	0.0848617	-0.0158965	1305	40.7407	0.0340872	-0.00440423
BU1459	-86.533	33.567	204	46	-4.4666	16	4.55919	0.279666	0.00506923	1397	208.915	0.174796	0.00376258
BU1466	-81.35	27.206	37	24	-19.8511	23	-3.92676	0.240872	-0.0374371	1306	-110.951	0.0928312	-0.0111765
BU1468	-81.95	27.967	51	42	-7.3693	22	-0.706406	0.0433317	-0.00899776	1231	190.4	0.159305	0.00292171
BU1479	-79.5	36.067	215	46	0.7333	14	2.27221	0.13938	0.000582127	1128	161.996	0.13554	0.00198462
BU1591	-94.2	31.817	107	42	0.0282	18	-2.07575	0.127329	-0.00499685	1175	66.4044	0.0555597	0.00023218
BU1647	-84.867	47.883	288	12	-0.77788	2	-0.421661	0.0258651	0.000111763	1048	-135.657	0.113502	-0.00256612
BU1650	-79.867	43.954	297	24	-1.1713	6	0.205163	0.0125849	0.000966736	817	-47.8829	0.040063	0.000511634
BU1656	-73.317	42.5	600	17	1.37652	5	1.82042	0.111667	0.00210093	1213	-152.359	0.127477	-0.0027368
BU1658	-94.55	46.267	383	15	0.96564	5	-0.183137	0.0112338	0.00056808	701	58.5589	0.0489954	0.00135694
BU1663	-82.05	40.683	290	22	3.11808	9	-0.0843915	0.00517667	0.000927753	951	-4.52401	0.00378518	0.000880788
BU1669	-74.017	43.75	510	9	2.31174	5	-0.281239	0.0172515	-8.69817e-05	1012	-36.4308	0.0304812	-0.000581246
BU1670	-79.617	44.222	234	26	-0.4521	6	-2.25639	0.138409	-0.000710943	855	4.44664	0.00372044	0.0136356
BU1681	-75.833	41.767	385	14	2.25573	8	-0.30709	0.0188372	-6.68618e-05	1039	-67.3856	0.0563806	-0.000562755
BU1682	-78.633	45.8	396	0	-1.475	3	1.50582	0.0923687	0.00133785	1010	-83.7399	0.070064	-0.000923032
BU1691	-81.65	44.15	203	54	1.2321	7	-1.25995	0.0772867	-0.00076063	1031	-151.405	0.126679	-0.00179804
BU1693	-79.117	47.283	300	6	-3.64771	2	1.61055	0.0987929	0.00188256	921	-133.1	0.111363	-0.000670186
BU1695	-79.633	48.504	355	4	12.4855	1	2.64583	0.162298	0.0287248	893	237.648	0.198837	0.04096
BU1720	-75.817	45.47	162	38	0.9214	5	-0.000103451	6.3458e-06	0.000952054	938	-57.8922	0.0484376	-0.000204402
BU1725	-72.3	41.333	91	22	1.71637	10	0.149406	0.00916473	-0.000684751	1210	-24.6219	0.0206008	-0.00330734
BU1726	-93.867	44.87	314	44	0.5988	7	0.387352	0.0237606	0.0270462	744	-4.20828	0.00352101	0.0352947
BU1728	-74.467	46.058	454	18	9.34828	3	-0.170229	0.010442	-0.00915571	1130	-52.8546	0.0442227	-0.0199064
BU1729	-74.4	46.172	403	9	4.36463	3	1.03749	0.0636408	0.00225919	1117	-122.911	0.102838	-0.00393494
BU1733	-73.867	45.961	261	27	6.47474	4	-0.0964087	0.00591382	-0.000513032	1071	-27.3455	0.0228796	-0.00200796
BU1735	-74.367	45.945	473	14	4.91474	3	0.117245	0.00719194	0.000754864	1201	-185.545	0.155243	-0.0154151
BU1740	-91.45	45.3	335	11	-0.12764	6	1.16967	0.0717488	0.00127896	776	59.4311	0.0497252	0.00172374
BU1746	-82.467	40.35	302	44	2.8598	10	-2.39976	0.147204	-0.00935881	962	81.9837	0.0685946	0.0131827
BU1843	-91.467	45.267	330	15	1.70624	6	0.290102	0.0177952	0.000538452	778	53.6458	0.0448847	0.000835348
BU1853	-93.183	45.417	277	22	-0.34936	6	0.105572	0.0064759	0.000598493	725	0.931923	0.000779727	0.000751368
BU1854	-93.2	45.417	277	22	-0.677085	6	-1.24993	0.0766721	8.28105e-05	726	-0.176631	0.000147785	0.000993748
BU2331	-89.5	43.133	283	46	4.6617	7	-0.21051	0.0129129	0.000680273	826	-50.8337	0.0425319	0.000351994
BU2343	-73.05	42.167	391	14	2.26603	7	0.44084	0.0270416	-0.000191139	1220	-146.495	0.12257	-0.00477246
BU2344	-73.1495	42.2843	420	18	2.64605	7	1.69815	0.104166	0.000553297	1216	-115.992	0.0970489	-0.00226742
BU2345	-72.979	42.746	496	9	0.75112	6	0.773732	0.0474616	0.00112727	1241	-182.602	0.152781	-0.00834427
BU2346	-73.3188	42.3351	86	14	3.60692	8	-0.0262116	0.00160785	-0.000364636	1135	-99.3859	0.0831548	-0.00163296
BU2539	-81.6	46.73	415	8	-3.08703	3	0.149778	0.00918755	0.000687695	857	-3.06541	0.00256479	9.6403e-05
BU2540	-80.78	46.62	305	38	-3.8502	4	1.297	0.0795594	0.0011434	839	11.8477	0.00991281	0.000356345
BU2654	-100.53	41.77	914	8	-9.35419	9	-2.26348	0.138844	-0.000919503	540	-1.46164	0.00122293	0.00231589
BU2753	-79.45	42.34	442	26	2.77935	7	-0.433213	0.0265738	3.60686e-05	1124	-210.981	0.176525	-0.00138639
BU2754	-77.48	42.39	488	18	3.31034	7	-0.238534	0.0146319	9.37905e-05	879	61.2287	0.0512292	0.000489964
BU2755	-76.32	42.68	411	22	2.40763	8	-0.908618	0.0557356	-0.000320078	988	-18.9548	0.0158592	-0.000231009
BU2756	-75.4404	42.582	535	14	0.93939	6	0.666024	0.0408546	0.000437975	1068	-103.639	0.0867133	-0.000872664
BU2757	-75.85	43.33	168	18	2.60686	8	-2.30604	0.141455	-0.00166664	1028	-21.5993	0.0180718	-0.000664664
BU2758	-76.56	43.15	119	28	4.51667	9	-1.63466	0.100272	-0.0009514	941	11.5325	0.00964909	7.44651e-05
BU2759	-77.56	43.03	183	35	2.37893	8	-0.803811	0.0493067	-0.000124338	813	97.5629	0.0816296	0.000776696
BU2760	-81.46	44.06	282	20	3.5107	6	-0.336679	0.0206523	-2.51499e-05	1109	-133.359	0.11158	-0.00166501
BU2761	-81.26	44.83	198	13	-0.10276	6	-1.40258	0.0860358	-0.000416506	916	22.9022	0.019162	3.67305e-05
BU2762	-79.97	44.85	259	18	0.77053	6	-0.0625838	0.00383896	0.000364121	1050	-136.284	0.114027	-0.000973066
BU2765	-78.88	44.43	274	22	0.86029	6	-1.13727	0.0697614	-4.66192e-05	914	-85.7922	0.0717812	-0.000356428
BU2766	-78.3	45.02	427	7	-0.43549	4	0.198523	0.0121776	0.000803384	987	-114.439	0.0957496	-0.00103247
BU2767	-77.3	45.13	427	26	-0.4135	4	-0.531248	0.0325873	7.64924e-05	899	-6.2768	0.00525171	-7.4599e-05
BU2768	-79.13	42.92	183	39	0.7422	8	-1.22281	0.0750085	-0.000142925	996	-140.982	0.117958	-0.000627515
BU2769	-80.71	46.05	213	8	-5.24579	4	2.06501	0.12667	0.002461	883	105.056	0.0878989	0.00140396
BU2770	-79.78	45.08	305	24	-1.73425	5	1.40856	0.0864026	0.00191016	1111	-133.289	0.111521	-0.00236113
BU2771	-80.17	42.85	183	30	0.71479	8	0.366388	0.0224746	0.000311919	943	-64.612	0.05406	-0.000131192
BU2772	-78.04	44.6	244	6	-0.0831	6	-0.49831	0.0305669	3.88903e-05	869	28.0461	0.0234658	0.000207917
BU2773	-77.45	44.32	183	30	-0.66644	6	0.873473	0.0535798	0.000585808	863	35.6682	0.0298431	0.000356847
BU2774	-77.85	45.18	427	18	0.532077	4	1.30775	0.0802188	0.000736707	900	43.671	0.0365389	0.000173445
BU2775	-78.88	46.25	244	21	-1.33332	4	-0.11984	0.00735112	0.000248922	936	23.7923	0.0199067	-9.33742e-05
BU2776	-76.5	44.83	240	13	-0.27519	5	1.83979	0.112855	0.00081829	916	6.53958	0.00547158	8.67309e-05
BU2777	-79.52	43.98	305	38	1.0372	6	0.751564	0.0461018	0.000522933	812	100.307	0.0839255	0.000659978
BU2778	-80.25	44.37	518	18	2.35553	5	0.661861	0.0405993	0.000756826	1008	-106.03	0.0887139	-0.000809912
BU2779	-77.15	44.85	305	7	-1.7233	5	1.10402	0.0677218	0.000663711	889	99.081	0.0828997	0.000526945
BU2780	-77.92	44.31	183	36	1.0802	6	-0.0581786	0.00356874	0.000180306	847	16.8351	0.0140857	0.000186246
BU2782	-80.27	43.42	305	46	1.4012	7	-0.565827	0.0347085	6.5451e-05	899	-40.3609	0.0337694	5.12889e-05
BU2783	-80.27	43.42	305	46	1.1883	7	-0.152573	0.009359	0.000211197	899	26.2514	0.0219642	0.000370903
BU2784	-80.3	43.26	305	38	0.2183	7	0.58991	0.0361857	0.000693584	920	-2.04389	0.00171009	0.000212217
BU2785	-80.3	43.27	305	38	1.2313	7	0.720396	0.0441899	0.000691192	918	-32.6935	0.0273542	5.95721e-05
BU2786	-80.37	43.28	274	30	1.37418	7	0.889125	0.0545399	0.00069432	908	-25.1083	0.0210078	0.000129603
BU2788	-80.38	43.28	274	30	1.92873	7	0.0300163	0.00184123	0.000351718	907	-23.8214	0.019931	0.000123328
BU2789	-80.33	43.29	305	34	1.71753	7	0.446344	0.0273792	0.000464107	917	-23.2638	0.0194645	6.95286e-05
BU2790	-80.13	43.42	305	39	0.3338	7	1.38204	0.0847759	0.000965509	902	-11.4121	0.00954835	0.000290749
BU2791	-80.1	43.88	450	18	0.59856	5	0.786568	0.0482489	0.000739038	901	-30.8078	0.0257765	-3.10411e-05
BU2792	-80.1	43.89	450	46	1.03	5	0.628104	0.0385286	0.000717568	900	-10.748	0.00899271	8.77684e-05
BU2793	-77.5	44.25	61	31	-2.2994	7	-0.783661	0.0480706	-1.25749e-05	841	70.5772	0.059051	0.000550456
BU2794	-77.47	44.3	152	43	-2.0738	6	0.869088	0.0533108	0.000799275	857	92.2419	0.0771775	0.000758791
BU2795	-77.52	43.97	91	21	1.14471	7	-1.69597	0.104033	-0.000296278	885	-72.0432	0.0602776	-0.000152779
BU2796	-77.17	44.77	274	14	-1.1499	5	0.00444999	0.000272967	0.000337199	886	50.066	0.0418895	0.000306813
BU2797	-77.17	44.78	274	11	-1.25778	5	0.134892	0.00827442	0.000323084	886	35.5869	0.0297751	0.000237535
BU2798	-77.17	44.79	274	11	-2.81743	5	-0.406616	0.0249423	0.000238065	885	-1.35684	0.00113525	0.000108133
BU2799	-77.13	44.82	274	7	-1.10382	5	-0.237296	0.014556	0.000217332	884	87.9139	0.0735564	0.000587019
BU2800	-81.33	48.4	305	18	-2.3202	2	-1.65163	0.101313	-0.0010017	853	53.8513	0.0450567	0.000272425
BU2801	-81.25	49.18	244	4	-1.67611	1	2.06399	0.126607	0.00195003	862	40.315	0.033731	0.000291251
BU2805	-78.68	44.82	305	12	-2.61611	5	-0.0785717	0.00481967	0.000303142	985	-89.4489	0.0748407	-0.000535814
BU2806	-77.82	45.07	396	34	0.7004	4	-0.564205	0.034609	8.80245e-05	905	-4.51782	0.00378	-0.000107966
BU2807	-77.82	45.37	283	10	-0.61418	4	-1.29292	0.0793091	-0.000508518	817	114.919	0.0961512	0.000819116
BU2808	-79.95	43.47	282	35	1.9824	7	0.134234	0.00823406	0.000342283	914	-39.5493	0.0330904	-2.89493e-05
BU2809	-79.44	45.89	335	8	-0.17676	4	-0.790137	0.0484679	-0.000130166	1040	-143.513	0.120075	-0.00126423
BU2810	-80.4	43.27	305	30	1.39317	7	0.303195	0.0185983	0.000353877	920	-3.00438	0.00251372	0.000112727
BU2811	-80.81	43.96	366	22	-0.14532	6	-1.45513	0.0892593	-0.000204266	968	-166.387	0.139214	-0.000867644
BU2812	-81.06	43.96	358	22	1.30444	6	-0.5974	0.0366452	8.3976e-05	1017	-147.052	0.123036	-0.00104753
BU2813	-81.2	44.6	236	18	2.61092	6	0.152854	0.00937623	0.000440674	956	-32.7564	0.0274068	-0.000136296
BU2814	-80.3	44.35	488	12	1.36372	5	-0.413694	0.0253764	0.000333634	1001	-111.087	0.092945	-0.000905295
BU2815	-77.07	44.03	122	31	4.56525	7	-0.469061	0.0287727	8.03568e-06	951	15.0538	0.0125953	-3.19614e-05
BU2816	-77.83	45.85	223	8	-2.71118	4	0.572023	0.0350885	0.000580839	809	142.338	0.119092	0.00101574
BU2817	-81.87	45.7	246	13	-2.17565	5	-0.583877	0.0358157	9.23184e-05	855	-0.614725	0.000514332	0.000116852
BU2818	-81.68	46.3	274	15	-2.78574	4	0.150358	0.00922313	0.00051226	864	31.2957	0.0261847	0.000330658
BU2819	-80.8	46.3	244	16	-3.91217	4	2.04436	0.125403	0.00163597	830	96.8478	0.0810312	0.000952567
BU2821	-80.41	45.68	183	9	-4.04177	5	2.50625	0.153736	0.00242727	990	-6.39296	0.0053489	-0.000212585
BU2822	-80.16	45.55	213	9	-0.63564	5	0.483298	0.029646	0.000634819	1063	-51.5054	0.0430939	-0.00116475
BU2823	-78.13	44.2	187	18	0.83088	6	0.739125	0.0453387	0.000508272	844	41.029	0.0343284	0.000394163
BU2824	-82.77	46.52	379	4	-4.62484	3	0.147336	0.00903775	0.00054385	889	-56.3557	0.047152	-0.000215196
BU2825	-83.75	47.87	396	4	-2.74984	1	1.89972	0.116531	0.00159487	965	-45.8612	0.0383714	-0.000597561
BU2826	-83.13	46.97	396	4	-2.73891	3	0.436165	0.0267548	0.00082148	924	-71.5757	0.0598864	-0.000411817
BU2827	-82.28	48.22	335	12	-2.30012	1	0.75956	0.0465922	0.00126798	723	142.493	0.119222	0.00152695
BU2842	-77.68	46.28	305	13	-4.97092	4	-2.91226	0.178641	-0.00168136	902	-5.34233	0.00446985	-0.00042451
BU2852	-79.96	44.86	259	18	1.51457	6	-0.616574	0.0378213	9.34225e-05	1053	-202.185	0.169165	-0.00122993
BU3199	-88.521	45.11	271	8	0.23798	5	-0.00156443	9.59639e-05	1.95629e-05	774	120.263	0.100622	0.00103498
BU3255	-91.35	44.083	213	46	1.1347	7	0.324698	0.0199173	0.00184618	784	24.3959	0.0204117	0.00200838
BU3256	-91.733	44.15	213	27	3.03118	7	-0.118238	0.00725285	0.00149132	783	2.00914	0.00168102	0.00219468
BU3257	-91.7	44.167	213	15	2.2672	7	1.19477	0.0732885	0.003037	782	45.5315	0.0380956	0.00301149
BU3258	-91.4	44.4	268	22	-0.5554	7	-0.964267	0.0591492	-0.00111126	787	-61.2465	0.0512441	-0.00136882
BU3259	-92.033	44.567	210	16	0.64324	7	-0.605357	0.0371333	0.00046699	769	20.9807	0.0175543	0.00146136
BU3260	-92.033	44.583	210	16	1.11158	7	-0.558574	0.0342635	0.000851721	770	58.5052	0.0489505	0.00213656
BU3261	-91.983	44.633	268	19	1.37738	7	-1.06089	0.0650762	-0.000218988	769	10.0229	0.00838602	0.0010746
BU3262	-91.417	44.767	213	50	0.923	7	-1.16815	0.0716556	-0.000341057	786	39.3832	0.0329514	0.00115655
BU3263	-91.917	44.883	248	38	1.3049	7	-0.702645	0.043101	-0.000331242	765	37.7399	0.0315765	0.00147474
BU3264	-91.8	44.817	268	26	1.46887	7	-0.935349	0.0573753	0.000497108	773	22.5699	0.0188839	0.00277152
BU3265	-91.983	45.183	317	18	-0.73343	6	0.444205	0.027248	0.00128939	762	24.9495	0.0208749	0.00151767
BU3266	-89.667	45.833	483	31	0.2832	4	0.997505	0.0611881	0.00128767	801	19.0625	0.0159493	0.000628351
BU3267	-89.683	46.017	494	7	2.42506	4	-0.435808	0.0267329	0.000813628	816	-27.234	0.0227863	-0.000246404
BU3268	-89.683	46.017	494	7	-1.63347	4	0.674503	0.0413748	0.00315661	816	30.1546	0.0252299	0.00296948
BU3269	-89.467	45.9	496	34	-1.0818	4	0.990033	0.0607297	0.00320869	803	86.5748	0.072436	0.00351057
BU3270	-89	46	513	14	-0.355036	4	0.102922	0.00631335	0.00063969	800	3.31997	0.00277777	0.00036815
BU3271	-88.633	45.867	456	23	1.10513	4	1.69593	0.10403	0.0033891	778	51.2211	0.042856	0.00177796
BU3272	-88.267	45.867	369	14	2.7548	5	0.0695	0.00426321	0.000817149	765	36.7798	0.0307732	0.00144119
BU3273	-88.983	45.667	498	5	-0.73054	4	0.20054	0.0123013	0.000730879	793	53.2152	0.0445244	0.000891071
BU3274	-88.683	45.583	482	24	0.05234	4	0.143866	0.0088249	0.00090748	787	-25.0976	0.0209988	0.000398514
BU3275	-88.95	45.467	488	23	-1.41367	4	-0.0903043	0.00553937	0.0005604	795	32.2272	0.0269641	0.000463608
BU3276	-89.25	45.483	494	7	-1.82063	4	-0.6752	0.0414175	0.000238372	801	-10.3941	0.0086966	0.000204068
BU3277	-88.4	44.817	250	36	3.91157	6	-0.603437	0.0370155	0.000432455	769	-39.8419	0.0333352	0.00263389
BU3279	-88.933	44.383	245	18	5.45089	6	1.51693	0.0930502	0.00190955	781	59.0254	0.0493857	0.00143768
BU3280	-88.867	44.367	244	22	2.46209	6	0.269202	0.0165131	0.000585194	784	-7.78491	0.00651353	0.000647353
BU3281	-89.183	44.3	274	18	1.27629	6	0.231278	0.0141868	0.000488398	781	49.1541	0.0411266	0.00135309
BU3282	-89.3	44.1	305	21	0.61719	6	0.384133	0.0235631	0.00308343	782	-1.16807	0.000977308	-0.00488582
BU3283	-89.283	43.933	247	14	0.5136	7	-0.238892	0.0146539	0.000399944	782	9.204	0.00770086	0.000902768
BU3284	-88.9	43.583	272	35	1.26317	7	0.355953	0.0218345	0.00109629	807	-37.7189	0.0315589	0.000744233
BU3285	-89.65	43.3	274	30	5.90652	7	-0.205557	0.0126091	0.00132429	819	-35.7412	0.0299042	0.00132029
BU3286	-89.967	43.1	227	15	3.4961	8	3.4705	0.212884	0.00732167	829	194.19	0.162476	0.00599737
BU3287	-90.45	42.95	329	36	6.00764	7	1.53691	0.0942758	0.00400435	843	-7.37268	0.00616862	0.00138651
BU3288	-90.1	43	299	15	3.8945	7	1.30204	0.0798686	0.00266956	842	-25.733	0.0215305	0.00113103
BU3289	-90.05	42.967	372	26	2.06763	7	2.4968	0.153156	0.00679721	851	49.5052	0.0414203	0.00470937
BU3290	-89.75	43.017	363	34	3.60416	7	1.59342	0.0977421	0.00346455	844	-16.7304	0.0139981	0.00143676
BU3291	-89.617	43.067	351	39	0.3105	7	0.526483	0.032295	0.00274876	838	-62.2345	0.0520708	-0.00343995
BU3293	-89.4	42.95	290	46	4.9712	7	0.369104	0.0226412	0.00333119	838	-7.02813	0.00588034	0.00178699
BU3294	-89.25	42.967	257	31	3.14921	8	-0.916873	0.056242	3.25108e-05	829	-63.2823	0.0529474	0.000390482
BU3295	-89.25	42.883	262	40	1.2715	8	-3.22962	0.198108	-0.00178503	838	-30.4529	0.0254795	0.000164158
BU3296	-89	42.9	244	26	0.66007	8	0.277198	0.0170036	0.000817432	838	-49.3463	0.0412874	0.000493896
BU3297	-89	43	262	35	7.02684	8	-2.40484	0.147516	-0.00766396	837	-164.163	0.137353	-0.00442858
BU3298	-88.933	43.067	253	31	8.68971	8	-1.75572	0.107698	-0.00807494	835	-133.822	0.111967	-0.00524184
BU3307	-73.567	42.6	192	14	3.77656	8	0.693184	0.0425207	-0.00014728	1031	159.935	0.133815	0.00106176
BU3308	-72.217	42.517	229	14	-0.47364	8	1.01043	0.0619809	0.0018157	1144	76.7732	0.0642351	-0.0012101
BU3315	-74.033	42.2	652	18	-3.13857	7	0.670424	0.0411245	0.000268367	1143	4.98419	0.0041702	-0.00114663
BU3316	-74.767	41.933	640	14	-2.34506	6	3.60602	0.221197	0.00344185	1203	106.516	0.0891205	-0.000737957
BU3321	-75.867	41.967	503	26	0.04678	8	-1.15226	0.0706809	-0.00189483	1035	35.3101	0.0295435	-0.000523598
BU3322	-75.333	41.9	413	19	-0.683046	8	-1.51559	0.092968	-0.00159364	1083	-119.347	0.099856	-0.00206829
BU3335	-74.5	43.133	442	15	2.75592	6	0.950595	0.0583105	0.000608688	1108	10.0031	0.00836946	-0.000888143
BU3366	-73.9	40.95	30	64	-0.1313	11	0.465912	0.0285796	0.000128571	1169	-12.0255	0.0100616	-0.00169734
BU3369	-74.6036	42.0275	756	2	3.1907	6	-0.040062	0.00245745	0.000317716	1237	-217.079	0.181627	-0.00369313
BU3374	-97.126	30.352	143	12	-6.9923	20	-4.29195	0.263273	-0.0108083	890	297.692	0.249075	0.00761217
BU3384	-79.95	43.467	279	35	8.98247	7	0.301409	0.0184888	0.00106267	913	14.5586	0.012181	0.000108937
BU3401	-96.717	30.833	76	10	0.9435	20	-6.99682	0.429193	-0.0100458	938	79.9522	0.0668949	0.00291552
BU3408	-77.041	34.867	11	18	-13.783	17	4.18529	0.25673	0.00660521	1354	116.378	0.0973719	0.00285394
BU3409	-88.45	45.167	277	20	-2.3763	5	0.381923	0.0234276	0.000377125	767	77.5286	0.0648671	0.000960851
BU3413	-93.05	45.45	331	22	0.309394	6	0.000323431	1.98396e-05	0.000401641	724	3.19849	0.00267613	0.000839682
BU3414	-84.5	47.75	253	8	-1.88435	3	-1.77714	0.109012	-0.00115935	1129	-251.851	0.21072	-0.00403116
BU3416	-90.35	45.3	482	6	-2.46156	4	3.52018	0.215932	0.00743761	818	143.933	0.120427	0.00500757
BU3417	-90.35	45.3	482	6	-2.21504	4	1.6585	0.101734	0.00234323	818	10.882	0.00910482	0.000918113
BU3430	-92.817	45.05	258	50	2.676	7	0.518098	0.0317807	0.000967963	736	35.1382	0.0293997	0.00147098
BU3431	-88.083	42.8	238	22	5.81097	8	2.03941	0.1251	0.00964896	831	129.471	0.108327	0.00954576
BU3435	-81.35	27.207	37	24	-10.8251	23	-4.30172	0.263872	-0.0182625	1305	-146.73	0.122767	-0.00641655
BU3438	-89.417	43.05	258	46	-2.1073	7	1.5114	0.0927109	0.000725052	826	16.0201	0.0134038	0.00042169
BU3440	-75.667	40.483	192	14	3.0346	10	3.08856	0.189456	0.00760752	1147	107.165	0.0896635	-0.00183318
BU3444	-85.25	45.233	223	26	3.00655	6	-0.574048	0.0352127	-0.000496802	777	183.087	0.153186	0.00162736
BU3446	-97.35	44.817	519	7	-8.194	6	0.796585	0.0488634	0.00227428	578	55.052	0.0460613	0.00336565
BU3468	-77.083	44.036	75	31	3.16574	7	1.24389	0.0763016	0.000665551	937	77.6959	0.0650071	0.000383955
BU3469	-88.1	43.4	274	31	3.74843	8	-0.870271	0.0533834	-0.000355594	778	54.6087	0.0456904	0.00107933
BU3471	-78.333	44.333	187	42	3.4101	6	-0.649552	0.0398442	-0.000443189	841	173.852	0.14546	0.00113036
BU3479	-87.516	44.45	219	46	-0.7836	7	-1.36964	0.0840152	-0.000491956	754	57.818	0.0483755	0.00209582
BU3481	-81.417	45.15	177	11	0.17431	6	-0.49206	0.0301835	8.44054e-05	839	21.1358	0.017684	0.000545854
BU3484	-97.517	29.6	114	8	-4.7076	20	-5.83185	0.357732	-0.00904965	869	219.255	0.183448	0.00423865
BU3493	-81.02	44.73	219	26	0.34533	6	-0.324456	0.0199025	0.000410127	1005	-167.436	0.140091	-0.00188924
BU3509	-84.6	44.766	365	12	-1.7154	6	0.139888	0.00858088	0.00018206	746	218.26	0.182615	0.00178131
BU3515	-95.517	39.533	320	25	-5.11384	12	-3.52051	0.215952	-0.00256099	923	-262.153	0.21934	-0.00163907
BU3522	-75.906	35.844	2	17	-14.3416	16	10.3705	0.636138	0.049955	1294	393.092	0.328895	0.0274575
BU3524	-76.946	35.6	15	14	-8.77725	16	6.36671	0.390541	0.0164474	1280	216.608	0.181233	0.00750006
BU3527	-91.45	45.3	335	11	-1.27663	6	0.051599	0.00316514	7.49956e-05	776	50.8301	0.0425289	0.000792091
BU3528	-95.783	47.2	442	10	0.2687	4	1.35818	0.0833123	0.00185005	617	79.103	0.0661844	0.00194346
BU3536	-87.95	46.75	445	25	0.2241	4	-0.0932412	0.00571952	0.000739332	840	26.3174	0.0220194	0.000513809
KML1	-84.0867	39.4075	273	22	0.5978	11	2.23586	0.13715	0.00297688	992	108.928	0.0911386	0.0026866
KML2	-84.7611	39.5908	279	14	-2.1043	11	0.745665	0.0457399	0.000348295	997	63.1331	0.0528226	0.000873835
KML3	-84.0878	39.4058	273	22	-0.16222	11	1.42466	0.0873902	0.00295909	992	94.2165	0.0788297	0.00295149
KML4	-82.9556	39.3739	224	50	3.7217	11	1.50361	0.0922331	0.0022733	1005	130.719	0.109371	0.00280374
KML5	-84.0886	39.4064	272	22	-6.35781	11	2.61866	0.160631	0.00801483	992	-17.0762	0.0142874	0.00211004
KML6	-82.5806	39.4575	268	14	0.7434	11	1.42618	0.0874835	0.00102746	994	215.631	0.180416	0.00248831
KML7	-83.4017	39.1169	265	14	-1.3172	11	1.65953	0.101797	0.0116732	1052	78.676	0.0658271	0.00774889
KML8	-84.0886	39.4064	272	22	-4.2236	11	1.20046	0.0736375	0.00247389	992	-7.86831	0.00658331	0.000719358
KML9	-84.6567	39.3683	219	39	-3.25045	11	0.0722925	0.0044345	0.00239287	1001	-67.1187	0.0561573	-0.0017168
KML10	-82.9728	39.6783	209	38	0.93034	11	0.360318	0.0221023	0.000777008	959	88.7419	0.0742491	0.00289577
KML11	-83.1036	38.6778	288	26	0.03465	12	-1.6679	0.102311	-0.00258491	1086	-195.354	0.16345	-0.00354922
KML12	-83.1714	38.6972	170	18	2.6956	12	1.42107	0.08717	0.000686407	1095	80.1215	0.0670366	0.000533388
KML13	-82.9942	39.7736	210	30	-4.8458	11	2.59894	0.159422	0.00820683	940	135.283	0.113189	0.00787657
KML14	-82.9442	39.3775	221	50	1.8459	11	-0.312942	0.0191962	-0.00146495	1003	60.0327	0.0502285	0.00097817
KML15	-82.7625	39.3747	305	18	-11.8781	11	4.2487	0.26062	0.0874141	1008	290.187	0.242796	0.082765
KML16	-82.9661	39.2311	199	22	-1.54906	11	0.680894	0.0417668	0.000365532	1015	-15.0834	0.0126201	-0.00013069
KML17	-84.1386	39.0161	262	32	-4.39568	12	2.19079	0.134385	0.00249781	1053	147.168	0.123133	0.00291418
KML18	-84.2153	39.8136	237	44	2.86003	11	2.47564	0.151858	0.00525203	928	279.471	0.23383	0.00944117
STJ1	-73.7233	44.1231	485	11	0.078622	5	-0.810387	0.04971	-0.000492078	966	14.1237	0.0118171	-5.6309e-05
STJ2	-73.5269	44.4606	265	14	0.332865	6	0.194697	0.0119429	-6.49602e-05	811	232.503	0.194532	0.00147675
STJ3	-73.5797	44.4769	275	22	0.33079	6	-0.102615	0.00629452	-9.01714e-06	813	144.353	0.120778	0.0010149
STJ4	-73.6311	44.0661	375	13	0.01454	6	-1.64936	0.101174	-0.00133785	925	45.3551	0.037948	0.000135878
STJ5	-73.6503	44.0789	325	14	-0.63524	6	-0.983137	0.0603067	-0.00168805	915	76.1387	0.0637042	0.00110685
STJ6	-73.5897	44.3853	258	14	-1.32654	6	-0.801944	0.0491921	-0.000828289	826	173.742	0.145368	0.0018884
STJ7	-73.675	43.9861	351	9	0.16562	6	-2.0706	0.127013	-0.000849574	924	25.9301	0.0216954	3.53918e-05
STJ8	-73.6411	44.0183	374	9	-0.08735	6	-2.31524	0.142019	-0.00101765	927	0.33805	0.000282842	-0.000119213
STJ9	-73.6486	44.0228	425	9	-0.09219	6	-1.35426	0.0830718	-0.000691928	942	68.1604	0.0570289	0.000234942
STJ10	-73.6928	44.0789	385	6	-0.06322	6	-0.47534	0.0291579	-0.000234446	942	102.934	0.0861235	0.000418343
STJ11	-73.6356	44.1011	395	10	0.65564	6	-0.187642	0.0115102	-0.000203714	925	103.003	0.0861812	0.000587354
STJ12	-73.6833	44.0392	300	9	0.99391	6	-1.42049	0.0871344	-0.000884539	914	59.5393	0.0498157	0.000166584
STJ13	-73.5428	44.1117	469	21	0.02403	5	-1.01201	0.0620778	-0.00047662	925	9.83055	0.00822509	0.000131469
STJ14	-73.6417	44.1025	435	10	1.71668	6	-0.303101	0.0185925	-0.000439141	938	88.8568	0.0743453	0.000363038
STJ15	-73.5847	44.0667	515	14	-1.85344	5	0.990184	0.060739	0.000723641	953	108.683	0.0909336	0.000895254
STJ16	-73.9022	44.2269	635	24	-2.3984	4	0.55685	0.0341578	0.000647333	1020	67.6399	0.0565934	-3.12084e-05
STJ17	-74.0572	44.1456	955	18	0.81597	2	1.30289	0.0799207	0.000901714	1132	-141.356	0.118271	-0.00202562
STJ18	-73.8261	44.0953	1018	7	0.16397	2	1.08082	0.0662987	0.00160223	1165	-150.064	0.125557	-0.00298781
STJ19	-73.7133	44.2589	863	14	1.31553	3	0.678334	0.0416098	0.000554524	1043	-80.1292	0.067043	-0.00111865
STJ20	-74.2936	44.3528	490	22	1.2019	5	-1.61216	0.0988917	-0.00101029	1006	27.91	0.0233519	-0.00029853
STJ21	-74.3889	44.2994	485	14	1.00395	5	-0.830143	0.0509219	-0.000266588	1014	-50.7682	0.0424771	-0.000561166
STJ22	-74.3842	44.3136	488	6	0.69917	5	-0.0224518	0.00137722	-8.27185e-05	1016	34.258	0.0286632	-0.000267489
STJ23	-74.3964	44.3019	483	14	-1.42109	5	-0.0430788	0.0026425	-0.000242837	1015	23.0033	0.0192465	-0.000354839
STJ24	-74.3356	44.3283	483	6	0.64785	5	-1.04602	0.064164	-0.00101397	1010	33.5898	0.0281041	-0.000408052
STJ25	-74.3497	44.3422	483	14	-0.23252	5	-0.387469	0.0237678	-0.000260822	1011	5.38421	0.0045049	-0.000352337
STJ26	-74.3433	44.3411	483	14	1.062	5	-1.57416	0.0965607	-0.000942199	1011	6.83106	0.00571545	-0.000507375
STJ27	-74.3411	44.3411	482	14	0.85864	5	-0.933616	0.057269	-0.000777192	1011	57.3342	0.0479707	8.5342e-06
STJ28	-74.3575	44.3056	482	6	0.25938	5	-0.650521	0.0399037	-0.000396141	1009	11.2822	0.00943966	-0.000399016
STJ29	-74.3825	44.3158	488	6	1.77273	5	-1.42599	0.0874718	-0.000777192	1014	21.2374	0.017769	-0.000305976
STJ30	-74.3375	44.3233	483	6	0.49624	5	-0.350485	0.0214991	-0.000312901	1010	3.68407	0.00308241	-0.00026374
STJ31	-74.2975	44.3522	493	22	-0.06502	5	0.132392	0.00812107	0.000116732	1008	55.7437	0.04664	-0.000116885
STJ32	-74.3769	44.3075	483	6	-0.73299	5	1.74849	0.107254	0.00178441	1012	67.8734	0.0567888	-4.93645e-06
STJ33	-74.3681	44.3097	483	6	1.01358	5	0.201254	0.0123451	-1.3311e-05	1011	-48.9583	0.0409627	-0.00106744
STJ34	-74.4356	44.3528	497	14	-1.75622	5	-0.562065	0.0344777	-0.000493366	1030	-34.7178	0.0290479	-0.000855596
STJ35	-74.3167	43.2528	418	6	2.68321	6	-0.954934	0.0585767	-0.00042491	1100	-110.87	0.0927634	-0.00108853
STJ36	-74.5625	43.5875	749	4	1.30492	3	1.42734	0.0875546	0.00113113	1182	-160.273	0.134098	-0.00218793
STJ37	-74.55	43.1958	570	14	2.98962	5	0.665359	0.0408139	0.000232299	1145	-52.6145	0.0440218	-0.00144872
STJ38	-74.7603	44.1597	559	6	2.01568	4	1.21091	0.0742786	0.000774125	1102	-37.0426	0.030993	-0.0012721
STJ39	-74.0611	43.4417	673	12	1.65491	4	0.378834	0.0232381	0.000300449	1125	-61.1571	0.0511693	-0.00161037
STJ40	-74.9583	43.9569	645	2	1.4537	4	0.383882	0.0235477	0.000270269	1195	-197.455	0.165208	-0.00188254
STJ41	-75.0611	43.6931	546	6	0.06004	5	-0.305169	0.0187194	-0.000170344	1188	-135.328	0.113227	-0.00220467
STJ42	-74.8208	43.8561	594	5	0.32474	4	0.690399	0.0423498	0.000476743	1163	-157.028	0.131383	-0.00144579
STJ43	-75.0417	43.85	567	2	4.0129	4	0.0765293	0.00469439	0.000116793	1190	-180.572	0.151082	-0.00221387
STJ44	-74.5306	43.2583	504	8	1.82537	5	-0.535993	0.0328784	-0.000193102	1130	-118.26	0.0989465	-0.00145332
STJ45	-74.8922	43.515	615	6	2.23293	4	0.846997	0.0519557	0.000519743	1182	-163.8	0.137049	-0.00188924
STJ46	-74.7139	43.3467	651	4	-0.0291	4	0.907838	0.0556878	0.000570166	1172	-118.419	0.0990796	-0.00186916
STJ47	-74.3008	44.3458	518	14	0.16603	4	-0.822362	0.0504446	-0.000326703	1016	-22.5204	0.0188425	-0.000471724
STJ48	-74.3692	44.3078	483	6	0.22432	5	-0.250423	0.0153612	-4.12212e-05	1010	-50.7582	0.0424687	-0.000732603
STJ49	-74.3681	44.3186	483	6	-0.08617	5	-0.27298	0.0167449	-0.000323329	1012	28.8511	0.0241393	-0.000299283
STJ50	-74.3681	44.3122	483	6	0.4898	5	-1.07793	0.0661214	-0.000733026	1011	-13.0169	0.0108911	-0.000471138
STJ51	-74.3708	44.3097	483	6	0.68126	5	-0.642579	0.0394165	-0.0003083	1011	44.1188	0.0369136	-4.53484e-05
STJ52	-74.3139	44.3467	479	14	0.05325	5	0.161602	0.00991284	9.4588e-05	1005	99.9631	0.0836378	0.000218375
STJ53	-74.3125	44.3542	493	14	1.19848	5	0.866835	0.0531726	0.000773511	1012	56.7468	0.0474793	-0.000165999
STJ54	-74.3925	44.275	491	8	-0.10299	5	0.57325	0.0351638	0.000899322	1013	14.1644	0.0118512	-0.000124248
STJ55	-74.3347	44.35	490	14	1.06549	5	2.39894	0.147154	0.00212792	1014	132.742	0.111063	0.000893581
STJ56	-74.3372	44.3372	478	14	-0.56727	5	-0.261001	0.0160101	-0.000143845	1008	18.646	0.0156009	-0.000424953
STJ57	-74.3792	44.3389	484	14	0.879435	5	-0.189289	0.0116112	0.000438344	1015	-34.3037	0.0287014	-0.00054393
STJ58	-74.3542	44.2917	480	6	1.21495	5	1.34708	0.0826314	0.00189789	1006	132.939	0.111228	0.00112618
STJ59	-74.3597	44.3522	475	14	-0.15814	5	0.901527	0.0553007	0.000934716	1012	132.404	0.110781	0.000640902
STJ60	-73.5953	44.3828	374	14	0.88149	6	0.871983	0.0534884	0.000607154	861	211.493	0.176953	0.00172859
STJ61	-73.6333	43.9869	381	9	-0.91227	6	-1.031	0.0632427	-0.000676592	930	24.9228	0.0208526	9.25375e-05
STJ62	-73.7153	44.1044	465	10	-1.01076	5	-0.92862	0.0569626	-0.000831601	961	58.5951	0.0490257	0.000297024
STJ63	-73.7739	43.5744	380	18	-2.57519	6	0.00740624	0.000454307	-0.000321492	993	71.2336	0.0596002	0.000282633
STJ64	-74.3944	44.2639	500	8	0.26993	5	-1.34402	0.0824437	-0.000515879	1016	-20.4073	0.0170745	-0.00039684
STJ65	-74.4092	44.3306	493	14	0.529654	5	-1.21268	0.0743871	-0.000558204	1024	-86.5325	0.0724006	-0.000954659
STJ66	-74.3	44.3522	493	22	2.63494	5	-0.0562901	0.0034529	-8.93188e-05	1008	46.4879	0.0388958	-0.000157632
STJ67	-74.3825	44.3075	503	6	1.33238	5	-1.22892	0.0753833	-0.00055391	1019	-44.7749	0.0374625	-0.000881198
STJ68	-74.3033	44.3608	497	15	1.39658	5	-1.67033	0.10246	-0.000916436	1013	-23.5315	0.0196885	-0.000721475
STJ69	-73.5856	44.0986	407	14	0.491739	6	-0.729087	0.044723	-0.000517535	916	115.834	0.0969167	0.000783975
STJ70	-73.4681	44.1578	69	19	0.47649	8	-1.43054	0.0877509	-0.00162738	800	231.954	0.194073	0.0023946
STJ71	-73.6881	44.0328	489	9	0.0175	5	0.383165	0.0235038	0.000322347	965	61.2271	0.0512279	7.49671e-05
STJ72	-74.3	44.3569	499	22	0.1195	5	-2.07378	0.127208	-0.000855708	1013	-94.5209	0.0790844	-0.00082832
STJ73	-74.0764	44.5808	503	20	1.56166	5	-0.989989	0.060727	-0.000457298	1019	-21.1802	0.0177212	-0.000551795
STJ74	-73.5825	44.3869	300	14	-0.945757	6	-0.380369	0.0233323	-0.000323758	839	111.521	0.0933081	0.000740467
ECG3	-100.228	39.3588	748	17	-5.00084	11	-4.98281	0.305651	-0.00748423	578	-57.44	0.0480593	0.0034356
ECG15	-101.676	42.9128	989	25	-6.26922	8	-0.786756	0.0482605	0.000169792	437	146.165	0.122294	0.00498832
ECG16	-98.2833	46.95	429	8	-8.88085	5	-0.0648446	0.00397764	0.00286478	476	41.2294	0.0344961	0.0119422
ECG17	-98.1589	46.8575	444	17	-9.5094	5	1.39096	0.085323	0.00492446	475	55.2853	0.0462565	0.00560555
ECG31	-99.0692	46.0136	595	9	-9.56737	5	1.5695	0.0962749	0.00794306	494	56.7203	0.0474571	0.00930395
ECG37	-97.3833	46.025	343	14	-7.45964	5	1.39881	0.0858045	0.00471468	523	29.7157	0.0248627	0.00459935
ECG41	-96.9683	44.4381	496	12	-5.7912	6	0.691729	0.0424314	0.00173258	597	-1.87418	0.0015681	0.00179932
ECG42	-97.3231	44.9739	520	10	-9.01993	6	1.34364	0.0824204	0.00509008	568	9.43396	0.00789327	0.00512817
ECG43	-97.3517	44.9847	519	10	-8.0095	6	0.996959	0.0611546	0.00293229	568	7.59753	0.00635675	0.00325844
ECG44	-97.405	44.9678	519	6	-8.7221	6	0.799027	0.0490132	0.00345056	567	-2.49208	0.00208509	0.00375987
ECG45	-97.3064	45.2803	540	10	-11.5361	6	0.563419	0.0345607	0.00379303	551	-8.22498	0.00688173	0.00451879
ECG46	-97.4564	45.5208	541	9	-8.72	5	2.64222	0.162077	0.00714746	522	85.9531	0.0719158	0.00683339
ECG49	-97.1975	44.5956	504	22	-6.91793	6	1.20983	0.0742123	0.00354858	591	-4.31621	0.00361131	0.00338685
ECG50	-97.0783	44.5644	503	17	-8.72667	6	0.941594	0.0577584	0.00330886	589	22.7127	0.0190034	0.00402898
ECG51	-97.1453	44.5317	502	13	-7.68059	6	0.922946	0.0566145	0.00447514	599	-53.5398	0.044796	0.00330407
ECG52	-97.1753	43.9953	509	28	-8.5876	7	0.139623	0.00856463	0.00167866	648	-78.3723	0.065573	0.00135242
ECG53	-97.0103	43.9547	488	14	-7.99983	7	-0.125476	0.00769684	0.00148372	636	-72.6043	0.060747	0.0016051
ECG54	-97.4333	45.7	528	6	-7.6923	5	1.53367	0.094077	0.0036363	528	10.0736	0.00842844	0.00326637
ECG60	-100.696	43.0422	848	14	-8.51246	8	-0.678529	0.0416217	0.000130043	479	129.284	0.10817	0.00405458
ECG61	-99.8981	43.1706	699	5	-9.2183	8	-0.525149	0.0322132	0.000696467	521	62.5782	0.0523583	0.00364862
