# Supplementary material for: A novel approach for quantitatively distinguishing between anthropogenic and natural effects on paleovegetation
Source: PNAS Nexus. 2024 Mar 29;3(4):pgae135. doi: 10.1093/pnasnexus/pgae135 (PMC11010655; doi:10.1093/pnasnexus/pgae135)
Supplement: pgae135_Supplementary_Data [file pgae135_supplementary_data.zip › PNASNEXUS-PNASNEXUS-2024-00017R-s04.xlsx]

## Sheet: Supplementary Data 3-Europe
Supplementary Data 3-Europe
M. Chevalier et al., Eurasian Modern Pollen Database (former European Modern Pollen Database), Pangaea (2019).

## Sheet: 800km
No.	Longitude	Latitude	Altitude	HII	Error (HII)	MAT/℃	Regression error (MAT/℃)	Regression error probability (MAT/℃)	Error (Regression error probability-MAT/℃)	MAP/mm	Regression error (MAP/mm)	Regression error probability (MAP/mm)	Error (Regression error probability-MAP/mm)
a136	24.1	48.9	173	22	-0.70419	7.045	0.0496144	0.00234439	0.00289598	856.5	-121.71	0.0434836	-0.0176687
Barboni_a1256	11.9257	43.0924	250	26	-1.83948	13.6528	-5.69382	0.269045	-0.0189722	648.5	321.053	0.114703	0.0100311
Barboni_a1264	10.0032	44.4374	1250	22	8.7392	7.5559	-1.38438	0.0654149	-0.0110457	1505.33	-368.619	0.131697	-0.0759703
Barboni_a1458	14.2167	45.65	610	22	-3.16666	8.8375	-1.58919	0.0750926	-0.0153031	1582	-601.246	0.214808	-0.048898
Barboni_a1459	13.7833	45.1833	300	18	-3.72419	12.8706	-2.74079	0.129508	-0.123594	945.642	408.081	0.145796	0.112012
Barboni_a1460	15.8833	46.25	150	18	-1.90347	9.66058	-2.45157	0.115842	-0.068062	1103.25	65.2559	0.0233141	-0.013462
Barboni_a1461	14.4333	45.75	610	18	-2.73631	8.3556	0.6035	0.0285167	0.017421	1544.05	-437.921	0.156457	-0.0616802
Barboni_a1462	14.8666	45.45	900	22	-5.4003	9.57447	-1.52801	0.0722017	0.00129565	1414.32	-162.723	0.0581364	-0.0602131
Barboni_a1463	14.6833	45.5166	910	22	-0.6776	8.45228	0.419976	0.0198448	0.00718407	1438.88	-353.145	0.126169	-0.0300184
Barboni_a1464	14.5833	45.8666	350	18	-1.62414	8.52727	-1.08255	0.0511528	-0.00277228	1410.52	-212.407	0.0758871	-0.00647627
Barboni_a1465	14.2	45.65	610	36	-2.8251	8.99167	-0.756066	0.0357257	-0.00358011	1570.75	-768.24	0.274471	-0.0263585
Barboni_a354	8.8	52.1	100	39	1.6102	9.2375	-1.55752	0.0735961	-0.00173274	845.25	-142.465	0.0508988	-0.000469813
Barboni_a355	5.4	49.9	550	35	0.4467	7.96354	2.00831	0.0948969	0.00072154	1060.75	-342.023	0.122195	-0.00222938
Barboni_a356	5.4	49.9	550	35	0.3084	7.96354	-1.02548	0.0484561	-0.00710403	1060.75	-320.374	0.114461	-0.00717617
Barboni_a357	5.4	49.9	550	35	1.71362	7.96354	-3.26476	0.154267	-0.00678352	1060.75	-131.212	0.0468784	-0.00249733
Barboni_a358	5.4	49.9	550	35	-0.3488	7.96354	1.89576	0.0895787	0.000694606	1060.75	-271.892	0.0971394	-0.00202502
Barboni_a359	5.9	50.3	300	26	2.23176	8.32083	-1.49185	0.0704931	-0.00169115	1053.75	-24.2886	0.00867764	-0.000594143
Barboni_a360	5.9	50.3	300	26	1.78584	8.32083	-1.72443	0.081483	-0.0329551	1053.75	-236.073	0.0843423	-0.0306822
Barboni_a361	5.9	50.4	300	26	0.55034	8.04792	2.09684	0.0990802	0.000539619	1122	-576.175	0.205851	-0.00213041
Barboni_a363	14.5	56.1	0	34	-0.0668	7.70312	-3.38774	0.160078	-0.0129414	583.75	185.093	0.0661285	0.0119114
Barboni_a57	7.68	44.15	1905	9	0.6573	2.73521	4.88008	0.230594	0.00305438	994	-4.63135	0.00165465	-0.000270491
Barboni_a58	7.6	44.14	2080	9	0.25275	3.65062	3.6613	0.173004	0.00344468	1012.35	87.9182	0.0314107	0.000196321
Barboni_a752	6.55667	45.3314	2315	34	-0.598	0.828194	3.41646	0.161435	0.00526814	1583.29	-537.876	0.192168	-0.00809007
Barboni_a76	6.53	45.77	1784	17	1.2183	4.79129	2.45996	0.116238	0.00247318	1463.07	-302.76	0.108168	-0.00389426
Barboni_a762	12.875	43.02	754	18	-1.34566	11.3335	-3.17407	0.149982	-0.00619381	865.65	80.8561	0.0288876	0.00208565
Barboni_a79	6.54868	44.7782	1066	35	0.0042	7.86286	0.286787	0.0135513	-0.000121863	980.899	-135.355	0.0483586	-0.000627012
Barboni_a823	7.8	45.85	2304	14	-1.39066	0.313542	1.40424	0.0663533	0.0124098	1016	352.205	0.125833	0.0132987
Barboni_a824	7.767	45.883	2380	14	-0.0171	-1.99307	5.77403	0.272835	0.00873314	814.71	260.577	0.0930969	0.00316329
Barboni_a825	7.733	45.875	2050	14	-0.60317	1.73996	1.90264	0.0899038	0.00418512	1095.47	-95.915	0.0342677	-0.000348304
Barboni_a826	7.683	45.683	820	30	-0.58412	9.79508	-2.64231	0.124855	-0.00164485	747.017	106.735	0.0381334	0.000741339
Barboni_a827	7.65	45.783	2320	21	-1.13377	2.7075	2.60591	0.123135	0.00643905	1128.34	-115.526	0.0412742	0.000114684
Barboni_a828	7.65	45.783	2310	21	-0.61852	2.7075	3.61403	0.170771	0.00282993	1128.34	-203.545	0.0727209	-0.00110933
Barboni_a829	7.65	45.783	2300	21	-0.868345	2.7075	2.69575	0.12738	0.0023541	1128.34	-147.234	0.0526026	-0.00107003
Barboni_a830	7.65	45.792	2100	18	-0.204738	1.55213	1.61393	0.0762616	0.00797474	1205.29	-231.012	0.0825341	-0.00350377
Barboni_a831	7.65	45.783	1841	21	0.29285	2.7075	-0.468788	0.0221512	0.00327505	1128.34	-34.6714	0.0123871	-0.000545769
Barboni_a832	7.617	45.883	1869	14	0.82909	3.61138	-0.394971	0.0186632	0.00259717	1019.35	-71.7709	0.0256417	0.000403289
Barboni_a833	7.617	45.85	1800	18	-0.97429	3.84204	-1.36766	0.0646249	-0.00231677	1033.15	-8.95925	0.00320089	0.000917814
Barboni_a834	7.617	45.85	1900	18	-1.68514	3.84204	0.508815	0.0240426	0.00112451	1033.15	-3.95883	0.00141438	0.000113559
Barboni_a835	7.617	45.85	1462	18	-0.863685	3.84204	-0.0177824	0.000840256	0.000676315	1033.15	-135.828	0.0485275	-0.000595572
Barboni_a836	7.583	45.917	1962	14	-0.99878	-4.78366	6.58707	0.311253	0.0273623	412.271	592.756	0.211775	0.0244503
Barboni_a837	11.5418	45.4685	20	22	-0.18545	12.7953	-4.39198	0.20753	-0.00868825	982.253	-179.377	0.0640864	-0.00144517
Barboni_a839	10.1186	44.35	1250	18	-0.579196	6.55199	-1.72277	0.0814046	-0.00309832	1422.84	-391.578	0.1399	-0.00530013
Barboni_a840	10.1232	44.359	1396	18	-0.77123	6.73108	-0.748445	0.0353656	-0.00265727	1434.93	-164.712	0.058847	-0.0060379
Barboni_a841	10.0486	44.3874	1361	14	-0.97378	6.64117	-0.0175982	0.000831553	0.000141081	1411.63	-289.322	0.103367	-0.00592107
Barboni_a842	10.2413	44.3047	1281	18	-1.3386	7.49051	-0.671719	0.0317402	-0.00173222	1618.46	-407.971	0.145757	-0.0101612
Barboni_a843	10.2333	44.303	1350	18	0.49891	7.43816	-0.584965	0.0276408	-0.0121774	1614.16	-606.826	0.216802	-0.0519538
Barboni_a844	10.5858	44.1367	1510	18	0.06033	6.10467	3.39764	0.160546	0.034556	1356.52	-213.259	0.0761915	-0.0179068
Barboni_a845	10.8	44.1555	1200	18	0.082	7.99158	-2.16825	0.102454	-0.0195605	1585.18	-467.145	0.166898	-0.047773
Barboni_a846	10.818	44.1711	1320	18	-1.94952	7.77686	0.0460882	0.00217777	-0.0225203	1530.39	-493.178	0.176199	-0.156516
Barboni_a847	11.9656	43.0561	250	34	-2.69096	13.7013	-4.91847	0.232408	-0.0172069	625.971	225.378	0.0805212	0.00914545
Binney2017_E2254	23.67	49.57	265	26	-0.05783	7.38258	-0.47163	0.0222855	-0.000371544	710.8	240.758	0.0860161	0.00125188
Champvillair_a1	7.0358	45.751	983	43	-0.5135	7.16616	-2.40969	0.113863	-0.00368283	986.253	172.742	0.0617159	0.0017442
Champvillair_a10	6.9618	45.6843	1722	18	-0.68386	3.50192	0.483984	0.0228693	0.00200288	1443.77	-38.622	0.0137986	-0.00222688
Champvillair_a11	6.96406	45.6832	1781	18	-0.946439	3.10887	-0.711036	0.033598	-0.000465764	1507.67	-319.474	0.114139	-0.00615723
Champvillair_a12	6.96672	45.6803	1846	18	-0.50497	2.45129	1.69986	0.080322	0.0118636	1613.96	-225.016	0.0803919	-0.0111276
Champvillair_a13	6.9667	45.6774	1922	18	0.18262	2.10942	2.59838	0.122779	0.0133516	1662.69	-574.352	0.2052	-0.0215635
Champvillair_a14	6.96718	45.6767	2014	18	0.430961	1.94008	1.62934	0.0769898	0.0251041	1687.6	-469.597	0.167774	-0.0406179
Champvillair_a15	6.96845	45.6763	2090	18	-0.04386	1.74828	-0.307007	0.0145067	0.00181099	1716.64	-196.638	0.0702533	-0.00885642
Champvillair_a16	6.97508	45.6777	2143	18	-0.661676	1.07086	0.558971	0.0264126	0.00609841	1801.41	-458.714	0.163886	-0.0245385
Champvillair_a17	6.9747	45.678	2159	18	-0.9209	1.14708	-0.768267	0.0363023	0.00121301	1793.36	-441.261	0.15765	-0.0365014
Champvillair_a18	6.97739	45.68	2219	18	0.83916	0.748612	2.29296	0.108347	0.00494683	1834.37	-648.43	0.231666	-0.00913616
Champvillair_a19	6.97891	45.6802	2266	18	-0.1233	0.477191	3.90935	0.184725	0.00339601	1861.27	-671.254	0.23982	-0.00456308
Champvillair_a2	7.03934	45.7488	1050	43	-0.9212	7.11885	-2.58947	0.122358	-0.00498652	987.211	317.3	0.113362	0.00413685
Champvillair_a20	6.98016	45.6794	2298	18	-1.09664	0.375292	3.38088	0.159754	0.00774793	1858.44	-508.705	0.181746	-0.00942984
Champvillair_a21	6.98123	45.679	2348	18	-0.08603	0.226303	1.96241	0.0927281	0.00669374	1850.54	-460.116	0.164387	-0.0105463
Champvillair_a22	6.98349	45.6774	2467	18	-1.60055	-0.137357	4.37411	0.206686	0.00917589	1834.76	-749.333	0.267716	-0.011756
Champvillair_a23	6.98587	45.676	2483	18	-2.10782	-0.449729	0.255473	0.0120716	0.0110055	1820.27	-202.37	0.0723011	-0.0150144
Champvillair_a24	6.99064	45.673	2518	18	-1.27188	-0.742681	4.91164	0.232085	0.00585407	1781.72	-696.307	0.248771	-0.00619653
Champvillair_a25	6.99602	45.6724	2599	18	-0.594319	-1.077	4.29815	0.203097	0.0213306	1714.55	-574.409	0.20522	-0.0196442
Champvillair_a26	6.99671	45.6725	2606	18	-0.66602	-1.13828	4.96674	0.234689	0.0120776	1698.89	-448.155	0.160113	-0.0101608
Champvillair_a27	6.99811	45.6701	2668	18	-2.9525	-1.29384	2.27241	0.107376	0.0613039	1650.09	-24.0511	0.00859278	-0.00741408
Champvillair_a3	7.03222	45.7453	1298	43	1.2131	6.15579	-0.782404	0.0369703	-0.000197089	1090.08	247.085	0.0882766	0.00042301
Champvillair_a4	7.02208	45.7495	1446	43	0.1703	5.5367	-1.51124	0.0714093	-0.00144639	1175.61	-56.2114	0.0200828	-0.00186778
Champvillair_a5	7.01758	45.7506	1563	43	-1.7845	5.21735	-1.95358	0.0923108	-0.013439	1222.75	290.454	0.103771	0.00548877
Champvillair_a6	6.96173	45.7001	1510	18	-0.44756	4.31385	-1.25323	0.0592178	-0.000532532	1341.65	167.84	0.0599645	0.000734194
Champvillair_a7	6.9615	45.7008	1520	18	0.80265	4.30867	1.39512	0.0659224	0.014574	1343.82	-92.3261	0.0329855	-0.0118483
Champvillair_a8	6.96302	45.69	1618	18	-0.42229	3.91876	-3.4645	0.163705	-0.0019586	1383.54	131.263	0.0468966	-9.39625e-05
Champvillair_a9	6.96169	45.6853	1663	18	-1.05065	3.60098	-0.932216	0.0440492	0.000260359	1428.08	-24.9225	0.00890411	-0.000901719
Dambach_a1	15.45	48.3167	500	18	0.028	8.33843	-2.20135	0.104018	-0.00103813	667.428	299.09	0.106856	0.00119472
Dambach_a10	15.45	48.3167	511	18	0.598791	8.33843	-1.28776	0.0608494	-0.0010334	667.428	334.911	0.119654	0.00175028
Dambach_a100	8.4856	48.4956	670	18	0.950989	7.24623	-1.00867	0.0476618	-0.00156433	1407.92	-141.646	0.0506061	-0.00171348
Dambach_a101	8.4856	48.4956	670	18	0.63107	7.24623	-0.705588	0.0333405	-0.000780133	1407.92	-213.535	0.0762901	-0.00152662
Dambach_a102	8.4856	48.4956	670	18	0.488703	7.24623	-0.512163	0.0242008	-0.00092789	1407.92	-358.023	0.127912	-0.00232048
Dambach_a103	8.4841	48.5007	675	18	0.668413	7.24108	-0.886912	0.0419085	-0.00127954	1421.81	-222.197	0.0793848	-0.00194213
Dambach_a104	8.4841	48.5007	675	18	0.729953	7.24108	-1.43835	0.0679651	-0.00108869	1421.81	-318.663	0.113849	-0.00187854
Dambach_a105	8.4841	48.5007	675	18	0.20044	7.24108	-1.49215	0.0705073	-0.00220904	1421.81	-311.804	0.111399	-0.00355271
Dambach_a106	8.4841	48.5007	675	18	0.172455	7.24108	-1.35598	0.064073	-0.00218541	1421.81	-268.021	0.0957564	-0.00361059
Dambach_a107	8.4868	48.5008	670	18	-0.14923	7.25077	-1.44905	0.0684707	-0.00203704	1416.72	-232.461	0.0830518	-0.00177278
Dambach_a108	8.4868	48.5008	670	18	0.754241	7.25077	-0.68973	0.0325912	-0.00159164	1416.72	-184.429	0.0658913	-0.00212863
Dambach_a109	8.4868	48.5008	670	18	0.475198	7.25077	-0.312062	0.0147456	-0.00123909	1416.72	-284.889	0.101783	-0.00243267
Dambach_a11	15.45	48.3167	511	18	-0.76903	8.33843	-3.7958	0.17936	-0.13739	667.428	888.849	0.317561	0.220418
Dambach_a110	8.4868	48.5008	670	18	0.10275	7.25077	-1.21617	0.0574666	-0.00155979	1416.72	-213.611	0.0763172	-0.00128618
Dambach_a111	8.4826	48.5015	685	18	-0.642679	7.23532	-0.257333	0.0121595	-0.000745119	1426.59	-282.749	0.101018	-0.00306254
Dambach_a112	8.4826	48.5015	685	18	-0.083978	7.23532	-0.729816	0.0344854	-0.00108562	1426.59	-376.229	0.134416	-0.00233763
Dambach_a113	8.4826	48.5015	685	18	0.18212	7.23532	-1.76394	0.0833499	-0.00191418	1426.59	-158.381	0.0565851	-0.00173884
Dambach_a114	8.4826	48.5015	685	18	0.70183	7.23532	-0.416661	0.0196881	-0.00113041	1426.59	-209.776	0.0749471	-0.00186317
Dambach_a115	8.4826	48.5015	685	18	0.499025	7.23532	-0.807897	0.0381749	-0.00102721	1426.59	-285.712	0.102077	-0.00183924
Dambach_a116	8.4914	48.5034	660	18	0.784791	7.19678	-0.332984	0.0157342	-0.000150593	1436.24	-217.576	0.0777338	-0.000712043
Dambach_a117	8.4914	48.5034	660	18	0.34408	7.19678	-1.16543	0.0550691	-0.000367622	1436.24	-64.8538	0.0231704	-0.000475815
Dambach_a118	8.4914	48.5034	660	18	0.19799	7.19678	-1.14332	0.0540243	-0.000502763	1436.24	18.6693	0.00667002	-0.000646055
Dambach_a119	8.4914	48.5034	660	18	0.801894	7.19678	-0.767298	0.0362565	-0.000314699	1436.24	-13.3147	0.00475697	-0.000473564
Dambach_a12	15.45	48.3167	511	18	1.07593	8.33843	-0.0463707	0.00219111	-0.000174422	667.428	15.3162	0.00547205	0.000153305
Dambach_a120	8.4914	48.5034	660	18	0.222177	7.19678	-1.31367	0.0620737	-0.000450313	1436.24	-147.089	0.0525508	-0.000788142
Dambach_a121	8.4914	48.5034	660	18	0.935778	7.19678	-1.1798	0.0557481	-0.000373764	1436.24	-104.804	0.0374435	-0.00072026
Dambach_a122	8.4822	48.5046	700	18	0.0693828	7.23238	-2.06295	0.0974788	-0.0070245	1434.85	-215.033	0.0768253	-0.0107242
Dambach_a123	8.4822	48.5046	700	18	0.686292	7.23238	-1.73619	0.0820387	-0.00236875	1434.85	-158.591	0.0566601	-0.00307254
Dambach_a124	8.4822	48.5046	700	18	0.739742	7.23238	-1.42447	0.0673093	-0.00278882	1434.85	-193.516	0.0691378	-0.00343053
Dambach_a125	8.4822	48.5046	700	18	0.46919	7.23238	-1.46586	0.069265	-0.0017403	1434.85	-257.345	0.0919422	-0.00211041
Dambach_a126	8.4822	48.5046	700	18	0.21302	7.23238	-1.00307	0.0473972	-0.00447327	1434.85	-286.843	0.102481	-0.00973352
Dambach_a127	8.4829	48.5138	690	18	0.865194	7.22746	-1.65186	0.0780539	-0.00102962	1464.96	-164.475	0.0587623	-0.00137228
Dambach_a128	8.4829	48.5138	690	18	0.19275	7.22746	-2.38745	0.112812	-0.00502574	1464.96	-249.34	0.0890822	-0.00372635
Dambach_a129	8.4829	48.5138	690	18	0.88196	7.22746	-1.26766	0.0598996	-0.0011161	1464.96	-126.405	0.045161	-0.00131798
Dambach_a13	15.45	48.3167	790	18	-0.435795	8.33843	-0.0136096	0.000643083	-0.000198329	667.428	154.587	0.0552296	0.000554843
Dambach_a130	8.4829	48.5138	690	18	0.825866	7.22746	-1.30539	0.0616825	-0.000841561	1464.96	-189.342	0.0676466	-0.00148018
Dambach_a131	8.4833	48.5147	690	18	1.11763	7.21764	-1.11361	0.0526205	-0.000897318	1471.39	-110.78	0.0395786	-0.00110897
Dambach_a132	8.4833	48.5147	690	18	0.91935	7.21764	-1.92367	0.0908975	-0.00122478	1471.39	-51.9697	0.0185673	-0.000846199
Dambach_a133	8.4833	48.5147	690	18	1.12302	7.21764	-0.963573	0.0455309	-0.000728392	1471.39	-161.579	0.0577277	-0.00124545
Dambach_a134	8.4833	48.5147	690	18	0.480612	7.21764	-2.23971	0.105831	-0.000912911	1471.39	-95.7965	0.0342254	-0.00104695
Dambach_a135	8.4833	48.5147	690	18	0.277125	7.21764	-0.562731	0.0265902	-0.000300429	1471.39	-219.633	0.0784687	-0.00110576
Dambach_a136	8.4833	48.5147	690	18	1.25348	7.21764	-0.314986	0.0148838	-0.000242781	1471.39	-319.687	0.114215	-0.00183531
Dambach_a137	8.4833	48.5147	690	18	1.10254	7.21764	-0.702945	0.0332157	-0.00039413	1471.39	-186.285	0.0665544	-0.00109218
Dambach_a138	8.4816	48.516	700	18	0.72987	7.20673	-0.911705	0.04308	-0.000504795	1482.75	90.1151	0.0321956	-0.000247911
Dambach_a139	8.4816	48.516	700	18	-0.06202	7.20673	-0.989039	0.0467342	-0.000367338	1482.75	-86.3876	0.0308639	-0.000671493
Dambach_a14	15.45	48.3167	790	18	0.086	8.33843	0.81949	0.0387227	5.10796e-05	667.428	-29.8193	0.0106536	0.00012626
Dambach_a140	8.4816	48.516	700	18	0.63498	7.20673	-0.696919	0.0329309	-0.00031399	1482.75	-13.1011	0.00468066	-0.000452985
Dambach_a141	8.4816	48.516	700	18	0.367599	7.20673	-1.02035	0.0482137	-0.00039739	1482.75	3.23759	0.0011567	-0.000448126
Dambach_a142	8.4816	48.516	700	18	-0.01155	7.20673	-0.625535	0.0295579	-0.00030024	1482.75	-133.436	0.0476729	-0.000700968
Dambach_a143	8.4816	48.516	700	18	0.93	7.20673	-1.19244	0.0563453	-0.000501345	1482.75	27.326	0.00976281	-0.000409219
Dambach_a144	8.4816	48.516	700	18	0.65246	7.20673	-1.41419	0.0668235	-0.000530169	1482.75	-53.4846	0.0191085	-0.000681889
Dambach_a145	8.4816	48.516	700	18	0.64744	7.20673	-0.992825	0.0469131	-0.000394508	1482.75	-45.0542	0.0160966	-0.000591893
Dambach_a146	8.4568	48.5244	735	14	0.00278	7.17641	-1.21574	0.0574463	-0.000561828	1558.19	-7.47337	0.00267003	-0.000750393
Dambach_a147	8.4568	48.5244	735	14	-0.89875	7.17641	-1.14508	0.0541075	-0.000593487	1558.19	-209.852	0.0749742	-0.00146374
Dambach_a148	8.4568	48.5244	735	14	-0.08747	7.17641	-1.50599	0.0711612	-0.000539147	1558.19	-42.1677	0.0150653	-0.000602396
Dambach_a149	8.4568	48.5244	735	14	0.374294	7.17641	-1.634	0.07721	-0.00122856	1558.19	357.69	0.127793	0.000978568
Dambach_a15	15.45	48.3167	790	18	-0.208866	8.33843	-0.21489	0.010154	-0.000281245	667.428	215.531	0.0770032	0.000736338
Dambach_a150	8.4568	48.5244	735	14	0.06143	7.17641	-1.26988	0.0600045	-0.00101639	1558.19	261.078	0.0932759	0.000352985
Dambach_a151	8.4568	48.5244	735	14	-0.07178	7.17641	-1.24121	0.0586498	-0.00077021	1558.19	158.239	0.0565344	-5.53772e-05
Dambach_a152	8.4549	48.5247	735	14	0.81944	7.16382	-1.09526	0.0517534	-0.000687046	1567.58	202.278	0.0722683	6.93108e-05
Dambach_a153	8.4549	48.5247	735	14	1.05882	7.16382	-1.60159	0.0756786	-0.00105987	1567.58	189.832	0.0678217	-0.000144338
Dambach_a154	8.4549	48.5247	735	14	-0.053482	7.16382	-1.34079	0.0633552	-0.000687046	1567.58	80.0938	0.0286153	-0.000354628
Dambach_a155	8.4549	48.5247	735	14	-0.65879	7.16382	-1.12104	0.0529715	-0.000464489	1567.58	-37.2337	0.0133026	-0.000666384
Dambach_a156	8.4549	48.5247	735	14	0.27121	7.16382	-0.910031	0.0430009	-0.000662191	1567.58	53.1035	0.0189724	-0.00100636
Dambach_a157	8.3852	48.5294	760	29	0.8609	7.30764	-3.16019	0.149326	-0.002803	1620.66	-125.457	0.0448223	-0.00245839
Dambach_a158	8.3852	48.5294	760	29	0.5324	7.30764	-1.41032	0.0666406	-0.000426687	1620.66	-311.493	0.111288	-0.00120258
Dambach_a159	8.3852	48.5294	760	29	0.7322	7.30764	-2.34856	0.110974	-0.000784385	1620.66	-189.735	0.067787	-0.000960704
Dambach_a16	15.45	48.3167	790	18	-0.130011	8.33843	-0.165196	0.00780586	-0.000473136	667.428	53.9335	0.0192689	0.00056992
Dambach_a160	8.3852	48.5294	760	29	0.2616	7.30764	-0.9385	0.0443461	-0.000226716	1620.66	-281.907	0.100717	-0.000827085
Dambach_a161	8.3852	48.5294	760	29	0.8037	7.30764	-2.6301	0.124278	-0.00111704	1620.66	-121.977	0.043579	-0.00103466
Dambach_a162	15.1667	48.5333	710	18	0.395374	6.529	0.0516549	0.0024408	-1.21249e-05	798.29	162.167	0.0579377	0.000350484
Dambach_a163	15.1667	48.5333	710	18	0.974395	6.529	0.335925	0.0158732	4.52675e-05	798.29	267.708	0.0956446	0.000609863
Dambach_a164	15.1667	48.5333	710	18	0.754323	6.529	0.228557	0.0107998	4.59291e-05	798.29	417.2	0.149054	0.000836731
Dambach_a165	15.1667	48.5333	710	18	0.678841	6.529	0.431918	0.020409	9.24252e-05	798.29	293.754	0.10495	0.00110933
Dambach_a166	15.1667	48.5333	710	18	0.77863	6.529	0.328843	0.0155385	6.0719e-05	798.29	370.44	0.132348	0.00116292
Dambach_a167	8.4919	48.5428	730	14	-0.01071	7.32175	-0.636138	0.0300589	-0.000255114	1467.48	-57.7249	0.0206235	-0.000830979
Dambach_a168	8.4919	48.5428	730	14	-0.0432955	7.32175	-1.15345	0.054503	-0.000500873	1467.48	162.567	0.0580806	-5.18044e-05
Dambach_a169	8.4919	48.5428	730	14	0.54428	7.32175	-0.625208	0.0295424	-0.000302225	1467.48	-70.6905	0.0252557	-0.000889607
Dambach_a17	15.3833	48.3833	790	18	-0.45815	7.16014	1.69467	0.0800768	0.000831165	809.936	-158.143	0.0565001	-0.000709542
Dambach_a170	8.4919	48.5428	730	14	0.25175	7.32175	-0.144164	0.00681206	-0.000118414	1467.48	-185.331	0.0662136	-0.00105181
Dambach_a171	8.4919	48.5428	730	14	0.49421	7.32175	-0.290718	0.013737	-0.000129754	1467.48	-115.95	0.0414257	-0.000839946
Dambach_a172	8.3632	48.5454	820	14	-0.26633	6.96128	-2.528	0.119453	-0.000861406	1825.87	-274.507	0.0980737	-0.00159915
Dambach_a173	8.3632	48.5454	820	14	0.65195	6.96128	0.164949	0.00779419	-3.82742e-06	1825.87	-723.103	0.258344	-0.00180101
Dambach_a174	8.3632	48.5454	820	14	0.1229	6.96128	-0.998089	0.0471618	-0.000307375	1825.87	-508.326	0.181611	-0.0018521
Dambach_a175	8.3632	48.5454	820	14	0.44794	6.96128	-0.403585	0.0190703	-8.25022e-05	1825.87	-603.882	0.21575	-0.00113398
Dambach_a176	8.3632	48.5454	820	14	0.72276	6.96128	-0.56706	0.0267948	-0.000229645	1825.87	-364.874	0.130359	-0.0015302
Dambach_a177	8.4988	48.5486	710	14	0.7098	7.39916	-1.14128	0.0539279	-0.000523554	1433.97	212.916	0.0760689	0.000225796
Dambach_a178	8.4988	48.5486	710	14	0.11061	7.39916	-0.964496	0.0455745	-0.000350894	1433.97	-53.047	0.0189522	-0.000556165
Dambach_a179	8.4988	48.5486	710	14	0.238611	7.39916	-1.75801	0.0830697	-0.000654915	1433.97	51.783	0.0185006	-0.000407183
Dambach_a18	15.3833	48.3833	790	18	0.74279	7.16014	0.770486	0.0364071	9.88042e-05	809.936	-23.1375	0.00826638	0.000327547
Dambach_a180	8.4988	48.5486	710	14	0.463502	7.39916	-1.92736	0.0910719	-0.000700749	1433.97	184.381	0.0658742	7.18117e-05
Dambach_a181	8.4988	48.5486	710	14	0.66245	7.39916	-1.05118	0.0496705	-0.000355809	1433.97	31.0056	0.0110774	-0.000247375
Dambach_a182	15.2	48.55	650	18	0.986647	6.63646	0.211836	0.0100097	9.90877e-05	769.75	73.7327	0.0263426	0.000229762
Dambach_a183	15.2	48.55	650	18	0.43188	6.63646	0.858496	0.0405658	0.000217691	769.75	-3.1384	0.00112126	0.00016357
Dambach_a184	15.2	48.55	650	18	1.11071	6.63646	0.773004	0.0365261	0.000176298	769.75	121.274	0.0433278	0.000380137
Dambach_a185	15.2	48.55	650	18	0.843776	6.63646	0.300098	0.0141803	3.99281e-05	769.75	140.474	0.0501874	0.000673458
Dambach_a186	15.2	48.55	650	18	1.08441	6.63646	0.943246	0.0445704	0.000315408	769.75	147.518	0.0527041	0.000774208
Dambach_a187	15.5167	48.55	580	22	1.00418	7.2387	0.429187	0.02028	2.56579e-05	689.984	76.352	0.0272784	0.000512471
Dambach_a188	15.5167	48.55	580	22	0.79937	7.2387	-0.345807	0.0163401	-0.000394792	689.984	243.78	0.0870958	0.00120186
Dambach_a189	15.5167	48.55	580	22	1.19349	7.2387	0.640438	0.0302621	5.12213e-05	689.984	30.2232	0.0107979	0.000676066
Dambach_a19	15.3833	48.3833	790	18	0.705711	7.16014	0.150903	0.00713049	-0.00018537	809.936	136.009	0.0485922	0.00070454
Dambach_a190	15.5167	48.55	580	22	0.4721	7.2387	-0.460355	0.0217528	-0.000449179	689.984	144.845	0.0517491	0.0010318
Dambach_a191	15.5167	48.55	600	22	0.26871	7.2387	0.56475	0.0266856	5.35839e-05	689.984	25.1817	0.00899672	0.000401431
Dambach_a192	15.5167	48.55	600	22	0.03029	7.2387	0.549788	0.0259787	3.9172e-05	689.984	95.175	0.0340034	0.000578173
Dambach_a193	15.5167	48.55	600	22	0.789557	7.2387	1.42554	0.0673598	0.000442753	689.984	-66.1946	0.0236495	2.5009e-07
Dambach_a194	15.5167	48.55	600	22	1.04481	7.2387	1.21576	0.0574473	0.000319897	689.984	7.3191	0.00261491	0.000205599
Dambach_a195	8.3555	48.5606	900	14	0.43021	6.67099	-1.3062	0.0617207	-0.000368094	1916.24	-503.721	0.179965	-0.00191212
Dambach_a196	8.3555	48.5606	900	14	0.41342	6.67099	-2.18058	0.103037	-0.00100931	1916.24	-401.065	0.143289	-0.00266989
Dambach_a197	8.3555	48.5606	900	14	1.17611	6.67099	-0.92812	0.0438557	-0.00055767	1916.24	-650.622	0.232449	-0.00366668
Dambach_a198	8.3555	48.5606	900	14	0.74733	6.67099	-0.690976	0.0326501	-0.000205972	1916.24	-711.793	0.254304	-0.00197571
Dambach_a199	8.3555	48.5606	900	14	1.05169	6.67099	-0.856939	0.0404922	-0.000192411	1916.24	-663.232	0.236954	-0.00228261
Dambach_a2	15.45	48.3167	500	18	0.076473	8.33843	-1.86587	0.0881663	-0.000746111	667.428	287.434	0.102692	0.000887821
Dambach_a20	15.3833	48.3833	790	18	0.743023	7.16014	-0.0510625	0.00241281	-0.000282823	809.936	67.556	0.0241359	0.00063205
Dambach_a200	8.3777	48.5607	865	26	0.21402	7.22492	-1.53132	0.0723581	-0.000564663	1721.07	-399.796	0.142836	-0.00161987
Dambach_a201	8.3777	48.5607	865	26	0.4429	7.22492	-1.29612	0.0612444	-0.000415346	1721.07	-321.123	0.114728	-0.00121901
Dambach_a202	8.3777	48.5607	865	26	-0.0299	7.22492	-2.00743	0.0948554	-0.000794781	1721.07	-235.822	0.0842526	-0.00133584
Dambach_a203	8.3777	48.5607	865	26	0.05781	7.22492	-1.09587	0.0517822	-0.000302414	1721.07	-390.841	0.139637	-0.00112541
Dambach_a204	8.3777	48.5607	865	26	0.7447	7.22492	-1.45681	0.0688374	-0.000629871	1721.07	-248.757	0.0888739	-0.00160487
Dambach_a205	8.3777	48.5607	865	26	0.89549	7.22492	-1.98945	0.0940058	-0.00113169	1721.07	-215.138	0.0768628	-0.00190497
Dambach_a206	15.15	48.5667	700	18	0.4737	6.75005	0.931303	0.0440061	0.000158578	748.72	138.324	0.0494193	0.000221509
Dambach_a207	15.15	48.5667	700	18	0.41536	6.75005	0.314709	0.0148707	2.82568e-05	748.72	276.804	0.0988943	0.000808864
Dambach_a208	15.15	48.5667	700	18	0.53996	6.75005	0.854616	0.0403824	0.000140717	748.72	87.7546	0.0313523	0.00024223
Dambach_a209	15.15	48.5667	700	18	0.62556	6.75005	0.970675	0.0458665	0.00026877	748.72	38.3353	0.0136961	0.000174384
Dambach_a21	15.3833	48.3833	790	18	0.854261	7.16014	0.0396466	0.00187339	-0.0018268	809.936	76.0747	0.0271794	0.00431513
Dambach_a210	15.1667	48.5667	670	28	0.68135	6.69884	0.37523	0.0177304	3.72347e-05	757.754	402.61	0.143841	0.000822797
Dambach_a211	15.1667	48.5667	670	28	0.5321	6.69884	-0.509905	0.0240941	-0.000475924	757.754	251.014	0.0896803	0.00137728
Dambach_a212	15.1667	48.5667	670	28	0.76501	6.69884	0.193379	0.00913757	-4.85752e-05	757.754	238.785	0.0853112	0.000957132
Dambach_a213	15.1667	48.5667	670	28	0.82118	6.69884	0.555988	0.0262716	7.09727e-05	757.754	137.068	0.0489706	0.000959633
Dambach_a214	15.3667	48.5667	590	14	0.17727	7.04853	-0.675107	0.0319002	-0.000203609	687.678	465.227	0.166213	0.000822797
Dambach_a215	15.3667	48.5667	590	14	0.64032	7.04853	-0.282519	0.0133496	-0.000116429	687.678	280.077	0.100064	0.000578781
Dambach_a216	15.3667	48.5667	590	14	0.49098	7.04853	0.507659	0.023988	3.49666e-05	687.678	173.109	0.061847	0.000350841
Dambach_a217	15.3667	48.5667	590	14	0.56075	7.04853	-0.0112995	0.000533926	-5.27381e-05	687.678	244.724	0.087433	0.000572707
Dambach_a218	15.3667	48.5667	590	14	-0.04758	7.04853	-0.557018	0.0263203	-0.00022251	687.678	253.1	0.0904255	0.000788499
Dambach_a219	15.3833	48.5667	540	14	0.71658	7.06139	-0.124838	0.00589886	-8.69912e-05	692.02	302.261	0.107989	0.000582711
Dambach_a22	15.3833	48.3833	790	18	0.70369	7.16014	1.37262	0.0648592	0.000315172	809.936	-68.0808	0.0243234	-0.000197429
Dambach_a220	15.3833	48.5667	540	14	0.28448	7.06139	-0.468144	0.0221208	-0.000562159	692.02	254.339	0.0908682	0.00171419
Dambach_a221	15.3833	48.5667	540	14	1.07769	7.06139	0.206294	0.00974783	-0.000151207	692.02	263.678	0.0942048	0.00174527
Dambach_a222	15.3833	48.5667	540	14	2.17789	7.06139	0.0495425	0.00234099	-0.00263069	692.02	242.285	0.0865616	0.00974567
Dambach_a223	15.4167	48.5667	610	14	0.35917	7.17308	0.919678	0.0434568	0.000278599	676.328	89.8117	0.0320872	0.000386568
Dambach_a224	15.4167	48.5667	610	14	0.68131	7.17308	0.746597	0.0352783	0.000182535	676.328	177.993	0.0635919	0.000702039
Dambach_a225	15.4167	48.5667	610	14	0.77086	7.17308	0.905811	0.0428015	0.000193545	676.328	98.082	0.035042	0.000415186
Dambach_a226	15.4167	48.5667	610	14	0.69031	7.17308	0.672534	0.0317787	0.000152861	676.328	198.346	0.0708635	0.000757417
Dambach_a227	15.5167	48.5667	620	14	0.85121	7.27257	-0.0500033	0.00236276	-0.000150508	674.286	180.368	0.0644404	0.000918546
Dambach_a228	15.5167	48.5667	620	14	0.90898	7.27257	-0.0842834	0.00398257	-0.000753213	674.286	281.064	0.100416	0.00270133
Dambach_a229	15.5167	48.5667	620	14	1.12995	7.27257	-0.254372	0.0120196	-0.000244955	674.286	189.397	0.0676662	0.000810293
Dambach_a23	15.3833	48.3833	790	18	0.065903	7.16014	1.39363	0.065852	0.00028115	809.936	-98.9789	0.0353624	-0.000187818
Dambach_a230	15.5167	48.5667	620	14	1.14631	7.27257	0.221117	0.0104483	-0.000102915	674.286	172.338	0.0615715	0.000910329
Dambach_a231	15.5167	48.5667	620	14	0.85315	7.27257	0.367732	0.0173761	-7.74935e-06	674.286	258.869	0.0924866	0.000674172
Dambach_a232	8.3478	48.5692	900	14	0.34088	6.51696	-0.421945	0.0199378	-9.70559e-05	1927.78	-710.203	0.253736	-0.00183959
Dambach_a233	8.3478	48.5692	900	14	1.3024	6.51696	-0.936579	0.0442554	-0.000309738	1927.78	-697.349	0.249143	-0.00257093
Dambach_a234	8.3478	48.5692	900	14	0.27975	6.51696	-0.274601	0.0129755	-7.48001e-05	1927.78	-678.941	0.242567	-0.00202216
Dambach_a235	8.3478	48.5692	900	14	0.24712	6.51696	-0.44611	0.0210797	-9.29922e-05	1927.78	-650.792	0.23251	-0.00153305
Dambach_a236	8.3478	48.5692	900	14	0.83747	6.51696	-0.181835	0.00859209	-0.000100127	1927.78	-771.372	0.27559	-0.0019432
Dambach_a237	8.3491	48.5704	900	14	-0.24936	6.53528	-0.602527	0.0284707	-0.000123706	1924.33	-553.686	0.197817	-0.00160308
Dambach_a238	8.3491	48.5704	900	14	0.38607	6.53528	-0.655481	0.0309729	-0.00020068	1924.33	-646.532	0.230988	-0.00204788
Dambach_a239	8.3491	48.5704	900	14	0.2639	6.53528	-0.211692	0.0100029	-2.56107e-05	1924.33	-693.82	0.247882	-0.00150233
Dambach_a24	15.3833	48.3833	790	18	0.58104	7.16014	1.2646	0.0597551	0.000336908	809.936	-94.2199	0.0336621	-0.000252413
Dambach_a240	8.3491	48.5704	900	14	0.68693	6.53528	-0.38281	0.0180886	-8.10374e-05	1924.33	-573.117	0.204759	-0.00163059
Dambach_a241	8.3491	48.5704	900	14	0.90458	6.53528	0.560397	0.02648	0.000101025	1924.33	-856.248	0.305913	-0.00169561
Dambach_a242	8.3483	48.5713	900	14	0.90229	6.52545	-1.09751	0.0518597	-0.000407313	1923.38	-621.665	0.222103	-0.00242481
Dambach_a243	8.3483	48.5713	900	14	0.547	6.52545	0.0253073	0.00119582	1.94868e-05	1923.38	-799.735	0.285723	-0.00163023
Dambach_a244	8.3483	48.5713	900	14	0.4909	6.52545	-0.282048	0.0133274	-4.28577e-05	1923.38	-740.815	0.264672	-0.00167811
Dambach_a245	8.3483	48.5713	900	14	0.41907	6.52545	-0.761792	0.0359963	-0.000232008	1923.38	-613.434	0.219163	-0.00186067
Dambach_a246	8.3483	48.5713	900	14	0.95454	6.52545	-0.968294	0.045754	-0.000610261	1923.38	-563.811	0.201434	-0.00347518
Dambach_a247	15.2	48.5833	650	51	0.4772	6.84658	-0.197524	0.00933343	-6.39321e-05	717.328	202.296	0.0722747	0.000377994
Dambach_a248	15.2	48.5833	650	51	0.3846	6.84658	0.2452	0.0115862	1.44119e-05	717.328	327.963	0.117172	0.000518759
Dambach_a249	15.2	48.5833	650	51	0.7528	6.84658	-0.114149	0.00539378	-8.2644e-05	717.328	270.001	0.0964638	0.000715973
Dambach_a25	15.3833	48.3833	790	18	0.33115	7.16014	1.13019	0.0534039	0.000191844	809.936	-115.687	0.0413317	-0.000180422
Dambach_a250	15.2	48.5833	650	51	0.4977	6.84658	-0.42734	0.0201927	-0.000128337	717.328	355.513	0.127015	0.000676673
Dambach_a251	8.1717	49.009	124	18	-0.05004	9.9312	-0.549592	0.0259694	-0.000712468	796.186	-132.244	0.0472471	-0.000388355
Dambach_a252	8.1717	49.009	124	18	-0.00232	9.9312	-0.565579	0.0267248	-0.000445162	796.186	-218.111	0.077925	-0.000473743
Dambach_a253	8.1717	49.009	124	18	-0.17281	9.9312	0.100904	0.00476793	-0.000316306	796.186	-167.532	0.0598545	-0.000488748
Dambach_a254	8.1717	49.009	124	18	0.36134	9.9312	-0.752917	0.0355769	-0.000485846	796.186	-163.341	0.0583572	-0.000287961
Dambach_a255	8.0593	49.0111	135	18	-0.25308	9.8173	-2.43219	0.114926	-0.00179794	776.249	72.1288	0.0257696	0.00041833
Dambach_a256	8.0593	49.0111	135	18	0.99764	9.8173	-1.97423	0.0932866	-0.00524924	776.249	-40.858	0.0145974	-0.00304596
Dambach_a257	8.0593	49.0111	135	18	0.21311	9.8173	-1.93441	0.091405	-0.00491375	776.249	97.5968	0.0348686	-0.000669349
Dambach_a258	8.0598	49.0115	135	18	-0.10906	9.81644	-1.82949	0.0864473	-0.000477719	776.114	-75.111	0.0268351	-5.30906e-05
Dambach_a259	8.0598	49.0115	135	18	-0.07654	9.81644	-1.61182	0.0761619	-0.000585454	776.114	-109.559	0.0391424	-0.000114327
Dambach_a26	15.3833	48.3833	790	18	0.55744	7.16014	0.985431	0.0465637	0.000197608	809.936	-27.7447	0.0099124	-8.00647e-05
Dambach_a260	8.0598	49.0115	135	18	0.02865	9.81644	-1.66375	0.0786157	-0.000445588	776.114	-115.125	0.0411309	-0.000143981
Dambach_a261	8.0598	49.0115	135	18	0.31192	9.81644	-1.20538	0.0569568	-0.000373764	776.114	-54.3207	0.0194073	-7.18117e-05
Dambach_a262	8.0582	49.0119	135	18	1.00302	9.81263	-1.98521	0.0938054	-0.00293956	775.774	-143.238	0.0511749	-0.000692036
Dambach_a263	8.0582	49.0119	135	18	0.81212	9.81263	-2.63952	0.124723	-0.00335396	775.774	3.5714	0.00127596	0.00050236
Dambach_a264	8.0582	49.0119	135	18	0.68442	9.81263	-3.04072	0.143681	-0.00349052	775.774	55.8109	0.0199397	0.000812437
Dambach_a265	8.0406	49.0207	139	26	0.64485	9.76126	-2.13957	0.101099	-0.0088404	771.17	55.9075	0.0199742	0.00228811
Dambach_a266	8.0406	49.0207	139	26	0.84761	9.76126	-2.86483	0.135369	-0.00123942	771.17	3.34576	0.00119535	0.000105074
Dambach_a267	8.0406	49.0207	139	26	0.70467	9.76126	-2.81348	0.132943	-0.00119737	771.17	-90.1665	0.032214	-0.000101715
Dambach_a268	8.1764	49.0211	130	18	-0.99537	9.894	-5.0881	0.240424	-0.0055181	784.189	341.927	0.122161	0.00310184
Dambach_a269	8.1764	49.0211	130	18	-0.661209	9.894	-3.85343	0.182083	-0.00170722	784.189	160.348	0.0572878	0.000743126
Dambach_a27	15.3833	48.3833	790	18	0.38314	7.16014	0.540561	0.0255427	0.00012106	809.936	-18.4988	0.0066091	-3.58701e-05
Dambach_a270	8.1764	49.0211	130	18	-1.38355	9.894	-3.18525	0.15051	-0.0582742	784.189	-168.946	0.0603597	-0.0147014
Dambach_a271	8.0413	49.0217	144	26	0.60673	9.75852	-3.18563	0.150528	-0.00188489	770.706	19.1617	0.00684594	0.000416686
Dambach_a272	8.0413	49.0217	144	26	-0.04066	9.75852	-2.49151	0.117729	-0.000754617	770.706	-19.7663	0.00706195	3.39766e-05
Dambach_a273	8.0413	49.0217	144	26	0.1509	9.75852	-1.76226	0.0832706	-0.000448423	770.706	-80.8928	0.0289007	-7.82783e-05
Dambach_a274	8.0413	49.0217	144	26	0.49098	9.75852	-2.72305	0.12867	-0.000803286	770.706	4.96229	0.00177289	6.52772e-05
Dambach_a275	8.1732	49.0221	130	18	-0.123272	9.86931	-3.20625	0.151502	-0.00166989	788.002	131.774	0.0470792	0.000624154
Dambach_a276	8.1628	49.0265	140	18	-0.00233	9.83032	-2.61616	0.123619	-0.0053324	789.12	-53.334	0.0190547	0.00143645
Dambach_a277	8.1628	49.0265	140	18	-0.02402	9.83032	-3.17053	0.149814	-0.00577846	789.12	41.0623	0.0146704	0.00231962
Dambach_a278	8.1628	49.0265	140	18	0.72249	9.83032	-2.78403	0.131551	-0.00503566	789.12	-67.7936	0.0242208	0.000845234
Dambach_a279	8.1628	49.0265	140	18	-0.08156	9.83032	-2.36923	0.111951	-0.00406085	789.12	-186.691	0.0666995	-0.00022794
Dambach_a28	15.3833	48.3833	790	18	0.72042	7.16014	-0.602513	0.02847	-0.000189339	809.936	24.2783	0.00867396	8.41733e-05
Dambach_a280	8.16	49.0274	132	18	0.02751	9.82792	-0.274856	0.0129875	-0.000347398	786.339	-230.015	0.0821779	-0.000540553
Dambach_a281	8.16	49.0274	132	18	-0.10606	9.82792	-0.067778	0.00320266	-0.000467621	786.339	-179.277	0.0640507	-0.000560917
Dambach_a282	8.16	49.0274	132	18	-0.51895	9.82792	-0.909587	0.0429799	-0.000637101	786.339	-92.6452	0.0330995	-0.000198786
Dambach_a283	8.16	49.0274	132	18	-0.1321	9.82792	0.55249	0.0261063	-0.000214147	786.339	-261.854	0.0935531	-0.000812794
Dambach_a284	8.1427	49.04	139	21	0.776623	9.83983	-1.88221	0.0889384	-0.000791473	770.24	-82.3199	0.0294106	-7.05969e-05
Dambach_a285	8.1427	49.04	139	21	0.23384	9.83983	-2.78932	0.131801	-0.000750836	770.24	41.1641	0.0147068	9.68564e-05
Dambach_a286	8.1427	49.04	139	21	-0.12863	9.83983	-2.8196	0.133232	-0.000800451	770.24	-20.2673	0.00724094	-2.9332e-05
Dambach_a287	8.1427	49.04	139	21	0.21543	9.83983	-3.20391	0.151392	-0.000714925	770.24	106.084	0.0379008	0.000151483
Dambach_a288	8.1472	49.0403	128	21	0.562303	9.84659	-2.38549	0.11272	-0.000949295	769.988	-109.402	0.0390863	-5.21617e-05
Dambach_a289	8.1472	49.0403	128	21	0.53521	9.84659	-2.25137	0.106382	-0.000988987	769.988	-125.85	0.0449627	-0.000128975
Dambach_a29	15.3833	48.3833	790	18	0.6776	7.16014	-0.177463	0.00838551	-0.000134149	809.936	8.27542	0.00295658	5.6181e-05
Dambach_a290	8.1472	49.0403	128	21	0.66398	9.84659	-3.32379	0.157056	-0.00357415	769.988	135.969	0.0485779	0.00148518
Dambach_a291	8.1983	49.0547	121	22	0.251964	9.96099	-0.943215	0.0445689	-0.00283399	765.429	-92.0342	0.0328812	-0.000835338
Dambach_a292	8.1983	49.0547	121	22	0.571318	9.96099	-1.01666	0.0480394	-0.00252128	765.429	-150.337	0.0537112	-0.00110004
Dambach_a293	8.1983	49.0547	121	22	0.56131	9.96099	-1.55852	0.0736434	-0.00126825	765.429	-57.6514	0.0205972	-5.30549e-05
Dambach_a294	8.1983	49.0547	121	22	0.16369	9.96099	-2.09885	0.0991751	-0.00137362	765.429	-0.483685	0.000172807	0.00016001
Dambach_a295	8.1977	49.0557	121	22	-0.39925	9.96079	-4.54229	0.214633	-0.00559938	764.999	195.854	0.0699731	0.00270634
Dambach_a296	8.1977	49.0557	121	22	-0.01316	9.96079	-2.58573	0.122181	-0.00155932	764.999	-43.9441	0.0157	0.000218579
Dambach_a297	8.1977	49.0557	121	22	-0.05747	9.96079	-3.70652	0.175141	-0.00504606	764.999	78.8819	0.0281823	0.00163716
Dambach_a298	8.2062	49.0577	120	22	0.9285	9.96663	-3.11133	0.147017	-0.002932	764.315	-57.0854	0.020395	0.000209969
Dambach_a299	8.2062	49.0577	120	22	0.669469	9.96663	-3.33867	0.157759	-0.00288616	764.315	-60.2728	0.0215338	0.000192641
Dambach_a3	15.45	48.3167	500	18	0.13552	8.33843	-2.64304	0.124889	-0.00244199	667.428	437.089	0.15616	0.00306682
Dambach_a30	15.3833	48.3833	790	18	0.75847	7.16014	-0.52817	0.0249572	-0.000278221	809.936	89.2469	0.0318854	0.000226689
Dambach_a300	8.2062	49.0577	120	22	0.2424	9.96663	-4.34978	0.205536	-0.00503424	764.315	126.692	0.0452635	0.0016681
Dambach_a301	8.2062	49.0577	120	22	-0.1258	9.96663	-2.9359	0.138728	-0.00204696	764.315	167.935	0.0599985	0.000787785
Dambach_a302	7.9018	49.6063	520	14	0.22974	8.5031	0.0899086	0.00424837	-0.00030402	691.465	-59.3234	0.0211946	9.90001e-05
Dambach_a303	7.9018	49.6063	520	14	0.00051	8.5031	-0.538642	0.025452	-0.000413078	691.465	118.127	0.0422035	0.000493035
Dambach_a304	7.9018	49.6063	520	14	0.62087	8.5031	-1.82095	0.0860438	-0.00113027	691.465	227.853	0.0814055	0.00106824
Dambach_a305	7.9018	49.6063	520	14	0.24204	8.5031	-0.363431	0.0171729	-0.000504417	691.465	34.8308	0.0124441	0.000376172
Dambach_a306	7.9067	49.6064	460	14	0.57173	8.57814	-0.521583	0.0246459	-0.000593487	675.491	47.0027	0.0167927	0.000447626
Dambach_a307	7.9067	49.6064	460	14	-0.19734	8.57814	-1.33927	0.0632834	-0.000888813	675.491	125.491	0.0448344	0.000823155
Dambach_a308	7.9067	49.6064	460	14	0.79083	8.57814	-0.872031	0.0412053	-0.000704624	675.491	143.484	0.0512628	0.000802076
Dambach_a309	7.9067	49.6064	460	14	-0.12611	8.57814	-0.837962	0.0395955	-0.000620704	675.491	137.097	0.0489809	0.000670242
Dambach_a31	15.65	48.3833	190	35	0.8337	9.55263	-1.5055	0.0711381	-0.00122289	523.052	206.271	0.0736949	0.00124759
Dambach_a310	7.9044	49.6075	500	14	-0.80035	8.56752	-3.94175	0.186256	-0.00527617	676.618	256.436	0.0916174	0.00460023
Dambach_a311	7.9044	49.6075	500	14	1.20374	8.56752	-2.92311	0.138123	-0.00436184	676.618	280.44	0.100193	0.00408005
Dambach_a312	7.9044	49.6075	500	14	0.92748	8.56752	-2.10505	0.0994681	-0.00429286	676.618	-22.4753	0.0080298	0.00163849
Dambach_a313	7.9325	49.6116	370	14	-0.28334	8.5119	0.735656	0.0347613	0.000270424	697.996	266.619	0.0952555	0.0060947
Dambach_a314	7.9325	49.6116	370	14	-0.95835	8.5119	0.28775	0.0135968	-0.000219533	697.996	147.247	0.0526072	0.00115077
Dambach_a315	7.9325	49.6116	370	14	-0.9855	8.5119	0.74004	0.0349685	6.94606e-05	697.996	109.041	0.0389573	0.000627727
Dambach_a316	7.9325	49.6116	370	14	-0.92712	8.5119	1.11065	0.0524806	0.000559938	697.996	64.0816	0.0228946	0.000602861
Dambach_a317	7.9265	49.612	420	14	-0.25781	8.50963	0.762391	0.0360246	5.34894e-05	699.274	-14.8793	0.00531596	8.16724e-05
Dambach_a318	7.9265	49.612	420	14	-0.00625	8.50963	0.170483	0.00805569	-0.000193781	699.274	35.3183	0.0126182	0.000281923
Dambach_a319	7.9265	49.612	420	14	-0.52344	8.50963	-0.0380327	0.00179713	-0.000270391	699.274	89.0237	0.0318057	0.000452878
Dambach_a32	15.65	48.3833	190	35	0.9783	9.55263	-2.29834	0.108601	-0.00367669	523.052	485.252	0.173367	0.00562846
Dambach_a320	7.9265	49.612	420	14	-0.60543	8.50963	-0.018652	0.000881347	-0.000200642	699.274	75.4353	0.0269509	0.000338479
Dambach_a321	7.9254	49.6136	460	14	-0.58926	8.41556	0.518416	0.0244963	-0.000121154	723.54	260.438	0.0930472	0.00191676
Dambach_a322	7.9254	49.6136	460	14	-0.41452	8.41556	-0.462982	0.0218769	-0.0010516	723.54	232.108	0.0829257	0.00284246
Dambach_a323	7.9254	49.6136	460	14	0.2504	8.41556	0.679893	0.0321264	0.000264328	723.54	190.488	0.068056	0.00285425
Dambach_a324	7.9254	49.6136	460	14	-0.23563	8.41556	0.861772	0.0407206	0.000332466	723.54	118.957	0.0425	0.00130226
Dambach_a325	7.9259	49.6144	486	14	-0.23423	8.35847	0.175421	0.00828902	-0.000162075	739.459	78.7052	0.0281192	0.000325796
Dambach_a326	7.9259	49.6144	486	14	-0.35204	8.35847	0.554275	0.0261907	-5.62773e-05	739.459	29.068	0.0103852	0.000193892
Dambach_a327	7.9259	49.6144	486	14	0.41994	8.35847	0.282898	0.0133675	-0.000223928	739.459	-82.1218	0.0293398	8.96753e-06
Dambach_a328	7.9259	49.6144	486	14	-0.44303	8.35847	0.193259	0.0091319	-0.000141048	739.459	91.5137	0.0326953	0.00030804
Dambach_a329	7.9233	49.6151	450	14	-0.22559	8.31894	1.11082	0.0524886	0.000591124	748.853	-111.72	0.0399144	-0.000735266
Dambach_a33	15.65	48.3833	190	35	1.307	9.55263	-1.52481	0.0720505	-0.00208382	523.052	363.341	0.129812	0.00310469
Dambach_a330	7.9233	49.6151	450	14	-0.28336	8.31894	1.25772	0.05943	0.0016921	748.853	62.4935	0.0223272	0.00152862
Dambach_a331	7.9233	49.6151	450	14	-1.04449	8.31894	0.850151	0.0401715	0.000851011	748.853	77.23	0.0275921	0.00191312
Dambach_a332	7.9233	49.6151	450	14	-0.95158	8.31894	0.437165	0.020657	0.000326607	748.853	151.161	0.0540056	0.00541374
Dambach_a333	7.9111	49.6212	620	14	-0.01903	8.0557	0.549025	0.0259426	-8.60461e-05	812.177	96.7642	0.0345711	0.000624619
Dambach_a334	7.9111	49.6212	620	14	-1.0638	8.0557	-1.05389	0.0497986	-0.00104427	812.177	-8.2621	0.00295182	0.000486501
Dambach_a335	7.9111	49.6212	620	14	-1.11862	8.0557	0.845204	0.0399377	0.000205405	812.177	-46.3632	0.0165643	-0.000133655
Dambach_a336	7.9111	49.6212	620	14	-0.73973	8.0557	0.0821906	0.00388368	7.46348e-05	812.177	-27.7121	0.00990076	-0.000225582
Dambach_a337	7.9116	49.6223	605	14	0.00845	8.0243	-0.177715	0.00839741	-0.000475026	819.566	90.7058	0.0324066	0.000585998
Dambach_a338	7.9116	49.6223	605	14	0.10251	8.0243	0.99089	0.0468217	0.000272739	819.566	-175.169	0.062583	-0.0007517
Dambach_a339	7.9116	49.6223	605	14	-0.67568	8.0243	0.513262	0.0242527	7.07364e-05	819.566	31.3578	0.0112033	0.000126974
Dambach_a34	15.65	48.3833	190	35	0.3729	9.55263	-1.63816	0.0774066	-0.00294806	523.052	403.592	0.144192	0.00482317
Dambach_a340	7.9116	49.6223	605	14	-0.52812	8.0243	0.250491	0.0118362	-8.06121e-05	819.566	52.3575	0.0187059	0.000220615
Dambach_a341	7.9116	49.6223	605	14	-1.05794	8.0243	0.841338	0.039755	0.000145773	819.566	-81.3701	0.0290713	-0.000252198
Dambach_a342	7.881	49.6469	370	14	-0.08738	8.53345	0.239348	0.0113097	-0.000229267	636.125	107.257	0.0383199	0.000594143
Dambach_a343	7.8799	49.6481	440	14	0.62485	8.55704	-0.557474	0.0263418	-0.00210551	632.64	155.155	0.0554325	0.0032351
Dambach_a344	7.8799	49.6481	440	14	0.32546	8.55704	-1.84445	0.0871542	-0.00128526	632.64	262.655	0.0938393	0.00157986
Dambach_a345	7.8799	49.6481	440	14	0.74175	8.55704	-2.12272	0.100303	-0.00141142	632.64	175.155	0.062578	0.00140837
Dambach_a346	7.8731	49.65	370	14	-0.12978	8.72892	1.37123	0.0647935	0.000264612	615.352	95.4126	0.0340883	0.000461953
Dambach_a347	7.8731	49.65	370	14	0.21054	8.72892	1.15068	0.0543721	2.03184e-05	615.352	-22.7947	0.00814391	0.000370884
Dambach_a348	7.8731	49.65	370	14	-0.16983	8.72892	0.995093	0.0470203	5.17883e-05	615.352	-25.794	0.00921547	0.000207646
Dambach_a349	7.8731	49.65	370	14	-0.36137	8.72892	1.7359	0.082025	0.000358644	615.352	-40.5964	0.014504	0.000215221
Dambach_a35	15.65	48.3833	190	35	1.3567	9.55263	-0.449213	0.0212263	-0.00186069	523.052	282.396	0.100892	0.00321759
Dambach_a350	7.8822	49.6531	420	14	-0.07111	8.65434	-0.20905	0.00987806	-0.000503613	620.294	195.18	0.0697323	0.0011422
Dambach_a351	7.8822	49.6531	420	14	0.29088	8.65434	1.93058	0.091224	0.000431885	620.294	-190.895	0.0682014	-0.000340123
Dambach_a352	7.8822	49.6531	420	14	0.38056	8.65434	0.940055	0.0444196	-8.98736e-05	620.294	-26.5605	0.00948932	0.00042401
Dambach_a353	7.8822	49.6531	420	14	-0.23195	8.65434	1.04655	0.0494517	-1.98459e-05	620.294	51.4932	0.0183971	0.000714794
Dambach_a354	7.88	49.6546	385	14	0.66609	8.69752	-0.742447	0.0350822	-0.00114052	614.722	137.007	0.0489488	0.00152734
Dambach_a355	7.88	49.6546	385	14	0.2583	8.69752	-1.01778	0.0480923	-0.00218111	614.722	222.779	0.0795927	0.00320652
Dambach_a356	7.88	49.6546	385	14	0.64786	8.69752	-0.792341	0.0374398	-0.00089264	614.722	65.8515	0.0235269	0.000934802
Dambach_a357	7.954	49.659	440	14	0.00846	8.77838	0.54901	0.0259419	-9.24724e-05	632.74	7.81927	0.00279361	0.000261766
Dambach_a358	7.954	49.659	440	14	-0.01679	8.77838	0.834845	0.0394482	1.40811e-05	632.74	-6.60959	0.00236142	0.000160219
Dambach_a359	7.954	49.659	440	14	-0.84964	8.77838	0.852231	0.0402697	-1.34669e-05	632.74	12.3879	0.00442585	0.000315471
Dambach_a36	15.65	48.3833	190	35	0.2736	9.55263	-0.972432	0.0459495	-0.00166672	523.052	358.498	0.128081	0.00327654
Dambach_a360	7.954	49.659	440	14	-0.21558	8.77838	0.818131	0.0386584	5.59938e-05	632.74	17.2185	0.00615169	0.000154735
Dambach_a361	7.9547	49.6596	435	14	0.0487	8.77263	0.909826	0.0429912	7.42804e-05	634.137	-64.4154	0.0230138	3.53699e-05
Dambach_a362	7.9547	49.6596	435	14	-0.43725	8.77263	1.32651	0.0626804	0.000291546	634.137	-28.7387	0.0102675	-2.34728e-05
Dambach_a363	7.9547	49.6596	435	14	-0.41316	8.77263	0.756321	0.0357378	0.000109247	634.137	38.9109	0.0139018	0.000155199
Dambach_a364	7.9547	49.6596	435	14	-0.62822	8.77263	0.917824	0.0433691	0.000126919	634.137	-27.7009	0.00989676	2.50805e-05
Dambach_a365	7.9547	49.6596	435	14	-0.60507	8.77263	0.844025	0.039882	0.000112318	634.137	-3.10819	0.00111047	7.81068e-05
Dambach_a366	7.9547	49.6596	435	14	-0.62388	8.77263	0.358359	0.0169332	-4.75829e-05	634.137	79.8409	0.0285249	0.000247482
Dambach_a367	7.9352	49.6613	415	14	-0.38648	8.58015	0.921918	0.0435626	0.000153191	633.238	46.9393	0.0167701	0.000186389
Dambach_a368	7.9352	49.6613	415	14	0.84362	8.58015	-1.21288	0.0573112	-0.00234371	633.238	123.028	0.0439545	0.00256307
Dambach_a369	7.9352	49.6613	415	14	0.4609	8.58015	-2.21097	0.104473	-0.00357368	633.238	256.298	0.0915681	0.00394535
Dambach_a37	15.65	48.3833	190	35	0.6639	9.55263	-1.65376	0.0781437	-0.00210603	523.052	335.328	0.119803	0.00290784
Dambach_a370	7.9352	49.6613	415	14	0.13349	8.58015	-1.64864	0.0779018	-0.00272598	633.238	190.418	0.068031	0.00314649
Dambach_a371	7.9308	49.6646	430	14	-0.4495	8.47277	-0.87845	0.0415086	-0.000710341	642.715	193.599	0.0691675	0.00113148
Dambach_a372	7.9308	49.6646	430	14	0.17592	8.47277	0.402294	0.0190093	-7.39496e-05	642.715	172.356	0.061578	0.000579852
Dambach_a373	7.9308	49.6646	430	14	-0.40973	8.47277	-1.17903	0.0557117	-0.00102915	642.715	232.73	0.0831479	0.00149983
Dambach_a374	7.9308	49.6646	430	14	-0.83301	8.47277	-0.297762	0.0140699	-0.000581343	642.715	198.456	0.0709028	0.00126974
Dambach_a375	13.9981	52.7277	140	25	-0.09242	8.55081	-0.0541116	0.00255689	-0.000207413	598.96	90.2377	0.0322394	0.000405718
Dambach_a376	14.0554	52.7344	120	21	0.02209	8.71797	-0.0226164	0.00106867	-0.000123238	569.19	-23.9571	0.0085592	6.58095e-05
Dambach_a377	14.0554	52.7344	120	21	0.417123	8.71797	0.275974	0.0130404	-0.00148126	569.19	82.209	0.029371	0.00595304
Dambach_a378	13.9841	52.7537	160	30	0.8691	8.50832	1.02624	0.048492	9.07241e-05	614.706	-171.257	0.0611853	-0.000276886
Dambach_a379	14.0114	52.7548	150	30	0.49111	8.65564	-0.785963	0.0371384	-0.00107466	588.544	-56.933	0.0203406	0.000476779
Dambach_a38	15.65	48.3833	190	35	0.8864	9.55263	-1.84249	0.0870616	-0.0016595	523.052	231.367	0.0826609	0.00195499
Dambach_a380	13.9802	52.7579	160	30	0.13316	8.51299	-0.686562	0.0324415	-0.000160941	614.856	145.376	0.0519388	0.000245089
Dambach_a381	13.9802	52.7579	160	30	0.60563	8.51299	-0.694661	0.0328242	-0.000290364	614.856	-78.2164	0.0279445	4.86247e-05
Dambach_a382	13.9671	52.887	10	26	-0.357	8.74255	-1.29024	0.0609666	-0.00176817	573.404	117.705	0.0420527	0.00164524
Dambach_a383	13.9671	52.887	10	26	0.02106	8.74255	-0.305046	0.0144141	-0.000202853	573.404	-8.66172	0.00309459	0.000140004
Dambach_a384	13.9182	52.8911	100	26	0.48203	8.65793	-0.190601	0.0090063	-0.000198601	587.544	-41.9146	0.0149749	0.000155949
Dambach_a385	14.0237	52.8996	90	18	-0.3854	8.64143	0.70473	0.0333	6.32706e-05	570.097	13.5118	0.00482739	0.000212327
Dambach_a386	14.0237	52.8996	90	18	-0.210745	8.64143	0.224596	0.0106126	-0.000105845	570.097	71.8849	0.0256825	0.000340016
Dambach_a387	14.0269	52.9078	95	26	-0.49187	8.69059	1.75979	0.0831538	0.000420071	561.239	-25.0525	0.00895056	0.000183388
Dambach_a388	13.9255	52.909	100	34	-0.7722	8.68944	0.128016	0.00604903	-0.000133818	577.595	39.657	0.0141683	0.000337836
Dambach_a389	14.0164	52.9129	90	18	-0.21622	8.7833	1.15375	0.0545172	0.000151207	552.482	-71.5421	0.02556	0.000100715
Dambach_a39	15.65	48.3833	190	35	0.716	9.55263	-2.38514	0.112703	-0.00257902	523.052	384.345	0.137316	0.00315793
Dambach_a390	14.0216	52.913	90	18	0.357787	8.75553	-0.735847	0.0347703	-0.00810341	553.486	90.3187	0.0322683	0.0133534
Dambach_a391	14.0125	52.9156	90	18	1.08297	8.81657	2.02757	0.095807	0.00891128	548.652	-127.674	0.0456143	-0.000749557
Dambach_a392	13.6515	52.923	70	14	0.45421	8.52659	1.74669	0.0825348	0.000342578	611.89	-147.015	0.0525243	-7.60989e-05
Dambach_a393	13.6518	52.9295	70	14	0.4126	8.47225	-0.963441	0.0455246	-0.00054477	616.157	47.0673	0.0168158	0.000391034
Dambach_a394	13.6558	52.9392	80	14	-0.11153	8.47632	1.9701	0.0930914	0.000565608	608.568	-91.2393	0.0325972	-0.000106717
Dambach_a395	13.6538	52.9461	80	14	0.40822	8.47019	-0.577141	0.0272711	-0.000219344	603.951	-16.6963	0.00596512	0.000109861
Dambach_a396	13.6539	52.9518	80	14	0.43233	8.4645	-0.693225	0.0327564	-0.000512449	601.93	28.1467	0.010056	0.000413828
Dambach_a397	13.6539	52.9518	80	14	0.4858	8.4645	-0.633571	0.0299376	-0.000256674	601.93	-19.4106	0.00693486	0.000134263
Dambach_a398	13.6445	52.9675	75	14	-0.0601	8.42007	-0.636558	0.0300787	-0.000267447	597.04	-24.9978	0.00893101	0.00014541
Dambach_a399	12.854	52.9722	50	20	1.17315	8.57419	-0.597466	0.0282315	-0.000415346	549.341	28.7848	0.010284	0.000476815
Dambach_a4	15.45	48.3167	520	18	0.130547	8.33843	-0.460987	0.0217826	-0.000207862	667.428	138.427	0.0494561	0.000315828
Dambach_a40	14.7833	48.45	840	14	0.24501	6.70055	-0.0906023	0.00428115	-0.000107943	873.588	333.219	0.11905	0.000602718
Dambach_a400	12.8915	52.9894	50	14	1.41859	8.48518	-0.780532	0.0368818	-0.0017798	545.487	-115.122	0.0411299	0.00121544
Dambach_a401	13.6127	52.9927	75	18	-0.01609	8.39019	-1.87972	0.0888208	-0.00061475	591.146	159.743	0.0570717	0.000621296
Dambach_a402	12.8514	52.9951	60	14	-0.00617	8.49741	0.754958	0.0356734	-0.00114894	555.668	-290.662	0.103845	0.000112541
Dambach_a403	12.8514	52.9951	60	14	-0.29189	8.49741	-0.458908	0.0216844	-0.00251726	555.668	-208.143	0.0743637	0.000710971
Dambach_a404	12.8439	53.0025	65	17	0.64572	8.49103	0.0414585	0.001959	-0.000194277	554.154	-135.704	0.0484832	-2.57236e-05
Dambach_a405	13.0833	53.1167	80	18	0.21596	8.21847	-1.38172	0.0652892	-0.000332183	568.278	116.924	0.0417737	0.000300466
Dambach_a406	13.0167	53.1333	65	18	-0.723672	8.27586	-1.00322	0.0474043	-0.00055663	570	218.274	0.0779832	0.00120722
Dambach_a407	13.0167	53.1333	66	18	0.03142	8.27586	0.0919762	0.00434607	-0.000109398	570	29.4459	0.0105202	0.000413149
Dambach_a408	13	53.15	65	18	0.25788	8.38021	-0.141768	0.00669884	-0.000157917	569.75	106.295	0.0379762	0.000402646
Dambach_a409	13.0833	53.15	70	18	0.25753	8.18863	-0.4117	0.0194537	-0.000249302	570.748	41.5311	0.0148379	0.000386854
Dambach_a41	14.7833	48.45	840	14	0.88133	6.70055	0.196839	0.00930106	-1.59712e-05	873.588	188.694	0.0674151	0.000370134
Dambach_a410	13.0833	53.15	70	18	0.34154	8.18863	0.349582	0.0165185	-0.000118792	570.748	69.0942	0.0246854	0.000446018
Dambach_a411	13.0833	53.15	70	18	0.47187	8.18863	0.0344634	0.00162847	-5.54693e-05	570.748	70.1818	0.025074	0.000210648
Dambach_a412	13.0833	53.15	70	18	-0.393622	8.18863	0.735043	0.0347324	-3.65259e-05	570.748	5.75306	0.00205541	0.000478845
Dambach_a413	13.0833	53.15	70	18	-0.547232	8.18863	1.13628	0.0536917	0.000142701	570.748	12.8354	0.00458573	0.00035277
Dambach_a414	13.1	53.15	90	26	-0.20771	8.13854	0.731014	0.034542	5.65136e-05	574	-39.1523	0.013988	0.000163595
Dambach_a415	13.1	53.15	90	26	0.11374	8.13854	0.660438	0.0312071	-2.68865e-05	574	-70.6642	0.0252463	0.000258844
Dambach_a416	13.1	53.15	90	26	0.07719	8.13854	-0.431509	0.0203897	-0.000199877	574	31.0073	0.011078	0.000272813
Dambach_a417	13.1	53.15	90	26	-0.20886	8.13854	0.517809	0.0244676	3.7849e-05	574	-17.06	0.00609506	0.000232906
Dambach_a418	13.1	53.15	90	26	0.19021	8.13854	-0.130001	0.00614283	-0.000286442	574	93.6934	0.033474	0.000637445
Dambach_a419	13.0833	53.1667	50	18	0.618593	8.23553	-0.472971	0.0223489	-0.00171483	567.746	270.299	0.0965703	0.00499609
Dambach_a42	14.7833	48.45	840	14	0.79755	6.70055	-0.796227	0.0376234	-0.000456125	873.588	230.145	0.0822244	0.000809578
Dambach_a420	13.0833	53.1667	50	18	0.10107	8.23553	0.39738	0.0187771	1.44592e-05	567.746	28.8964	0.0103239	0.000103752
Dambach_a421	13.0833	53.1667	50	18	-0.509329	8.23553	-1.19874	0.056643	-0.00213154	567.746	175.385	0.0626601	0.00350162
Dambach_a43	14.7833	48.45	840	14	0.88161	6.70055	0.00424507	0.000200589	-2.22846e-05	873.588	150.863	0.0538991	0.000427297
Dambach_a435	13.426	54.3722	50	36	0.0296	8.17382	-1.33819	0.0632323	-0.00160988	602.286	120.908	0.043197	0.00227975
Dambach_a436	13.4374	54.3741	50	51	-0.4627	8.16343	1.55811	0.073624	0.000559938	602.842	5.96523	0.00213121	0.00100431
Dambach_a437	13.4438	54.38	50	51	0.7775	8.18221	0.0375636	0.00177496	-0.000273349	597.176	25.4978	0.00910965	0.00056181
Dambach_a438	13.4452	54.3807	50	51	-0.135	8.1928	0.631242	0.0298275	0.00011194	595.832	12.5244	0.00447462	0.000140837
Dambach_a439	13.4341	54.3851	50	51	-0.1236	8.196	1.08887	0.0514514	0.000146482	597.579	-71.7821	0.0256457	0.00012183
Dambach_a44	14.7833	48.45	850	14	0.61077	6.70055	-0.92438	0.0436789	-0.000325803	873.588	149.318	0.0533471	0.000447305
Dambach_a440	13.5545	54.4768	5	42	1.1243	8.19382	-0.381745	0.0180383	-0.000273873	567.341	-43.0348	0.0153751	0.000223116
Dambach_a441	13.5602	54.4771	5	42	0.6271	8.18962	-1.63383	0.077202	-0.0013637	568.23	166.635	0.059534	0.00155092
Dambach_a442	13.5636	54.4771	5	42	-0.7531	8.19179	-0.768111	0.0362949	-0.000416906	568.555	134.266	0.0479695	0.000833158
Dambach_a443	13.6326	54.5679	150	18	0.41591	7.83528	0.825149	0.0389901	0.000224495	619.067	81.3165	0.0290521	0.00094795
Dambach_a444	13.6496	54.5681	140	18	0.46836	7.86321	0.484251	0.0228819	-6.43102e-05	610.486	132.905	0.0474832	0.00103037
Dambach_a445	13.6589	54.5681	100	18	-0.176795	7.92049	0.486973	0.0230105	7.7021e-06	602.037	262.039	0.0936192	0.00179565
Dambach_a45	14.7833	48.45	850	14	0.51955	6.70055	-0.0036952	0.000174606	-6.82548e-05	873.588	39.2554	0.0140249	0.000137085
Dambach_a46	14.7833	48.45	850	14	0.82597	6.70055	0.279518	0.0132078	1.28053e-05	873.588	31.6582	0.0113106	6.75601e-05
Dambach_a47	14.7833	48.45	850	14	0.70495	6.70055	-0.757018	0.0357707	-0.000318007	873.588	187.52	0.0669956	0.000503039
Dambach_a48	14.7833	48.45	860	14	0.57953	6.70055	-0.537508	0.0253984	-0.000190946	873.588	174.588	0.0623754	0.000383353
Dambach_a49	14.7833	48.45	860	14	0.50888	6.70055	-0.738402	0.0348911	-0.000306241	873.588	336.15	0.120097	0.000813151
Dambach_a5	15.45	48.3167	520	18	0.44698	8.33843	0.166543	0.00786951	-0.000189906	667.428	128.357	0.0458584	0.000457308
Dambach_a50	14.7833	48.45	860	14	0.92976	6.70055	-0.209887	0.00991761	-0.000130605	873.588	222.445	0.0794734	0.000473385
Dambach_a51	14.7833	48.45	860	14	0.58984	6.70055	-0.267183	0.012625	-0.000193828	873.588	204.281	0.0729839	0.000540195
Dambach_a52	14.7833	48.45	860	14	0.74001	6.70055	-0.84137	0.0397565	-0.000257997	873.588	230.886	0.0824891	0.000488391
Dambach_a53	14.7833	48.45	850	14	0.37439	6.70055	-0.0927879	0.00438443	-0.00010989	873.588	187.866	0.0671193	0.000420866
Dambach_a54	14.7833	48.45	850	14	0.87397	6.70055	-0.257516	0.0121682	-0.000196333	873.588	126.373	0.0451495	0.000502682
Dambach_a55	14.7833	48.45	850	14	0.84672	6.70055	-0.30649	0.0144823	-0.000331663	873.588	180.016	0.0643147	0.000853523
Dambach_a56	14.7833	48.45	850	14	0.5549	6.70055	-0.855029	0.0404019	-0.000715114	873.588	168.693	0.0602693	0.00105645
Dambach_a57	14.8167	48.45	900	14	0.83808	6.11342	0.0735295	0.00347443	3.39601e-05	954.012	69.7936	0.0249353	9.17117e-05
Dambach_a58	14.8167	48.45	900	14	0.74822	6.11342	0.277739	0.0131238	7.7777e-05	954.012	49.0098	0.0175098	4.21224e-05
Dambach_a59	14.8167	48.45	900	14	0.73826	6.11342	0.205596	0.00971485	3.90303e-05	954.012	255.505	0.0912848	0.000309755
Dambach_a6	15.45	48.3167	520	18	0.141441	8.33843	-0.349722	0.0165251	-0.000207012	667.428	197.684	0.070627	0.000453735
Dambach_a60	14.8167	48.45	900	14	0.60523	6.11342	0.131577	0.00621729	2.48074e-05	954.012	287.725	0.102796	0.000452664
Dambach_a61	14.8167	48.45	890	14	-0.31499	6.11342	-0.353752	0.0167155	-8.16517e-05	954.012	302.973	0.108244	0.000489105
Dambach_a62	14.8167	48.45	890	14	0.4708	6.11342	0.542058	0.0256134	0.000126021	954.012	-25.0121	0.00893612	-6.68099e-05
Dambach_a63	14.8167	48.45	890	14	-2.1564	6.11342	-2.60324	0.123009	-0.0071242	954.012	-210.804	0.0753144	-0.0136664
Dambach_a64	14.8167	48.45	890	14	0.78755	6.11342	0.876583	0.0414204	0.000535178	954.012	-15.9793	0.00570896	-8.23512e-05
Dambach_a65	15.0333	48.45	970	14	0.21192	6.37573	0.14999	0.00708735	-3.67622e-05	869.296	189.667	0.0677627	0.000526262
Dambach_a66	15.0333	48.45	970	14	0.52501	6.37573	0.188307	0.00889791	6.94606e-06	869.296	234.09	0.0836338	0.000423367
Dambach_a67	15.0333	48.45	970	14	0.6321	6.37573	0.657587	0.0310724	0.000101876	869.296	289.998	0.103608	0.000385854
Dambach_a68	15.0333	48.45	970	14	0.04186	6.37573	-0.316377	0.0149495	-0.000117044	869.296	331.363	0.118387	0.000780282
Dambach_a69	15.0333	48.45	940	14	0.29029	6.37573	0.346145	0.0163561	6.00575e-05	869.296	233.753	0.0835134	0.000408719
Dambach_a7	15.45	48.3167	520	18	0.241459	8.33843	-0.670337	0.0316749	-0.000207957	667.428	273.915	0.0978622	0.000419437
Dambach_a70	15.0333	48.45	940	14	0.044705	6.37573	-0.336174	0.0158849	-0.00070245	869.296	348.942	0.124667	0.00246839
Dambach_a71	15.0333	48.45	940	14	-0.06146	6.37573	-0.45326	0.0214175	-0.00104139	869.296	260.625	0.093114	0.00511149
Dambach_a72	15.0333	48.45	940	14	0.44481	6.37573	0.761255	0.0359709	0.000219722	869.296	104.088	0.0371877	0.000420152
Dambach_a73	15.0333	48.45	940	14	0.7715	6.37573	0.677686	0.0320221	0.00016784	869.296	173.203	0.0618806	0.00110504
Dambach_a74	15.0333	48.45	950	14	0.69976	6.37573	-0.0292184	0.00138063	-0.000295836	869.296	215.339	0.0769346	0.00156557
Dambach_a75	15.0333	48.45	950	14	0.36951	6.37573	0.264491	0.0124978	-0.000616073	869.296	56.7424	0.0202725	0.00185567
Dambach_a76	15.0333	48.45	950	14	0.10159	6.37573	-0.204695	0.00967228	1.1813e-06	869.296	180.584	0.0645176	0.000441945
Dambach_a77	15.0333	48.45	950	14	0.43751	6.37573	0.801737	0.0378838	0.000283844	869.296	174.044	0.062181	0.000385854
Dambach_a78	15.0333	48.45	950	14	0.56119	6.37573	0.838675	0.0396292	0.000129282	869.296	91.8193	0.0328045	0.000140122
Dambach_a79	15.0333	48.45	950	14	0.07179	6.37573	0.257953	0.0121888	5.18828e-05	869.296	188.234	0.0672507	0.00038764
Dambach_a8	15.45	48.3167	511	18	-0.03787	8.33843	0.764442	0.0361215	5.22609e-05	667.428	51.0064	0.0182232	0.000245374
Dambach_a80	15.0333	48.45	1000	14	0.87585	6.37573	-0.0548128	0.00259002	-6.60868e-05	869.296	197.073	0.0704087	0.0004741
Dambach_a81	15.0333	48.45	1000	14	0.23868	6.37573	0.200936	0.00949466	2.1925e-05	869.296	280.161	0.100094	0.000517687
Dambach_a82	15.0333	48.45	1000	14	0.10584	6.37573	0.114798	0.00542445	5.53795e-05	869.296	156.885	0.0560506	0.000400145
Dambach_a83	15.0333	48.45	1000	14	0.61635	6.37573	-0.74436	0.0351726	-0.000242073	869.296	277.4	0.0991073	0.000827085
Dambach_a84	15.0333	48.45	1000	14	0.28361	6.37573	-0.0391066	0.00184787	-1.60988e-05	869.296	328.44	0.117342	0.00064559
Dambach_a85	15.1667	48.45	816	22	0.65086	6.16362	-0.259123	0.0122441	-8.73219e-05	876.992	159.83	0.0571028	0.000304753
Dambach_a86	15.1667	48.45	816	22	0.36943	6.16362	0.811711	0.0383551	0.000289183	876.992	275.797	0.0985345	0.000663097
Dambach_a87	15.1667	48.45	816	22	0.40891	6.16362	0.230925	0.0109117	5.17883e-05	876.992	79.7904	0.0285069	0.00010661
Dambach_a88	15.1667	48.45	816	22	0.10715	6.16362	0.668186	0.0315732	0.000132779	876.992	30.7774	0.0109959	6.47377e-05
Dambach_a89	15.1667	48.45	770	22	0.24472	6.16362	0.535731	0.0253144	0.000301421	876.992	-137.31	0.049057	-0.000315828
Dambach_a9	15.45	48.3167	511	18	0.559314	8.33843	-2.28559	0.107999	-0.00117374	667.428	350.483	0.125218	0.00150412
Dambach_a90	15.1667	48.45	770	22	0.56633	6.16362	1.83635	0.0867715	0.000661057	876.992	-270.793	0.0967468	-0.000760632
Dambach_a91	15.1667	48.45	770	22	0.96148	6.16362	0.266577	0.0125963	-3.92193e-06	876.992	359.007	0.128263	0.000760989
Dambach_a92	15.1667	48.45	770	22	0.08403	6.16362	0.911925	0.0430904	0.00148107	876.992	163.018	0.0582418	0.000956417
Dambach_a93	15.1667	48.45	770	22	1.2791	6.16362	1.42154	0.0671708	0.00189576	876.992	50.8759	0.0181765	0.000153877
Dambach_a94	15.1667	48.45	770	22	0.71822	6.16362	1.34881	0.0637342	0.000348721	876.992	136.277	0.048688	0.000264024
Dambach_a95	15.1667	48.45	770	22	0.97801	6.16362	1.06725	0.0504298	0.000317062	876.992	76.8462	0.027455	0.000100786
Dambach_a96	15.1667	48.45	770	22	0.49784	6.16362	0.164426	0.00776948	-0.000193781	876.992	73.7761	0.0263581	0.000759024
Dambach_a97	15.1667	48.45	770	22	0.5556	6.16362	0.113612	0.00536841	-2.47601e-05	876.992	119.498	0.0426933	0.00045052
Dambach_a98	15.1667	48.45	770	22	0.28809	6.16362	-0.0311417	0.00147151	-0.000106431	876.992	170.214	0.0608127	0.000509113
Dambach_a99	8.4856	48.4956	670	18	0.862931	7.24623	-1.06018	0.0500958	-0.00114964	1407.92	-185.391	0.066235	-0.00152555
EPDcoretop_E1000	19.4467	53.3311	71	14	1.49099	7.69662	0.352059	0.0166355	0.00159107	582.28	-62.2715	0.0222479	0.00295403
EPDcoretop_E1001	13.6197	50.6911	760	26	1.28351	5.12802	-1.47666	0.0697753	-0.00452628	872.419	513.573	0.183485	0.0127121
EPDcoretop_E1007	18.3583	53.6389	95	18	0.42696	7.57535	-0.944156	0.0446134	-0.000382364	589.083	80.2367	0.0286663	0.000451628
EPDcoretop_E1008	17.5986	52.5444	103	52	2.0486	8.58912	0.555146	0.0262318	0.00117379	516.5	33.9528	0.0121304	0.00443807
EPDcoretop_E101	5.12917	49.7439	415	14	-0.27741	8.44403	-5.11848	0.241859	-0.0532343	1019.5	230.215	0.0822494	0.0204202
EPDcoretop_E1024	8.06667	47.9333	986	22	0.54551	5.69166	-0.000388783	1.83708e-05	1.17995e-05	1667.5	-490.929	0.175395	-0.0025377
EPDcoretop_E1026	8.91667	47.75	407	33	-0.2903	9.30313	-0.887155	0.04192	-0.000695457	851	-54.5338	0.0194834	-0.000176171
EPDcoretop_E1027	9.01667	47.7	385	18	0.57269	9.53958	-1.02264	0.0483219	-0.00146363	869	-25.0773	0.00895942	-0.00014323
EPDcoretop_E1028	8.2	47.8	1000	26	-0.06841	5.73333	1.51354	0.071518	0.00525349	1606.5	-455.02	0.162566	-0.0173566
EPDcoretop_E1031	8.83333	47.6167	434	22	0.0732934	9.07083	-1.53014	0.0723024	-0.00105089	928	-11.5698	0.00413357	-3.76207e-05
EPDcoretop_E1037	14.4528	52.15	52	21	0.68169	9.0559	-0.637531	0.0301247	-0.00022785	547	10.4261	0.00372495	0.000138479
EPDcoretop_E1043	14.0258	49.3764	460	30	0.6041	7.77361	-1.53121	0.0723529	-0.0022407	723.867	373.723	0.133521	0.00388748
EPDcoretop_E1055	7.97631	46.5972	1850	26	-0.09469	3.01355	2.34039	0.110588	0.0014204	1192.48	114.673	0.0409695	-0.000170776
EPDcoretop_E1056	8.02455	46.3886	2017	8	0.5233	1.93356	1.86506	0.0881281	0.00119075	1103	-154.491	0.0551953	-0.000566991
EPDcoretop_E1059	8.02455	46.3886	2017	8	0.3097	1.93356	1.90432	0.0899832	0.00148655	1103	-34.3172	0.0122606	-0.000339516
EPDcoretop_E1061	8.02146	46.6694	2265	18	-0.677951	0.18134	0.681692	0.0322114	0.00898788	1309.74	46.2911	0.0165385	-0.00204263
EPDcoretop_E1062	8.25688	47.2	463	14	-0.9466	9.14625	-1.04638	0.0494437	-0.00112366	1244.83	-376.869	0.134645	-0.00305182
EPDcoretop_E1063	6.95	48.05	945	21	0.26204	5.775	2.96399	0.140055	0.0063247	1420.75	-125.826	0.0449541	-0.00792644
EPDcoretop_E1064	7.9833	46.3847	2330	8	0.2986	0.232872	5.37375	0.253921	0.00277323	1147.63	-65.3582	0.0233507	-0.000507219
EPDcoretop_E1065	7.97159	46.3835	2290	8	-0.8813	0.00266246	1.37634	0.065035	0.0154703	1149.17	-79.4106	0.0283712	-0.0112689
EPDcoretop_E1066	8.89332	45.8514	325	35	0.51705	11.298	-2.59372	0.122559	-0.00880307	1382.38	-522.237	0.186581	-0.0168997
EPDcoretop_E1072	7.07246	46.3262	1780	26	0.57197	3.10473	2.76601	0.1307	0.00106506	1545.57	-285.959	0.102165	-0.00136228
EPDcoretop_E1079	10.2014	46.2814	1730	18	0.2871	0.367681	3.57235	0.168801	0.0036696	611.178	409.771	0.1464	0.00277279
EPDcoretop_E1084	7.04902	47.2392	1005	30	0.0223	6.17184	0.977486	0.0461883	0.000205878	1290.49	-140.722	0.050276	-0.000559488
EPDcoretop_E1089	9.225	47.1014	1320	26	0.48952	7.38822	-2.02773	0.0958146	-0.00121296	1397.66	-42.5925	0.0152171	-0.00129179
EPDcoretop_E1090	8.82622	45.8963	452	14	-2.8399	10.3528	-2.52811	0.119459	-0.00323157	1361.38	-404.163	0.144396	-0.00422939
EPDcoretop_E1091	7.54611	46.8296	603	18	-0.67575	8.87527	-0.512666	0.0242246	-0.000780653	1065.75	-80.7046	0.0288335	-0.00206785
EPDcoretop_E1092	8.11243	46.2106	1635	20	-0.32719	3.79677	0.387743	0.0183217	0.00128408	960.518	-3.44491	0.00123077	0.00118725
EPDcoretop_E1093	8.95414	45.9091	990	22	-1.75794	9.42058	-0.0488649	0.00230897	-0.0277408	1284.83	-387.308	0.138374	-0.0663797
EPDcoretop_E1095	7.84501	46.1963	1710	35	1.0636	3.93019	-1.50302	0.0710209	-0.000633179	783.4	169.743	0.0606444	0.00143731
EPDcoretop_E1097	7.79109	46.0114	2334	39	1.6805	-0.522257	1.6327	0.0771486	0.0282658	1042.39	-161.198	0.0575915	-0.00748556
EPDcoretop_E1098	8.03587	46.6729	2339	18	-0.77492	0.196755	6.56905	0.310402	0.00385294	1307.73	-283.652	0.101341	-0.0016263
EPDcoretop_E1100	7.49583	46.4736	1260	14	1.1102	1.74859	4.79719	0.226677	0.00498179	1392.67	-36.1353	0.0129101	-0.00186875
EPDcoretop_E1102	7.84318	46.282	1535	35	0.4021	4.91279	-2.08921	0.0987196	-0.00104049	727.083	344.009	0.122905	0.00311398
EPDcoretop_E1105	8.04056	46.4306	1510	18	0.26318	-2.02262	8.36448	0.39524	0.00524451	961.706	182.686	0.0652686	0.000320116
EPDcoretop_E1108	7.00463	46.3637	1891	26	0.75267	2.53327	3.30215	0.156034	0.00485988	1654.91	-389.408	0.139125	-0.00704719
EPDcoretop_E1109	10.3106	46.7836	1546	43	0.5351	3.88858	-0.802491	0.0379194	0.0340891	691.807	632.809	0.226085	0.0787681
EPDcoretop_E1121	8.02347	46.2524	2017	22	1.50481	1.77902	0.0668758	0.00316002	0.00223982	1017	71.7909	0.0256489	0.00320037
EPDcoretop_E1122	8.02347	46.2524	2017	22	0.35106	1.77902	-1.63646	0.0773262	-0.00476774	1017	210.998	0.0753837	0.0111315
EPDcoretop_E1138	8.26125	46.5471	2315	11	-0.37905	-0.423165	1.15763	0.0547005	0.018019	1236.46	27.0769	0.00967382	0.00032326
EPDcoretop_E1142	7.11528	46.2133	1670	18	0.43791	-0.409581	3.74048	0.176746	0.130895	1777.17	-280.943	0.100373	-0.116262
EPDcoretop_E1143	7.76194	45.9833	2757	22	-3.07497	-1.90466	2.25405	0.106509	0.0455548	872.979	-109.618	0.0391634	0.00219758
EPDcoretop_E1146	8.51721	46.444	1892	9	-1.96117	1.90101	0.0762289	0.00360198	0.00278928	1345.65	-167.768	0.0599388	-0.00753844
EPDcoretop_E1149	6.17215	46.5653	1040	18	-0.15843	6.38021	1.98935	0.094001	0.00631572	1411.87	-190.293	0.0679864	-0.00869743
EPDcoretop_E1151	7.44385	46.5769	1831	14	0.13024	3.0164	3.06678	0.144912	0.00122714	1345.38	-210.469	0.0751947	-0.000977853
EPDcoretop_E1153	7.84167	46.7942	1190	22	1.00012	5.78125	0.782306	0.0369656	0.00036559	1301.2	-144.26	0.0515401	-0.00135335
EPDcoretop_E1155	7.97647	46.68	1935	18	-0.85454	2.1064	4.13319	0.195302	0.00343381	1290.07	-139.024	0.0496694	-0.00146696
EPDcoretop_E1157	7.84756	46.7435	1450	22	-0.663345	5.01026	1.56765	0.0740748	0.00408636	1257.72	-2.49719	0.000892176	-0.00132206
EPDcoretop_E1158	7.70681	45.9908	2552	18	-1.46837	-0.725353	2.89518	0.136803	0.0251608	1043.61	-156.643	0.0559642	-0.00803076
EPDcoretop_E1159	7.28472	46.6703	1046	22	0.33736	6.23426	0.909547	0.042978	0.00229518	1298.2	-70.6879	0.0252548	-0.00430152
EPDcoretop_E1160	10.4798	46.8697	1721	28	0.72122	3.07125	0.0216364	0.00102237	0.000843425	699.288	497.198	0.177635	0.00295571
EPDcoretop_E1161	8.01139	46.2303	1885	22	1.8204	2.50214	0.551006	0.0260362	0.00129589	943.942	118.615	0.0423778	0.00078707
EPDcoretop_E1166	7.86274	46.7607	1470	22	-0.08495	4.6985	1.33025	0.0628572	0.000312337	1267.51	41.4049	0.0147928	-0.000131548
EPDcoretop_E1167	10.434	46.5425	2490	18	-0.34854	-1.51163	5.37041	0.253763	0.00565703	664.666	313.781	0.112105	0.00261166
EPDcoretop_E1169	7.47875	46.3113	1500	38	-1.094	5.48473	-3.63348	0.17169	-0.0330033	1035.12	428	0.152912	0.0146535
EPDcoretop_E1170	7.40221	46.4274	1885	14	-0.4171	3.02695	0.0262168	0.0012388	0.0010896	1329.78	110.059	0.039321	-0.00158629
EPDcoretop_E1176	7.73389	46.8206	980	18	1.40646	7.17329	-0.521061	0.0246212	-0.000917164	1267.44	112.568	0.0402174	-0.000380852
EPDcoretop_E1178	11.7988	47.0242	1875	14	0.60546	0.834333	5.68409	0.268585	0.00671264	1148.44	258.974	0.0925242	0.000173991
EPDcoretop_E1179	11.0014	47.211	1880	31	0.3581	1.14847	3.92685	0.185552	0.0016921	1060.63	164.93	0.0589249	0.000159343
EPDcoretop_E118	13.7833	55.45	50	43	0.204	7.79896	0.0352453	0.00166542	-0.000222369	661.5	-3.42019	0.00122194	0.000402828
EPDcoretop_E1180	10.9764	47.2917	797	35	-1.0507	7.76736	-4.24614	0.200639	-0.00275291	1102	-84.724	0.0302695	-0.000556808
EPDcoretop_E1184	11.1903	47.3226	1177	46	0.3336	6.35583	-2.39371	0.113108	-0.000708782	1194.21	33.8841	0.0121058	-0.00017735
EPDcoretop_E1189	12.3583	47.4714	826	42	0.8274	7.44903	-1.56059	0.0737412	-0.00132637	1219.4	-186.503	0.0666323	-0.00165989
EPDcoretop_E1193	11.6783	46.7608	870	43	0.3201	8.24967	-6.88485	0.325324	-0.015244	801.22	71.7973	0.0256512	0.00306053
EPDcoretop_E1194	11.4944	46.6447	1780	18	0.64803	3.84713	0.707277	0.0334203	0.000349382	742.722	241.918	0.0864305	0.000674887
EPDcoretop_E1195	11.4589	46.64	2080	18	0.595345	2.15042	2.95749	0.139748	0.000899208	735.147	364.211	0.130122	0.000663454
EPDcoretop_E1196	11.4583	46.6661	2050	18	-1.59266	1.95056	1.69775	0.0802223	0.00317912	752.683	76.5699	0.0273563	0.00227618
EPDcoretop_E1197	11.4319	46.6664	2033	18	0.36193	1.80417	0.887828	0.0419518	0.00406935	729.756	175.806	0.0628106	0.00675744
EPDcoretop_E1198	11.1697	47.084	2155	14	-1.55371	-0.432598	4.65339	0.219883	0.00981569	1078.16	-26.9336	0.00962262	-0.000327225
EPDcoretop_E1199	11.1921	46.9942	2190	14	0.72491	-0.654001	5.78388	0.273301	0.00369464	982.803	285.351	0.101948	0.000710257
EPDcoretop_E1200	11.141	46.9965	2285	14	0.57609	-0.743307	5.08555	0.240303	0.0113726	993.389	162.753	0.0581471	0.00135335
EPDcoretop_E1201	11.8024	47.0244	1880	14	-0.18669	0.790128	-0.435934	0.0205988	0.00358185	1151.91	-107.752	0.0384968	-0.00388583
EPDcoretop_E1202	11.0239	46.8433	2267	14	-0.51909	-1.12359	2.43685	0.115146	0.020825	838.914	214.456	0.0766191	0.0173988
EPDcoretop_E1213	12.1389	47.2431	1590	18	0.8243	3.93221	0.512772	0.0242296	0.000367149	1154.05	141.55	0.0505719	2.42945e-05
EPDcoretop_E1214	10.8256	46.8292	2760	18	0.99165	-2.2705	2.83116	0.133778	0.032878	973.708	17.8507	0.00637756	0.00375355
EPDcoretop_E1216	6.99681	47.0186	435	46	-1.3027	9.46349	-0.312704	0.0147759	-0.00435386	942.981	-84.8672	0.0303207	-0.00433349
EPDcoretop_E122	15.1917	49.0417	645	14	0.99354	6.76562	0.283672	0.0134041	6.70035e-05	667.75	372.564	0.133107	0.00112684
EPDcoretop_E1227	7.33806	46.2335	640	50	-0.6334	9.59783	-2.63738	0.124622	-0.00575342	765.529	82.6533	0.0295297	-0.000121187
EPDcoretop_E1232	19.35	52.5833	64	22	1.73278	8.04687	-1.36219	0.0643664	-0.00936348	524.25	27.2455	0.00973405	0.00459552
EPDcoretop_E125	20.6667	52.55	78	30	-1.25807	7.99479	0.299591	0.0141563	0.000239427	484	-0.694927	0.000248278	0.00183306
EPDcoretop_E1257	23.5358	47.8175	730	14	1.65377	6.21084	1.7341	0.0819399	0.00345413	1028.12	-237.321	0.0847881	-0.00549199
EPDcoretop_E1258	23.5403	47.8139	790	14	-0.35307	5.82708	1.47046	0.0694824	0.00144639	1053.11	-135.855	0.0485372	-0.00166917
EPDcoretop_E1259	13.2667	47.7833	663	18	1.85207	6.19793	1.25808	0.059447	0.00126447	1395	-455.812	0.162849	-0.00756309
EPDcoretop_E1275	8.73694	53.615	10	30	1.98104	8.83528	-1.00901	0.0476779	-0.0135039	748.46	-0.21133	7.55023e-05	0.00146915
EPDcoretop_E1279	8.24917	48.4267	839	26	-0.38481	7.01597	0.939479	0.0443924	0.000694323	1746.93	-646.11	0.230837	-0.0131644
EPDcoretop_E1283	7.38667	45.065	353	46	-1.718	11.9077	-2.77105	0.130938	-0.00714074	806.91	207.117	0.0739971	0.00524761
EPDcoretop_E1299	12.8083	47.9653	1920	26	0.26301	8.54167	-3.98049	0.188087	-0.00656143	1284.83	28.0861	0.0100344	-0.00308744
EPDcoretop_E133	7.84306	46.2592	2061	18	0.02016	2.45779	1.36847	0.0646631	0.0930738	998.665	-86.5169	0.0309101	-0.0112697
EPDcoretop_E1395	22.06	45.18	1400	26	-1.15711	4.148	2.17807	0.102918	0.00205925	916.26	46.5408	0.0166277	-0.000781282
EPDcoretop_E1398	17.17	46.77	126	43	1.0221	10.2315	-0.652541	0.030834	-0.0194736	633.38	272.73	0.0974388	0.049788
EPDcoretop_E1403	11.85	53.43	43	54	0.3618	8.85021	-0.940173	0.0444252	-0.000332088	628.15	-16.3493	0.00584115	0.000130511
EPDcoretop_E1404	12.91	52.31	36	18	0.18095	9.09167	-3.10582	0.146757	-0.00252468	548.06	85.6058	0.0305846	0.00140426
EPDcoretop_E1406	10.46	51.76	825	14	1.10965	5.32796	0.575514	0.0271943	-0.000395642	1510.71	-501.348	0.179118	-0.0162334
EPDcoretop_E1407	10.46	51.76	825	14	0.88075	5.32796	-0.0473751	0.00223857	-0.000145324	1510.71	-360.606	0.128834	-0.00344446
EPDcoretop_E1410	9.51	51.73	300	22	1.16888	7.83442	0.00409305	0.000193405	-0.000672632	929.29	-420.072	0.15008	-0.0116346
EPDcoretop_E1411	10.31	51.68	228	26	0.79475	8.29763	-0.616962	0.0291528	-0.00608211	788.72	34.9308	0.0124798	0.00073398
EPDcoretop_E1412	10.18	51.91	180	50	0.6119	8.76658	-1.84634	0.0872435	-0.00267494	740.12	141.028	0.0503854	0.00125867
EPDcoretop_E1418	14.1	52.85	5	21	0.60679	9.01667	-0.503146	0.0237747	-0.000486224	527.5	110.904	0.0396229	0.000744555
EPDcoretop_E1421	14.2	52	49	18	-0.32864	9.17813	-0.790412	0.0373487	-0.00231172	545	26.4888	0.00946371	0.00150751
EPDcoretop_E1422	10.52	51.77	780	18	0.34816	4.89133	2.0401	0.0963991	0.00124179	1490.92	-548.054	0.195804	-0.0032108
EPDcoretop_E1426	11.88	50.14	725	18	0.89934	5.75667	-0.37763	0.0178438	-0.000198459	1091.22	219.423	0.0783937	0.000332978
EPDcoretop_E1429	11.86	50.03	778	22	1.58604	5.58671	-2.18238	0.103122	-0.00249397	1161.21	5.35642	0.0019137	-0.000600199
EPDcoretop_E1430	12.04	49.91	718	14	1.22011	5.70267	0.329554	0.0155721	0.000238671	1048.23	75.8405	0.0270957	-0.000165881
EPDcoretop_E1432	12.1	50.28	572	18	1.24702	6.44604	-1.77315	0.0837851	-0.00104144	773.05	480.457	0.171654	0.00192355
EPDcoretop_E1459	6.17	45.86	447	30	-4.3677	10.653	-2.86634	0.135441	-0.049542	981.8	298.431	0.106621	0.0384582
EPDcoretop_E1467	8.76	49.04	207	26	0.25293	9.68767	-1.59716	0.0754692	-0.00261871	824.43	-85.7116	0.0306224	-0.000132048
EPDcoretop_E1478	8.35	48.57	747	14	0.04015	6.5575	-0.0661955	0.00312788	-0.000133553	1922.05	-757.199	0.270526	-0.00858203
EPDcoretop_E1508	8.98	47.68	408	18	1.54796	9.46754	-0.990061	0.0467825	-0.00246047	876.93	-61.93	0.0221259	-0.000333013
EPDcoretop_E1509	16.12	50.59	696	22	-1.98614	5.75958	0.76841	0.036309	-0.0154089	643.01	15.9852	0.00571106	-0.0122519
EPDcoretop_E1510	15.71	50.74	1425	18	0.12246	2.49175	2.36412	0.11171	0.00713696	886.38	172.215	0.0615276	0.00420259
EPDcoretop_E1511	15.71	50.74	1425	18	-0.49281	2.49175	4.75739	0.224797	0.00634171	886.38	-175.462	0.0626877	-0.00141658
EPDcoretop_E1512	12.46	49.79	745	18	0.00266	5.85483	-0.193062	0.00912259	2.31063e-05	832.97	148.94	0.0532121	0.000279744
EPDcoretop_E1523	15.71	50.74	1425	18	1.06206	2.49175	5.10011	0.240991	0.00224542	886.38	-77.8659	0.0278193	-0.000213827
EPDcoretop_E1524	15.71	50.74	1425	18	3.11743	2.49175	4.23856	0.200281	0.029105	886.38	1.22663	0.000438241	-0.00609987
EPDcoretop_E1525	15.71	50.74	1425	18	0.10668	2.49175	4.61726	0.218175	0.00171194	886.38	32.5138	0.0116163	7.56345e-05
EPDcoretop_E1528	13.82	48.92	765	26	1.33171	6.14992	-1.22999	0.0581197	-0.000939845	1089.94	235.179	0.0840229	0.000777424
EPDcoretop_E1534	13.64	48.96	998	18	-0.118008	5.1125	0.0549651	0.00259722	0.000184449	1284.24	-217.403	0.077672	-0.000828514
EPDcoretop_E1538	13.82	48.91	754	26	1.22042	6.12229	-2.45704	0.1161	-0.00371024	1095.61	201.744	0.0720775	0.00132762
EPDcoretop_E1543	13.41	49.02	1077	18	0.41439	4.58838	2.42161	0.114426	0.000774935	1354.69	-337.58	0.120608	-0.00120079
EPDcoretop_E1545	13.74	48.9	804	30	0.8769	5.84312	-0.596166	0.0281701	-0.000268723	1167.65	-6.06061	0.00216529	-0.000889339
EPDcoretop_E1547	16.13	50.58	715	22	2.10945	5.64162	1.99463	0.0942505	0.0017781	656.81	1.20162	0.000429305	0.000383343
EPDcoretop_E1548	18.03	49.13	599	26	0.49222	7.32121	-2.09694	0.0990849	-0.00315219	776.55	246.698	0.0881383	0.00385747
EPDcoretop_E1549	16.1	50.65	677	18	0.90678	5.91875	0.668117	0.03157	0.000233048	633	433.325	0.154815	0.00145195
EPDcoretop_E1550	16.15	50.58	713	26	0.74001	5.77896	1.80631	0.085352	0.000424324	646.9	139.533	0.0498512	0.00033655
EPDcoretop_E1551	13.88	48.87	737	26	0.79219	6.16625	-1.51892	0.0717722	-0.000733353	1069.61	309.771	0.110673	0.000740982
EPDcoretop_E1552	16.13	50.6	583	26	0.88323	5.98458	0.716796	0.0338701	0.000209232	624.6	572.412	0.204507	0.00148089
EPDcoretop_E1578	8.3	48.67	830	14	0.89388	6.84604	0.270303	0.0127724	6.17113e-05	1946.4	-808.11	0.288715	-0.00545697
EPDcoretop_E1579	8.3	48.67	830	14	-0.2634	6.84604	0.0654768	0.00309392	0.00157005	1946.4	-736.017	0.262958	-0.0192362
EPDcoretop_E1580	15.76	50.66	1206	18	0.510727	3.58442	3.87246	0.182982	0.00206303	774.22	435.426	0.155566	0.00166274
EPDcoretop_E1581	18.63	49.52	615	14	2.8733	5.72283	-2.73897	0.129422	-0.0270396	983.61	476.505	0.170242	0.036456
EPDcoretop_E1583	13.33	49.15	870	14	0.455	5.49229	-1.06873	0.0504998	-0.000260832	1167.75	-68.5677	0.0244973	-0.000514079
EPDcoretop_E1586	14.27	50.89	460	18	0.01041	7.59767	-1.0275	0.0485516	-0.000748474	769.86	-7.86531	0.00281006	5.04111e-06
EPDcoretop_E1589	13.5	50.5	231	39	0.9186	8.67396	-3.08691	0.145863	-0.00161555	698.5	334.664	0.119566	0.00147303
EPDcoretop_E159	21.7	49.5333	495	26	0.10544	7.20624	0.712128	0.0336496	0.0106971	759.751	154.958	0.0553622	0.0137121
EPDcoretop_E1590	18.6722	49.4842	790	14	-0.33637	5.50127	0.395811	0.0187029	0.000212682	1022.24	62.245	0.0222384	0.000449913
EPDcoretop_E1591	12.44	49.39	481	22	1.98407	7.39379	-0.269126	0.0127168	-0.000249586	770.38	-135.577	0.0484379	-0.000302967
EPDcoretop_E1593	17.54	48.83	498	26	-0.70706	7.87262	-1.66723	0.0787802	-0.035137	727.68	194.512	0.0694937	0.0418496
EPDcoretop_E1595	15.96	50.2	237	48	1.3259	8.20208	-1.23236	0.0582316	-0.000805649	499.3	180.066	0.0643325	0.00146589
EPDcoretop_E1596	14.34	50.85	240	18	0.67134	7.86938	-1.07373	0.050736	-0.000372819	740.4	226.108	0.0807821	0.000553414
EPDcoretop_E1597	15.54	50.77	1336	18	0.255631	2.77733	2.92175	0.138059	0.00297027	857.79	244.017	0.0871804	0.00153949
EPDcoretop_E1598	13.87	48.78	1105	18	0.853846	5.09725	0.346797	0.0163869	0.000216179	1263.85	256.954	0.0918025	0.000380137
EPDcoretop_E1600	20.07	49.08	1513	43	0.2641	5.14608	1.39969	0.0661383	0.00642487	848.38	413.288	0.147656	0.019153
EPDcoretop_E1601	14.41	50.89	423	18	0.71898	7.36233	-1.27642	0.0603136	-0.00137504	758.57	260.513	0.093074	0.00140229
EPDcoretop_E1604	13.93	50.13	478	48	0.96	7.6335	-0.953504	0.0450551	-0.000398099	586.11	-41.113	0.0146885	0.000305646
EPDcoretop_E1610	17.89	48.89	460	18	-0.57434	7.79683	-0.944443	0.044627	-0.00383205	724.18	236.198	0.0843869	0.00654915
EPDcoretop_E1611	15.71	50.74	1425	18	0.44717	2.49175	3.46285	0.163627	0.00100458	886.38	35.5123	0.0126876	4.37301e-05
EPDcoretop_E1614	12.39	49.73	685	18	0.949	6.27	0.0973376	0.00459941	5.05125e-06	838.05	200.131	0.0715012	0.000333335
EPDcoretop_E1616	12.54	49.61	497	26	2.20787	6.99342	0.121815	0.00575602	0.000113547	712.76	83.6135	0.0298728	0.00154077
EPDcoretop_E1617	14.12	50.38	232	34	1.70156	8.64308	-1.22559	0.0579117	-0.00115673	554.82	271.989	0.0971741	0.00216042
EPDcoretop_E1730	6.77	45.89	1225	43	-0.8412	6.01908	-0.857433	0.0405155	-0.000836079	1271.06	97.0257	0.0346646	-0.000310148
EPDcoretop_E1733	12.86	48.95	870	18	0.317724	6.30229	-0.745654	0.0352337	-0.000198601	1111.6	63.0388	0.022522	-0.000120865
EPDcoretop_E1868	6.06	46.81	840	22	0.79342	7.65283	-0.506101	0.0239144	-0.00120432	1322.5	-320.8	0.114613	-0.00563275
EPDcoretop_E1890	5.75	46.56	525	18	-0.51118	9.65042	-1.3705	0.0647591	-0.0155219	1206.7	-206.731	0.0738592	-0.00307897
EPDcoretop_E1897	5.45	46.91	214	29	6.1135	10.944	-2.98641	0.141114	-0.124402	1019.6	-509.054	0.181871	-0.107817
EPDcoretop_E2	13.4167	55.8333	58	26	0.74984	7.41042	-0.362427	0.0171255	-0.000454849	754.249	29.1978	0.0104316	0.000287211
EPDcoretop_E2040	13.06	52.52	32	46	1.4284	9.12596	-1.42655	0.0674075	-0.0505901	543.84	57.0453	0.0203807	0.0414392
EPDcoretop_E207	7.63333	53.5833	5	18	1.21132	8.95312	-1.08818	0.0514188	-0.0518645	785.25	-201.01	0.0718152	-0.0148547
EPDcoretop_E208	13.8667	47.1667	1700	18	0.442844	3.02915	0.88451	0.041795	0.00814981	1592	-353.835	0.126415	-0.0168257
EPDcoretop_E2153	23.88	52.75	165	18	1.0336	6.81875	2.37872	0.1124	0.00234134	596.55	0.925533	0.000330667	0.00071422
EPDcoretop_E2164	14.24	50.07	362	54	0.886	8.17237	0.140538	0.00664072	0.00913535	500.7	655.105	0.234051	0.135044
EPDcoretop_E2168	22.81	45.54	480	29	-0.94695	8.75963	-0.871635	0.0411866	-0.00224405	691.07	127.073	0.0453996	0.00228297
EPDcoretop_E221	15.8667	56.1667	14	43	0.8817	7.48125	-0.189935	0.00897483	-0.000166895	551	172.151	0.0615047	0.000837803
EPDcoretop_E2220	8.93	47.77	407	41	-0.0977	9.27733	-1.54615	0.0730589	-0.000789111	848.02	114.001	0.0407294	0.000294392
EPDcoretop_E2234	23.88	52.75	165	18	-1.43884	6.81875	1.40328	0.066308	0.0176033	596.55	157.065	0.0561149	0.040304
EPDcoretop_E227	18.65	53.5333	31	30	-0.1123	7.97604	-2.86555	0.135403	-0.00207106	563.25	313.84	0.112126	0.00261237
EPDcoretop_E229	8.76389	53.6667	2	22	0.868567	8.87118	-3.22002	0.152153	-0.0124746	756.583	314.127	0.112229	0.00821225
EPDcoretop_E230	8.76389	53.6667	2	22	0.330858	8.87118	-1.67011	0.0789163	-0.00575531	756.583	89.5526	0.0319946	0.00364803
EPDcoretop_E2355	13.78	46.95	2070	18	-2.00116	0.57	4.4936	0.212332	0.00348626	1825.65	-733.183	0.261946	-0.00457523
EPDcoretop_E2357	9.75	46.45	2616	22	-2.95434	-2.51667	6.75996	0.319423	0.0186386	1077.75	-77.0568	0.0275302	-0.00239115
EPDcoretop_E2359	6.23	46.54	1370	14	-0.01515	5.16067	0.906768	0.0428467	0.000973961	1521.89	-239.232	0.0854709	-0.00380602
EPDcoretop_E2360	6.23	46.55	1300	14	0.18995	5.29375	-1.57214	0.074287	-0.0262764	1507.8	-468.093	0.167237	-0.0553479
EPDcoretop_E2361	6.23	46.55	1310	14	-1.08225	5.29375	1.24313	0.0587405	0.00854933	1507.8	-106.476	0.0380409	-0.00866828
EPDcoretop_E2362	8.08	47.09	596	14	0.3319	8.59308	-0.166556	0.00787013	-0.000924772	1334.05	-211.853	0.0756891	-0.00323331
EPDcoretop_E2395	22.66	47.11	300	26	5.22435	9.20371	0.122618	0.00579396	-0.0180269	659.54	-210.954	0.075368	-0.00315936
EPDcoretop_E2403	23.14	46.47	1220	14	0.50553	3.64567	2.42867	0.11476	0.00197089	899.93	424.876	0.151796	0.00163952
EPDcoretop_E2405	22.8	45.33	1840	14	-2.6328	1.05792	5.42828	0.256498	0.0202126	1028.1	98.9734	0.0353604	0.00473803
EPDcoretop_E242	13.9	47.1167	1680	18	0.49365	2.68229	-0.213109	0.0100699	0.00082299	1619.25	-268.852	0.0960533	-0.00292427
EPDcoretop_E243	17.3633	52.3194	100	22	0.549318	8.61771	-1.18159	0.0558327	-0.000890703	509.317	68.0122	0.0242989	0.00106864
EPDcoretop_E2494	20.42	48.34	315	18	-1.40121	8.78529	-2.27252	0.107381	-0.017394	521.31	285.738	0.102086	0.0155767
EPDcoretop_E2499	8.77	53.66	7	22	1.04071	8.85896	-2.32184	0.109712	-0.014143	759.83	276.002	0.0986078	0.00828335
EPDcoretop_E25	15.9667	49.7333	624	18	1.43434	6.42292	0.227228	0.010737	0.00016543	590.75	499.751	0.178547	0.0125681
EPDcoretop_E2500	8.78	53.66	6	22	0.70919	8.85525	-1.39612	0.0659697	-0.000580256	758.61	-44.9299	0.0160522	-6.5738e-06
EPDcoretop_E2505	8.77	53.66	5	22	-0.162197	8.85896	0.210829	0.00996212	0.000919763	759.83	-36.5499	0.0130583	-0.00456436
EPDcoretop_E2520	8.72	53.67	7	18	0.41126	8.86108	-2.57189	0.121527	-0.000905823	761.52	127.282	0.0454743	0.000342267
EPDcoretop_E2524	8.73	53.66	7	18	3.8203	8.87583	3.99865	0.188945	0.105573	753.16	-282.934	0.101084	-0.109494
EPDcoretop_E2580	8.76	48.99	227	26	-0.67804	9.59342	-3.28157	0.155061	-0.00544581	834.24	85.6864	0.0306134	0.00112312
EPDcoretop_E2582	12.85	42.48	369	26	-9.21943	13.5498	1.34662	0.0636307	0.000209799	670.45	51.9606	0.0185641	0.0353716
EPDcoretop_E2585	22.86	46.64	1033	17	0.25069	4.659	2.38914	0.112892	0.0526299	845.38	9.80448	0.00350287	0.00429645
EPDcoretop_E3	8.73333	53.7	2	18	-0.97128	8.90104	-0.597359	0.0282265	-0.00126409	757.75	-195.27	0.0697645	-0.00197464
EPDcoretop_E302	21.8869	49.3728	680	14	0.52817	5.92622	1.15725	0.0546825	0.000863297	881.917	-83.0254	0.0296627	-0.000356593
EPDcoretop_E305	14.9333	48.85	470	18	1.28444	7.48854	-1.44265	0.0681683	-0.0136639	653	536.47	0.191666	0.025565
EPDcoretop_E310	14.9333	48.95	450	14	0.72743	7.62083	-0.60592	0.028631	-0.000649622	631.5	896.667	0.320354	0.0048564
EPDcoretop_E311	14.9333	48.9417	460	14	-0.00524	7.60625	-2.279	0.107688	-0.00060152	633.25	343.527	0.122733	0.000806006
EPDcoretop_E344	13.7333	55.5	43	26	3.93516	7.7	1.46683	0.0693109	0.00212493	667.75	-84.8751	0.0303235	-0.000659488
EPDcoretop_E375	17.3903	52.5569	109	14	0.66358	8.47454	-0.183839	0.00868679	-0.000225156	513.889	4.63051	0.00165435	0.000337086
EPDcoretop_E403	15.5028	49.325	560	22	1.066	6.81979	-0.817994	0.038652	-0.000570381	607.667	625.101	0.223331	0.0058096
EPDcoretop_E407	6.12583	49.8472	360	42	-1.713	9.21903	-3.20974	0.151667	-0.0165151	811.733	56.7923	0.0202903	0.0101178
EPDcoretop_E447	14.8333	48.8333	425	14	0.56672	7.575	-1.25719	0.0594049	-0.000307139	673.75	331.082	0.118286	0.000583068
EPDcoretop_E504	10.2147	44.2986	1187	22	-1.05505	7.80334	1.01855	0.0481287	0.0018761	1707	170.42	0.0608863	-0.00276957
EPDcoretop_E510	15.4833	49.6889	520	26	2.25383	7.32674	-0.0616792	0.00291447	0.000964227	551.25	520.677	0.186023	0.007895
EPDcoretop_E536	19.8167	49.4833	656	18	1.06147	5.91875	-1.0632	0.0502385	-0.0012158	910.749	280.097	0.100071	0.00299858
EPDcoretop_E541	14.3	56.2833	813	18	0.62246	6.80625	1.17846	0.0556848	0.000332655	689.25	-39.097	0.0139683	5.83782e-05
EPDcoretop_E542	15.3708	49.2306	680	14	0.12372	6.57985	-1.31903	0.062327	-0.000396445	648.334	426.354	0.152324	0.00154592
EPDcoretop_E549	14.1167	49.25	369	34	2.71756	8.45	-0.3712	0.01754	-0.00190431	692	-83.5213	0.0298398	-0.00275117
EPDcoretop_E553	8.32556	47.0756	419	46	0.0073	9.59202	-2.00807	0.0948856	-0.00174691	1302.39	-117.521	0.041987	-0.00159879
EPDcoretop_E554	8.32556	47.0756	419	46	-0.4232	9.59202	-1.40327	0.0663075	-0.00225156	1302.39	-232.049	0.0829046	-0.00339837
EPDcoretop_E567	17.3606	52.55	109	22	1.39894	8.47896	-0.751389	0.0355047	-0.000660963	515.85	-2.10333	0.000751461	0.000688209
EPDcoretop_E568	17.3606	52.55	109	22	1.05896	8.47896	0.380363	0.017973	-0.000287057	515.85	-67.4535	0.0240992	0.000936553
EPDcoretop_E606	7	48.0319	1290	31	-0.2324	4.85693	2.66567	0.125959	0.00723288	1589	-398.383	0.142331	-0.0123445
EPDcoretop_E625	18.9833	52.9333	73	38	-0.1724	7.94792	1.32629	0.06267	0.000648299	547.5	7.00841	0.00250391	0.000531163
EPDcoretop_E637	17.1667	48.8333	175	51	0.2841	9.61771	-2.19447	0.103693	-0.0117691	647.75	187.383	0.0669467	0.0102158
EPDcoretop_E641	21.1	49.6333	465	14	1.76724	7.6573	-0.176143	0.00832313	-0.000393043	750.499	293.912	0.105007	0.00188604
EPDcoretop_E643	22.8333	49.1	670	26	-0.60746	5.3	2.15112	0.101645	0.0619029	1052	-461.412	0.16485	-0.115998
EPDcoretop_E647	21.6167	49.7	220	14	1.0376	8.01354	-0.773407	0.0365451	-0.00103931	690.25	65.9397	0.0235584	0.00144213
EPDcoretop_E654	17.735	46.8183	104	14	4.2264	10.6737	1.80691	0.0853804	0.00873314	574.6	-124.271	0.0443985	-0.00157521
EPDcoretop_E655	17.4008	46.7444	104	18	-0.04914	10.6694	-0.368092	0.0173931	-0.00222222	605.433	212.548	0.0759374	0.00225081
EPDcoretop_E656	18.1042	47.0017	104	18	-4.00018	10.6329	0.275171	0.0130024	-0.0303977	547.3	222.323	0.0794298	0.0594619
EPDcoretop_E663	13.0667	47.9333	500	32	1.4299	7.99271	-2.08247	0.0984012	-0.001221	1214.25	-161.53	0.0577101	-0.00109147
EPDcoretop_E669	13.9	47.1667	1750	18	0.32269	2.74477	1.64129	0.0775545	0.00122903	1638.25	-356.702	0.12744	-0.00228547
EPDcoretop_E670	3.94472	51.0178	4	39	0.4891	10.5476	-1.62917	0.0769818	-0.00432357	774.949	-173.435	0.0619635	-5.75208e-05
EPDcoretop_E684	16.25	50.1	450	47	0.8921	7.78646	-1.00917	0.0476854	-0.00060771	530.75	679.881	0.242902	0.00250591
EPDcoretop_E711	14.3306	49.8333	380	26	0.57008	8.40869	-2.1973	0.103827	-0.0117956	525.333	241.123	0.0861465	0.0150744
EPDcoretop_E712	14.3306	49.8333	380	26	0.543768	8.40869	-1.41821	0.0670135	-0.00757452	525.333	354.693	0.126722	0.0159422
EPDcoretop_E713	13.1	47.9833	505	18	1.13938	8.33854	-3.32443	0.157086	-0.00426356	1156.75	93.4306	0.0333801	-0.000180565
EPDcoretop_E715	11.025	46.8583	2150	14	-0.37597	-0.00733139	4.37799	0.206869	0.00260218	752.252	254.555	0.0909454	0.00108432
EPDcoretop_E726	13.75	50.75	860	30	0.5373	5.11667	0.481108	0.0227334	0.00107267	790.5	476.083	0.170091	0.00553343
EPDcoretop_E730	14.6667	53.9167	-9	30	0.24922	8.57222	-1.19059	0.0562579	-0.000816989	570.667	82.6207	0.0295181	0.000916903
EPDcoretop_E738	6.59417	44.9639	1850	24	-0.09609	1.67871	3.05237	0.144231	0.005709	1373.9	-438.383	0.156622	-0.00529977
EPDcoretop_E739	6.59417	44.9189	1800	30	1.33491	4.7797	-4.58744	0.216766	-0.00758491	1223.59	-257.644	0.092049	-0.00440802
EPDcoretop_E740	18.1667	54.7	40	30	0.16138	7.52604	-1.82858	0.0864043	-0.00204365	648.25	319.999	0.114327	0.00326618
EPDcoretop_E742	12.3	47.65	664	22	-0.732975	7.68333	-1.41527	0.0668745	-0.00232433	1284.5	-172.356	0.061578	-0.00545197
EPDcoretop_E743	12.3	47.65	664	22	0.04708	7.68333	-2.3759	0.112266	-0.00519915	1284.5	-139.657	0.0498955	-0.00365775
EPDcoretop_E746	8.87889	50.1167	425	54	0.4428	10.0319	-2.02176	0.0955325	-0.00104333	674.316	114.478	0.0408998	0.000556272
EPDcoretop_E749	8.86889	53.4389	17	18	-0.46429	8.84218	-1.97043	0.093107	-0.00740866	741.261	96.6259	0.0345217	0.00110676
EPDcoretop_E750	14.6667	53.8333	5	38	3.31025	8.58958	0.572593	0.0270562	0.000672823	569.5	-146.279	0.0522614	-0.00164881
EPDcoretop_E785	17.2167	50.0833	1380	14	0.96192	2.14686	3.13838	0.148295	0.00214052	923.001	229.588	0.0820254	0.000802076
EPDcoretop_E835	17.2167	50.05	1365	22	0.707035	2.28853	4.18029	0.197528	0.00165193	920.001	-89.84	0.0320973	-0.00022794
EPDcoretop_E878	24.1	48.9	8	22	-0.99937	7.02187	1.25753	0.059421	0.00651938	859.5	689.781	0.246439	0.0203252
EPDcoretop_E890	20.8333	50.85	240	26	-1.07424	7.55208	-0.74673	0.0352846	-0.00015116	618.5	338.569	0.120961	0.0038221
EPDcoretop_E900	13.7333	55.5	43	26	0.87328	7.7	1.02045	0.0482184	0.00026792	667.75	-78.7261	0.0281266	2.06503e-05
EPDcoretop_E903	6.42306	46.8236	1111	15	-1.01175	5.8326	0.536136	0.0253336	0.0148919	1442.64	-245.218	0.0876095	-0.0730192
EPDcoretop_E905	7.8075	45.8208	2320	14	-1.62114	-0.601595	4.28083	0.202278	0.010171	935.805	66.4374	0.0237362	0.00176221
EPDcoretop_E907	6.63333	44.9975	2248	9	0.2593	2.13328	2.38902	0.112886	0.017067	1363.7	-478.714	0.171031	-0.0131512
EPDcoretop_E921	7.83333	45.8169	1460	12	-0.48184	2.48555	-0.23967	0.0113249	0.0010386	966.595	109.026	0.0389519	0.00355346
EPDcoretop_E930	7.76111	45.6847	820	18	-2.13621	3.02415	1.0436	0.0493123	0.00525784	1011.55	-225.649	0.0806181	-0.00421117
EPDcoretop_E950	14.9	49.2167	415	22	0.83756	7.78542	-1.87052	0.0883861	-0.00109058	605.5	832.921	0.297579	0.00345875
EPDcoretop_E957	21.4181	53.7681	116	18	-0.38831	7.26574	1.16031	0.0548271	0.00110995	500.778	154.277	0.0551189	0.00232477
EPDcoretop_E959	6.27	49.6917	285	35	1.0747	8.98708	0.700993	0.0331234	-0.00028219	802.45	-253.268	0.0904856	-0.000837088
EPDcoretop_E978	12.3	47.65	664	22	1.17123	7.68333	-2.07568	0.0980803	-0.00117044	1284.5	-50.4735	0.0180328	-0.00121676
EPDcoretop_E980	7.54333	46.6458	989	30	0.6751	6.61038	-0.868934	0.041059	-0.00065482	1152	285.127	0.101868	0.00063916
EPDcoretop_E982	7.65417	45.8583	2304	14	-1.38059	0.439488	2.73549	0.129258	0.0089453	1181.49	-224.474	0.0801983	-0.00276814
EPDcoretop_E994	19.4713	54.1024	-2	42	8.1171	7.93944	-0.333124	0.0157408	-0.00349155	661.897	-80.1759	0.0286446	-0.000617652
EPDcoretop_E995	17.6331	52.6492	95	26	-1.1403	8.44405	-0.992937	0.0469184	-0.000468741	518.533	70.2158	0.0250861	0.00067453
EPDcoretop_E996	18.5528	54.0933	71	26	-0.43496	7.54243	0.256094	0.012101	-0.000137787	629.65	64.9427	0.0232022	0.00316411
Feurdean_a1	24.545	47.5739	1360	14	0.49533	3.11708	4.53144	0.21412	0.00483153	1043.14	-97.9432	0.0349924	-0.00160776
Feurdean_a2	23.9006	46.9667	239	26	-0.69643	8.80497	-0.620829	0.0293355	-0.00362585	616.134	-40.8357	0.0145895	0.00269794
Feurdean_a3	24.545	47.5739	1360	14	-1.17796	3.11708	4.18963	0.197969	0.00852948	1043.14	-198.947	0.0710782	-0.00390355
Feurdean_a5	22.7642	46.59	1224	18	-1.08875	3.70958	0.812505	0.0383926	0.0103904	916.266	43.1991	0.0154338	-0.00172498
Feurdean_a6	22.7324	46.5984	1290	18	-0.71624	3.52999	4.17589	0.19732	0.0037452	938.319	-64.2434	0.0229524	-0.000572707
Finsinger_a1	10.8956	42.9882	143	18	-12.205	14.6522	-3.58279	0.169294	-0.092703	639.407	541.933	0.193617	0.0942326
Finsinger_a10	11.9342	42.6003	305	4	-6.2081	14.2904	-2.93328	0.138604	-0.0292703	396.087	488.462	0.174514	0.0408512
Finsinger_a13	10.282	44.3822	1385	18	-4.18197	6.64172	1.98207	0.093657	0.00238009	1357.56	-470.055	0.167937	-0.00464489
Finsinger_a14	7.89945	45.4844	236	46	-6.8639	11.896	-0.565783	0.0267345	-0.00168345	802.425	-114.014	0.040734	-0.000977853
Finsinger_a15	7.91041	45.3245	226.5	34	-8.17238	12.0325	-0.519807	0.024562	-0.00562267	772.168	-291.188	0.104033	-0.00486712
Finsinger_a16	7.49087	45.1172	370	34	-4.64144	11.8651	-5.38615	0.254507	-0.108227	820.24	-109.396	0.0390841	0.0173974
Finsinger_a17	8.69268	45.7644	243	44	-5.9503	11.6119	-1.75459	0.0829081	-0.0055233	1175.8	-261.992	0.0936024	-0.00339444
Finsinger_a20	8.82627	45.8977	452	14	-0.5545	10.3439	-0.646326	0.0305403	-0.00176142	1360.5	-242.582	0.0866678	-0.0060947
Finsinger_a21	10.0499	44.3858	1339	14	-3.78996	6.47147	2.31393	0.109338	0.00317345	1381.51	-410.961	0.146825	-0.00494715
Finsinger_a22	8.82308	45.9169	442	24	-4.7881	10.4199	-2.59067	0.122415	-0.00468599	1369.99	-424.936	0.151818	-0.00614472
Finsinger_a25	10.5118	45.7815	370	18	-5.82723	10.6764	-1.27731	0.0603556	-0.00386333	821.129	10.2589	0.00366522	0.00167302
Finsinger_a26	9.40918	44.503	1043	18	-1.83033	8.21305	-1.58937	0.0751011	-0.00110712	1772.11	-588.944	0.210413	-0.00403825
Finsinger_a27	6.93645	45.0463	2400	22	-3.97254	0.590499	3.49795	0.165286	0.109315	1323.69	-775.007	0.276888	-0.10055
Finsinger_a3	7.79597	45.4625	573	22	-6.43684	10.6718	-0.848946	0.0401145	-0.00121225	807.983	135.019	0.0482385	0.00286997
Finsinger_a30	7.88836	45.4773	240	46	-8.1792	11.9053	-0.968967	0.0457858	-0.00276841	799.612	-22.284	0.00796145	0.00060947
Finsinger_a33	7.78984	45.4766	717	18	-7.25161	10.152	-1.91567	0.0905195	-0.00364645	816.446	17.3782	0.00620874	0.00191666
Finsinger_a35	7.99249	45.3399	259	18	-7.8516	11.8444	0.808411	0.0381991	-0.000820628	774.656	-425.439	0.151997	-0.022232
Finsinger_a36	9.13761	45.7828	396.6	40	-4.82016	11.176	0.233675	0.0110416	0.000609269	1289.06	-458.119	0.163673	-0.00991894
Finsinger_a37	8.66291	45.7962	266	31	-6.65736	11.5989	-1.04624	0.0494371	-0.00499606	1188.56	-641.857	0.229318	-0.0153116
Finsinger_a4	9.21469	45.7866	260	42	-1.84681	11.6391	-0.0472201	0.00223125	-0.00171298	1249.69	-173.615	0.0620278	-0.00431835
Finsinger_a41	10.2168	44.2986	1187	22	-6.62174	7.74988	1.81606	0.0858127	0.0174195	1695.91	-1026.45	0.366722	-0.102444
Finsinger_a44	8.08699	46.0074	2422	10	-4.4192	0.255963	4.82588	0.228033	0.0207909	960.915	21.7005	0.00775298	0.00320244
Finsinger_a45	8.12962	46.1296	2293	6	-5.0516	0.731277	4.61772	0.218197	0.022801	1003.54	-60.2652	0.0215311	-0.00305828
Finsinger_a46	8.33391	46.3282	2305	15	-5.75243	-0.161043	4.9701	0.234848	0.0285663	1091.2	-194.125	0.0693554	-0.00720082
Finsinger_a47	9.27367	45.8039	259	46	-3.56418	11.7011	-0.27998	0.0132297	-0.000518309	1231.14	-304.189	0.108678	-0.00566848
Finsinger_a51	10.2441	44.303	1288	18	-4.40863	7.35334	2.09896	0.0991803	0.00317109	1590.15	-495.294	0.176955	-0.00820189
Finsinger_a52	9.40425	44.4927	1200	18	-3.1683	7.00546	1.85102	0.0874647	0.03146	1529.58	-525.596	0.187781	-0.0913416
Finsinger_a54	9.26709	45.83	374	43	-3.50721	10.838	-0.643147	0.0303901	-0.00411368	1262.05	-234.948	0.0839403	-0.00536265
Finsinger_a57	10.7006	43.8249	13	46	-2.099	14.2621	-7.68805	0.363277	-0.0279255	908.919	120.036	0.0428855	0.00587427
Finsinger_a58	7.88421	45.486	271	46	-2.6708	11.8594	-1.84754	0.0873002	-0.0660913	801.005	179.403	0.0640957	0.0353774
Finsinger_a59	10.0075	44.4024	1507	14	-5.2508	6.05212	4.06941	0.192288	0.00818029	1295.93	-302.136	0.107945	-0.00386175
Finsinger_a6	7.38746	45.0663	350	46	-2.4567	11.9198	-1.8106	0.0855547	-0.0052946	806.994	159.139	0.0568559	0.00529191
Finsinger_a60	10.95	46.2611	1178	18	-5.60052	6.43651	0.557262	0.0263318	0.00969345	486.442	432.645	0.154572	0.0199729
Finsinger_a62	9.85219	44.6641	430	18	-8.46468	11.5397	0.364167	0.0172077	-0.00234418	1066.33	-399.089	0.142583	-0.0161526
Finsinger_a63	8.73309	45.8159	238	31	-4.81608	11.7365	-1.93926	0.0916342	-0.00469781	1239.45	-253.932	0.0907228	-0.00454128
Finsinger_a64	12.7531	42.5088	370	26	-6.43598	13.144	-3.7807	0.178646	-0.0240499	604.57	238.945	0.0853684	0.0091776
Finsinger_a65	9.79681	44.4091	1055	18	-4.58469	8.35238	-1.0621	0.0501865	-0.00135803	1664.3	-689.722	0.246418	-0.00767992
Finsinger_a67	8.0369	45.4133	230	22	-7.91064	11.9554	-3.20285	0.151342	-0.00892168	796.38	-18.6688	0.00666984	0.00169969
Finsinger_a68	11.6381	46.2666	2058	18	-0.15465	1.92444	1.38233	0.065318	0.00842742	832.547	178.349	0.0637191	0.00944234
Finsinger_a69	11.3244	46.1791	2059	18	-3.13129	7.05569	0.164701	0.00778247	0.000538533	568.014	535.684	0.191385	0.00688249
Finsinger_a7	10.1093	44.4643	760	14	-2.8925	9.17477	0.0444786	0.00210171	-0.0146864	1409.06	-555.008	0.198289	-0.085244
Finsinger_a70	11.4988	46.1963	2099	18	-2.63812	1.7851	3.66992	0.173412	0.00410432	636.905	467.052	0.166865	0.00345804
Finsinger_a71	11.6258	46.2622	2100	18	-1.47715	1.72335	3.68358	0.174057	0.00398477	814.32	311.427	0.111264	0.00162523
Finsinger_a72	11.7402	46.3496	2381	22	-4.83222	0.299765	2.19342	0.103644	0.00915274	945.904	-89.0226	0.0318053	-0.00097228
Finsinger_a73	11.6698	46.2808	1881	18	-0.93917	2.96386	2.07191	0.0979022	0.00138591	885.229	78.5711	0.0280713	0.000358558
Finsinger_a74	10.6843	46.4302	2550	14	0.16213	-1.84665	6.58307	0.311064	0.00261777	532.037	442.531	0.158104	0.00136692
Finsinger_a75	11.2531	45.9365	1114	22	-6.63348	7.61407	0.697136	0.0329412	0.00698798	570.651	365.499	0.130583	0.013163
Finsinger_a76	11.2437	46.0187	449	40	-4.10283	10.2641	-0.486392	0.0229831	0.000159759	805.003	163.358	0.0583632	0.0040436
Finsinger_a77	11.2086	46.196	1194	22	-4.69746	7.09498	0.847143	0.0400293	0.00112143	509.74	657.816	0.235019	0.00641732
Finsinger_a78	11.2215	46.1397	632	18	-5.46678	9.19026	-1.60705	0.0759365	-0.00279213	692.489	361.821	0.129269	0.00751379
Finsinger_a79	11.7654	46.2816	1926	22	-2.82118	2.82853	3.01356	0.142397	0.0045948	1035.05	30.1625	0.0107762	0.000413257
Finsinger_a80	11.7656	46.2838	1909	22	-3.98287	2.91228	3.39638	0.160486	0.00507677	1021.77	15.4621	0.00552418	0.000364132
Finsinger_a81	11.8844	46.4548	2028	18	0.54289	1.51059	2.86019	0.13515	0.00589754	1099.36	73.882	0.026396	7.0454e-05
Finsinger_a82	11.0197	45.9508	918	26	-5.28957	8.3206	-0.0495251	0.00234017	0.000890221	583.991	241.087	0.0861336	0.00563811
Finsinger_a83	11.0059	46.0406	929	22	-6.55335	8.10266	-0.268797	0.0127012	-0.00217142	552.531	299.784	0.107104	0.0111715
Finsinger_a84	11.0636	46.1306	714	39	-5.31268	8.97304	1.7479	0.082592	0.0109786	661.521	315.07	0.112566	0.0116953
Finsinger_a85	11.0588	46.1248	713	39	-3.93904	8.83377	-1.06547	0.0503457	-0.00520048	643.673	382.88	0.136792	0.0204578
Finsinger_a86	10.7262	46.2215	2112	18	-2.25901	1.40539	2.52463	0.119294	0.00858997	246.309	830.578	0.296742	0.0234571
Finsinger_a87	10.7338	46.2208	2083	18	0.03272	1.91435	3.77446	0.178351	0.00182913	231.536	797.018	0.284752	0.00282638
Finsinger_a88	11.4454	46.7427	1542	18	-6.01945	3.9977	1.53752	0.0726511	0.0176321	757.692	186.835	0.0667509	0.0273284
Finsinger_a89	11.2907	46.4246	489	31	-7.05625	9.78307	-1.56775	0.0740795	-0.00302461	750.792	205.882	0.0735559	0.00388926
Finsinger_a9	8.06234	45.4323	375	18	-8.7283	11.4423	1.21516	0.0574189	0.00384774	810.398	-97.2425	0.034742	8.31015e-05
Finsinger_a90	11.2639	46.3789	214	18	-4.83209	10.9693	-3.86067	0.182425	-0.00541509	841.07	87.3142	0.0311949	0.00172591
Finsinger_a91	11.2189	46.0857	548	46	-16.7462	9.64606	0.606839	0.0286744	0.0185278	738.622	-42.2135	0.0150817	0.0491537
Finsinger_a92	11.1809	46.1244	922	21	-7.23658	8.54665	-0.675121	0.0319009	-0.000421867	604.655	239.448	0.0855481	0.00613293
Furlanetto_a1	9.7981	46.0249	1244	22	0.146	5.28759	-0.232758	0.0109983	0.000580587	837.415	221.784	0.0792372	0.0021397
Furlanetto_a10	9.855	46.0385	1941	22	0.661879	2.05605	2.25503	0.106555	0.0772718	723.083	-60.4269	0.0215888	0.0379141
Furlanetto_a11	9.86298	46.0249	1950	22	-2.47715	2.4338	1.18886	0.0561762	0.00566695	713.941	276.401	0.0987503	0.0111519
Furlanetto_a12	9.86196	46.0395	2009	22	0.89377	1.4203	2.29857	0.108612	0.0387633	708.977	324.941	0.116092	0.034883
Furlanetto_a13	9.87556	46.0238	2030	18	-3.03778	2.20261	-0.323943	0.015307	-0.00969165	702.467	136.557	0.048788	0.00754558
Furlanetto_a14	9.87324	46.0341	2100	22	-3.04207	1.6299	2.97089	0.140381	0.00890845	703.083	253.574	0.0905949	0.00490106
Furlanetto_a15	9.86132	46.0414	2105	22	4.1809	1.13647	4.63423	0.218977	0.0641174	708.724	50.3788	0.0179989	0.00613007
Furlanetto_a16	9.86351	46.0385	2106	22	-1.37979	1.48997	4.53209	0.214151	0.00691488	707.274	344.419	0.123051	0.00508005
Furlanetto_a17	9.86845	46.0407	2169	22	-2.30978	1.01435	4.76606	0.225207	0.00992484	700.975	364.137	0.130096	0.00710364
Furlanetto_a18	9.86434	46.0376	2180	22	-1.56068	1.55326	2.35401	0.111232	0.0105032	706.541	354.765	0.126748	0.0163559
Furlanetto_a19	9.87927	46.0388	2282	18	-1.70493	0.652384	1.3259	0.0626516	0.00684872	697.054	213.436	0.0762547	0.0106767
Furlanetto_a2	9.80834	46.0265	1360	22	-1.64354	4.62326	-3.35322	0.158447	-0.0699412	813.475	267.631	0.0956171	0.0990147
Furlanetto_a20	9.86801	46.0374	2283	22	-2.13411	1.2992	5.39034	0.254705	0.00663656	701.938	396.939	0.141815	0.00386675
Furlanetto_a21	9.87898	46.0404	2341	18	-2.23366	0.327462	5.44852	0.257454	0.00577516	698.456	375.953	0.134317	0.00349591
Furlanetto_a22	9.87896	46.0407	2345	18	-1.51632	0.267292	3.17024	0.149801	0.0125639	698.708	340.094	0.121506	0.0139232
Furlanetto_a23	9.88046	46.0415	2372	18	-2.33635	0.146309	4.8715	0.230189	0.00799837	698.981	166.82	0.0596001	0.00319866
Furlanetto_a24	9.87886	46.0426	2393	18	-0.788778	-0.0832928	1.84182	0.0870299	0.00658789	700.184	336.508	0.120225	0.00972316
Furlanetto_a25	9.87853	46.0432	2428	18	-1.36517	-0.164699	6.63691	0.313608	0.00776542	700.618	252.747	0.0902994	0.00279315
Furlanetto_a26	9.87684	46.0421	2435	18	-5.24874	0.224962	1.41361	0.0667961	0.0591526	699.518	309.988	0.11075	0.0634286
Furlanetto_a3	9.81344	46.0259	1422	22	2.3178	4.42432	3.06937	0.145034	0.00520766	803.797	17.6967	0.00632254	0.00106346
Furlanetto_a4	9.82164	46.0267	1552	22	1.51601	3.87708	1.11766	0.0528118	0.0142863	783.677	124.684	0.0445461	0.00650807
Furlanetto_a5	9.82922	46.027	1672	22	-2.70541	3.6212	4.6297	0.218763	0.0204162	771.908	332.656	0.118849	0.0103888
Furlanetto_a6	9.85033	46.031	1692	22	-2.63966	3.12176	2.3809	0.112503	0.00351225	742.942	353.136	0.126166	0.0043773
Furlanetto_a7	9.83932	46.0328	1776	22	0.04069	2.67194	-0.84231	0.0398009	-0.00287605	753.654	-462.455	0.165222	-0.0328376
Furlanetto_a8	9.84567	46.0249	1788	22	-1.47167	3.29712	0.837938	0.0395944	0.00509879	742.878	251.021	0.0896828	0.00842019
Furlanetto_a9	9.85487	46.0234	1875	22	-1.21489	2.73578	1.83585	0.0867478	0.0148254	721.83	473.509	0.169172	0.0183438
Galka_a1	24.16	53.0821	158	22	-0.50247	6.20788	0.923259	0.043626	0.000294806	598.839	149.995	0.053589	0.000432299
Galka_a2	22.8417	54.2234	198	14	0.76131	6.30057	-0.673069	0.0318039	-0.00102632	616.57	253.454	0.090552	0.00455165
Galka_a3	22.4439	54.3357	194	14	0.06676	6.46705	0.406144	0.0191912	0.000102821	628	177.842	0.063538	0.000506612
Galka_a4	15.9831	53.1035	68	14	-0.00873	8.53648	-2.4582	0.116155	-0.000918582	584.751	134.407	0.0480199	0.00060772
Karpinska_a1	19.8445	50.0878	230	54	0.5909	8.61998	-2.07707	0.098146	-0.0040892	656.987	0.275532	9.84399e-05	0.00164812
Karpinska_a10	19.9458	50.0368	215	60	5.17905	9.14861	-0.356291	0.0168355	-0.00743205	691.25	-168.953	0.0603622	-0.0156424
Karpinska_a11	19.8315	50.0448	250	43	11.5366	8.52957	2.50108	0.118181	0.0398458	675.223	-46.3835	0.0165715	-0.0200243
Karpinska_a12	19.8316	50.0449	254	43	2.67575	8.52649	0.249939	0.0118102	0.000298444	675.792	-15.8896	0.00567691	-0.000973673
Karpinska_a13	19.8315	50.045	251	43	1.52996	8.52445	-0.392694	0.0185556	-0.00266861	676.113	107.826	0.0385232	0.00687531
Karpinska_a14	19.832	50.0451	254	43	3.72136	8.51999	0.0934694	0.00441663	-0.00284451	677.243	99.4157	0.0355184	0.0060872
Karpinska_a15	19.819	50.0408	215	43	2.9149	8.59628	-2.22034	0.104916	-0.00933324	652.244	45.9068	0.0164012	0.0011159
Karpinska_a16	19.9095	50.0436	206	52	5.2496	9.16804	-1.76376	0.0833414	-0.0163043	663.746	-68.0869	0.0243255	0.00216571
Karpinska_a2	19.9444	50.036	220	60	-0.1133	9.1594	-0.684519	0.032345	-0.00291777	688.433	54.9978	0.0196492	0.00276228
Karpinska_a3	19.9042	50.0317	205	52	6.0402	9.04818	-1.38926	0.0656455	-0.00623823	667.231	64.8487	0.0231686	0.00457029
Karpinska_a4	19.9048	50.0317	205	52	13.2485	9.05318	0.837084	0.039554	0.00722476	667.501	-137.168	0.0490063	-0.00862562
Karpinska_a5	19.9046	50.032	205	52	9.08866	9.05267	0.400293	0.0189147	-0.00392713	667.558	-98.9675	0.0353583	-0.00456719
Karpinska_a6	19.9021	50.0331	203	52	2.5258	9.04114	-2.77521	0.131135	-0.0188564	666.224	7.13745	0.00255001	0.0046641
Karpinska_a7	19.9577	50.0414	223	60	4.7579	9.18414	-1.93792	0.0915709	-0.0193138	689.187	-127.448	0.0455336	0.00151019
Karpinska_a9	19.9448	50.0373	230	60	5.0567	9.15893	-1.5413	0.0728297	-0.0137754	690.222	-16.1923	0.00578506	0.0034505
Karpinska_b1	22.0589	54.2962	149	26	0.7985	6.83973	0.0936232	0.0044239	4.20119e-05	610.814	38.8879	0.0138936	0.000352699
Karpinska_c1	21.5933	50.045	211	26	1.81776	8.14148	0.693963	0.0327912	0.00351348	638.114	32.1772	0.011496	0.00295778
Karpinska_c10	21.5453	50.0181	222	26	2.29159	8.06872	0.312259	0.0147549	-0.000220809	650.009	11.124	0.00397429	0.000482846
Karpinska_c11	21.5492	50.0111	228	26	1.71952	8.00599	0.0216922	0.001025	-0.00062843	655.065	-14.0188	0.00500852	0.0007104
Karpinska_c12	21.5511	50.0097	225	26	0.8626	8.01338	0.00442502	0.000209092	-0.000190124	654.57	37.5436	0.0134133	0.000383067
Karpinska_c13	21.5519	50.0089	225	26	-1.08392	8.01986	-0.440558	0.0208173	-0.00134522	654.156	-55.92	0.0199787	0.000481245
Karpinska_c14	21.5517	50.0075	224	26	2.22171	8.02961	0.582591	0.0275287	-8.19825e-05	653.592	52.3493	0.0187029	0.00110308
Karpinska_c15	21.5514	50.0064	225	26	2.10575	8.03618	0.351323	0.0166008	-0.000127439	653.223	48.3668	0.0172801	0.000581853
Karpinska_c16	21.5522	50.0058	223	26	0.599361	8.0444	0.0444598	0.00210082	-0.00112936	652.693	-64.8855	0.0231818	0.0023382
Karpinska_c17	21.5511	50.0047	226	26	0.29083	8.0459	0.0385604	0.00182206	-0.00107557	652.674	-28.8554	0.0103092	0.000954809
Karpinska_c18	21.5611	50.0036	231	26	0.728422	8.00709	0.117518	0.00555298	-0.0176201	656.734	16.747	0.00598323	0.0242987
Karpinska_c19	21.5575	49.9967	227	18	4.4035	8.0429	-1.16448	0.0550242	-0.00826043	654.158	38.9274	0.0139077	0.00245689
Karpinska_c2	21.5936	50.0439	213	26	-0.44844	8.12046	-1.0775	0.0509142	-0.00198837	640.071	98.2269	0.0350937	0.00179804
Karpinska_c20	21.5567	49.9964	227	18	-0.25552	8.04506	1.06531	0.0503382	0.00671415	653.859	-28.1017	0.01004	0.00617713
Karpinska_c21	21.5474	49.988	233	26	0.22299	8.02701	0.650185	0.0307226	-2.53744e-05	654.368	-107.483	0.0384007	-9.25334e-05
Karpinska_c22	21.5519	49.9778	237	26	6.13935	8.00861	1.01712	0.0480611	0.000808012	654.894	-73.3836	0.0262179	-0.000392356
Karpinska_c23	21.5617	49.9886	232	18	2.11584	8.02116	0.439135	0.0207501	-0.000368236	654.761	190.187	0.0679485	0.00551056
Karpinska_c24	21.5592	49.9892	229	18	2.01	8.02929	0.610103	0.0288287	0.000339743	653.701	-25.9784	0.00928135	0.00243942
Karpinska_c25	21.5619	49.985	239	18	-1.2467	8.01579	-0.152531	0.00720742	-0.00139082	655.312	5.90454	0.00210953	0.0032592
Karpinska_c26	21.5575	49.9759	232	26	0.72225	7.99939	-0.140545	0.00664105	-0.000413598	656.011	55.8283	0.0199459	0.000647127
Karpinska_c27	21.5647	49.9744	232	26	1.11873	7.98487	0.113535	0.00536477	-0.000533855	657.113	-17.5217	0.00626001	0.000546983
Karpinska_c28	21.5744	49.9719	237	26	1.43952	7.96465	-1.46826	0.0693784	-0.00835607	657.775	131.424	0.0469541	0.00397001
Karpinska_c29	21.5786	49.9661	239	26	1.1592	7.96081	0.944977	0.0446522	0.000221754	657.414	-51.7864	0.0185018	0.00294217
Karpinska_c3	21.5706	50.0317	214	26	0.54689	8.10457	-0.316182	0.0149403	-0.000617727	642.908	115.965	0.041431	0.00101537
Karpinska_c30	21.5783	49.9642	237	26	1.13295	7.95786	0.247116	0.0116768	-0.000211501	657.629	-10.7326	0.00383446	0.000338015
Karpinska_c31	21.6158	49.948	247	26	2.57342	7.88316	0.863894	0.0408208	0.000247459	665.381	157.605	0.0563079	0.010492
Karpinska_c32	21.6167	49.9505	262	26	2.87715	7.86319	0.295684	0.0139717	-0.00120285	667.692	-12.2724	0.00438458	0.0016944
Karpinska_c33	21.6247	49.95	251	26	1.66734	7.86183	0.596017	0.0281631	-4.68741e-05	666.964	11.0495	0.00394768	0.000814244
Karpinska_c34	21.6086	49.9467	247	26	1.20536	7.89567	0.608822	0.0287681	0.000203184	664.682	-17.7959	0.00635798	0.00218561
Karpinska_c35	21.5949	49.9517	243	26	2.64711	7.92381	2.41507	0.114117	0.0179001	661.407	59.1727	0.0211407	0.00647906
Karpinska_c36	21.588	49.9539	242	26	3.48099	7.95619	-0.152947	0.00722707	-0.00269069	657.378	39.1273	0.0139791	0.00216739
Karpinska_c37	21.5722	49.9353	253	26	1.99525	7.88794	0.468404	0.0221331	-0.000126777	670.695	-27.2219	0.00972562	0.000283102
Karpinska_c38	21.5791	49.9403	252	26	0.66498	7.87088	0.975579	0.0460982	0.00452312	672	-79.494	0.028401	-0.00205038
Karpinska_c4	21.5506	50.0319	217	26	2.04207	8.10276	1.76686	0.0834879	0.00678635	647.727	-48.154	0.0172041	0.00078975
Karpinska_c5	21.5575	50.0292	239	18	3.2553	8.08998	0.165117	0.00780213	-0.000621602	647.216	56.1276	0.0200528	0.00124574
Karpinska_c6	21.5542	50.0292	235	18	1.82925	8.09162	-0.0912452	0.00431153	-0.000809155	648.008	29.7844	0.0106411	0.000739303
Karpinska_c7	21.5544	50.0344	223	26	0.72129	8.08646	-0.422428	0.0199606	-0.00106379	650.456	67.1902	0.0240052	0.00118507
Karpinska_c8	21.5503	50.03	222	18	-0.14581	8.11287	0.129803	0.00613347	-0.000864053	645.941	-149.103	0.0532703	-0.0003169
Karpinska_c9	21.5444	50.0236	220	26	2.87755	8.10487	0.667762	0.0315532	-0.000645748	646.715	140.117	0.0500599	0.00285603
Knaap_a1	8.02627	46.3907	2000	31	0.38262	2.10361	1.39656	0.0659904	0.00246845	1089.05	-37.9086	0.0135437	-0.000244696
Knaap_a10	8.0304	46.3887	2165	31	3.53286	1.43923	-1.79635	0.0848814	-0.0122156	1128.39	-147.236	0.0526033	-0.00658917
Knaap_a11	8.03111	46.3878	2215	31	0.47848	1.2869	1.78947	0.0845563	0.00162264	1137.08	42.1654	0.0150645	-2.05074e-05
Knaap_a12	8.03111	46.3878	2215	31	3.89817	1.2869	-1.08628	0.0513291	0.000870384	1137.08	18.1674	0.0064907	0.00128643
Knaap_a13	8.03111	46.3878	2215	31	-0.09415	1.2869	0.0730346	0.00345104	0.00474893	1137.08	51.2864	0.0183232	-0.000949843
Knaap_a14	8.02952	46.3907	2020	31	1.25363	1.79049	1.62831	0.0769411	0.00139488	1107.63	-106.886	0.0381874	-0.000571635
Knaap_a15	8.02952	46.3907	2020	31	1.28422	1.79049	1.53493	0.0725287	0.00154798	1107.63	-82.7315	0.0295576	-0.000493571
Knaap_a16	8.02952	46.3907	2020	31	0.8481	1.79049	1.0034	0.0474128	0.00641344	1107.63	-18.2875	0.00653361	0.000350448
Knaap_a17	8.04824	46.3791	1840	43	1.7338	3.36646	-0.133687	0.006317	0.00119132	1016.24	-27.1465	0.00969868	-0.000526083
Knaap_a18	8.04824	46.3791	1840	43	2.9141	3.36646	-2.39389	0.113116	-0.0119137	1016.24	471.478	0.168446	0.0345121
Knaap_a19	8.04824	46.3791	1840	43	1.4314	3.36646	-3.91072	0.18479	-0.0140443	1016.24	260.117	0.0929325	0.0170258
Knaap_a2	8.02627	46.3907	2000	31	1.20921	2.10361	0.83885	0.0396375	0.00198568	1089.05	-9.83411	0.00351345	-0.000268247
Knaap_a20	8.01549	46.374	2130	22	2.4826	2.48183	-0.485697	0.0229502	0.00051708	1073.57	94.2042	0.0336565	0.00108661
Knaap_a21	8.01549	46.374	2130	22	2.32283	2.48183	-1.90507	0.0900186	-0.001453	1073.57	159.111	0.0568459	0.00386568
Knaap_a22	8.01549	46.374	2130	22	1.50432	2.48183	-2.3853	0.112711	-0.00679108	1073.57	164.857	0.0588988	0.0065956
Knaap_a23	8.01659	46.373	2150	22	1.64709	2.50791	-1.34066	0.0633491	0.000737133	1073.14	93.8785	0.0335402	0.00201751
Knaap_a24	8.01659	46.373	2150	22	2.22133	2.50791	-0.269698	0.0127438	0.00121901	1073.14	226.706	0.0809957	0.00485533
Knaap_a25	8.01659	46.373	2150	22	1.26707	2.50791	-0.33589	0.0158715	0.0279796	1073.14	-40.2776	0.0143901	0.0073807
Knaap_a26	8.01566	46.3712	2215	22	1.26124	2.53903	0.750806	0.0354772	0.000878039	1071.48	-28.8887	0.0103211	-0.000224867
Knaap_a27	8.01566	46.3712	2215	22	1.50798	2.53903	-0.203653	0.00962304	0.000399375	1071.48	0.784007	0.000280104	-0.000301031
Knaap_a28	8.01566	46.3712	2215	22	-0.205173	2.53903	-1.61078	0.0761128	-0.00317156	1071.48	-99.4046	0.0355145	-0.000633765
Knaap_a29	8.01466	46.2342	1855	22	-0.27415	2.42409	-2.89351	0.136725	-0.00789347	955.381	214.659	0.0766916	0.0283513
Knaap_a3	8.02627	46.3907	2000	31	1.23718	2.10361	1.98984	0.0940242	0.00103246	1089.05	-48.9367	0.0174837	-0.000276028
Knaap_a30	8.01485	46.2336	1885	22	2.70901	2.40764	-0.648823	0.0306583	0.000217407	956.25	56.2734	0.0201049	0.00147903
Knaap_a31	8.01485	46.2336	1885	22	1.18159	2.40764	-0.447255	0.0211338	0.000620893	956.25	100.781	0.0360062	0.00166817
Knaap_a32	8.01485	46.2336	1885	22	1.57585	2.40764	-0.692811	0.0327368	-0.000256485	956.25	168.776	0.0602989	0.00416293
Knaap_a33	8.02054	46.2322	2055	22	-0.442116	1.9539	0.875378	0.0413635	0.00332546	995.822	266.087	0.0950654	0.00418366
Knaap_a34	8.02054	46.2322	2055	22	0.35946	1.9539	-3.15728	0.149188	-0.0202168	995.822	149.991	0.0535876	0.0250621
Knaap_a35	8.02054	46.2322	2055	22	-0.492975	1.9539	-2.21107	0.104478	-0.00906721	995.822	-80.787	0.0288629	-0.00135267
Knaap_a36	8.02324	46.2307	2130	22	0.667693	1.71599	0.372628	0.0176075	0.00111265	1009.2	189.691	0.0677713	0.00111969
Knaap_a37	8.02324	46.2307	2130	22	0.22567	1.71599	1.74436	0.0824247	0.00159712	1009.2	127.811	0.0456633	0.000570921
Knaap_a38	8.02324	46.2307	2130	22	-0.970734	1.71599	2.68342	0.126797	0.00247318	1009.2	73.1593	0.0261378	0.000449913
Knaap_a39	8.02616	46.2308	2185	22	0.491489	1.49438	0.387346	0.0183029	0.00133402	1019.9	303.856	0.108559	0.00332942
Knaap_a4	8.02627	46.3907	2000	31	0.15683	2.10361	0.972738	0.0459639	0.000978781	1089.05	-82.0882	0.0293278	-0.000458844
Knaap_a40	8.02616	46.2308	2185	22	-0.725648	1.49438	-0.352116	0.0166382	0.00501033	1019.9	129.288	0.046191	0.00652343
Knaap_a41	8.02616	46.2308	2185	22	0.835143	1.49438	1.68228	0.0794913	0.00209988	1019.9	36.8564	0.0131678	0.000452414
Knaap_a42	8.02179	46.2524	2030	22	-4.25672	1.68676	-1.0581	0.0499975	-0.031436	1022.28	354.086	0.126505	0.0358526
Knaap_a43	8.02179	46.2524	2030	22	-1.03028	1.68676	0.61382	0.0290043	0.0569885	1022.28	115.003	0.0410874	0.023096
Knaap_a44	8.00624	46.6516	1930	18	1.42123	2.62694	0.927019	0.0438036	0.00307092	1283.54	170.056	0.0607562	0.00121294
Knaap_a45	8.00624	46.6516	1930	18	0.69162	2.62694	0.532325	0.0251535	0.00198431	1283.54	181.173	0.064728	0.00110254
Knaap_a46	8.00624	46.6516	1930	18	1.38992	2.62694	1.30216	0.0615298	0.00311533	1283.54	141.724	0.050634	-7.71708e-05
Knaap_a47	8.00624	46.6516	1930	18	3.26296	2.62694	-1.5051	0.0711192	-0.00398336	1283.54	30.6581	0.0109533	-0.000299858
Knaap_a48	8.00624	46.6516	1930	18	1.68369	2.62694	-2.52503	0.119313	-0.00594432	1283.54	144.322	0.0515622	0.00226689
Knaap_a49	8.0087	46.6555	2020	18	0.496449	1.66809	-1.48631	0.0702313	-0.0122581	1313.56	559.65	0.199947	0.0450298
Knaap_a5	8.02711	46.3903	2010	31	0.05	1.94262	0.930063	0.0439475	0.00313074	1098.91	48.2745	0.0172471	0.000629835
Knaap_a50	8.01065	46.6544	2020	18	2.74759	1.94789	1.99722	0.0943729	0.00513725	1319.65	27.5776	0.0098527	-0.00303202
Knaap_a51	8.01065	46.6544	2020	18	3.36466	1.94789	-0.304526	0.0143895	0.0025957	1319.65	-78.9702	0.0282138	-0.00532639
Knaap_a52	8.01065	46.6544	2020	18	0.74184	1.94789	0.893851	0.0422364	0.0014986	1319.65	44.8983	0.0160409	-0.00119736
Knaap_a53	8.01065	46.6544	2020	18	1.48553	1.94789	1.43657	0.067881	0.00258564	1319.65	-64.2609	0.0229586	-0.00261855
Knaap_a54	8.01216	46.6556	2120	18	-1.8052	1.54867	2.30476	0.108905	0.00396162	1312.87	-103.389	0.036938	-0.00235657
Knaap_a55	8.01216	46.6556	2120	18	-0.97745	1.54867	0.505758	0.0238981	0.00019775	1312.87	-144.063	0.0514697	-0.00548305
Knaap_a56	8.01216	46.6556	2120	18	-0.599978	1.54867	2.32578	0.109898	0.0173463	1312.87	-128.329	0.0458484	-0.0117223
Knaap_a57	8.01513	46.6582	2270	18	2.4273	0.86193	4.6977	0.221976	0.0107999	1301.25	-268.345	0.0958722	-0.0064409
Knaap_a58	8.01513	46.6582	2270	18	0.3345	0.86193	4.49912	0.212593	0.0151722	1301.25	-106.143	0.0379219	-0.00432478
Knaap_a59	8.01513	46.6582	2270	18	-0.57499	0.86193	2.00218	0.0946073	0.00759767	1301.25	-232.594	0.0830993	-0.00550306
Knaap_a6	8.02711	46.3903	2010	31	0.89133	1.94262	-0.455572	0.0215268	0.00090932	1098.91	-32.6307	0.011658	0.000139229
Knaap_a60	8.02006	46.6612	2390	18	0.79851	0.417604	4.545	0.214761	0.0109275	1310.22	-343.878	0.122858	-0.00829085
Knaap_a61	8.02006	46.6612	2390	18	2.56439	0.417604	2.10615	0.0995201	0.0210489	1310.22	-51.44	0.0183781	-0.0122137
Knaap_a62	8.02006	46.6612	2390	18	-1.01761	0.417604	1.34077	0.0633542	0.00711664	1310.22	-240.597	0.0859586	-0.00930586
Knaap_a63	8.0105	46.6532	1955	18	3.24143	2.24142	-1.89598	0.0895891	-0.00518214	1308.46	99.2731	0.0354675	0.00228897
Knaap_a64	8.0105	46.6532	1955	18	2.05668	2.24142	1.77817	0.0840223	0.00468032	1308.46	-6.81872	0.00243614	-0.00362683
Knaap_a65	8.0105	46.6532	1955	18	0.98076	2.24142	0.195434	0.00923467	0.00427613	1308.46	-177.978	0.0635866	-0.00853844
Knaap_a66	7.99799	46.6495	1725	18	0.12636	3.33811	-1.63489	0.077252	-0.0112876	1245.06	-20.3604	0.0072742	-0.00521727
Knaap_a67	7.99799	46.6495	1725	18	-1.96027	3.33811	3.62939	0.171496	0.111792	1245.06	-207.798	0.0742404	-0.0578527
Knaap_a68	8.03522	46.6736	2340	18	1.60071	0.283653	3.5167	0.166172	0.0290544	1309.72	-207.17	0.074016	-0.0167811
Knaap_a69	8.03522	46.6736	2340	18	-1.67435	0.283653	-2.13346	0.100811	-0.0147847	1309.72	-244.784	0.0874545	-0.0377344
Knaap_a7	8.02711	46.3903	2010	31	-0.1061	1.94262	2.27865	0.107671	0.00177621	1098.91	-166.439	0.059464	-0.000748485
Knaap_a70	8.03522	46.6736	2340	18	-0.58554	0.283653	3.13082	0.147938	0.183205	1309.72	-239.093	0.0854212	-0.0736868
Knaap_a71	8.06579	46.7171	1525	22	1.36548	3.65617	1.83727	0.0868149	0.0101597	1285.56	-216.449	0.0773312	-0.0117585
Knaap_a72	6.23508	46.5399	1410	14	-1.01818	5.16802	0.031796	0.00150243	-0.00148703	1523.6	-73.8855	0.0263972	-0.00414632
Knaap_a73	6.23246	46.5402	1375	14	-1.03398	5.16485	-2.38241	0.112574	-0.00886214	1522.65	-61.5887	0.0220039	-0.00672386
Knaap_a74	6.23247	46.5399	1375	14	-0.67237	5.16322	-1.68802	0.0797626	-0.0153735	1522.81	63.6318	0.0227339	-0.00997032
Knaap_a75	6.22497	46.5371	1325	14	-1.39101	5.22511	-3.00235	0.141867	-0.0130227	1517.27	-41.8333	0.0149459	-0.00684744
Knaap_a76	6.22959	46.5463	1315	14	-1.50733	5.29547	-0.295606	0.013968	-0.000162453	1509.9	-200.333	0.0715734	-0.0054659
Knaap_a77	7.77524	46.0054	2240	35	1.85127	-0.0257667	-1.59474	0.0753549	0.002545	1068.84	76.2902	0.0272564	0.008702
Knaap_a78	7.77524	46.0054	2240	35	1.3404	-0.0257667	1.79362	0.0847524	0.00664601	1068.84	-28.7956	0.0102879	0.00065513
Knaap_a79	7.77524	46.0054	2240	35	0.3272	-0.0257667	-1.21012	0.0571808	0.00169966	1068.84	153.687	0.0549081	0.00577959
Knaap_a8	8.0304	46.3887	2165	31	0.9272	1.43923	1.25266	0.0591909	0.00496951	1128.39	121.908	0.0435543	0.000896753
Knaap_a80	7.78621	46.0049	2320	35	2.92476	-0.309069	-4.6508	0.21976	-0.0215555	1053.53	-221.562	0.0791579	0.00479816
Knaap_a81	7.78621	46.0049	2320	35	1.75794	-0.309069	-0.941115	0.0444697	0.00258039	1053.53	-63.685	0.0227529	0.00166871
Knaap_a82	7.78621	46.0049	2320	35	0.73868	-0.309069	-1.40967	0.0666099	0.00208051	1053.53	-19.274	0.00688606	0.00344828
Knaap_a83	7.78134	46.0013	2520	35	-1.52579	-0.844943	6.59937	0.311834	0.0216212	984.468	-111.417	0.0398062	-0.00223724
Knaap_a84	7.78134	46.0013	2520	35	-0.7633	-0.844943	5.70087	0.269378	0.00942302	984.468	-123.014	0.0439495	-0.000697038
Knaap_a85	7.78134	46.0013	2520	35	-0.6046	-0.844943	3.854	0.18211	0.00839151	984.468	73.3384	0.0262018	0.0012582
Knaap_a86	7.77958	45.9873	2915	22	-7.09131	-3.37447	-3.47342	0.164127	-0.0911394	565.523	65.9839	0.0235742	0.0672968
Knaap_a87	7.77958	45.9873	2915	22	-2.19889	-3.37447	1.13621	0.0536884	0.0439014	565.523	717.151	0.256218	0.0794991
Knaap_a88	7.77958	45.9873	2915	22	-6.0041	-3.37447	6.78414	0.320565	0.0872199	565.523	275.985	0.0986017	0.0329548
Knaap_a89	7.7809	45.9822	3000	22	-0.27118	-2.54791	0.444177	0.0209883	-0.0391282	723.19	-117.838	0.0421002	0.00128868
Knaap_a9	8.0304	46.3887	2165	31	3.59783	1.43923	-0.126104	0.00595868	0.00124859	1128.39	48.7455	0.0174154	0.00276989
Knaap_a90	7.7809	45.9822	3000	22	-0.59328	-2.54791	-1.57599	0.0744689	-0.207848	723.19	-227.053	0.0811197	-0.0351759
Knaap_a91	7.7809	45.9822	3000	22	-2.19545	-2.54791	4.12892	0.1951	0.0328209	723.19	-25.7116	0.00918603	0.00566766
Kolaczek_a1	22.5097	50.1653	177.8	34	1.53924	8.12361	0.995199	0.0470253	0.000534185	593.222	21.3797	0.00763837	0.00120554
Kolaczek_b1	22.6508	50.0403	183	54	1.278	8.18917	0.802685	0.0379286	5.623e-05	598.933	43.215	0.0154395	0.00209065
Kolaczek_c1	20.749	49.4768	850	18	2.11817	5.51936	0.500234	0.0236371	0.00088215	1029.13	357.086	0.127577	0.00199394
Kolaczek_c2	20.749	49.4768	850	18	1.0835	5.51936	1.16423	0.0550124	0.000697442	1029.13	-173.253	0.0618984	-0.000827799
Kolaczek_d1	19.7867	49.46	655	30	1.01643	5.89079	1.55785	0.0736117	0.00891979	880.93	-38.4987	0.0137545	-0.00454082
Kolaczek_e1	19.8528	49.2086	1294	18	-0.99218	2.3213	4.48538	0.211944	0.00585029	1286.73	-427.613	0.152774	-0.00497787
Kolaczek_f1	19.4006	50.3007	282	39	3.15511	7.93478	0.128724	0.00608248	0.000187449	693.474	-28.5113	0.0101863	0.000812687
Kolaczek_f10	19.4006	50.3007	282	39	4.63827	7.93478	-0.00838808	0.000396355	-0.000809751	693.474	-181.483	0.0648388	-0.00104252
Kolaczek_f11	19.4006	50.3007	282	39	3.41488	7.93478	0.558584	0.0263943	9.9135e-05	693.474	-160.408	0.0573093	-0.000507326
Kolaczek_f12	19.4006	50.3007	282	39	3.35373	7.93478	-1.20568	0.056971	-0.00199688	693.474	16.4805	0.00588802	0.00106471
Kolaczek_f13	19.4006	50.3007	282	39	2.87443	7.93478	-0.118906	0.00561856	-0.000566175	693.474	-127.106	0.0454114	-7.46698e-05
Kolaczek_f14	19.4006	50.3007	282	39	3.08145	7.93478	0.0967295	0.00457068	6.60443e-05	693.474	122.885	0.0439034	0.00122401
Kolaczek_f15	19.4006	50.3007	282	39	2.78019	7.93478	0.782925	0.0369949	0.000576807	693.474	-192.534	0.068787	-0.0011372
Kolaczek_f16	19.4006	50.3007	282	39	3.9238	7.93478	-0.0278146	0.0013143	-0.00097056	693.474	-38.8586	0.0138831	0.000342517
Kolaczek_f17	19.4006	50.3007	282	39	2.81414	7.93478	0.396965	0.0187574	0.000120115	693.474	-157.069	0.0561164	-0.000755988
Kolaczek_f18	19.4006	50.3007	282	39	3.85201	7.93478	0.118904	0.00561847	0.000442091	693.474	-62.7846	0.0224312	0.000157914
Kolaczek_f19	19.4006	50.3007	282	39	5.24436	7.93478	0.081192	0.0038365	0.000199234	693.474	-19.9842	0.0071398	0.000991751
Kolaczek_f2	19.4006	50.3007	282	39	2.1152	7.93478	-0.477377	0.0225571	-0.000860603	693.474	12.1125	0.00432746	0.000895095
Kolaczek_f20	19.4006	50.3007	282	39	1.91071	7.93478	-0.133912	0.00632763	-0.000587013	693.474	-124.602	0.0445168	-0.000381566
Kolaczek_f21	19.4006	50.3007	282	39	4.84848	7.93478	0.810131	0.0382804	0.000860131	693.474	-144.857	0.0517533	-0.00155306
Kolaczek_f22	19.4006	50.3007	282	39	3.88693	7.93478	0.415573	0.0196367	-0.001643	693.474	-198.368	0.0708713	-0.0132491
Kolaczek_f23	19.4006	50.3007	282	39	2.29814	7.93478	-0.100427	0.00474539	-0.000217828	693.474	-112.187	0.0400813	0.000482317
Kolaczek_f24	19.4006	50.3007	282	39	1.8921	7.93478	-1.0777	0.0509236	-0.00122903	693.474	-43.0707	0.015388	0.000294142
Kolaczek_f25	19.4006	50.3007	282	39	4.56898	7.93478	0.640876	0.0302828	0.000975095	693.474	-93.0527	0.0332451	-0.000631085
Kolaczek_f26	19.4006	50.3007	282	39	2.81691	7.93478	0.0944155	0.00446133	-0.000251759	693.474	-75.7738	0.0270719	0.000717116
Kolaczek_f27	19.4006	50.3007	282	39	6.14307	7.93478	0.660388	0.0312047	0.00108954	693.474	-173.328	0.0619252	-0.00271062
Kolaczek_f28	19.4006	50.3007	282	39	4.40472	7.93478	-0.775773	0.0366569	-0.0240951	693.474	111.105	0.0396947	0.0222348
Kolaczek_f29	19.4006	50.3007	282	39	3.02183	7.93478	0.54911	0.0259466	8.56681e-05	693.474	-166.876	0.0596201	-0.00115685
Kolaczek_f3	19.4006	50.3007	282	39	4.59333	7.93478	0.337163	0.0159317	0.000661105	693.474	-45.7043	0.0163289	-0.000222759
Kolaczek_f30	19.4006	50.3007	282	39	3.64719	7.93478	0.202059	0.00954772	0.000189765	693.474	-66.9385	0.0239153	-3.98716e-05
Kolaczek_f31	19.4006	50.3007	282	39	5.22818	7.93478	0.430541	0.020344	0.00064159	693.474	-128.585	0.0459398	-0.000619867
Kolaczek_f32	19.4006	50.3007	282	39	4.76598	7.93478	0.0361634	0.0017088	0.000422826	693.474	-23.8262	0.00851243	0.00181662
Kolaczek_f4	19.4006	50.3007	282	39	3.0969	7.93478	0.424089	0.0200391	8.16044e-05	693.474	-133.964	0.0478616	-0.000808864
Kolaczek_f5	19.4006	50.3007	282	39	3.15567	7.93478	0.463167	0.0218856	6.0719e-05	693.474	-1.81696	0.000649149	0.000461824
Kolaczek_f6	19.4006	50.3007	282	39	3.97593	7.93478	0.09232	0.00436232	-5.12119e-05	693.474	-73.8188	0.0263734	-0.000182352
Kolaczek_f7	19.4006	50.3007	282	39	3.46743	7.93478	-0.101347	0.00478886	-0.000235306	693.474	-70.3306	0.0251272	8.00647e-05
Kolaczek_f8	19.4006	50.3007	282	39	5.39128	7.93478	0.120437	0.00569091	-0.000110901	693.474	-83.3999	0.0297964	-0.000668706
Kolaczek_f9	19.4006	50.3007	282	39	1.9346	7.93478	-1.1546	0.0545573	-0.00109011	693.474	-87.5613	0.0312832	0.000117114
Kolaczek_g1	21.2253	53.8775	144	18	-0.32325	7.1553	-0.245077	0.0115804	-7.43749e-05	518.427	97.2613	0.0347487	0.000449841
Kolaczek_g10	21.2248	53.8768	146	14	0.255	7.15441	-0.389817	0.0184197	-0.0025441	518.339	127.446	0.0455329	0.0108771
Kolaczek_g11	21.2248	53.8768	146	14	-0.04918	7.1546	0.849404	0.0401362	0.000204885	518.342	47.7091	0.0170451	0.000393035
Kolaczek_g12	21.2248	53.8766	146	14	0.30369	7.15452	0.855706	0.0404339	0.000155601	518.322	8.02466	0.00286699	0.000166703
Kolaczek_g13	21.2246	53.8765	147	14	-1.19976	7.15391	1.40498	0.0663883	0.000734298	518.303	42.5713	0.0152095	0.000761097
Kolaczek_g14	21.2245	53.8764	147	14	0.10899	7.15387	0.415835	0.0196491	6.24673e-05	518.298	82.8109	0.029586	0.000298251
Kolaczek_g15	21.2244	53.8764	148	14	0.08139	7.15344	1.38534	0.0654603	0.000387468	518.286	-60.3628	0.0215659	0.000239337
Kolaczek_g16	21.2241	53.8762	146	14	-0.03845	7.15278	0.581139	0.0274601	9.80954e-05	518.253	110.785	0.0395804	0.000510184
Kolaczek_g17	21.224	53.8762	148	14	-0.94178	7.1525	1.22318	0.0577979	0.000688936	518.247	119.832	0.0428126	0.00125117
Kolaczek_g18	21.224	53.8762	150	14	-0.79869	7.1526	1.5986	0.0755373	0.000866604	518.247	-13.2057	0.00471803	0.000579674
Kolaczek_g19	21.224	53.8762	150	14	0.17287	7.1526	0.595185	0.0281238	0.000167698	518.247	-0.629038	0.000224738	0.000256904
Kolaczek_g2	21.2253	53.8774	145	18	0.8595	7.15538	-0.106388	0.00502706	-1.80503e-05	518.428	236.306	0.0844255	0.000479459
Kolaczek_g20	21.2237	53.876	148	14	0.09082	7.15173	0.309618	0.0146301	6.53497e-05	518.211	25.2503	0.00902123	0.000545662
Kolaczek_g21	21.2237	53.876	148	14	-0.28049	7.15173	1.14463	0.0540862	0.000326985	518.211	-5.65783	0.00202138	0.000319069
Kolaczek_g22	21.2228	53.8759	148	14	0.10733	7.14892	1.08626	0.0513281	0.000201294	518.143	39.2843	0.0140352	0.000203002
Kolaczek_g23	21.2226	53.876	150	14	-0.69004	7.14822	0.98987	0.0467735	0.000417284	518.131	6.00103	0.002144	0.00090631
Kolaczek_g24	21.2227	53.8759	150	14	-0.51362	7.14836	1.00815	0.0476372	0.000367622	518.133	-57.7442	0.0206304	0.000697252
Kolaczek_g25	21.2225	53.876	151	14	0.26436	7.14788	0.610976	0.0288699	0.000103435	518.126	34.5649	0.0123491	0.000277029
Kolaczek_g26	21.2224	53.876	152	14	-3.10045	7.14744	1.87049	0.0883846	0.00154373	518.117	-37.1905	0.0132871	0.000814866
Kolaczek_g27	21.222	53.8762	151	14	-0.52927	7.14601	1.29298	0.0610961	0.00061475	518.092	29.1604	0.0104182	0.000690392
Kolaczek_g28	21.2205	53.8764	151	14	-1.27658	7.14138	0.362732	0.0171399	-9.78119e-06	518.127	159.596	0.0570192	0.00371884
Kolaczek_g29	21.2204	53.8765	149	14	-0.5612	7.14098	0.862882	0.040773	0.000283796	518.186	-7.81042	0.00279044	0.000717524
Kolaczek_g3	21.2252	53.8773	145	18	-0.5378	7.1552	-0.524814	0.0247986	-0.000400556	518.414	144.916	0.0517744	0.00215721
Kolaczek_g30	21.2189	53.8771	147	14	0.4123	7.13862	-0.0723924	0.0034207	-0.000386527	518.76	117.729	0.0420613	0.00128153
Kolaczek_g4	21.2252	53.8773	145	18	-1.25126	7.155	-0.669798	0.0316494	-0.000531161	518.407	210.076	0.0750543	0.00272634
Kolaczek_g5	21.2254	53.8771	148	18	0.85709	7.15588	-0.472511	0.0223272	-0.000178849	518.41	169.563	0.0605801	0.000931051
Kolaczek_g6	21.2252	53.8769	148	18	-0.24852	7.15549	0.412313	0.0194827	0.000150687	518.382	215.615	0.0770332	0.000633443
Kolaczek_g7	21.2251	53.8769	148	18	-0.56223	7.15524	0.51828	0.0244898	0.00706788	518.369	59.0219	0.0210869	0.00482642
Kolaczek_g8	21.225	53.8768	149	18	0.74091	7.15493	-0.366451	0.0173156	-0.000173793	518.355	217.564	0.0777295	0.000662382
Kolaczek_g9	21.225	53.8768	149	18	0.24897	7.15517	0.595953	0.0281601	4.12984e-05	518.36	79.9457	0.0285624	0.000615687
Kolaczek_h1	16.5741	53.815	144	14	-0.75128	7.52062	-2.02521	0.0956955	-0.000854791	659.438	209.251	0.0747595	0.000886392
Kolaczek_h10	16.5803	53.8161	144	14	-0.06889	7.51732	0.057879	0.00273491	-1.65335e-05	657.603	80.7341	0.028844	0.00014223
Kolaczek_h11	16.5804	53.8162	143	14	-0.00351	7.51726	0.025163	0.00118901	-6.82557e-05	657.608	-22.8596	0.00816709	0.000138729
Kolaczek_h12	16.5805	53.8162	143	14	0.2231	7.51725	-0.916037	0.0432847	-0.000346216	657.6	135.692	0.048479	0.000382281
Kolaczek_h13	16.5805	53.8163	143	14	0.22362	7.51722	0.805962	0.0380834	8.93538e-05	657.614	56.576	0.020213	0.000136013
Kolaczek_h14	16.5804	53.8164	143	14	0.18534	7.51716	0.355306	0.016789	2.66502e-05	657.642	98.846	0.0353149	0.000177457
Kolaczek_h15	16.5803	53.8167	142	14	-0.16589	7.51696	-1.92826	0.0911144	-0.000568443	657.716	214.478	0.076627	0.000613079
Kolaczek_h16	16.5805	53.8167	142	14	0.45647	7.51699	0.193945	0.00916432	-4.25269e-07	657.688	38.6008	0.013791	9.5606e-05
Kolaczek_h17	16.5804	53.8167	144	14	1.40357	7.51693	0.799664	0.0377858	0.00044847	657.722	57.821	0.0206578	0.00131662
Kolaczek_h18	16.5805	53.8167	144	14	0.19713	7.51695	1.00608	0.0475394	0.000150262	657.701	-129.523	0.0462749	-0.000115042
Kolaczek_h19	16.5804	53.8168	145	14	-0.3496	7.51688	-0.0228442	0.00107944	-0.00014074	657.73	61.7557	0.0220636	0.000325832
Kolaczek_h2	16.5754	53.8151	147	14	-0.07048	7.52	-0.816924	0.0386014	-0.000230638	658.98	132.183	0.0472253	0.000333335
Kolaczek_h20	16.5804	53.8169	145	14	-0.383	7.5168	-0.144744	0.00683946	-4.88587e-05	657.758	114.401	0.0408723	0.000194356
Kolaczek_h21	16.5804	53.8171	145	14	-0.54935	7.5167	0.522537	0.024691	6.11915e-05	657.793	3.16553	0.00113096	0.000228475
Kolaczek_h22	16.5809	53.8171	144	14	0.13072	7.51691	0.506546	0.0239354	1.49317e-05	657.656	-31.1045	0.0111128	6.18081e-05
Kolaczek_h23	16.5813	53.8172	144	14	0.8796	7.51699	-0.420899	0.0198884	-0.000308745	657.593	149.721	0.0534911	0.000620939
Kolaczek_h24	16.5813	53.8172	144	14	0.53351	7.51702	0.465736	0.022007	5.15048e-05	657.577	-136.952	0.0489291	-0.000181494
Kolaczek_h25	16.5819	53.8172	144	14	0.2326	7.51725	0.109225	0.00516111	-1.85701e-05	657.435	56.4422	0.0201652	0.000142087
Kolaczek_h26	16.5822	53.8173	144	14	0.61733	7.51739	-0.74915	0.0353989	-0.000156452	657.356	91.7872	0.032793	0.000163523
Kolaczek_h27	16.5822	53.8174	144	14	0.28955	7.51736	-0.710155	0.0335563	-0.000179653	657.389	55.1448	0.0197017	0.000157878
Kolaczek_h28	16.5823	53.8174	145	14	0.66721	7.51739	-0.847283	0.0400359	-0.000431223	657.367	132.791	0.0474425	0.000513043
Kolaczek_h29	16.5827	53.8174	145	14	-2.12342	7.51757	0.693203	0.0327553	0.000892876	657.271	-175.231	0.0626051	-0.00160415
Kolaczek_h3	16.5757	53.815	146	14	0.75899	7.51987	-0.53903	0.0254703	-0.000130321	658.86	73.3522	0.0262067	0.000143373
Kolaczek_h30	16.5834	53.8178	145	14	0.25366	7.51806	-0.485981	0.0229636	-0.00242956	657.113	295.946	0.105733	0.0326329
Kolaczek_h4	16.5758	53.8151	146	14	-0.02949	7.51981	0.0737686	0.00348572	-4.60094e-05	658.826	32.5136	0.0116162	0.000145231
Kolaczek_h5	16.5766	53.8154	146	14	-0.10654	7.51929	0.497244	0.0234958	4.76774e-05	658.602	-113.525	0.0405593	-0.000106467
Kolaczek_h6	16.5782	53.8155	145	14	0.3766	7.51836	0.255841	0.012089	5.81201e-06	658.058	37.3669	0.0133501	9.13187e-05
Kolaczek_h7	16.5782	53.8155	144	14	0.56992	7.51836	0.843014	0.0398342	0.000125643	658.058	-163.683	0.0584794	-0.000201501
Kolaczek_h8	16.579	53.8156	143	14	0.90557	7.51783	-0.133013	0.00628515	-0.000194112	657.82	74.6577	0.0266731	0.000325868
Kolaczek_h9	16.5793	53.8156	144	14	1.02155	7.51768	-0.390973	0.0184743	-0.000107735	657.735	-55.7461	0.0199165	-5.62703e-05
Kolaczek_i1	22.4399	54.3309	176	14	-0.84369	6.45127	0.649492	0.0306899	0.000775124	628	-74.3324	0.0265569	0.000300251
Kolaczek_i10	22.4406	54.331	178	18	0.72098	6.4525	1.01546	0.0479827	0.000297216	628	-58.2775	0.0208209	-3.14399e-06
Kolaczek_i11	22.4408	54.3312	177	18	-0.22506	6.45283	1.02216	0.0482992	0.000306666	628	-29.9194	0.0106894	0.000105502
Kolaczek_i12	22.4408	54.3312	178	18	-0.07652	6.45283	0.153775	0.0072662	0.000182157	628	229.368	0.0819468	0.00436443
Kolaczek_i13	22.4409	54.3312	177	18	0.42621	6.45309	1.63914	0.0774529	0.00134999	628	-69.319	0.0247657	-2.8939e-05
Kolaczek_i14	22.4409	54.3312	178	18	-0.96589	6.45314	0.180992	0.00855226	0.000253555	628	170.088	0.0607677	0.00114863
Kolaczek_i16	22.4411	54.3314	177	18	1.95911	6.45368	0.079426	0.00375305	-0.000234186	628	144.707	0.0516998	0.00283924
Kolaczek_i17	22.4412	54.3314	180	18	-2.74686	6.45383	1.81786	0.0858978	0.00356801	628	-186.97	0.0667991	-0.000968207
Kolaczek_i18	22.4412	54.3314	180	18	0.02564	6.45385	0.0126224	0.000596435	4.8183e-05	628	198.792	0.0710228	0.000402646
Kolaczek_i19	22.4412	54.3314	181	18	0.05495	6.45399	1.14762	0.0542275	0.000507488	628	-10.8737	0.00388487	0.00014666
Kolaczek_i2	22.4398	54.3309	176	14	0.23772	6.45127	0.703516	0.0332426	0.000202381	628	37.9322	0.0135521	0.000212184
Kolaczek_i20	22.4412	54.3314	180	18	0.292	6.45383	0.822159	0.0388488	0.000308793	628	30.6593	0.0109537	0.000409148
Kolaczek_i21	22.4427	54.3325	179	14	-0.57859	6.45812	0.699358	0.0330462	0.000769879	628	-64.5716	0.0230696	0.000309862
Kolaczek_i22	22.443	54.3329	178	14	0.56213	6.45948	0.967935	0.045737	0.000205925	628	-26.4528	0.00945084	2.79744e-05
Kolaczek_i23	22.4432	54.3332	181	14	0.37316	6.46018	0.284431	0.01344	0.000222132	628	46.9615	0.016778	0.00034266
Kolaczek_i24	22.4434	54.3335	181	14	0.21608	6.46143	1.01866	0.0481339	0.000258942	628	30.5836	0.0109267	0.000139586
Kolaczek_i25	22.4447	54.3354	182	14	-0.65603	6.46788	0.0276515	0.00130659	8.85789e-05	628	140.093	0.0500513	0.000527333
Kolaczek_i26	22.4447	54.3355	182	14	0.46645	6.46783	-0.0812331	0.00383844	5.00542e-05	628	117.955	0.042142	0.000291177
Kolaczek_i28	22.4449	54.3365	183	14	0.35744	6.47078	-0.628556	0.0297006	-7.25793e-05	628	153.211	0.054738	0.000408362
Kolaczek_i29	22.4451	54.3382	181	14	0.29139	6.47477	0.403522	0.0190673	0.000123234	628.084	60.5657	0.0216384	0.000161594
Kolaczek_i3	22.4398	54.331	174	14	0.94935	6.45128	0.0630491	0.0029792	0.000179785	628	142.372	0.0508655	0.000709185
Kolaczek_i4	22.4398	54.3311	174	18	0.56163	6.45151	0.218115	0.0103064	0.000144592	628	129.067	0.046112	0.000528763
Kolaczek_i6	22.44	54.3311	176	18	0.45974	6.45183	1.22882	0.0580644	0.000589234	628	3.89922	0.00139308	0.000186074
Kolaczek_i8	22.4404	54.3311	177	18	-2.0328	6.45232	1.58875	0.0750718	0.0176028	628	217.187	0.0775948	0.0248926
Kuehl_a1	6.88333	50.1167	455	30	-0.1493	7.9	-0.155741	0.0073591	-0.000252374	956.25	-56.6278	0.0202315	-0.000453021
Kuehl_a2	8.7378	53.6158	10	30	1.98104	8.83797	-1.01338	0.0478844	-0.0135834	747.88	0.779498	0.000278493	0.00161579
Matthias_a1	13.3631	53.2352	70	22	0.395699	8.2585	-1.7379	0.0821195	-0.000469686	563.374	78.4591	0.0280312	0.000257486
Matthias_a2	13.7881	52.998	64	22	0.480457	8.59464	-0.824325	0.0389511	-0.000145584	579.726	55.2467	0.0197381	0.000103073
Matthias_a3	13.5124	53.2239	73	18	0.76883	8.27436	-0.329765	0.0155821	-8.60461e-05	558.176	65.7055	0.0234747	0.000166382
Matthias_a4	14.4719	51.933	63	21	0.85543	9.03819	-1.63801	0.0773995	-0.000396918	579	68.4624	0.0244597	0.000182459
Matthias_a5	13.777	52.9787	60	17	0.18823	8.66554	-0.962772	0.045493	-0.000188678	585.454	36.2849	0.0129636	8.58525e-05
Matthias_b1	13.905	53.1391	65	26	0.12691	8.53859	0.162766	0.00769104	0.000127817	528.212	-13.728	0.00490463	0.000170097
Matthias_b10	13.777	52.9787	60	17	0.18823	8.66554	-0.962772	0.045493	-0.000188678	585.454	36.2849	0.0129636	8.58525e-05
Matthias_b11	14.4719	51.933	65	21	0.85554	9.03819	-1.63823	0.0774099	-0.000396445	579	68.4617	0.0244594	0.000182495
Matthias_b12	13.5306	53.2452	85	26	-0.31997	8.26618	0.402732	0.0190299	0.000605867	553.804	11.123	0.00397394	0.000259058
Matthias_b13	13.872	53.0156	52	14	0.41719	8.63932	-1.16392	0.0549977	-0.000551905	558.88	46.4086	0.0165805	0.000467026
Matthias_b14	13.6543	52.1867	34	22	0.890958	9.15222	-0.909294	0.0429661	-0.000326418	546.413	83.0392	0.0296676	0.000297786
Matthias_b15	14.3562	52.4121	68	30	1.11652	8.95435	-1.18661	0.0560699	-0.000476302	512.98	48.4102	0.0172956	0.000336586
Matthias_b16	14.0796	52.5292	60	22	-0.10266	8.88353	-0.196801	0.00929927	-0.000427018	549.873	-34.2441	0.0122345	0.000215364
Matthias_b17	14.5223	52.0997	126	18	0.58949	8.78333	-1.25254	0.0591852	-0.000371874	584.591	76.3988	0.0272952	0.000254449
Matthias_b18	13.5882	53.0289	57	18	0.16899	8.4416	-1.20174	0.0567848	-0.0003336	578.712	103.955	0.0371402	0.000282959
Matthias_b19	13.2704	53.1964	53	30	-0.25631	8.27678	0.402584	0.019023	0.000518828	558.453	-32.1844	0.0114986	-0.000209933
Matthias_b2	14.0262	52.7433	81	25	0.12008	8.62787	-0.0711255	0.00336083	-0.000145215	586.801	-20.3707	0.00727788	-9.51058e-05
Matthias_b20	13.6018	53.3114	86	22	0.070695	8.26818	-0.112836	0.00533174	-2.12635e-06	542.679	-42.5479	0.0152012	1.55771e-05
Matthias_b21	13.9359	52.9927	82	22	0.21391	8.58875	0.995636	0.0470459	0.00236265	564.738	-5.44621	0.00194578	0.00224863
Matthias_b22	13.9394	53.2006	82	26	-0.078	8.49343	-0.15726	0.00743087	-0.000150782	514.054	139.603	0.0498762	0.00116899
Matthias_b23	14.093	52.5795	47	22	0.071577	8.93374	0.181006	0.00855292	-0.000167036	552.154	-86.4683	0.0308927	-0.000298501
Matthias_b24	14.4585	52.1326	67	18	0.15986	8.98468	-0.666293	0.0314838	-0.000221565	553.874	121.577	0.0434361	0.000318329
Matthias_b25	13.8674	53.158	26	34	0.09717	8.72902	-0.88402	0.0417718	-0.000478806	508.752	113.406	0.0405168	0.00085781
Matthias_b26	12.8227	53.144	71	18	0.82349	8.54743	-0.853018	0.0403069	-0.000186551	566.548	40.3382	0.0144117	0.000127117
Matthias_b27	14.5134	51.9419	73	22	0.214448	8.98981	-0.830434	0.0392398	-0.000250578	579.939	63.4085	0.0226541	0.000168882
Matthias_b28	13.9084	52.6796	93	22	0.339912	8.54197	0.115877	0.00547544	-9.68669e-05	620.23	-97.7784	0.0349335	-0.000916617
Matthias_b29	13.239	52.914	49	30	0.55735	8.61184	-1.41351	0.0667914	-0.000307611	562.749	76.3037	0.0272612	0.000186603
Matthias_b3	13.9272	52.6517	96	14	-0.09936	8.59986	-0.0681091	0.0032183	-0.000116992	608.375	-38.9958	0.0139321	4.3087e-05
Matthias_b30	13.6093	53.3155	85	22	0.539887	8.25414	-0.363894	0.0171948	-8.87395e-05	544.145	51.826	0.018516	0.000135906
Matthias_b31	13.9211	52.6596	89	14	-0.41271	8.5455	0.347273	0.0164094	0.00015201	613.146	-88.6116	0.0316584	-0.000714937
Matthias_b32	12.9704	53.1148	67	18	0.40395	8.27915	-0.483369	0.0228402	-0.000131172	566.206	102.3	0.0365489	0.000201501
Matthias_b33	13.5124	53.2239	73	18	0.76954	8.27436	-0.331314	0.0156553	-8.63297e-05	558.176	65.7647	0.0234959	0.000166489
Matthias_b34	14.4465	52.0707	83	14	0.97689	8.99214	-0.723664	0.0341947	-0.00026551	563.95	11.074	0.00395643	0.000150876
Matthias_b35	13.9429	52.6949	90	18	0.8201	8.57268	-0.680368	0.0321488	-0.000823936	611.167	-15.1613	0.00541671	-0.000264989
Matthias_b36	13.6685	52.9806	70	22	0.358926	8.40203	-0.336175	0.015885	-8.89758e-05	601.423	-23.6078	0.00843441	-1.27903e-05
Matthias_b37	14.0463	52.7457	67	36	0.7895	8.75278	0.451011	0.0213112	-0.000301138	568.576	-34.4546	0.0123097	0.000805327
Matthias_b38	14.0835	52.5554	36	14	0.83775	8.96347	-0.963178	0.0455122	-0.000370646	545.004	33.7978	0.012075	0.000278315
Matthias_b39	13.903	52.994	110	22	0.315459	8.50214	0.173053	0.00817712	-1.89954e-05	581.188	7.6045	0.00271687	0.000116399
Matthias_b4	14.63	52.0239	85	18	0.59944	8.96112	-1.31086	0.0619409	-0.000429049	588.36	5.63292	0.00201248	0.000180051
Matthias_b40	14.0419	52.7446	64	36	-0.9536	8.72602	0.0971037	0.00458836	-0.000572994	571.72	-23.4493	0.00837778	0.000595823
Matthias_b41	14.189	52.5944	27	14	-0.08167	8.97372	-0.331036	0.0156422	-0.000528279	522.159	0.885743	0.000316451	0.000342506
Matthias_b42	13.6226	53.3184	88	22	-0.666089	8.24782	0.884123	0.0417767	0.000966401	543.124	-46.5905	0.0166455	0.000188318
Matthias_b43	14.0025	52.6793	99	30	0.51381	8.58078	-0.663776	0.0313648	-0.000286395	595.376	-59.9655	0.021424	7.74923e-05
Matthias_b44	14.2263	51.9193	56	18	0.31075	9.07335	-1.78165	0.0841868	-0.000398808	557.66	133.951	0.0478569	0.000280816
Matthias_b45	13.6462	53.1217	64	18	0.41331	8.51319	-0.537866	0.0254153	-0.000238245	553.86	100.658	0.0359623	0.000413792
Matthias_b46	12.8263	53.02	52	14	-0.09134	8.51189	-0.365613	0.017276	-0.000309312	554.866	25.2765	0.00903059	0.000256128
Matthias_b47	13.5311	53.2333	101	18	0.07157	8.23356	0.244881	0.0115712	0.000345082	561.151	135.571	0.0484357	0.00103823
Matthias_b48	13.3631	53.2352	70	22	0.061705	8.2585	-0.19501	0.00921464	-2.07909e-05	563.374	-24.1333	0.00862215	-9.53916e-05
Matthias_b49	13.1089	53.1368	5	18	0.43283	8.18813	-0.359147	0.0169705	-0.000102159	566.16	234.77	0.0838767	0.000368705
Matthias_b5	13.6087	52.8132	36	18	0.50402	8.71174	-0.360418	0.0170305	-0.000500353	607.216	-38.4139	0.0137242	-0.000394428
Matthias_b50	14.4699	52.106	90	14	-0.14511	8.93394	-0.354283	0.0167406	-0.000540517	563.424	-67.1228	0.0239811	-0.000415829
Matthias_b6	13.91	53.193	60	30	-0.23146	8.60126	0.470024	0.0222096	0.000543258	513.01	-21.8614	0.00781047	0.000406826
Matthias_b7	14.6467	51.9238	59	34	1.29254	9.0759	-1.26151	0.059609	-0.000364786	592.56	-58.7979	0.0210068	2.66525e-05
Matthias_b8	13.7881	52.998	63	22	0.480457	8.59464	-0.824325	0.0389511	-0.000145584	579.726	55.2467	0.0197381	0.000103073
Matthias_b9	12.9745	53.1361	70	18	0.18793	8.288	-0.174043	0.0082239	-7.2343e-05	569.217	97.7362	0.0349184	0.000247661
Mazier_a1	6.17698	46.5098	1333	18	-0.90288	5.29409	-3.45732	0.163366	-0.0220658	1515.57	-16.9488	0.00605533	-0.0121019
Mazier_a10	6.21414	46.5479	1387	14	0.67569	5.2915	-1.40065	0.0661837	-0.00225582	1506.71	-129.751	0.0463564	-0.00463239
Mazier_a11	6.23742	46.5333	1318	14	-0.3248	5.33849	-1.50024	0.0708895	-0.00346878	1511.55	-117.842	0.0421016	-0.00452628
Mazier_a12	6.18226	46.535	1457	22	-1.38798	4.82006	-0.193453	0.00914107	-0.00191329	1551.67	-139.908	0.0499852	-0.00575422
Mazier_a13	6.18335	46.5107	1328	18	-0.0276566	5.42635	-0.127262	0.0060134	-0.000260785	1503.74	-50.6818	0.0181072	-0.00173638
Mazier_a14	6.1989	46.5437	1389	18	-6.30265	5.04625	-6.94939	0.328374	-0.106672	1529.5	242.272	0.086557	0.000995717
Mazier_a15	6.24409	46.5355	1270	14	-0.28434	5.49553	-0.0228056	0.00107761	0.000110976	1495.59	137.091	0.0489788	-0.000280816
Mazier_a16	6.18497	46.5416	1403	18	-0.34607	5.04277	-4.06247	0.19196	-0.0284274	1531.85	65.5096	0.0234047	-0.00715812
Mazier_a17	6.2345	46.5361	1309	14	-0.34281	5.20312	1.08666	0.051347	0.005433	1520.87	-37.521	0.0134052	-0.00479566
Mazier_a18	6.15809	46.5088	1474	18	-1.01671	4.7467	0.475971	0.0224906	0.000520152	1561.15	-242.811	0.0867496	-0.00622618
Mazier_a19	6.24418	46.5444	1448	14	-0.30137	5.01988	0.376907	0.0178097	0.000744835	1535.39	-96.7179	0.0345546	-0.00313728
Mazier_a2	6.19395	46.5062	1324	18	0.309346	5.44907	-0.0839926	0.00396883	-0.000195312	1501.01	22.5027	0.00803958	-0.00100922
Mazier_a20	6.24808	46.5388	1356	14	0.3319	5.43914	-0.241567	0.0114146	-7.90056e-05	1501.48	84.6432	0.0302406	-0.000517616
Mazier_a3	6.15574	46.5131	1480	18	-0.89827	4.60441	0.936104	0.0442329	0.00162831	1572.33	-313.419	0.111976	-0.00519295
Mazier_a4	6.18976	46.5443	1385	18	-0.285593	5.10515	0.45299	0.0214047	0.00278277	1526.05	-233.747	0.0835113	-0.01186
Mazier_a5	6.16225	46.5145	1524	18	0.12315	4.6834	-0.501147	0.0236803	-0.00197325	1566.16	-137.302	0.0490542	-0.0097103
Mazier_a6	6.18249	46.5148	1324	18	-0.72635	5.26039	-0.647204	0.0305818	-0.00184865	1518.33	-145.605	0.0520206	-0.0187798
Mazier_a7	6.22077	46.5411	1334	14	3.6613	5.35424	-1.93331	0.091353	-0.0234191	1505.59	-102.349	0.0365664	-0.0203752
Mazier_a8	6.11448	46.4722	1371	30	-1.8257	5.14943	-1.17907	0.0557136	-0.00318621	1526.58	-54.1625	0.0193507	-0.00533371
Mazier_a9	6.18811	46.5057	1273	18	1.94195	5.57514	-0.14265	0.00674052	-0.00884517	1489.48	-110.316	0.0394128	-0.0487011
Mercuri_i1	10.7942	44.6535	48	43	-4.3559	13.2159	-6.42972	0.303818	-0.275398	764.521	93.2408	0.0333123	0.0346208
Mercuri_i18	11.349	42.8951	223	30	0.49489	14.2134	-5.02218	0.237309	-0.120283	593.138	105.429	0.0376668	0.0455021
Mercuri_i19	11.2916	42.8021	78	30	-2.65309	14.6774	-7.9068	0.373613	-0.0385124	593.291	276.681	0.0988504	0.0155946
Mercuri_i2	10.5519	44.4843	450	26	-13.0661	11.3865	-7.0615	0.333671	-0.0411519	996.309	572.962	0.204703	0.0303338
Mercuri_i20	11.3154	42.8154	70	26	-1.51405	14.7159	-4.70986	0.222551	-0.100366	593.308	510.857	0.182515	0.0882658
Mercuri_i21	11.3846	42.9537	105	26	-0.8371	14.4752	-6.18688	0.292343	-0.0369715	606.606	498.687	0.178167	0.0276868
Mercuri_i3	10.6661	45.2217	27	28	-5.38293	12.7315	-5.16243	0.243936	-0.0897559	706.223	-170.538	0.0609285	-0.0141751
Mercuri_i4	10.6644	45.2231	27	28	-4.62229	12.7309	-2.70265	0.127706	-0.0401657	707.005	-57.23	0.0204467	-0.00411724
Mercuri_i5	10.6644	45.2228	27	28	-9.93085	12.7308	-4.81498	0.227518	-0.122508	707.012	206.182	0.0736631	0.0320602
Mercuri_i6	10.6673	45.2208	27	28	-11.935	12.7316	5.28983	0.249956	0.699138	705.705	-282.564	0.100952	-0.42901
Milecka_a1	16.3044	52.7635	54	18	0.77511	8.62163	-2.74103	0.12952	-0.00194962	539.717	230.274	0.0822705	0.00182423
Milecka_a10	22.923	51.476	156	22	-2.91344	7.67366	-1.56538	0.0739676	-0.0292749	515.86	-43.732	0.0156242	0.00958661
Milecka_a11	22.923	51.476	156	22	-2.43931	7.67366	0.799799	0.0377922	0.000953076	515.86	3.37945	0.00120738	0.00232486
Milecka_a2	22.923	51.476	156	22	-3.04772	7.67366	1.19838	0.056626	0.0037126	515.86	-144.599	0.0516612	-0.00132798
Milecka_a3	22.923	51.476	156	22	-3.58147	7.67366	0.628233	0.0296854	0.00124292	515.86	-50.85	0.0181673	0.000677531
Milecka_a4	22.923	51.476	156	22	-4.40891	7.67366	1.04021	0.0491521	0.0017625	515.86	-3.27587	0.00117038	0.00160336
Milecka_a5	22.923	51.476	156	22	-2.3097	7.67366	1.1285	0.053324	0.0013774	515.86	-70.7723	0.025285	0.00114252
Milecka_a6	22.923	51.476	156	22	-0.52241	7.67366	-1.31158	0.061975	-0.0359463	515.86	12.0454	0.00430348	0.0368173
Milecka_a7	22.923	51.476	156	22	-3.33753	7.67366	-0.0133459	0.000630622	-0.000231106	515.86	-17.3308	0.00619181	0.00115978
Milecka_a8	22.923	51.476	156	22	-2.97726	7.67366	1.72971	0.0817325	0.0557617	515.86	-20.9817	0.00749617	0.0162732
Milecka_a9	22.923	51.476	156	22	-1.44098	7.67366	0.956128	0.0451791	0.000611065	515.86	-123.596	0.0441574	0.000892823
Montanari_a1	7.69174	45.669	400	33	-6.9566	10.4522	-2.54809	0.120403	-0.0694072	745.339	894.675	0.319642	0.18
Montanari_a10	7.69095	45.8169	1700	31	-0.19817	4.19223	2.93196	0.138541	0.0462759	950.728	-341.072	0.121855	-0.0121076
Montanari_a11	7.72579	45.8325	1568	18	-0.40369	4.19531	-0.0889616	0.00420363	0.00168262	892.763	31.706	0.0113277	0.00221519
Montanari_a12	7.73087	45.8636	1689	14	-0.0898	3.18594	0.718634	0.033957	0.00532333	965.407	-82.9934	0.0296512	-0.000158807
Montanari_a2	7.71452	45.6977	824	18	-3.09586	8.99797	-4.1421	0.195723	-0.00906438	768.24	346.795	0.1239	0.00882569
Montanari_a3	7.73358	45.7074	954	18	-1.585	8.45649	-1.40401	0.0663425	-0.00306666	779.079	181.175	0.0647288	0.00616223
Montanari_a4	7.73649	45.7164	1042	18	-1.73124	7.81399	-2.12583	0.10045	-0.00287671	788.911	192.449	0.0687566	0.00392249
Montanari_a5	7.74677	45.7398	1250	18	-1.73994	7.05606	-1.75935	0.083133	-0.00334923	800.989	182.136	0.0650721	0.00522689
Montanari_a6	7.73271	45.7587	1330	18	-0.06487	6.17579	-0.988407	0.0467043	0.00460675	815.254	87.1307	0.0311294	0.00664887
Montanari_a7	7.71384	45.7666	1295	21	-0.00294	6.04576	-0.798378	0.0377251	-0.00048509	827.691	0.860608	0.000307471	0.0036853
Montanari_a8	7.69924	45.7805	1395	21	0.48236	5.79725	-0.417701	0.0197373	0.000163776	837.324	8.39988	0.00300104	0.002995
Montanari_a9	7.69377	45.8062	1503	31	-0.34901	4.99631	0.482241	0.0227869	0.00344331	872.488	-22.8874	0.00817703	0.00182705
Montanari_b1	9.15945	44.5173	758	22	-1.11543	9.56487	1.76454	0.0833783	0.0114218	1923.28	-600.03	0.214374	-0.0776874
Montanari_b10	9.45705	44.5141	889	18	-2.98557	9.23499	-1.07789	0.0509326	-0.00194679	1874.03	-679.687	0.242833	-0.0103605
Montanari_b11	9.45166	44.547	1017	18	0.8717	8.41071	0.0957677	0.00452523	-0.0013124	1728.67	-562.393	0.200927	-0.0444378
Montanari_b12	9.59322	44.3762	353	22	-1.92574	11.6155	-3.45628	0.163317	-0.00673674	1327.58	-166.095	0.0593411	-0.00227547
Montanari_b13	9.59008	44.3349	293	26	-3.16674	12.1432	-4.39792	0.207811	-0.0084742	1255.09	126.655	0.0452503	0.00131047
Montanari_b14	9.54924	44.3135	606	26	-2.65406	11.0279	-1.96809	0.0929965	-0.0142012	1610.04	-253.034	0.090402	-0.0231998
Montanari_b15	9.53623	44.3373	575	22	-5.79397	11.227	-3.14482	0.148599	-0.0201781	1557.74	-57.7734	0.0206408	-0.00603972
Montanari_b2	9.15982	44.5207	785	22	-1.47528	9.43667	-0.687154	0.0324695	-0.00138543	1935.7	-626.872	0.223964	-0.0228743
Montanari_b3	9.27866	44.5767	662	20	-2.70574	9.94737	-1.07606	0.0508461	-0.00328733	1644.1	-401.222	0.143345	-0.00766313
Montanari_b4	9.24753	44.525	663	21	-2.9475	9.66412	-0.502708	0.023754	-0.00247743	1970.39	-791.722	0.28286	-0.0143645
Montanari_b5	9.30388	44.5472	819	18	-3.22289	9.43131	-0.160652	0.00759115	-0.00127585	2044.35	-810.764	0.289663	-0.0183874
Montanari_b6	9.29196	44.6054	526	22	-1.67429	10.0814	-1.82023	0.0860098	-0.00421536	1493.93	-403.695	0.144229	-0.00696537
Montanari_b7	9.39012	44.4191	160	22	-3.11381	12.8115	-4.71299	0.222699	-0.111901	1206.57	-48.6282	0.0173735	-0.0198797
Montanari_b8	9.38569	44.5261	702	18	-2.05628	9.54401	-1.88621	0.0891275	-0.00218825	1918.76	-873.699	0.312148	-0.00809185
Montanari_b9	9.40389	44.5166	814	18	-3.29355	9.27977	-1.42577	0.0673707	-0.0389636	1964.19	-639.294	0.228402	-0.139187
Mrotzek_a1	13.2696	54.1336	7	34	2.30243	8.21614	0.365329	0.0172626	-0.000293058	614.762	62.6785	0.0223933	0.000899468
Mrotzek_a2	13.447	54.0813	27	46	0.6074	8.38489	1.47132	0.069523	0.00219203	570.237	117.468	0.041968	0.00404182
Mrotzek_a3	13.4657	54.0711	30	34	2.43842	8.33593	0.500151	0.0236332	-0.000586352	573.675	207.941	0.0742915	0.00394714
Mrotzek_a4	12.6675	54.0007	40	22	1.64647	8.14198	0.476363	0.0225092	0.000304351	617.83	67.2335	0.0240206	0.000334942
Mrotzek_a5	12.6697	53.9929	46	22	1.75448	8.1392	1.24311	0.0587396	0.000757452	615.778	101.282	0.0361852	0.000517223
Mrotzek_a6	13.2956	54.124	7	37	2.1468	8.22366	-0.432174	0.0204211	-0.000602843	606.154	178.712	0.0638488	0.00122187
Mrotzek_a7	13.3037	54.1075	10	22	1.01916	8.25663	-0.00739106	0.000349243	-0.000430592	598.493	277.267	0.0990597	0.00188497
Mrotzek_a8	13.2435	54.1545	20	26	1.95952	8.17303	0.385767	0.0182283	-8.34473e-05	632.316	-72.3338	0.0258428	2.64381e-06
Mrotzek_a9	13.2456	54.1591	19	34	0.7872	8.16915	-1.2561	0.0593534	-0.000297216	633.046	307.149	0.109736	0.000520545
Mrotzek_b1	13.3753	53.3282	140	30	-0.46157	8.11447	0.820544	0.0387725	0.00837043	572.979	223.272	0.0797688	0.00774066
Mrotzek_c1	13.474	53.2961	103	14	0.85394	8.31482	-0.404427	0.01911	-0.000416953	550.676	13.82	0.0049375	0.000595179
Mrotzek_d1	13.4737	54.0772	18	34	1.25792	8.34613	1.65888	0.0783856	0.000770682	569.107	4.14427	0.00148063	0.000988021
Mrotzek_e1	13.4734	53.3038	85	14	1.8427	8.33938	0.102609	0.00484849	5.28751e-05	548.054	-54.1054	0.0193303	-9.50701e-05
Mrotzek_f1	13.3411	54.1287	5	54	2.208	8.28638	-0.405831	0.0191764	-0.000214383	590.69	36.4915	0.0130374	0.000224474
Nielsen_a1	11.888	55.565	69.2	26	0.5416	8.11203	-0.229247	0.0108324	-0.000183291	636.95	149.91	0.0535586	0.000647377
Nielsen_a2	10.309	55.158	32	26	0.58063	8.3885	-0.500983	0.0236725	-0.000317156	644.46	203.376	0.0726605	0.000699896
Nielsen_b4	15.8667	56.1667	14	43	0.7325	7.48125	0.199567	0.00942997	2.39096e-05	551	219.667	0.0784809	0.00213934
Odgaard_a1	12.3044	55.9868	50	30	-0.66008	7.87105	1.30289	0.0615643	0.0025398	607.768	151.815	0.0542392	0.00334942
Odgaard_a10	11.981	54.8474	50	26	-0.33081	8.73244	0.694977	0.0328391	0.00117549	598.241	71.8043	0.0256537	0.00267197
Odgaard_a11	11.6931	55.6345	50	30	4.77092	8.32231	0.318099	0.0150309	0.000859469	633.558	108.879	0.0388994	0.00436025
Odgaard_a14	9.39826	55.1922	50	34	4.97616	7.99436	-0.497544	0.02351	-0.00109096	806.411	-120.621	0.0430945	-0.00438373
Odgaard_a4	12.5551	56.0523	50	39	0.2247	7.99883	0.724958	0.0342558	0.00160983	615.857	130.037	0.0464586	0.00282245
Odgaard_a5	9.4317	56.0192	50	18	5.5371	7.57268	-0.10589	0.00500353	0.00121802	778.058	113.26	0.0404646	0.00123509
Odgaard_a6	9.66665	56.0502	50	18	1.26674	7.62265	0.00444622	0.000210093	-6.78876e-05	690.431	92.9897	0.0332226	0.00040286
Odgaard_a7	10.2985	55.1214	50	33	-0.16919	8.27768	0.0768775	0.00363263	-0.000322595	675.969	62.0567	0.0221711	0.000880354
Ortu_a10	7.7	44.2	1920	18	-1.73736	2.66458	3.5538	0.167925	0.00423946	973	111.651	0.0398898	0.00128118
Ortu_a7	7.73333	44.1833	1760	18	-2.09449	2.75825	2.97764	0.1407	0.10376	970.748	69.2047	0.0247249	0.014354
Ortu_a8	7.73333	44.1833	1760	18	-2.38644	2.75825	2.65997	0.125689	0.00447856	970.748	143.612	0.0513085	0.00176635
Ortu_a9	7.72917	44.2	1624	18	-0.52471	5.11666	1.24482	0.0588204	0.0016628	1000.5	37.7412	0.0134839	4.42303e-05
Ortu_b1	7.209	45.56	1728	14	-0.769869	3.10768	-0.662574	0.031308	0.000441051	1356.39	20.8855	0.0074618	-0.000692536
Ortu_b10	7.214	45.546	1980	10	0.52676	2.6286	0.755358	0.0356923	0.00175372	1390.36	-453.445	0.162003	-0.00395107
Ortu_b11	7.216	45.546	2080	10	0.8008	2.29496	-2.04476	0.0966193	-0.000593959	1431.35	-472.233	0.168716	-0.00717509
Ortu_b12	7.216	45.546	2117	10	0.2534	2.29496	0.597606	0.0282382	0.00178027	1431.35	-472.906	0.168956	-0.00448198
Ortu_b13	7.219	45.545	2167	6	0.4376	1.78138	0.908629	0.0429347	0.0021245	1494.03	-537.227	0.191936	-0.00438909
Ortu_b14	7.221	45.547	2190	6	1.1304	1.43866	1.21486	0.0574047	0.0166981	1533.68	-248.468	0.0887707	-0.0117492
Ortu_b15	7.222	45.544	2309	6	0.1606	1.24889	0.572436	0.0270488	0.00284831	1539.87	-514.343	0.18376	-0.00642804
Ortu_b16	7.225	45.544	2405	6	-0.87947	0.70475	0.987082	0.0466417	0.00422311	1557.91	-545.65	0.194945	-0.00894752
Ortu_b17	7.227	45.543	2461	6	-1.07965	0.32203	1.25531	0.0593161	0.00412511	1567.5	-350.524	0.125232	-0.00490963
Ortu_b18	7.23	45.543	2533	6	-0.53697	-0.176383	3.47203	0.164061	0.00814391	1561.64	-425.2	0.151912	-0.00683962
Ortu_b19	7.239	45.542	2680	6	-1.16676	-1.30675	0.276386	0.0130598	0.038759	1349.43	-56.9694	0.0203536	-0.00635719
Ortu_b2	7.209	45.56	1728	14	0.427891	3.10768	-1.38336	0.0653667	-1.84283e-05	1356.39	-22.5783	0.00806659	-0.00086617
Ortu_b20	7.233	45.543	2631	6	-2.68719	-0.552163	-1.5046	0.0710956	0.00643007	1498.71	-33.2151	0.0118668	-0.00501474
Ortu_b21	7.209	45.574	1680	14	-0.75399	3.76072	-5.27748	0.249372	-0.00849499	1286.66	83.3761	0.0297879	0.000928478
Ortu_b22	7.198	45.645	1260	22	-0.10778	5.26391	-1.72128	0.0813342	-0.00150026	1136.59	75.4124	0.0269427	6.21296e-05
Ortu_b23	7.203	45.665	1177	32	-0.1158	6.52342	-1.0756	0.0508244	-0.000563245	956.228	261.126	0.093293	0.00212613
Ortu_b24	6.828	45.33	2316	12	-1.10306	0.452492	2.29911	0.108638	0.00486083	1568.38	-337.974	0.120749	-0.00733265
Ortu_b25	6.824	45.33	2364	12	-0.42311	0.323892	3.84824	0.181838	0.00325992	1562.81	-226.19	0.0808114	-0.0020536
Ortu_b26	6.819	45.325	2352	12	-0.49233	0.677458	3.10631	0.14678	0.00601472	1567.17	-478.214	0.170852	-0.00680032
Ortu_b27	6.816	45.322	2311	12	0.0134	1.10844	3.05314	0.144267	0.00658128	1571.89	-467.233	0.166929	-0.00973316
Ortu_b28	6.831	45.324	2243	12	-0.478094	0.915087	1.47111	0.0695131	0.0724602	1570.36	-224.374	0.0801625	-0.0659905
Ortu_b29	6.828	45.319	2071	12	1.67776	1.47613	1.40418	0.0663505	0.0275273	1554.44	-4.12237	0.00147281	-0.0138367
Ortu_b3	7.21	45.569	1794	14	0.29859	3.70165	-1.72869	0.0816843	-0.000239568	1288.35	123.149	0.0439977	-0.00015327
Ortu_b30	6.834	45.313	1986	12	-1.24596	2.63701	-1.33299	0.0629866	-0.00148655	1501.11	-275.701	0.0985002	-0.00796181
Ortu_b31	6.824	45.305	1751	16	-0.122523	4.03829	1.65273	0.078095	0.00134196	1372.93	-83.0141	0.0296586	-0.00136592
Ortu_b32	6.818	45.311	1480	12	1.77841	2.71107	0.78499	0.0370925	0.00876333	1495.51	-339.544	0.12131	-0.0196978
Ortu_b33	6.795	45.256	1284	18	0.87532	6.12463	0.564902	0.0266928	0.000391767	1154.22	-361.8	0.129261	-0.00216221
Ortu_b34	7.05	44.618	1603	14	7.50898	4.39192	-0.528742	0.0249842	0.0110608	1116.97	28.7637	0.0102765	0.000662561
Ortu_b35	7.062	44.615	1793	14	0.41878	4.32847	0.448173	0.0211771	0.000622311	1117.97	-242.277	0.0865588	-0.0010343
Ortu_b36	7.066	44.614	1871	14	-1.09119	3.90483	-2.13428	0.100849	-0.00411708	1126.6	-158.582	0.0566569	-0.00233227
Ortu_b37	7.069	44.615	1978	14	-0.87666	3.42795	0.992324	0.0468894	0.000932048	1136.4	-127.814	0.0456644	-0.000612721
Ortu_b38	7.075	44.616	2023	10	-0.18765	2.78929	1.52851	0.0722254	0.00348059	1147.62	-52.2395	0.0186637	-0.000799932
Ortu_b39	7.075	44.616	2023	10	-1.43093	2.78929	-0.611304	0.0288854	0.000413551	1147.62	100.395	0.0358683	0.00210719
Ortu_b4	7.21	45.569	1794	14	0.99481	3.70165	-1.79929	0.0850203	-0.000429994	1288.35	-158.225	0.0565294	-0.00185817
Ortu_b40	7.069	44.615	1978	14	1.04816	3.42795	2.27464	0.107482	0.00941121	1136.4	-157.082	0.056121	-0.00386854
Ortu_b41	6.978	44.689	2738	9	-2.26499	-1.19694	1.16118	0.0548682	0.015345	1095.84	25.6263	0.00915556	0.0049136
Ortu_b42	6.976	44.69	2651	9	-0.4271	-1.10879	5.58898	0.264091	0.017368	1099.69	-69.2947	0.0247571	-0.000713472
Ortu_b43	6.975	44.689	2684	9	-0.80944	-0.929792	6.15037	0.290618	0.011195	1109.72	-99.9077	0.0356942	-0.000885499
Ortu_b44	6.976	44.689	2697	9	-0.07669	-1.01884	5.82414	0.275203	0.00559229	1105.09	-53.6909	0.0191823	-0.000610756
Ortu_b45	6.978	44.688	2633	9	-1.6264	-1.11959	4.53136	0.214116	0.046317	1101.01	42.1208	0.0150486	0.0130474
Ortu_b46	6.977	44.686	2758	9	-1.73836	-1.0138	2.66793	0.126065	0.0176586	1107.67	108.804	0.0388726	-0.00189176
Ortu_b47	6.978	44.685	2700	9	-1.3937	-1.06062	5.46134	0.25806	0.0250829	1106.13	-289.649	0.103483	-0.00702254
Ortu_b48	6.978	44.685	2700	9	-1.2211	-1.06062	5.15073	0.243383	0.00885741	1106.13	-77.1756	0.0275727	-0.000574994
Ortu_b49	6.984	44.683	2570	9	0.17802	-0.97503	5.8166	0.274847	0.00770068	1110.47	-129.456	0.046251	-0.00101537
Ortu_b5	7.198	45.61	1499	14	0.25083	4.47699	-1.04509	0.0493827	-0.0002717	1203.07	-86.2289	0.0308072	-0.00134959
Ortu_b50	6.984	44.683	2570	9	-0.63101	-0.97503	4.90324	0.231689	0.00657135	1110.47	-174.556	0.062364	-0.000878532
Ortu_b51	6.987	44.676	2380	9	-1.95476	0.150905	2.48347	0.117349	0.00963329	1158.96	-34.2883	0.0122502	0.00035445
Ortu_b52	6.984	44.666	2179	9	-0.26872	1.09685	-1.69705	0.0801892	-0.00786323	1182.8	-182.375	0.0651575	-0.0113002
Ortu_b53	6.984	44.666	2179	9	-0.74138	1.09685	2.25183	0.106404	0.00534516	1182.8	-194.977	0.0696598	-0.00334049
Ortu_b54	6.969	44.695	2579	9	-2.8563	-1.09172	0.444488	0.021003	-0.000759484	1103.58	89.4112	0.0319441	0.00882876
Ortu_b55	6.949	44.7	2380	9	-0.79028	0.270333	1.68656	0.0796936	0.0147124	1165.78	-282.169	0.100811	-0.00778531
Ortu_b56	6.928	44.709	2193	9	-0.81442	1.17304	2.44481	0.115522	0.00643621	1191.53	28.9045	0.0103268	-0.000254771
Ortu_b57	6.919	44.714	2107	9	-1.29064	1.88524	-0.486184	0.0229732	0.00170873	1202.46	-135.927	0.0485629	-0.00175385
Ortu_b59	7.282	44.31	755	18	-8.14189	10.1715	-6.73746	0.318359	-0.0214936	827.072	853.016	0.304759	0.0229415
Ortu_b6	7.198	45.61	1499	14	-0.13835	4.47699	-0.540206	0.0255259	0.000227661	1203.07	-16.1317	0.0057634	-0.000365847
Ortu_b60	7.328	44.303	756	18	-3.84575	10.4359	-4.78807	0.226247	-0.0157198	811.415	621.116	0.221907	0.0162298
Ortu_b7	7.197	45.623	1391	22	0.22589	5.16134	-1.3919	0.0657702	-0.000677596	1143.38	-65.3302	0.0233407	-0.00072394
Ortu_b76	6.088	45.621	1024	18	-0.482884	7.9367	-1.62652	0.0768565	-0.000889285	1210.04	42.3151	0.015118	-0.000366561
Ortu_b77	6.089	45.621	1049	18	-1.7231	7.77377	-1.85829	0.0878082	-0.00625477	1226.55	278.369	0.0994534	0.00271134
Ortu_b78	6.089	45.621	1049	18	-0.698087	7.77377	-0.878312	0.0415021	-0.000399942	1226.55	74.405	0.0265828	-0.00033998
Ortu_b79	6.091	45.619	1136	18	-0.220018	7.52367	-0.520889	0.0246131	-0.000255162	1252.63	-27.1801	0.00971069	-0.000666634
Ortu_b8	7.197	45.623	1392	22	0.42011	5.16134	-1.42333	0.0672554	-0.00045173	1143.38	0.954486	0.000341011	-0.000236201
Ortu_b80	6.091	45.619	1136	18	0.344122	7.52367	-1.21324	0.0573282	-0.00366913	1252.63	48.7457	0.0174155	-0.00293542
Ortu_b81	6.092	45.619	1195	18	-0.94702	7.4001	-1.99548	0.0942907	-0.00338042	1265.34	101.09	0.0361166	-0.000635587
Ortu_b82	6.093	45.619	1233	18	-0.646848	7.27653	-1.34804	0.0636978	-0.00296035	1278.04	38.4086	0.0137223	-0.00130454
Ortu_b83	6.093	45.62	1251	18	-1.52482	7.18974	-1.45177	0.0685992	-0.00309407	1286.24	322.492	0.115217	0.00147875
Ortu_b84	6.093	45.62	1251	18	-0.35426	7.18974	-0.531809	0.0251291	-0.000507488	1286.24	369.965	0.132178	0.00129154
Ortu_b85	6.093	45.621	1330	18	-0.877228	7.12205	0.207332	0.00979688	2.46656e-05	1292.6	107.993	0.0385829	-0.000369419
Ortu_b86	6.093	45.621	1330	18	-0.80019	7.12205	0.0159348	0.000752953	-0.000378471	1292.6	-9.50161	0.00339466	-0.00106969
Ortu_b87	6.096	45.622	1354	18	-1.92671	6.68456	-1.27079	0.0600475	-0.00913573	1337.12	122.524	0.0437744	-0.000291891
Ortu_b88	6.102	45.627	1350	18	-0.848217	5.81963	2.25796	0.106693	0.00123281	1422.21	-166.492	0.0594829	-0.0015845
Ortu_b89	6.104	45.632	1350	18	0.0820894	5.5069	1.86679	0.0882098	0.001969	1452.87	163.306	0.0583447	-0.00072026
Ortu_b9	7.213	45.546	1885	10	0.45471	2.79542	1.24067	0.0586243	0.0032878	1369.87	-127.976	0.0457222	-0.00288426
Ortu_b90	6.114	45.638	1460	18	-0.65092	4.91195	1.98804	0.0939391	0.00682652	1514.34	-160.404	0.0573079	-0.0170136
Ortu_b91	6.115	45.64	1500	18	0.05383	4.76067	0.777996	0.036762	0.00301067	1526.24	-166.508	0.0594886	-0.0144099
Ortu_b92	6.115	45.641	1619	18	-1.10171	4.66327	-0.920274	0.0434849	-0.00279922	1533.9	-17.9204	0.00640246	-0.00594799
Ortu_b93	6.113	45.642	1722	18	-0.35522	4.58251	1.05801	0.0499932	6.89881e-05	1539.62	-239.788	0.0856695	-0.00568741
Ortu_b94	6.116	45.642	1685	18	-0.26134	4.55755	0.245676	0.0116087	-0.0054744	1542.52	-224.68	0.0802719	-0.0160308
Ortu_b95	6.115	45.641	1658	18	-0.97244	4.66327	-2.30733	0.109026	-0.0228587	1533.9	-86.5683	0.0309284	-0.0434503
Ortu_b96	6.115	45.639	1584	18	1.32246	4.85807	1.09236	0.0516163	0.00585118	1518.58	-0.55826	0.000199451	-0.00828734
Ortu_b97	6.115	45.639	1584	18	-0.40694	4.85807	1.95153	0.092214	0.00176345	1518.58	52.9336	0.0189117	-0.00113623
Ortu_b98	6.115	45.638	1515	18	-0.40958	4.95547	1.82052	0.0860235	0.00174644	1510.93	82.6016	0.0295112	-0.000923262
Ortu_b99	6.116	45.635	1400	18	-0.13727	5.31302	1.10065	0.0520081	0.00135236	1477.35	316.372	0.113031	0.00070061
Ortu_d44	6.601	44.747	1600	21	-0.590514	5.552	0.2764	0.0130605	0.000446438	1120.43	-538.92	0.192541	-0.00222009
Ortu_d45	6.601	44.747	1480	21	-1.79701	5.552	1.99341	0.0941929	0.024023	1120.43	125.769	0.0449337	0.0160149
Ortu_d46	6.595	44.746	1250	21	1.45193	6.41532	-3.25772	0.153934	-0.0795532	1068.78	122.199	0.0436583	0.0196378
Ortu_d47	6.59	44.745	1070	21	-0.08927	7.45192	2.10014	0.0992361	0.0803236	1004.09	-426.243	0.152285	-0.066518
Ortu_d48	6.584	44.745	946	21	5.68507	8.36772	1.77007	0.0836396	0.0332981	949.358	-153.535	0.0548538	-0.0186935
Overballe_a1	12.3339	56.0144	46.3	30	1.21468	7.88419	0.698449	0.0330032	0.001717	611.131	88.0311	0.031451	0.000889929
P?dziszewska_a1	17.7973	54.1829	163	14	0.21209	6.7533	-0.333783	0.015772	-5.80729e-05	644.804	86.3878	0.0308639	0.000277529
P?dziszewska_a2	18.5	54.45	132	54	0.161	7.59375	0.629778	0.0297584	0.000115909	667	-73.5731	0.0262856	-0.000100644
P?dziszewska_a3	18.0208	54.2494	176	18	0.45818	6.92222	-0.0586507	0.00277137	7.1587e-06	657.567	67.0034	0.0239384	0.000162309
Pidek_a1	23.0642	50.5928	243	14	-1.44277	7.42164	0.0498629	0.00235613	-4.48517e-05	585.007	739.581	0.264232	0.00801968
Pidek_a10	23.0642	50.5928	243	14	0.94745	7.42164	0.32365	0.0152932	-0.00105519	585.007	489.315	0.174819	0.0106238
Pidek_a11	23.0592	50.5903	243	14	-7.59558	7.39333	-3.39991	0.160653	-0.104146	587.467	-480.555	0.171689	-0.0470509
Pidek_a12	23.0578	50.5878	247	14	-0.15521	7.36571	1.13638	0.0536964	0.000586872	589.658	114.443	0.0408873	0.00280852
Pidek_a13	23.0578	50.5947	257	14	0.60704	7.42508	0.291946	0.0137951	-9.8568e-05	585.269	204.467	0.0730503	0.00110361
Pidek_a14	23.0631	50.5869	279	14	-0.13791	7.38915	0.595015	0.0281157	-0.000188725	587.289	344.37	0.123034	0.00242802
Pidek_a15	23.0669	50.5822	305	14	-0.98332	7.34387	-0.678653	0.0320678	-0.00410139	591.522	120.766	0.0431463	0.0084632
Pidek_a16	23.0736	50.5825	246	14	-0.52324	7.37056	1.23189	0.0582094	0.00368756	589.667	303.467	0.10842	0.0131344
Pidek_a17	23.0539	50.5725	348	22	3.23519	7.16203	-0.923979	0.04366	-0.0165809	609.473	-77.7546	0.0277795	0.00253474
Pidek_a18	23.0578	50.5878	247	14	0.48646	7.36571	-0.253012	0.0119554	-0.000683738	589.658	93.8017	0.0335127	0.00175481
Pidek_a19	23.0578	50.5947	257	14	-1.446	7.42508	1.21411	0.0573693	0.00151443	585.269	-144.175	0.0515097	-0.000506969
Pidek_a2	23.0592	50.5903	243	14	-1.6879	7.39333	-1.39608	0.0659678	-0.00388413	587.467	199.508	0.0712786	0.0052201
Pidek_a20	23.0669	50.5822	305	14	-0.29877	7.34387	-0.103681	0.00489915	-0.00144231	591.522	88.9311	0.0317726	0.00470645
Pidek_a3	23.0578	50.5878	247	14	-2.34871	7.36571	0.873951	0.0412961	0.00122062	589.658	79.9234	0.0285544	0.00439684
Pidek_a4	23.0578	50.5947	257	14	-0.17745	7.42508	0.133357	0.0063014	-9.59218e-06	585.269	349.293	0.124793	0.00128939
Pidek_a5	23.0631	50.5869	279	14	-0.83773	7.38915	0.335005	0.0158297	0.000725557	587.289	94.3421	0.0337058	0.00773505
Pidek_a6	23.0669	50.5822	305	14	0.36548	7.34387	-0.00177575	8.3908e-05	-0.000243055	591.522	331.866	0.118566	0.00176528
Pidek_a7	23.0736	50.5825	246	14	0.72909	7.37056	0.422513	0.0199646	5.87817e-05	589.667	92.2212	0.0329481	0.000597966
Pidek_a8	23.0539	50.5725	348	22	1.74857	7.16203	-0.270291	0.0127718	0.000478711	609.473	96.6073	0.0345151	0.0143928
Pidek_a9	23.0686	50.5722	355	14	-0.73619	7.16338	0.805608	0.0380667	0.00182322	608.244	4.79563	0.00171334	0.00448353
Roesch_a1	8.24538	48.5016	790	14	0.40283	6.83736	-0.535349	0.0252964	-0.000149837	1884.11	-630.086	0.225112	-0.00150912
Roesch_a10	8.32027	48.6141	795	14	0.37891	6.50504	0.00582096	0.000275053	-7.60145e-06	1952.56	-541.676	0.193526	-0.00149768
Roesch_a11	8.24029	48.5708	910	14	0.03333	6.15041	0.0216209	0.00102163	-5.50157e-05	1994.98	-765.539	0.273506	-0.00225975
Roesch_a2	8.34952	48.5755	747	14	0.28221	6.69107	-0.0313379	0.00148078	-9.68669e-06	1881.34	-635.806	0.227156	-0.00115327
Roesch_a3	8.30581	48.4843	770	18	-0.10522	6.7128	0.342825	0.0161992	0.000108491	1835.12	-746.264	0.266619	-0.00539838
Roesch_a4	8.26264	48.4269	839	18	0.831222	6.60401	-0.629276	0.0297346	-0.000326654	1855.94	-208.069	0.0743372	-0.00171919
Roesch_a5	8.2964	48.6693	830	14	0.37644	6.71636	0.0639056	0.00301968	4.05896e-06	1960.49	-711.802	0.254307	-0.00127225
Roesch_a6	8.93069	47.7688	407	41	0.608	9.28182	-3.02079	0.142739	-0.000860461	848.155	315.751	0.112809	0.00050947
Roesch_a7	9.02079	47.756	406	30	0.50134	9.14569	-2.17375	0.102714	-0.000789583	862.215	61.0509	0.0218118	9.81783e-05
Roesch_a8	8.20176	48.5988	1028	14	-0.8889	6.05816	0.949195	0.0448515	0.000334309	2009.59	-859.868	0.307207	-0.00409541
Roesch_a9	8.16184	47.8174	930	26	1.15084	5.91954	3.46843	0.163891	0.0642728	1613.02	-434.559	0.155256	-0.131933
Roesch_b1	8.93824	47.7632	406	41	0.9064	9.31297	-1.58772	0.0750232	-0.00137362	849.895	24.3837	0.00871161	0.000138086
Roesch_b2	8.98461	47.767	429	54	2.836	9.14646	0.708981	0.0335009	0.00266006	861.429	177.634	0.0634637	0.00335335
Roesch_b3	9.18687	47.7013	396	34	5.07675	9.58611	0.13582	0.00641779	0.000358266	855.897	223.901	0.0799936	0.00592464
Roesch_b4	8.91736	47.7993	446	26	0.97471	8.94564	-2.07398	0.098	-0.00123801	846.619	221.407	0.0791025	0.000654165
Sadori_a1	12.0357	46.2678	600	28	-0.82408	9.20536	-1.63975	0.0774817	-0.00229882	892.97	-21.6957	0.00775127	0.00030779
Sadori_a2	12.031	46.2651	770	28	-3.40852	8.75076	-2.39586	0.11321	-0.00556158	872.153	15.6606	0.00559509	0.0016537
Sadori_a3	12.0284	46.2602	900	28	-2.26383	8.27954	-0.90638	0.0428284	-0.00147153	855.397	17.6008	0.00628827	-0.00025327
Sadori_g1	12.9632	42.4597	1460	14	-3.90962	7.90576	0.566103	0.0267496	0.000150498	808.501	162.982	0.0582289	0.00151698
Sadori_g2	12.9666	42.4584	1530	14	-4.12139	7.64605	0.371431	0.0175509	0.000199404	815.669	225.086	0.0804169	0.00251234
Sadori_g3	12.9684	42.4576	1550	14	-3.60793	7.51212	0.623688	0.0294706	0.00039706	819.348	179	0.0639517	0.00168597
Sadori_g4	12.9698	42.458	1570	14	-3.57625	7.33198	-0.793993	0.0375179	-0.00215215	823.069	332.014	0.118619	0.00617366
Sadori_g5	12.9363	42.4555	1070	17	-6.16373	10.5952	-0.440869	0.020832	-0.00261862	753.852	143.524	0.0512771	0.00264131
Sadori_g6	12.9363	42.4555	1070	17	-5.4006	10.5952	-0.609333	0.0287923	-0.00286854	753.852	35.2557	0.0125959	0.00146253
Seppa_t1	23.35	54.03	134	17	1.68281	6.69187	1.54311	0.0729152	0.00680195	589.5	108.646	0.0388162	0.00835445
Stojakowits_a1	10.4748	47.7201	850	18	0.51132	7.01509	-0.789574	0.0373091	-0.00014341	1363.83	-265.755	0.0949468	-0.000624869
Stojakowits_a2	10.4748	47.7201	850	18	0.55399	7.01509	-0.853433	0.0403265	-0.00016595	1363.83	-244.499	0.0873526	-0.00064952
Stojakowits_a3	10.4748	47.7201	850	18	0.492055	7.01509	-0.939722	0.0444039	-0.000149789	1363.83	-175.615	0.0627423	-0.000465883
Stojakowits_a4	10.4317	47.7055	924	18	0.563074	6.84386	-0.815701	0.0385436	-0.000212965	1424.48	-159.314	0.0569184	-0.000538409
Stojakowits_a5	10.4317	47.7055	924	18	0.646478	6.84386	-0.978725	0.0462468	-0.000347303	1424.48	-154.034	0.055032	-0.000685605
Stojakowits_a6	10.4317	47.7055	924	18	0.828753	6.84386	-1.57178	0.07427	-0.000658695	1424.48	-108.463	0.0387508	-0.000812079
Svobodova_a1	13.8576	48.7711	1378	18	1.30102	3.99434	0.744789	0.0351929	0.000839576	1387.48	-33.5335	0.0119806	-0.00138275
Svobodova_a10	13.8524	48.874	803.3	26	-0.23799	5.94043	-2.03257	0.0960433	-0.0615384	1111.92	103.475	0.0369687	0.00804459
Svobodova_a11	13.4189	49.0182	1089.1	18	0.22526	4.62947	1.04639	0.0494442	0.000420071	1349.78	-331.095	0.118291	-0.00126617
Svobodova_a12	13.4585	49.0223	1070	14	0.95111	4.81262	1.50549	0.0711376	0.000989932	1325.61	-508.285	0.181596	-0.00266346
Svobodova_a13	13.4878	48.9492	1250	18	0.035007	4.394	0.985166	0.0465512	0.000426262	1403.74	-126.626	0.0452399	-0.00079493
Svobodova_a14	13.3286	49.1552	865.5	14	1.02409	5.50734	0.157424	0.00743862	3.49666e-05	1159.74	-198.543	0.0709339	-0.00102537
Svobodova_a15	13.5732	49.0398	1060	14	0.87709	4.76427	0.0850207	0.00401741	0.000112994	1310.1	-163.881	0.0585501	-0.0019382
Svobodova_a16	13.8668	48.8734	735	36	0.7049	6.13347	0.158475	0.00748828	7.64067e-05	1075.7	-135.859	0.0485386	-0.000490892
Svobodova_a17	13.7372	48.9	812	30	0.5957	5.84892	-0.326362	0.0154213	-5.38674e-05	1167.72	-195.864	0.0699767	-0.00271813
Svobodova_a18	13.6291	48.9624	973.3	18	0.32062	5.1247	1.12815	0.0533075	0.000384632	1289.11	-412.748	0.147463	-0.00114649
Svobodova_a19	13.8129	48.915	750	26	0.89996	6.11203	-1.46253	0.0691077	-0.000790056	1099.75	247.7	0.0884963	0.000531263
Svobodova_a2	13.8041	48.7811	1311	18	0.55455	4.24952	1.85763	0.087777	0.000574113	1383.9	-419.833	0.149995	-0.0011572
Svobodova_a20	13.4138	49.019	1120	18	0.41434	4.6223	2.38624	0.112755	0.000763595	1351.79	-334.669	0.119568	-0.00119222
Svobodova_a21	13.6347	48.9547	1060	18	-0.136926	5.10111	0.312659	0.0147738	0.000234796	1293.44	-258.816	0.0924677	-0.000872815
Svobodova_a22	13.8668	48.8734	735	36	0.5336	6.13347	-0.690062	0.0326069	-0.000352832	1075.7	184.192	0.0658066	0.000245446
Svobodova_a23	13.7328	48.8958	820	30	1.13108	5.82109	-0.65597	0.030996	-0.00034168	1171.24	-2.43948	0.000871558	-0.000736809
Svobodova_a3	13.2103	49.172	1202	25	2.84237	4.90568	1.05532	0.0498661	0.0101314	1250	22.8622	0.00816802	-0.0102794
Svobodova_a4	13.1822	49.174	1343	14	0.95073	4.44274	1.19726	0.0565731	0.000445115	1300.91	-114.443	0.0408873	-0.000629871
Svobodova_a5	13.4285	48.9939	1223.8	18	1.26499	4.27147	-0.509949	0.0240962	-4.69686e-05	1388.09	22.7703	0.00813519	-0.0021631
Svobodova_a6	13.4439	48.9697	1367.4	18	0.37433	3.97681	2.1295	0.100623	0.000705002	1428.22	-402.314	0.143736	-0.00123044
Svobodova_a7	13.312	49.1065	1336.6	14	0.38613	3.90354	2.34865	0.110979	0.000825022	1379.04	-459.46	0.164152	-0.00140765
Svobodova_a8	13.5974	48.9715	1200	18	4.00407	4.39654	3.27678	0.154835	0.023473	1358.8	-444.334	0.158748	-0.0333328
Svobodova_a9	13.3155	49.1241	1099.4	14	0.72732	4.75062	1.14788	0.0542398	0.000408731	1282.57	-328.921	0.117514	-0.000942484
Svobodova_b1	14.7252	50.5865	310	14	5.07137	7.93745	-0.770977	0.0364303	-0.00472479	629.622	367.882	0.131434	0.0139411
Svobodova_b10	14.7226	50.5846	280	14	0.3765	7.93895	-1.81951	0.0859757	-0.0385351	629.168	293.488	0.104855	0.0601142
Svobodova_b11	14.7226	50.5846	280	14	0.16715	7.93895	-1.33194	0.062937	-0.00054907	629.168	283.165	0.101167	0.000932123
Svobodova_b12	14.7226	50.5846	280	14	0.43269	7.93895	-2.3804	0.112479	-0.00113074	629.168	267.994	0.0957468	0.00135906
Svobodova_b13	14.7236	50.5853	279	14	0.66915	7.93721	-2.25894	0.10674	-0.000903461	629.307	429.127	0.153315	0.00136442
Svobodova_b14	14.7236	50.5853	279	14	-0.07361	7.93721	-1.97416	0.0932833	-0.000593014	629.307	471.199	0.168346	0.00107968
Svobodova_b15	14.7236	50.5853	279	14	0.39548	7.93721	-1.52971	0.0722821	-0.000397863	629.307	348.139	0.12438	0.000687034
Svobodova_b16	14.7236	50.5853	279	14	0.49959	7.93721	-2.63664	0.124587	-0.00124509	629.307	394.809	0.141054	0.00162059
Svobodova_b17	14.7244	50.5852	291	14	0.30873	7.94105	-1.84673	0.0872619	-0.000584509	629.197	353.295	0.126222	0.000852451
Svobodova_b18	14.7244	50.5852	291	14	0.50674	7.94105	-0.928898	0.0438924	-0.000238671	629.197	184.008	0.0657409	0.000392285
Svobodova_b19	14.7244	50.5852	291	14	0.70162	7.94105	-1.56645	0.0740181	-0.000309974	629.197	385.856	0.137856	0.000587712
Svobodova_b2	14.7252	50.5865	310	14	0.93302	7.93745	-1.73907	0.0821748	-0.000540564	629.622	191.046	0.0682554	0.000519116
Svobodova_b20	14.7244	50.5852	291	14	0.37513	7.94105	-0.75149	0.0355095	-0.000240608	629.197	271.43	0.0969743	0.00060379
Svobodova_b3	14.7252	50.5865	310	14	0.87761	7.93745	-2.18354	0.103177	-0.0385015	629.622	234.645	0.0838321	0.0562387
Svobodova_b4	14.7252	50.5865	310	14	0.66412	7.93745	0.0887409	0.0041932	-0.00153556	629.622	590.372	0.210923	0.00883355
Svobodova_b5	14.7268	50.5849	287	14	1.65304	7.94963	-1.22933	0.0580885	-0.00049473	628.927	245.392	0.0876717	0.000837446
Svobodova_b6	14.7268	50.5849	287	14	0.28124	7.94963	-0.882053	0.0416789	-0.000290175	628.927	128.888	0.0460481	0.000364775
Svobodova_b7	14.7268	50.5849	287	14	0.99777	7.94963	-2.3954	0.113188	-0.000881725	628.927	215.101	0.0768496	0.000876031
Svobodova_b8	14.7268	50.5849	287	14	-0.19053	7.94963	-2.03209	0.0960206	-0.00225676	628.927	433.778	0.154977	0.00321974
Svobodova_b9	14.7226	50.5846	280	14	1.0359	7.93895	-1.27411	0.0602044	-0.00039172	629.168	319.635	0.114197	0.000714901
Svobodova_c1	15.7062	50.7368	1431.48	18	0.76896	2.31575	4.5224	0.213693	0.0023404	898.846	56.8701	0.0203181	0.000158629
Svobodova_c2	15.7055	50.7363	1431.49	18	0.019	2.29264	4.91606	0.232294	0.00191135	900.326	-11.6166	0.00415029	-3.14042e-05
Svobodova_c3	15.698	50.739	1440	18	0.30104	2.3888	2.25353	0.106484	0.00689267	891.188	193.466	0.06912	0.00452021
Svobodova_d1	17.1667	48.8333	175	51	0.1139	9.61771	-2.59988	0.12285	-0.0503731	647.75	305.853	0.109273	0.0488694
Swieta_a1	17.8	54.3667	168	22	0.50451	6.775	1.05509	0.0498553	0.000360534	667.75	-29.6358	0.010588	-1.48982e-05
Swieta_a2	17.8	54.3667	168	22	0.41991	6.775	0.879354	0.0415514	0.000301327	667.75	-82.3566	0.0294237	-0.000141194
Swieta_a3	17.8	54.3667	168	22	0.38784	6.775	1.29559	0.0612194	0.000748001	667.75	-71.445	0.0255253	-8.70315e-05
Swieta_b1	17.3	54.0167	184	17	0.41386	7.24896	0.482266	0.0227881	0.000244105	615.5	116.975	0.0417919	0.000584497
Swieta_b2	17.3	54.0167	184	17	0.61682	7.24896	0.0814283	0.00384766	7.37133e-06	615.5	20.5745	0.00735069	0.000111647
Swieta_b3	17.3	54.0167	184	17	0.55077	7.24896	0.0174368	0.000823926	-6.13805e-06	615.5	22.766	0.00813365	0.000110754
Swieta_c1	17.75	54.2167	156	26	0.45927	6.85104	0.916723	0.0433171	0.000178188	641.75	-77.4201	0.02766	-4.81603e-05
Swieta_c2	17.75	54.2167	156	26	0.71753	6.85104	0.391115	0.018481	0.000341916	641.75	-20.1078	0.00718395	8.44234e-05
Swieta_c3	17.75	54.2167	156	26	0.27778	6.85104	0.478061	0.0225894	0.000105845	641.75	-49.5619	0.0177071	-1.13255e-05
Swieta_d1	17.4167	54.0833	168	18	0.59453	6.93958	0.136563	0.00645289	2.64139e-05	628.75	5.97106	0.00213329	0.000112998
Swieta_d2	17.4167	54.0833	168	18	0.65265	6.93958	-0.00464537	0.000219504	7.58255e-06	628.75	-24.7638	0.00884741	5.35551e-05
Swieta_d3	17.4167	54.0833	168	18	0.59194	6.93958	0.393876	0.0186115	7.97616e-05	628.75	6.30202	0.00225154	5.87963e-05
Swieta_e1	17.4667	54.0667	191	18	0.55444	6.95937	-0.265192	0.0125309	-8.87868e-05	624.5	78.9667	0.0282126	0.000341874
Swieta_e2	17.4667	54.0667	191	18	0.57431	6.95937	0.491084	0.0232048	0.000105372	624.5	-5.26905	0.00188248	4.10613e-05
Swieta_e3	17.4667	54.0667	191	18	0.20206	6.95937	0.185277	0.00875473	5.03235e-05	624.5	-3.6804	0.0013149	4.18937e-05
Swieta_f1	17.7667	54.2333	177	18	0.25053	6.84375	0.995681	0.0470481	0.000242923	653.75	-20.5709	0.00734941	-5.60917e-06
Swieta_f2	17.7667	54.2333	177	18	0.16975	6.84375	0.958245	0.0452791	0.000191938	653.75	-59.1226	0.0211228	-3.96215e-05
Swieta_f3	17.7667	54.2333	177	18	0.30801	6.84375	0.985056	0.046546	0.000218163	653.75	-50.4223	0.0180145	-2.86889e-05
Swieta_g1	17.9833	54.05	157	26	0.35169	7.08958	0.395681	0.0186968	7.70682e-05	627.25	98.1161	0.0350541	0.000242123
Swieta_g2	17.9833	54.05	157	26	0.56677	7.08958	0.00629423	0.000297416	6.70508e-07	627.25	20.7094	0.00739889	0.000101037
Swieta_g3	17.9833	54.05	157	26	0.43927	7.08958	-0.294568	0.013919	-7.39023e-05	627.25	66.3769	0.0237146	0.000208004
Swieta_h1	17.5333	54.15	179	34	0.55506	7.04063	1.10592	0.0522571	0.000546707	633.5	-19.0799	0.00681671	0.000227154
Swieta_h2	17.5333	54.15	179	34	0.49713	7.04063	0.827073	0.039081	0.00040136	633.5	-41.394	0.0147889	0.000135513
Swieta_h3	17.5333	54.15	179	34	0.67298	7.04063	0.560228	0.026472	0.000308178	633.5	71.9817	0.025717	0.000419152
Swieta_i1	17.709	54.2602	201	14	0.61267	6.65446	0.985416	0.046563	0.000305721	662.093	-149.446	0.0533929	-0.000239015
Swieta_i2	17.7242	54.258	198	22	0.87707	6.65765	0.521502	0.0246421	6.64838e-05	662.892	-12.5366	0.00447898	0.000327154
Swieta_i3	18.0103	54.3857	178	14	0.3701	6.72926	0.533001	0.0251854	8.86923e-05	675.793	22.7928	0.00814323	0.000169168
Swieta_i4	18.0292	54.3665	222	14	0.65793	6.6315	0.6005	0.0283749	0.000365826	689.52	134.441	0.048032	0.000634158
Swieta_i5	18.0475	54.3635	237	26	0.75479	6.64587	0.573406	0.0270947	0.000154278	692.344	94.0448	0.0335996	0.000261166
Swieta_i6	18.5	54.45	145	54	1.4078	7.59375	-1.82198	0.0860924	-0.0261682	667	-26.0241	0.00929768	0.0097243
Swieta_i7	18.4907	54.4445	139	58	5.4089	7.51057	-0.252563	0.0119341	-0.000454235	669.66	10.0876	0.00360402	0.00174828
Swieta_i8	18.5	54.45	145	54	0.5701	7.59375	0.66514	0.0314293	9.64416e-05	667	-42.3992	0.015148	-1.85781e-06
Tantau_a10	22.8061	45.5433	480	21	-0.667718	8.6436	-0.731172	0.0345494	-0.00200689	696.543	115.932	0.0414193	0.00211612
Tantau_a11	24.8165	47.5857	1540	18	-0.26653	2.09258	4.87037	0.230135	0.00355761	1016.62	-114.963	0.0410731	-0.00059593
Tantau_a3	24.8025	47.5733	1810	26	-0.2288	0.678333	4.83709	0.228563	0.00483342	1076.52	321.749	0.114952	0.000852451
Tantau_a4	22.6611	47.1083	300	26	-0.16354	9.2184	1.72566	0.0815411	0.0156646	658.5	-76.6015	0.0273676	0.0125226
Tantau_a5	22.8	47.6167	1050	22	-0.9838	10.0052	-5.72856	0.270687	-0.0213674	678.75	129.575	0.0462935	0.00673529
Tantau_a9	23.9892	47.0811	420	26	-0.36836	8.34236	-1.6306	0.0770493	-0.0249123	654.833	24.2869	0.00867703	0.0154413
Theuerkauf_a1	13.7147	53.9597	42	25	2.08735	8.24669	0.0642435	0.00303564	-2.49964e-06	590.851	-2.65586	0.000948864	0.000135442
Theuerkauf_a10	13.7214	54.0203	31	38	0.3272	8.30146	-0.504519	0.0238396	-0.000235883	596.991	44.4352	0.0158755	0.000409505
Theuerkauf_a11	13.3399	54.1294	16	54	1.8498	8.28664	-1.01374	0.0479014	-0.000486224	591.022	69.1806	0.0247163	0.00045027
Theuerkauf_a12	13.1245	53.2707	79	22	0.599623	8.13548	-0.137459	0.00649523	-6.83738e-05	569.635	70.2253	0.0250895	0.000220723
Theuerkauf_a13	13.1959	53.2671	102	18	0.84913	8.17091	-0.415145	0.0196165	-0.000148797	565.424	35.4735	0.0126737	0.000235407
Theuerkauf_a14	13.1258	53.2846	91	30	0.70638	8.12613	-0.184631	0.00872421	-7.93363e-05	566.872	102.896	0.0367619	0.000281173
Theuerkauf_a15	12.4908	53.4054	117	26	1.36687	8.27985	-0.471516	0.0222801	-0.000337522	582.026	30.3674	0.0108494	0.00030754
Theuerkauf_a16	13.118	53.263	76	22	0.724175	8.14629	-0.18498	0.0087407	-0.000113783	568.475	-22.1006	0.00789593	0.000124688
Theuerkauf_a17	13.0515	53.2467	58	18	1.79577	8.4158	-0.223786	0.0105744	-0.00022062	564.13	8.82173	0.00315176	0.000223713
Theuerkauf_a18	13.1155	53.2509	85	30	0.58852	8.17573	-0.220975	0.0104415	-0.000109719	566.042	116.23	0.0415257	0.000620581
Theuerkauf_a19	13.161	54.0174	13	26	1.72946	8.14108	-1.76422	0.0833632	-0.00201389	616.444	30.9485	0.011057	0.0011651
Theuerkauf_a2	12.2145	53.9073	69	30	2.6734	8.39157	-0.291845	0.0137903	-0.000284741	587.255	56.5767	0.0202133	0.000392749
Theuerkauf_a20	13.8922	53.5725	99	17	1.30286	8.24409	0.143772	0.00679353	9.69141e-05	537.221	-15.8366	0.00565797	1.93999e-05
Theuerkauf_a21	13.2029	53.3149	52	22	0.670878	8.15612	-0.107473	0.00507833	-4.00226e-05	563.665	62.4275	0.0223036	0.000131476
Theuerkauf_a22	13.7351	53.5516	115	14	2.073	8.16927	-0.280261	0.0132429	-0.000221282	538.433	-4.86832	0.00173931	0.000421806
Theuerkauf_a23	13.9223	53.5852	84	26	1.92787	8.38841	-0.364308	0.0172143	-0.000298492	521.275	34.7085	0.0124004	0.000523296
Theuerkauf_a24	13.554	53.6276	91	22	2.83853	8.4042	0.149466	0.00706259	-0.000303311	535.995	-56.7469	0.0202741	0.00101122
Theuerkauf_a25	13.0841	54.0458	10	26	2.61419	8.16737	-0.652356	0.0308252	-0.000753199	635.576	-101.863	0.0363928	-0.000441945
Theuerkauf_a26	13.0744	53.2841	80	22	1.75523	8.10426	0.0489517	0.00231307	5.57953e-05	571.226	-61.0596	0.0218149	-0.000164667
Theuerkauf_a27	13.8033	53.9208	80	30	2.12892	8.38524	0.00365242	0.000172585	-0.000165636	585.327	-12.4008	0.00443046	0.000101001
Theuerkauf_a28	12.9572	53.3912	80	18	1.1387	8.16994	-0.102641	0.00485001	-0.000116335	571.607	29.6261	0.0105846	0.00030561
Theuerkauf_a29	12.9805	53.4374	76	22	1.91676	8.11185	0.147803	0.00698401	7.50364e-05	569.951	-28.3506	0.0101289	-1.83281e-05
Theuerkauf_a3	11.9695	53.8078	42	44	1.6981	8.55911	-0.396593	0.0187399	-0.000210508	579.773	1.1957	0.00042719	5.98216e-05
Theuerkauf_a30	12.0915	53.6925	57	26	0.54825	8.47937	-1.05056	0.0496412	-0.000513631	578.38	180.711	0.064563	0.000719546
Theuerkauf_a31	12.4462	53.5871	88	36	0.845	8.2847	-0.310774	0.0146847	-0.000169777	569.036	22.6051	0.00807617	0.000249912
Theuerkauf_a32	12.4519	53.8969	77	22	2.18667	8.17296	-0.268363	0.0126807	-0.000162878	583.302	33.9114	0.0121156	0.000261166
Theuerkauf_a33	11.6575	53.769	34	26	2.73281	8.59771	-0.490804	0.0231915	-0.000634596	608.149	-131.096	0.0468369	-0.000780282
Theuerkauf_a34	11.5702	53.3946	30	30	0.90818	8.79208	-0.757236	0.035781	-0.000294381	609.235	-8.94799	0.00319687	8.30729e-05
Theuerkauf_a35	12.8617	53.2384	58	18	0.763	8.44446	-0.751153	0.0354936	-0.000233426	568.371	84.2578	0.030103	0.00027685
Theuerkauf_a36	13.6967	53.806	108	34	2.68316	8.46615	-0.25595	0.0120942	-0.000371213	555.755	-39.6729	0.014174	0.000201716
Theuerkauf_a37	13.791	53.9055	85	34	2.93405	8.39158	0.122344	0.00578102	-0.000387468	582.216	-66.1891	0.0236475	0.000104502
Theuerkauf_a38	13.4476	53.4599	91	22	3.20721	8.08616	0.279113	0.0131887	0.00037315	545.753	-134.749	0.048142	-0.000698109
Theuerkauf_a39	12.2808	53.9929	71	30	1.72749	8.23592	-0.498497	0.023555	-0.000417992	599.066	-127.238	0.0454586	-0.000374064
Theuerkauf_a4	13.0033	53.3657	80	29	1.37278	8.11444	-0.352156	0.0166401	-0.000139866	574.082	120.692	0.0431199	0.000330477
Theuerkauf_a40	11.1222	53.3003	8	26	0.935775	8.88587	-1.10856	0.0523818	-0.000625618	627.776	-60.4974	0.021614	6.85248e-05
Theuerkauf_a41	13.3232	53.5966	87	41	2.6255	8.59005	-0.160058	0.00756308	-0.000276283	534.497	-79.1772	0.0282878	-9.86071e-05
Theuerkauf_a42	12.8475	53.2468	59	30	0.60213	8.48956	-1.32511	0.0626143	-0.000397863	565.53	145.129	0.0518505	0.000400502
Theuerkauf_a43	12.5883	54.0346	44	22	2.99564	8.13328	-0.0938644	0.00443529	-0.000306638	620.118	-48.0534	0.0171681	-5.86998e-05
Theuerkauf_a44	12.4756	53.3974	117	30	1.2919	8.27547	-1.59588	0.0754087	-0.00802011	580.874	-6.66563	0.00238144	0.00144623
Theuerkauf_a45	11.9968	53.3543	32	26	0.81305	8.72378	-0.779414	0.036829	-0.000298539	629.108	-16.64	0.00594501	6.21296e-05
Theuerkauf_a46	12.9448	53.2123	79	18	0.75374	8.36982	-0.602549	0.0284717	-0.000215281	566.557	23.3889	0.0083562	0.000212184
Theuerkauf_a47	12.1706	53.3899	64	18	0.49554	8.52246	-1.53413	0.0724909	-0.000508433	602.887	186.008	0.0664554	0.000518044
Theuerkauf_a48	11.5572	53.3184	21	39	-0.0485	8.83766	-1.40119	0.0662092	-0.000530641	613.673	103.581	0.0370066	0.000486604
Theuerkauf_a5	11.684	53.7844	52	26	1.93828	8.59771	-0.518811	0.0245149	-0.000317298	614.745	-28.9607	0.0103468	-6.99181e-05
Theuerkauf_a6	11.7955	53.8951	53	26	2.14007	8.32025	0.433686	0.0204926	0.00026447	620.471	-108.167	0.038645	-0.000551985
Theuerkauf_a7	13.4438	53.7156	89	22	2.23078	8.39771	0.29788	0.0140755	-7.04057e-06	532.621	85.2779	0.0304674	0.000769278
Theuerkauf_a8	12.8083	53.4954	66	34	1.87235	8.17627	0.492576	0.0232753	0.000219344	576.135	-33.1211	0.0118332	-8.14937e-05
Theuerkauf_a9	12.2863	53.5115	71	38	1.1199	8.47375	-0.364825	0.0172388	-0.000176156	580.5	31.7034	0.0113267	0.000207218
Zimny_a1	17.7181	54.2574	202	22	1.09871	6.65849	-0.615123	0.0290659	-0.000154231	661.987	-43.4701	0.0155306	0.000129833
Zimny_a2	17.7109	54.2588	201	14	0.98492	6.65678	1.11958	0.0529025	0.000261777	661.732	-103.668	0.0370377	-0.000118257
Zimny_a3	18.0292	54.3665	226	14	0.5633	6.63151	0.82817	0.0391328	0.000150593	689.524	-14.6851	0.00524657	5.68062e-06
Zimny_a4	18.4989	54.4505	146	54	0.1268	7.59127	-0.668337	0.0315804	-0.000316684	667.146	11.7323	0.00419162	0.00029382
Zimny_a5	18.495	54.4436	139	54	6.2503	7.52515	0.0783791	0.00370358	0.0115978	668.607	-120.205	0.0429459	-0.003751
Zimny_a6	18.493	54.443	137	54	4.5849	7.50954	-0.274849	0.0129872	-0.000971362	669.713	34.9186	0.0124754	0.00291855
Zimny_a7	18.5001	54.4501	134	54	-0.0248	7.59453	0.770383	0.0364022	0.00017247	666.993	-94.1533	0.0336383	-0.000133763

## Sheet: 1000km
No.	Longitude	Latitude	Altitude	HII	Error (HII)	MAT/℃	Regression error (MAT/℃)	Regression error probability (MAT/℃)	Error (Regression error probability-MAT/℃)	MAP/mm	Regression error (MAP/mm)	Regression error probability (MAP/mm)	Error (Regression error probability-MAP/mm)
a136	24.1	48.9	173	22	2.33083	7.045	-0.487374	0.0160856	-0.00945353	856.5	-177.13	0.0495892	-0.011489
Barboni_a1256	11.9257	43.0924	250	26	-3.02631	13.6528	-4.06239	0.134077	-0.00503517	648.5	112.09	0.0313806	0.00152102
Barboni_a1257	13.4076	41.2854	5	18	-7.7187	15.7463	-2.26351	0.0747061	-0.0151534	952.812	-371.067	0.103884	-0.0233727
Barboni_a1260	15.6056	40.9303	656	18	-0.58856	11.9498	-1.29516	0.0427462	-0.000484837	535.078	-15.9062	0.00445309	-0.0103878
Barboni_a1261	14.3741	41.6096	1225	14	-1.24164	9.09399	-1.26566	0.0417725	-0.0141804	682.297	231.546	0.0648234	0.0446517
Barboni_a1262	11.455	42.4867	95	18	-1.91178	14.9651	-6.85307	0.226182	-0.012549	523.98	361.693	0.101259	0.00686712
Barboni_a1263	11.77	42.6119	455	22	-4.48958	13.0293	-1.87784	0.0619773	-0.00490811	429.82	336.829	0.0942984	0.0079458
Barboni_a1264	10.0032	44.4374	1250	22	1.99094	7.5559	-0.0272347	0.000898869	0.00554679	1505.33	-559.931	0.156758	-0.0397881
Barboni_a1265	13.6076	42.3736	1250	14	-3.90375	7.56863	-0.383178	0.0126466	-9.05315e-05	847.389	297.861	0.0833889	0.00221616
Barboni_a1266	15.6131	40.9325	660	18	-1.22376	11.6095	-0.890868	0.0294027	-0.00139048	526.493	254.185	0.0711614	0.00262518
Barboni_a1267	13.6453	42.3464	1225	18	-4.14529	8.8272	-0.630411	0.0208064	-0.000449588	840.804	-37.6081	0.0105287	-0.000303672
Barboni_a1268	12.1666	42.3333	510	14	-2.1618	13.0778	-0.318087	0.0104983	-0.00224051	263.46	251.493	0.0704078	0.00789205
Barboni_a1269	12.3014	42.2064	237	26	-4.87384	14.1771	-3.82941	0.126388	-0.00354205	209.311	653.575	0.182974	0.00578899
Barboni_a1270	12.8499	41.6897	210	35	-7.1819	14.9441	-6.33839	0.209196	-0.0534179	934.841	312.917	0.087604	0.0432876
Barboni_a1305	7.47333	44.13	2216	9	1.5329	1.83975	3.69584	0.12198	0.0237174	1008.89	367.857	0.102985	0.0136992
Barboni_a131	2.7	45.41	943	22	-5.04791	8.12021	-3.77966	0.124746	-0.00558569	880.85	535.795	0.150001	0.00900041
Barboni_a132	2.7	45.41	943	22	-2.18049	8.12021	0.686904	0.022671	9.68353e-05	880.85	-130.57	0.0365543	-0.00040818
Barboni_a133	2.7	45.41	943	22	0.313666	8.12021	-1.97306	0.06512	-0.000633687	880.85	-12.5597	0.0035162	8.14121e-05
Barboni_a134	2.7	45.41	943	22	-1.48722	8.12021	-1.56959	0.0518036	-0.00337901	880.85	10.2885	0.00288036	0.000777906
Barboni_a135	2.7	45.41	943	22	-0.5884	8.12021	-3.64104	0.120171	-0.00123998	880.85	265.996	0.074468	0.000925545
Barboni_a136	2.7	45.41	943	22	-1.84466	8.12021	-0.43548	0.0143728	-0.00049025	880.85	-90.2216	0.0252584	-0.00043514
Barboni_a137	2.7	45.41	943	22	-0.11203	8.12021	-0.584049	0.0192763	-0.000477576	880.85	54.4619	0.0152471	0.00021736
Barboni_a138	2.68	45.43	940	18	-0.31387	8.33896	-0.991055	0.0327093	-0.000683821	865.04	51.5404	0.0144292	0.00028931
Barboni_a139	2.68	45.43	940	18	-0.75648	8.33896	-0.956208	0.0315592	-0.000465067	865.04	68.2184	0.0190984	0.000255183
Barboni_a140	2.68	45.43	940	18	-2.54668	8.33896	-1.53985	0.0508221	-0.000695736	865.04	6.0426	0.00169168	0.00021381
Barboni_a141	2.66	45.38	850	18	-0.58204	8.746	-2.813	0.0928418	-0.000740292	840.75	415.542	0.116335	0.00100841
Barboni_a142	2.66	45.38	850	18	-1.2871	8.746	-3.24566	0.107122	-0.00123503	840.75	339.371	0.09501	0.00130293
Barboni_a143	2.66	45.38	850	18	0.23602	8.746	-5.48801	0.181129	-0.00254795	840.75	211.901	0.0593236	0.00132393
Barboni_a144	2.66	45.38	850	18	-1.05309	8.746	-1.91549	0.0632199	-0.000711248	840.75	211.327	0.0591629	0.000703537
Barboni_a145	2.66	45.38	850	18	-2.33924	8.746	-2.88234	0.0951303	-0.00108651	840.75	144.202	0.0403707	0.000713616
Barboni_a1458	14.2167	45.65	610	22	-1.40272	8.8375	-1.05138	0.0347003	-0.00502742	1582	-675.75	0.189182	-0.0399709
Barboni_a1459	13.7833	45.1833	300	18	-2.97534	12.8706	-3.1395	0.103618	-0.0616096	945.642	431.909	0.120917	0.0464379
Barboni_a146	2.66	45.38	850	18	-1.99514	8.746	-0.114826	0.00378978	-0.000650173	840.75	-84.2173	0.0235774	4.18539e-05
Barboni_a1460	15.8833	46.25	150	18	-1.43857	9.66058	-3.0111	0.09938	-0.0455786	1103.25	144.719	0.0405154	-0.00595389
Barboni_a1461	14.4333	45.75	610	18	-3.00252	8.3556	-0.818863	0.0270262	-0.00294384	1544.05	-451.192	0.126315	-0.0366103
Barboni_a1462	14.8666	45.45	900	22	-5.17022	9.57447	-2.00416	0.0661464	-0.00319385	1414.32	-158.232	0.0442985	-0.0469968
Barboni_a1463	14.6833	45.5166	910	22	-1.20823	8.45228	0.626101	0.0206642	0.00611096	1438.88	-334.949	0.093772	-0.0240989
Barboni_a1464	14.5833	45.8666	350	18	-2.87464	8.52727	-0.924521	0.0305134	-0.000939078	1410.52	-258.552	0.072384	-0.00494912
Barboni_a1465	14.2	45.65	610	36	-1.8962	8.99167	-0.760555	0.0251018	-0.00102872	1570.75	-777.297	0.217611	-0.0114699
Barboni_a147	2.66	45.38	855	18	-1.43778	8.746	-1.38531	0.0457215	-0.00183769	840.75	-19.9839	0.00559468	0.000413248
Barboni_a148	2.66	45.38	855	18	-1.37036	8.746	-0.689285	0.0227495	-0.000681148	840.75	-116.126	0.0325105	-0.000200451
Barboni_a149	2.66	45.38	855	18	-2.58188	8.746	1.29662	0.0427944	0.004651	840.75	10.4874	0.00293604	-0.0013984
Barboni_a150	2.73333	45.5	1140	18	-3.8024	7.43542	-0.382095	0.0126109	0.000117199	959.999	-221.879	0.0621171	-0.00308403
Barboni_a151	2.73333	45.5	1140	18	-2.258	7.43542	4.05447	0.133816	0.00692897	959.999	-605.271	0.169451	-0.0125861
Barboni_a152	2.73333	45.5	1140	18	-4.94369	7.43542	-0.36036	0.0118935	-0.00332689	959.999	-110.858	0.0310357	-0.00907199
Barboni_a153	2.73333	45.5	1140	18	-3.51527	7.43542	0.632353	0.0208705	0.00213744	959.999	-368.145	0.103066	-0.00752054
Barboni_a154	2.73333	45.5	1140	18	-4.59315	7.43542	-0.375263	0.0123854	-0.00682702	959.999	-413.788	0.115844	-0.0130251
Barboni_a155	2.73	45.5	1170	18	-4.53019	7.51042	1.69071	0.0558011	0.00455925	950.8	-231.209	0.0647291	-0.00657568
Barboni_a156	2.73	45.5	1170	18	-3.80329	7.51042	0.441812	0.0145818	0.00368294	950.8	-195.484	0.0547275	-0.00756758
Barboni_a157	2.73	45.5	1170	18	-1.64014	7.51042	0.799873	0.0263994	0.0105042	950.8	-397.797	0.111367	-0.0411501
Barboni_a158	2.73	45.5	1170	18	-3.64718	7.51042	2.52266	0.0832593	0.00582068	950.8	-398.038	0.111434	-0.00974174
Barboni_a159	2.73	45.5	1170	18	-5.2947	7.51042	-1.33468	0.0440505	-0.00799139	950.8	-124.302	0.0347995	-0.00321813
Barboni_a160	2.73	45.5	1180	18	-4.14265	7.51042	-0.599791	0.0197958	-0.000234464	950.8	26.0552	0.00729439	0.000428114
Barboni_a161	2.83	45.5	1575	18	-4.7942	5.91687	2.32492	0.0767329	0.00419158	1166.2	-323.079	0.0904489	-0.00530187
Barboni_a162	2.83	45.5	1500	18	-5.21971	5.91687	2.1116	0.0696924	0.00245323	1166.2	-348.164	0.0974717	-0.00348577
Barboni_a163	2.83	45.5	1450	18	-5.98404	5.91687	3.09126	0.102026	0.00742173	1166.2	-298.139	0.0834667	-0.00756282
Barboni_a164	2.83	45.5	1400	18	-2.69044	5.91687	2.70104	0.0891466	0.00115879	1166.2	-375.415	0.105101	-0.00177186
Barboni_a165	2.83	45.5	1361	18	-4.25497	5.91687	0.634169	0.0209305	0.00089571	1166.2	-337.894	0.0945965	-0.00225647
Barboni_a166	2.61	45.45	760	18	-0.55307	8.72375	0.661096	0.0218192	0.00194757	846.95	-199.616	0.0558843	-0.0209824
Barboni_a167	2.61	45.43	770	18	-2.94643	8.97192	-0.964118	0.0318203	-0.00096063	824.94	-2.78358	0.000779289	-0.000563794
Barboni_a171	2.68	45.38	680	18	-4.06369	8.678	-0.781188	0.0257828	-0.000476652	835.92	66.3415	0.0185729	0.000272792
Barboni_a172	2.66	45.38	850	18	-4.19403	8.746	-0.834817	0.0275528	-0.000579956	840.75	98.7348	0.0276417	0.000969414
Barboni_a173	2.66	45.4	880	18	-3.14363	8.61063	0.047148	0.0015561	8.39504e-05	848.6	-66.2812	0.018556	-0.00118579
Barboni_a174	2.66	45.38	860	18	-2.92711	8.746	-0.0661067	0.00218182	-0.000142147	840.75	33.9912	0.00951615	0.000290066
Barboni_a175	2.66	45.38	860	18	-4.24595	8.746	1.38732	0.0457879	0.000934029	840.75	-110.439	0.0309184	-0.000926385
Barboni_a176	2.7	45.4	870	22	-6.37367	8.26667	4.04742	0.133583	0.00545697	864	-260.633	0.0729666	-0.00415095
Barboni_a177	2.7	45.4	870	22	-7.1453	8.26667	5.38784	0.177823	0.00952181	864	-394.179	0.110354	-0.00870925
Barboni_a178	2.7	45.41	940	22	-2.0856	8.12021	5.38588	0.177759	0.0532512	880.85	276.3	0.0773527	0.00433881
Barboni_a179	2.7	45.41	940	22	-6.0973	8.12021	2.77075	0.0914474	0.008031	880.85	-30.0057	0.00840037	-0.00231518
Barboni_a180	2.7	45.41	940	22	-3.71176	8.12021	1.75264	0.0578451	0.00339881	880.85	-97.2309	0.0272207	-0.00229071
Barboni_a181	2.66	45.51	920	22	-3.0806	8.29404	-1.07963	0.0356327	-0.000694416	876.91	-82.3942	0.023067	-8.63114e-05
Barboni_a182	2.65	45.53	870	22	-5.20757	8.62521	0.732666	0.0241813	0.000821384	838.8	-108.556	0.0303912	-0.00118955
Barboni_a183	2.73	45.45	1000	22	-4.57647	7.79688	1.0194	0.0336448	0.00104456	913.35	-312.408	0.0874615	-0.00188217
Barboni_a184	2.76	45.46	1180	22	-3.00174	7.49483	-0.315058	0.0103983	-0.000471173	946.09	-102.54	0.028707	-0.00396229
Barboni_a185	2.789	45.47	1200	22	-2.7039	6.86976	3.32591	0.10977	0.022451	1021.62	-60.186	0.0168496	-0.0122034
Barboni_a186	2.73333	45.5	1140	18	-5.23384	7.43542	2.22024	0.073278	0.00641839	959.999	-17.6497	0.00494119	-0.00310918
Barboni_a187	2.73	45.5	1170	18	-3.54513	7.51042	0.379073	0.0125111	0.000927791	950.8	-150.533	0.0421431	-0.00225955
Barboni_a188	2.76	45.48	1170	18	-3.40771	7.47142	0.884618	0.0291964	0.00207698	950.36	-173.928	0.0486927	-0.00322709
Barboni_a189	2.789	45.47	1200	22	-4.03419	6.86976	1.86778	0.0616452	0.00319286	1021.62	-271.164	0.0759148	-0.00493484
Barboni_a190	2.85	45.43	1030	14	-4.22977	7.43208	0.691605	0.0228261	0.00146685	936.8	-116.576	0.0326365	-0.00202942
Barboni_a191	2.76	45.43	1040	14	-4.89327	7.67442	0.629057	0.0207617	0.00128899	920.62	-31.8334	0.00891205	-0.000703145
Barboni_a192	2.78	45.4	1060	14	-4.8555	7.75667	3.22331	0.106384	0.00452624	909.35	-194.362	0.0544134	-0.00327188
Barboni_a193	2.78	45.4	1060	14	-2.5071	7.75667	1.22546	0.0404458	0.000783528	909.35	-184.399	0.0516242	-0.00160921
Barboni_a194	2.83	45.45	1160	22	-3.39459	6.90521	0.205453	0.00678088	0.000649959	1008.4	-159.294	0.0445958	-0.00142387
Barboni_a196	2.83	45.5	1575	18	-2.00316	5.91687	3.98105	0.131393	0.00206278	1166.2	-485.557	0.135936	-0.00314926
Barboni_a197	2.83	45.5	1361	18	-3.93414	5.91687	2.40606	0.0794109	0.00688706	1166.2	-309.608	0.0866776	-0.0102095
Barboni_a354	8.8	52.1	100	39	1.8814	9.2375	-1.70821	0.0563787	-0.000935679	845.25	-128.986	0.0361108	-0.000161256
Barboni_a355	5.4	49.9	550	35	0.6767	7.96354	2.19065	0.0723014	0.000304302	1060.75	-356.555	0.0998208	-0.00133596
Barboni_a356	5.4	49.9	550	35	-0.0959	7.96354	-0.0943896	0.00311529	-0.00163329	1060.75	-333.218	0.0932874	-0.00348633
Barboni_a357	5.4	49.9	550	35	2.00261	7.96354	-3.06608	0.101195	-0.00392193	1060.75	-146.166	0.0409205	-0.00198575
Barboni_a358	5.4	49.9	550	35	-0.1688	7.96354	2.21864	0.0732252	0.000323115	1060.75	-304.443	0.0852316	-0.0012419
Barboni_a359	5.9	50.3	300	26	2.16852	8.32083	-1.64303	0.0542275	-0.000927428	1053.75	-44.9904	0.0125955	-0.000423746
Barboni_a360	5.9	50.3	300	26	2.17027	8.32083	-1.76746	0.0583342	-0.00379255	1053.75	-132.057	0.0369706	-0.00260754
Barboni_a361	5.9	50.4	300	26	1.37834	8.04792	2.10773	0.0695647	0.000189116	1122	-602.84	0.168771	-0.00138328
Barboni_a363	14.5	56.1	0	34	-1.2894	7.70312	-3.06936	0.101303	-0.00569691	583.75	246.657	0.0690539	0.00835342
Barboni_a365	14.2	57.5	300	39	2.0908	5.64375	1.8778	0.0619759	0.000541275	813.5	-291.21	0.0815269	-0.000620389
Barboni_a375	3	47	198.578	25	0.48817	10.8	-5.27157	0.173986	-0.00364535	763.75	429.629	0.120279	0.00269909
Barboni_a57	7.68	44.15	1905	9	0.4238	2.73521	5.04329	0.166452	0.00138916	994	-7.05361	0.00197472	-0.000147463
Barboni_a58	7.6	44.14	2080	9	-0.2745	3.65062	3.94298	0.130136	0.00178819	1012.35	65.2121	0.0182567	4.23578e-05
Barboni_a59	4.3	45	1000	10	-0.39544	7.46562	-1.55478	0.0513148	-0.00230405	1070.5	56.8116	0.0159049	-9.82657e-06
Barboni_a60	5.3	44.87	1350	11	-1.15133	9.69375	-3.01979	0.0996668	-0.00663589	1051.35	58.7508	0.0164478	-0.000836574
Barboni_a61	4.3	45.05	1040	38	-2.4449	7.83125	-0.844576	0.0278748	-0.00153488	1014	23.1488	0.00648072	-0.00047817
Barboni_a62	5.25	44.87	1000	11	0.62743	6.78458	1.24931	0.0412329	0.000171954	1318	8.66687	0.00242637	-0.000376022
Barboni_a63	9.07	41.57	1250	21	-0.87573	11.0872	-3.84502	0.126903	-0.00754616	840.71	196.221	0.0549339	0.0027212
Barboni_a65	8.97	42.23	1570	14	-0.41169	6.56779	1.75928	0.0580642	0.000402655	986.13	-46.0179	0.0128831	-0.000270245
Barboni_a66	9.13	42.05	1280	6	0.2556	4.16813	2.81088	0.0927718	0.000878581	1000.95	70.5323	0.0197462	8.30079e-05
Barboni_a67	4.85	43.52	1000	24	0.66698	15.0192	-7.64968	0.252474	-0.00169115	669.6	228.073	0.0638511	0.000506726
Barboni_a68	6.43	44.17	2100	9	0.7158	8.65371	0.394295	0.0130135	-0.000252419	959.42	-273.003	0.0764297	-0.00153194
Barboni_a69	5.35	44.1	1200	18	0.89935	9.05937	-0.626686	0.0206835	-0.000441799	1050.75	-70.5921	0.0197629	-0.000374193
Barboni_a70	5.48	44.42	1450	18	-0.14963	7.62804	1.05256	0.0347393	7.49203e-05	1194.8	-209.253	0.0585823	-0.000584555
Barboni_a71	5.38	44.42	1400	22	-0.13183	9.85108	-2.14451	0.0707786	-0.00050695	1034.03	-135.611	0.0379655	-0.000300116
Barboni_a73	5.32	44.1	1120	18	-0.193302	9.15125	-1.71873	0.0567259	-0.0190291	1037.8	418.929	0.117283	0.0320125
Barboni_a74	7.43	44.1	2171	5	0.2916	-0.524792	8.96033	0.295732	0.00248722	948.45	103.213	0.0288954	0.000155657
Barboni_a75	7.45	44.05	2090	4	-0.0016	2.05833	5.29961	0.174911	0.000998718	1016.75	-3.09165	0.000865536	-0.00011632
Barboni_a752	6.55667	45.3314	2315	34	-1.0794	0.828194	3.41464	0.112699	0.00247963	1583.29	-547.344	0.153234	-0.00511849
Barboni_a76	6.53	45.77	1784	17	0.99799	4.79129	2.54088	0.0838606	0.00114229	1463.07	-313.442	0.0877509	-0.00220216
Barboni_a762	12.875	43.02	754	18	-2.58651	11.3335	-2.2648	0.0747487	-0.00168488	865.65	-31.5028	0.0088195	6.27948e-05
Barboni_a77	5.85	44.75	1460	20	0.39446	2.64479	5.10394	0.168453	0.00119906	1481	-570.875	0.159822	-0.00158149
Barboni_a78	6.72	44.55	2070	19	0.161918	0.816458	6.88487	0.227232	0.00214001	1188.75	-174.823	0.0489433	-0.00075281
Barboni_a79	6.54868	44.7782	1066	35	0.1246	7.86286	0.51194	0.0168963	-2.64696e-05	980.899	-169.547	0.0474662	-0.000399222
Barboni_a80	3.62	44.47	1380	18	0.12322	6.02704	2.34244	0.0773112	0.000342917	1446.36	-576.168	0.161303	-0.00121838
Barboni_a81	5.32	44.1	1250	18	0.5459	9.15125	-0.392118	0.0129417	-0.000490943	1037.8	-151.455	0.0424012	-0.000853875
Barboni_a82	4.92	43.8	45	16	-0.11886	14.089	-7.98113	0.263414	-0.0172924	721.15	361.67	0.101253	0.00847884
Barboni_a823	7.8	45.85	2304	14	-2.26237	0.313542	2.06496	0.0681531	0.00810988	1016	302.187	0.0846	0.00660284
Barboni_a824	7.767	45.883	2380	14	-0.49406	-1.99307	5.42315	0.178989	0.00407969	814.71	335.941	0.0940498	0.00205658
Barboni_a825	7.733	45.875	2050	14	-1.92585	1.73996	1.90116	0.0627469	0.00214827	1095.47	-23.2022	0.00649567	-0.000127605
Barboni_a826	7.683	45.683	820	30	-0.46635	9.79508	-2.5787	0.0851088	-0.000736001	747.017	161.195	0.045128	0.000522684
Barboni_a827	7.65	45.783	2320	21	-0.56398	2.7075	2.51169	0.0828972	0.00339683	1128.34	-47.125	0.0131931	0.000580243
Barboni_a828	7.65	45.783	2310	21	-0.4066	2.7075	3.81534	0.125924	0.00131523	1128.34	-193.016	0.0540366	-0.000645306
Barboni_a829	7.65	45.783	2300	21	-1.07583	2.7075	3.20123	0.105655	0.00138454	1128.34	-153.708	0.043032	-0.000804043
Barboni_a830	7.65	45.792	2100	18	-1.13641	1.55213	1.97255	0.0651031	0.00513584	1205.29	-250.965	0.0702599	-0.0026277
Barboni_a831	7.65	45.783	1841	21	-0.66643	2.7075	-0.476376	0.0157226	0.00211226	1128.34	-35.1654	0.00984487	-8.06002e-05
Barboni_a832	7.617	45.883	1869	14	0.06345	3.61138	-0.608787	0.0200927	0.00161996	1019.35	-0.143463	4.01638e-05	0.000899354
Barboni_a833	7.617	45.85	1800	18	-2.36893	3.84204	-1.23512	0.0407646	-0.000838976	1033.15	-1.65458	0.000463215	0.000575761
Barboni_a834	7.617	45.85	1900	18	-1.65346	3.84204	1.18181	0.0390051	0.000670652	1033.15	-36.4239	0.0101972	-0.000127493
Barboni_a835	7.617	45.85	1462	18	-0.864193	3.84204	0.182319	0.00601736	0.000473318	1033.15	-121.614	0.0340469	-0.000368146
Barboni_a836	7.583	45.917	1962	14	-2.68179	-4.78366	6.43345	0.212333	0.0151217	412.271	632.018	0.176939	0.0164904
Barboni_a837	11.5418	45.4685	20	22	-1.00037	12.7953	-3.88079	0.128084	-0.00276083	982.253	-243.185	0.0680819	-0.00127073
Barboni_a839	10.1186	44.35	1250	18	-2.35151	6.55199	-1.3678	0.0451436	-0.000929738	1422.84	-443.895	0.124272	-0.00360699
Barboni_a840	10.1232	44.359	1396	18	-2.00972	6.73108	0.392908	0.0129678	-4.74275e-05	1434.93	-364.843	0.102141	-0.00459469
Barboni_a841	10.0486	44.3874	1361	14	-2.30139	6.64117	0.679645	0.0224314	0.000673293	1411.63	-377.118	0.105578	-0.0031193
Barboni_a842	10.2413	44.3047	1281	18	-2.03127	7.49051	-0.336618	0.0111099	-0.000223705	1618.46	-472.578	0.132303	-0.00659808
Barboni_a843	10.2333	44.303	1350	18	-1.15814	7.43816	-0.669302	0.02209	-0.0067392	1614.16	-614.879	0.172141	-0.0343767
Barboni_a844	10.5858	44.1367	1510	18	-1.34041	6.10467	3.01623	0.0995493	0.00324171	1356.52	-249.393	0.0698198	-0.0039645
Barboni_a845	10.8	44.1555	1200	18	-1.50421	7.99158	-1.7621	0.0581573	-0.0084792	1585.18	-470.834	0.131814	-0.0221171
Barboni_a846	10.818	44.1711	1320	18	-2.51455	7.77686	0.627519	0.020711	0.00135692	1530.39	-555.046	0.15539	-0.147688
Barboni_a847	11.9656	43.0561	250	34	-4.11244	13.7013	-3.77598	0.124625	-0.0052365	625.971	132.32	0.0370442	0.00241661
Barboni_a848	14.4166	41.4	1250	18	-5.09431	9.59671	1.32251	0.0436488	0.00207005	696.508	127.032	0.0355638	0.00392559
Barboni_a949	4.92	45.82	228.935	58	1.5018	11.3265	-2.9862	0.0985582	-0.0601779	874.67	160.782	0.0450124	0.014307
Binney2017_E2232	26.54	53.08	160	30	-4.4051	5.93383	3.53579	0.116697	0.0264003	605.23	402.359	0.112644	0.0344859
Binney2017_E2254	23.67	49.57	265	26	-0.64616	7.38258	-0.242846	0.00801502	-0.000101126	710.8	235.893	0.0660404	0.000705217
Champvillair_a1	7.0358	45.751	983	43	-0.5255	7.16616	-1.98748	0.0655959	-0.0011073	986.253	169.041	0.0473246	0.000833438
Champvillair_a10	6.9618	45.6843	1722	18	0.0279146	3.50192	0.265487	0.00876228	0.000981093	1443.77	-83.5055	0.0233781	-0.00143378
Champvillair_a11	6.96406	45.6832	1781	18	-0.936007	3.10887	-0.782698	0.0258326	-0.00061933	1507.67	-380.462	0.106514	-0.00494492
Champvillair_a12	6.96672	45.6803	1846	18	-1.82079	2.45129	1.64587	0.0543212	0.00570814	1613.96	-244.975	0.068583	-0.0071398
Champvillair_a13	6.9667	45.6774	1922	18	1.98461	2.10942	3.26256	0.107679	0.00622136	1662.69	-613.93	0.171875	-0.00968491
Champvillair_a14	6.96718	45.6767	2014	18	-0.440554	1.94008	1.30518	0.0430769	0.0176987	1687.6	-446.569	0.125021	-0.0326967
Champvillair_a15	6.96845	45.6763	2090	18	-0.380115	1.74828	-0.643856	0.0212502	0.000605997	1716.64	-154.005	0.0431151	-0.00623385
Champvillair_a16	6.97508	45.6777	2143	18	-1.16969	1.07086	0.449988	0.0148517	0.00326913	1801.41	-462.052	0.129356	-0.0205137
Champvillair_a17	6.9747	45.678	2159	18	-2.09584	1.14708	-1.04495	0.0344881	0.00162085	1793.36	-447.54	0.125293	-0.0286488
Champvillair_a18	6.97739	45.68	2219	18	0.73635	0.748612	2.19343	0.0723932	0.00307602	1834.37	-635.311	0.177861	-0.00657624
Champvillair_a19	6.97891	45.6802	2266	18	-0.26135	0.477191	4.2076	0.13887	0.00167267	1861.27	-730.984	0.204646	-0.00282787
Champvillair_a2	7.03934	45.7488	1050	43	-1.5338	7.11885	-2.07373	0.0684425	-0.00148091	987.211	281.183	0.0787197	0.00195048
Champvillair_a20	6.98016	45.6794	2298	18	-1.56443	0.375292	3.51533	0.116022	0.00464407	1858.44	-548.526	0.153565	-0.0072669
Champvillair_a21	6.98123	45.679	2348	18	0.34883	0.226303	1.87078	0.0617442	0.00395725	1850.54	-515.3	0.144263	-0.00802559
Champvillair_a22	6.98349	45.6774	2467	18	-1.42662	-0.137357	4.7578	0.157029	0.00589956	1834.76	-747.935	0.209391	-0.00886687
Champvillair_a23	6.98587	45.676	2483	18	-3.17991	-0.449729	0.375517	0.0123938	0.010998	1820.27	-143.72	0.0402357	-0.0112896
Champvillair_a24	6.99064	45.673	2518	18	-2.07118	-0.742681	5.05288	0.166768	0.00328296	1781.72	-653.775	0.18303	-0.00398634
Champvillair_a25	6.99602	45.6724	2599	18	-0.86983	-1.077	4.49197	0.148255	0.0124883	1714.55	-483.995	0.135499	-0.0128442
Champvillair_a26	6.99671	45.6725	2606	18	-0.29479	-1.13828	5.79207	0.191165	0.00726595	1698.89	-505.507	0.141521	-0.00721679
Champvillair_a27	6.99811	45.6701	2668	18	-4.09623	-1.29384	1.86234	0.0614657	0.0438361	1650.09	111.258	0.0311477	9.04268e-05
Champvillair_a3	7.03222	45.7453	1298	43	1.329	6.15579	-1.07426	0.0354555	-0.000169313	1090.08	212.828	0.0595831	0.000365627
Champvillair_a4	7.02208	45.7495	1446	43	0.3794	5.5367	-2.17941	0.0719304	-0.00145517	1175.61	-99.329	0.0278081	-0.00197497
Champvillair_a5	7.01758	45.7506	1563	43	-2.9051	5.21735	-1.29207	0.0426442	0.00245224	1222.75	241.277	0.0675477	0.000209129
Champvillair_a6	6.96173	45.7001	1510	18	-1.85113	4.31385	-1.41128	0.0465787	0.000139279	1341.65	144.979	0.0405882	0.000257562
Champvillair_a7	6.9615	45.7008	1520	18	-1.76345	4.30867	0.3854	0.01272	0.0049895	1343.82	-60.685	0.0169893	-0.00571716
Champvillair_a8	6.96302	45.69	1618	18	0.05666	3.91876	-3.63637	0.120017	-0.00108222	1383.54	69.1994	0.019373	-8.82711e-05
Champvillair_a9	6.96169	45.6853	1663	18	-0.89074	3.60098	-0.937453	0.0309402	0.000227401	1428.08	-68.9073	0.0192912	-0.000664175
Dambach_a1	15.45	48.3167	500	18	-0.893813	8.33843	-2.38807	0.0788172	-0.000495398	667.428	313.376	0.0877325	0.000783326
Dambach_a10	15.45	48.3167	511	18	-0.153716	8.33843	-1.5413	0.0508699	-0.000503319	667.428	325.081	0.0910094	0.00110584
Dambach_a100	8.4856	48.4956	670	18	0.125516	7.24623	-1.3797	0.0455364	-0.00072775	1407.92	-165.508	0.0463355	-0.00117947
Dambach_a101	8.4856	48.4956	670	18	0.208238	7.24623	-1.00472	0.0331603	-0.000459687	1407.92	-248.301	0.0695141	-0.00109856
Dambach_a102	8.4856	48.4956	670	18	-0.00348	7.24623	-0.734294	0.024235	-0.00038216	1407.92	-364.327	0.101997	-0.00159353
Dambach_a103	8.4841	48.5007	675	18	-0.062228	7.24108	-1.25604	0.041455	-0.000644909	1421.81	-238.895	0.0668808	-0.00127829
Dambach_a104	8.4841	48.5007	675	18	-0.525084	7.24108	-1.63492	0.0539598	-0.000466024	1421.81	-311.494	0.0872056	-0.00129621
Dambach_a105	8.4841	48.5007	675	18	-0.0498991	7.24108	-1.4452	0.0476982	-0.000692105	1421.81	-323.375	0.0905318	-0.00199891
Dambach_a106	8.4841	48.5007	675	18	-0.056591	7.24108	-1.25135	0.0413002	-0.000687155	1421.81	-302.213	0.0846073	-0.00214757
Dambach_a107	8.4868	48.5008	670	18	-1.82843	7.25077	-1.45441	0.0480021	-0.000588471	1416.72	-224.069	0.0627302	-0.000982937
Dambach_a108	8.4868	48.5008	670	18	-0.736387	7.25077	-0.869693	0.0287038	-0.000418531	1416.72	-175.246	0.0490617	-0.00118955
Dambach_a109	8.4868	48.5008	670	18	-0.921278	7.25077	-0.45641	0.0150636	-0.000299351	1416.72	-265.379	0.0742953	-0.00139644
Dambach_a11	15.45	48.3167	511	18	-1.18407	8.33843	-4.23562	0.139795	-0.0958511	667.428	925.383	0.259069	0.189115
Dambach_a110	8.4868	48.5008	670	18	-1.542	7.25077	-1.25713	0.041491	-0.000469985	1416.72	-212.053	0.0593662	-0.000676381
Dambach_a111	8.4826	48.5015	685	18	-1.43545	7.23532	-0.510121	0.0168363	-0.000167927	1426.59	-256.474	0.0718022	-0.00176822
Dambach_a112	8.4826	48.5015	685	18	-0.733348	7.23532	-0.935877	0.0308882	-0.000353017	1426.59	-332.838	0.093181	-0.00137656
Dambach_a113	8.4826	48.5015	685	18	-1.24117	7.23532	-1.88669	0.0622694	-0.000660751	1426.59	-142.507	0.0398961	-0.000984336
Dambach_a114	8.4826	48.5015	685	18	-0.829843	7.23532	-0.718781	0.023723	-0.000393018	1426.59	-212.269	0.0594266	-0.00106776
Dambach_a115	8.4826	48.5015	685	18	-0.703816	7.23532	-1.12869	0.0372519	-0.000399355	1426.59	-249.889	0.0699587	-0.00101569
Dambach_a116	8.4914	48.5034	660	18	0.857855	7.19678	-0.615011	0.0202982	-0.000121556	1436.24	-247.675	0.0693389	-0.000401181
Dambach_a117	8.4914	48.5034	660	18	0.70244	7.19678	-1.34813	0.0444944	-0.000247864	1436.24	-126.98	0.0355492	-0.000255043
Dambach_a118	8.4914	48.5034	660	18	0.665393	7.19678	-1.24021	0.0409326	-0.000283179	1436.24	-40.7222	0.0114006	-0.000355436
Dambach_a119	8.4914	48.5034	660	18	1.11007	7.19678	-0.969309	0.0319916	-0.000231593	1436.24	-91.5809	0.0256389	-0.000240205
Dambach_a12	15.45	48.3167	511	18	2.47881	8.33843	-0.224996	0.00742589	-0.000200998	667.428	-31.418	0.00879576	7.24254e-05
Dambach_a120	8.4914	48.5034	660	18	0.274803	7.19678	-1.49687	0.0494035	-0.000250835	1436.24	-168.72	0.0472347	-0.000457173
Dambach_a121	8.4914	48.5034	660	18	1.38958	7.19678	-1.4139	0.0466651	-0.000272618	1436.24	-166.545	0.0466258	-0.000438696
Dambach_a122	8.4822	48.5046	700	18	-0.751613	7.23238	-2.66186	0.0878535	-0.0034569	1434.85	-124.519	0.0348602	-0.00391271
Dambach_a123	8.4822	48.5046	700	18	-0.413197	7.23238	-2.17728	0.0718601	-0.00112579	1434.85	-127.603	0.0357236	-0.00136788
Dambach_a124	8.4822	48.5046	700	18	-0.471344	7.23238	-1.96933	0.0649968	-0.00127662	1434.85	-156.99	0.0439508	-0.0015143
Dambach_a125	8.4822	48.5046	700	18	-0.748634	7.23238	-1.77374	0.0585415	-0.000678904	1434.85	-229.126	0.0641459	-0.00109268
Dambach_a126	8.4822	48.5046	700	18	-0.959774	7.23238	-1.66226	0.0548621	-0.00222418	1434.85	-184.896	0.0517633	-0.00380856
Dambach_a127	8.4829	48.5138	690	18	0.081498	7.22746	-1.72721	0.0570058	-0.000471635	1464.96	-210.972	0.0590635	-0.00101401
Dambach_a128	8.4829	48.5138	690	18	-0.35772	7.22746	-2.63592	0.0869973	-0.0027034	1464.96	-290.366	0.0812906	-0.0025969
Dambach_a129	8.4829	48.5138	690	18	-0.0706	7.22746	-1.37267	0.0453044	-0.000497379	1464.96	-186.103	0.0521012	-0.00096222
Dambach_a13	15.45	48.3167	790	18	0.356962	8.33843	-0.125613	0.0041458	-0.000178423	667.428	107.87	0.0301992	0.000389423
Dambach_a130	8.4829	48.5138	690	18	0.308295	7.22746	-1.43067	0.0472186	-0.000423118	1464.96	-232.053	0.0649654	-0.00109072
Dambach_a131	8.4833	48.5147	690	18	0.245437	7.21764	-1.52108	0.0502026	-0.000469325	1471.39	-125.294	0.0350772	-0.000645866
Dambach_a132	8.4833	48.5147	690	18	-0.2221	7.21764	-2.10867	0.0695957	-0.000557447	1471.39	-102.863	0.0287974	-0.000567477
Dambach_a133	8.4833	48.5147	690	18	0.579795	7.21764	-1.33477	0.0440535	-0.000409916	1471.39	-201.697	0.0564669	-0.000832039
Dambach_a134	8.4833	48.5147	690	18	0.391454	7.21764	-2.56806	0.0847577	-0.000490118	1471.39	-108.937	0.0304979	-0.000591274
Dambach_a135	8.4833	48.5147	690	18	0.259452	7.21764	-0.86505	0.0285506	-0.000185717	1471.39	-241.881	0.0677168	-0.000666303
Dambach_a136	8.4833	48.5147	690	18	1.29506	7.21764	-0.665192	0.0219544	-0.000193803	1471.39	-360.353	0.100884	-0.00114167
Dambach_a137	8.4833	48.5147	690	18	0.89824	7.21764	-1.02818	0.0339346	-0.000251825	1471.39	-214.548	0.0600647	-0.00068422
Dambach_a138	8.4816	48.516	700	18	1.05003	7.20673	-1.11381	0.0367608	-0.000379222	1482.75	-8.33756	0.00233418	-5.42421e-05
Dambach_a139	8.4816	48.516	700	18	0.24726	7.20673	-1.1181	0.0369024	-0.000232022	1482.75	-146.968	0.041145	-0.000394462
Dambach_a14	15.45	48.3167	790	18	0.53427	8.33843	0.776807	0.0256382	-1.53471e-05	667.428	-41.3343	0.0115719	8.47996e-05
Dambach_a140	8.4816	48.516	700	18	0.95582	7.20673	-0.86611	0.0285856	-0.000247435	1482.75	-101.464	0.0284058	-0.000199331
Dambach_a141	8.4816	48.516	700	18	0.792057	7.20673	-1.23432	0.0407382	-0.000267667	1482.75	-61.8823	0.0173245	-0.000178082
Dambach_a142	8.4816	48.516	700	18	0.08426	7.20673	-0.803786	0.0265286	-0.000192185	1482.75	-172.976	0.0484262	-0.000428617
Dambach_a143	8.4816	48.516	700	18	0.86442	7.20673	-1.43767	0.0474496	-0.000338957	1482.75	-43.024	0.012045	-0.00016722
Dambach_a144	8.4816	48.516	700	18	0.96277	7.20673	-1.63178	0.0538562	-0.00036173	1482.75	-118.08	0.0330576	-0.00034127
Dambach_a145	8.4816	48.516	700	18	1.31844	7.20673	-1.28266	0.0423336	-0.000319484	1482.75	-118.121	0.0330691	-0.000220608
Dambach_a146	8.4568	48.5244	735	14	0.75562	7.17641	-1.30669	0.0431267	-0.000358099	1558.19	-72.6295	0.0203333	-0.000346197
Dambach_a147	8.4568	48.5244	735	14	-0.20628	7.17641	-1.20866	0.0398913	-0.000301001	1558.19	-233.495	0.0653691	-0.000852756
Dambach_a148	8.4568	48.5244	735	14	0.80865	7.17641	-1.6651	0.0549559	-0.000350838	1558.19	-103.902	0.0290883	-0.000247764
Dambach_a149	8.4568	48.5244	735	14	0.732274	7.17641	-1.84091	0.0607584	-0.000791449	1558.19	252.187	0.0706021	0.00075365
Dambach_a15	15.45	48.3167	790	18	0.063097	8.33843	-0.436418	0.0144038	-0.000230999	667.428	195.791	0.0548135	0.000541721
Dambach_a150	8.4568	48.5244	735	14	0.676027	7.17641	-1.37604	0.0454156	-0.000675933	1558.19	164.955	0.0461807	0.000356668
Dambach_a151	8.4568	48.5244	735	14	0.56079	7.17641	-1.39059	0.0458958	-0.000496718	1558.19	69.23	0.0193816	6.04712e-05
Dambach_a152	8.4549	48.5247	735	14	1.49353	7.16382	-1.32276	0.0436571	-0.000561737	1567.58	93.931	0.0262968	0.000283487
Dambach_a153	8.4549	48.5247	735	14	1.20398	7.16382	-1.81185	0.0597993	-0.000691445	1567.58	102.776	0.0287731	0.00013802
Dambach_a154	8.4549	48.5247	735	14	0.727329	7.16382	-1.5323	0.0505729	-0.000469655	1567.58	-8.12806	0.00227552	-0.000109386
Dambach_a155	8.4549	48.5247	735	14	0.31393	7.16382	-1.20222	0.0396787	-0.000306612	1567.58	-101.413	0.0283915	-0.000254483
Dambach_a156	8.4549	48.5247	735	14	0.86813	7.16382	-0.905073	0.0298715	-0.000385856	1567.58	-23.0885	0.00646384	-0.000575792
Dambach_a157	8.3852	48.5294	760	29	2.0039	7.30764	-2.98395	0.0984839	-0.00174	1620.66	-202.602	0.0567203	-0.00142443
Dambach_a158	8.3852	48.5294	760	29	0.9931	7.30764	-1.59909	0.0527772	-0.000280869	1620.66	-361.647	0.101246	-0.000588474
Dambach_a159	8.3852	48.5294	760	29	1.3084	7.30764	-2.54283	0.083925	-0.00051124	1620.66	-258.558	0.0723857	-0.000520164
Dambach_a16	15.45	48.3167	790	18	-0.390853	8.33843	-0.277281	0.00915153	-0.000307239	667.428	41.0652	0.0114966	0.000408908
Dambach_a160	8.3852	48.5294	760	29	0.9017	7.30764	-1.03675	0.0342175	-0.000174924	1620.66	-356.105	0.0996948	-0.000397542
Dambach_a161	8.3852	48.5294	760	29	1.6061	7.30764	-2.58985	0.0854768	-0.000684514	1620.66	-196.184	0.0549235	-0.00040762
Dambach_a162	15.1667	48.5333	710	18	1.012	6.529	-0.195359	0.00644774	-7.04977e-05	798.29	161.515	0.0452176	0.000309915
Dambach_a163	15.1667	48.5333	710	18	0.645735	6.529	0.0967749	0.00319401	-5.23452e-06	798.29	278.941	0.0780921	0.000470331
Dambach_a164	15.1667	48.5333	710	18	0.912561	6.529	-0.029822	0.000984262	-2.53937e-05	798.29	396.904	0.111117	0.00061675
Dambach_a165	15.1667	48.5333	710	18	0.351285	6.529	0.198006	0.0065351	2.30372e-05	798.29	282.145	0.0789891	0.000744411
Dambach_a166	15.1667	48.5333	710	18	1.12945	6.529	0.0827256	0.00273032	-1.24691e-05	798.29	350.763	0.0981993	0.000873193
Dambach_a167	8.4919	48.5428	730	14	0.934515	7.32175	-0.733339	0.0242035	-0.000271396	1467.48	-143.352	0.0401327	-0.000393623
Dambach_a168	8.4919	48.5428	730	14	0.712902	7.32175	-1.27311	0.0420184	-0.000423448	1467.48	63.1932	0.0176915	0.000185333
Dambach_a169	8.4919	48.5428	730	14	0.61937	7.32175	-0.685362	0.0226201	-0.000228292	1467.48	-149.788	0.0419345	-0.000490208
Dambach_a17	15.3833	48.3833	790	18	0.241189	7.16014	1.43157	0.0472483	0.000250505	809.936	-194.386	0.0544201	-0.000472011
Dambach_a170	8.4919	48.5428	730	14	0.83462	7.32175	-0.228808	0.0075517	-0.00014192	1467.48	-248.448	0.0695553	-0.000588754
Dambach_a171	8.4919	48.5428	730	14	1.21608	7.32175	-0.362235	0.0119554	-0.000171426	1467.48	-195.038	0.0546027	-0.000433937
Dambach_a172	8.3632	48.5454	820	14	0.82207	6.96128	-2.73464	0.0902556	-0.000556787	1825.87	-350.1	0.0980137	-0.000834558
Dambach_a173	8.3632	48.5454	820	14	1.13402	6.96128	0.110942	0.00366159	-3.21134e-05	1825.87	-758.731	0.212414	-0.00111704
Dambach_a174	8.3632	48.5454	820	14	1.11667	6.96128	-1.1088	0.0365954	-0.000212549	1825.87	-574.633	0.160874	-0.00103893
Dambach_a175	8.3632	48.5454	820	14	1.27255	6.96128	-0.512659	0.0169201	-8.733e-05	1825.87	-662.6	0.185501	-0.00054928
Dambach_a176	8.3632	48.5454	820	14	1.35287	6.96128	-0.765432	0.0252627	-0.000227764	1825.87	-439.041	0.122914	-0.000773527
Dambach_a177	8.4988	48.5486	710	14	1.25608	7.39916	-1.23196	0.0406603	-0.000409586	1433.97	109.524	0.0306622	0.000304875
Dambach_a178	8.4988	48.5486	710	14	0.99048	7.39916	-1.19801	0.0395398	-0.000308262	1433.97	-118.198	0.0330906	-0.000215289
Dambach_a179	8.4988	48.5486	710	14	1.09364	7.39916	-2.01064	0.0663603	-0.000481866	1433.97	-17.4704	0.004891	-3.75425e-05
Dambach_a18	15.3833	48.3833	790	18	-0.560255	7.16014	0.43819	0.0144623	2.9077e-05	809.936	-4.47081	0.00125164	0.000301874
Dambach_a180	8.4988	48.5486	710	14	0.943452	7.39916	-2.09973	0.0693006	-0.000479886	1433.97	105.259	0.0294682	0.000249724
Dambach_a181	8.4988	48.5486	710	14	1.41533	7.39916	-1.24916	0.041228	-0.00028879	1433.97	-59.1659	0.016564	-3.78505e-05
Dambach_a182	15.2	48.55	650	18	1.1571	6.63646	-0.242236	0.00799489	-0.0001171	769.75	60.3637	0.0168994	0.000274108
Dambach_a183	15.2	48.55	650	18	0.66747	6.63646	0.800306	0.0264137	0.000111786	769.75	21.9655	0.00614944	0.000182113
Dambach_a184	15.2	48.55	650	18	1.25393	6.63646	0.410882	0.013561	3.30376e-05	769.75	120.394	0.0337054	0.000336511
Dambach_a185	15.2	48.55	650	18	0.67054	6.63646	-0.0629732	0.0020784	-3.57571e-05	769.75	131.52	0.0368202	0.000463612
Dambach_a186	15.2	48.55	650	18	0.72714	6.63646	0.653214	0.021559	0.000118387	769.75	146.15	0.040916	0.000540601
Dambach_a187	15.5167	48.55	580	22	0.33995	7.2387	-0.00145648	4.80705e-05	-0.000127351	689.984	113.582	0.0317983	0.000501127
Dambach_a188	15.5167	48.55	580	22	0.33922	7.2387	-0.576414	0.0190243	-0.000204463	689.984	226.521	0.0634166	0.000737412
Dambach_a189	15.5167	48.55	580	22	0.62513	7.2387	0.168696	0.00556774	-4.88797e-05	689.984	61.4983	0.017217	0.000538501
Dambach_a19	15.3833	48.3833	790	18	0.735418	7.16014	-0.234639	0.00774415	-0.000182647	809.936	122.64	0.0343342	0.000566357
Dambach_a190	15.5167	48.55	580	22	0.21799	7.2387	-0.564767	0.0186399	-0.000181888	689.984	155.074	0.0434144	0.000712496
Dambach_a191	15.5167	48.55	600	22	-0.19286	7.2387	0.469861	0.0155075	-1.02974e-05	689.984	40.8764	0.0114437	0.000320945
Dambach_a192	15.5167	48.55	600	22	-0.34263	7.2387	0.490057	0.0161741	1.85156e-05	689.984	103.724	0.0290385	0.000424978
Dambach_a193	15.5167	48.55	600	22	0.57276	7.2387	1.13859	0.0375786	0.000123767	689.984	-42.9267	0.0120177	0.000109632
Dambach_a194	15.5167	48.55	600	22	1.08961	7.2387	0.851644	0.0281081	4.93418e-05	689.984	8.98892	0.00251653	0.000231495
Dambach_a195	8.3555	48.5606	900	14	1.81016	6.67099	-1.33805	0.0441617	-0.000279879	1916.24	-583.508	0.163358	-0.00105685
Dambach_a196	8.3555	48.5606	900	14	1.47388	6.67099	-2.31419	0.0763788	-0.000687485	1916.24	-464.516	0.130045	-0.00171167
Dambach_a197	8.3555	48.5606	900	14	2.03218	6.67099	-0.899257	0.0296796	-0.000431931	1916.24	-730.954	0.204637	-0.00251011
Dambach_a198	8.3555	48.5606	900	14	2.05881	6.67099	-0.761462	0.0251317	-0.000200899	1916.24	-790.984	0.221443	-0.00114895
Dambach_a199	8.3555	48.5606	900	14	2.34471	6.67099	-1.04957	0.0346406	-0.000213539	1916.24	-743.189	0.208063	-0.00123238
Dambach_a2	15.45	48.3167	500	18	-0.117534	8.33843	-1.93488	0.0638598	-0.000377242	667.428	265.551	0.0743434	0.000584835
Dambach_a20	15.3833	48.3833	790	18	0.444018	7.16014	-0.505453	0.0166822	-0.000214398	809.936	85.2981	0.02388	0.000532874
Dambach_a200	8.3777	48.5607	865	26	1.20921	7.22492	-1.57073	0.0518412	-0.000379882	1721.07	-460.132	0.128818	-0.00101009
Dambach_a201	8.3777	48.5607	865	26	1.30632	7.22492	-1.34693	0.0444548	-0.000306612	1721.07	-406.551	0.113818	-0.000649505
Dambach_a202	8.3777	48.5607	865	26	0.95311	7.22492	-2.08143	0.0686967	-0.000525102	1721.07	-306.333	0.0857607	-0.000793124
Dambach_a203	8.3777	48.5607	865	26	1.10267	7.22492	-1.12076	0.0369902	-0.0002175	1721.07	-458.35	0.128319	-0.00061759
Dambach_a204	8.3777	48.5607	865	26	1.29553	7.22492	-1.51002	0.0498375	-0.000414867	1721.07	-333.961	0.0934954	-0.000896149
Dambach_a205	8.3777	48.5607	865	26	1.88653	7.22492	-2.07823	0.068591	-0.000813892	1721.07	-300.442	0.0841115	-0.0012223
Dambach_a206	15.15	48.5667	700	18	0.845938	6.75005	0.872889	0.0288093	5.98702e-05	748.72	118.891	0.0332846	0.000173575
Dambach_a207	15.15	48.5667	700	18	1.26547	6.75005	0.283141	0.00934494	-1.81195e-05	748.72	239.368	0.0670133	0.000606671
Dambach_a208	15.15	48.5667	700	18	0.89462	6.75005	0.581406	0.019189	2.60076e-05	748.72	80.2548	0.0224681	0.000209717
Dambach_a209	15.15	48.5667	700	18	0.38194	6.75005	0.754686	0.0249081	5.22462e-05	748.72	40.1181	0.0112314	0.000185417
Dambach_a21	15.3833	48.3833	790	18	-0.174422	7.16014	-0.373206	0.0123175	-0.000692567	809.936	86.9841	0.024352	0.00319296
Dambach_a210	15.1667	48.5667	670	28	0.71605	6.69884	0.126052	0.00416029	-2.43904e-05	757.754	387.373	0.108449	0.000596033
Dambach_a211	15.1667	48.5667	670	28	-0.9432	6.69884	-0.793536	0.0261903	-0.00016159	757.754	268.292	0.0751108	0.000828119
Dambach_a212	15.1667	48.5667	670	28	-0.00591	6.69884	-0.0756514	0.00249684	-3.60839e-05	757.754	250.669	0.0701771	0.000620949
Dambach_a213	15.1667	48.5667	670	28	-0.05615	6.69884	0.202507	0.00668365	2.47534e-05	757.754	152.475	0.0426868	0.000629628
Dambach_a214	15.3667	48.5667	590	14	0.78546	7.04853	-0.939216	0.0309984	-0.000175617	687.678	430.725	0.120585	0.00061395
Dambach_a215	15.3667	48.5667	590	14	0.94544	7.04853	-0.580181	0.0191486	-0.00010205	687.678	290.529	0.0813362	0.000442615
Dambach_a216	15.3667	48.5667	590	14	0.84816	7.04853	0.309583	0.0102176	-9.96737e-06	687.678	160.32	0.044883	0.000262322
Dambach_a217	15.3667	48.5667	590	14	1.06401	7.04853	-0.287861	0.00950072	-9.06635e-05	687.678	234.649	0.0656921	0.000464732
Dambach_a218	15.3667	48.5667	590	14	0.63957	7.04853	-0.917533	0.0302828	-0.000180997	687.678	244.496	0.0684489	0.000610591
Dambach_a219	15.3833	48.5667	540	14	1.17895	7.06139	-0.415318	0.0137074	-9.80565e-05	692.02	292.763	0.0819617	0.000449334
Dambach_a22	15.3833	48.3833	790	18	0.921903	7.16014	1.05498	0.0348191	5.28073e-05	809.936	-98.0928	0.027462	-9.25825e-05
Dambach_a220	15.3833	48.5667	540	14	-0.74548	7.06139	-0.578693	0.0190995	-0.000179281	692.02	272.265	0.0762231	0.00108932
Dambach_a221	15.3833	48.5667	540	14	-0.46804	7.06139	-0.283982	0.0093727	-0.000104492	692.02	330.669	0.0925738	0.00106804
Dambach_a222	15.3833	48.5667	540	14	-0.83782	7.06139	0.0824441	0.00272103	0.000105103	692.02	245.399	0.0687017	0.00252103
Dambach_a223	15.4167	48.5667	610	14	1.10816	7.17308	0.772967	0.0255114	7.79237e-05	676.328	106.342	0.0297714	0.00034211
Dambach_a224	15.4167	48.5667	610	14	1.38359	7.17308	0.533577	0.0176105	2.40273e-05	676.328	177.876	0.049798	0.000561038
Dambach_a225	15.4167	48.5667	610	14	1.25213	7.17308	0.715889	0.0236276	5.03979e-05	676.328	120.685	0.0337869	0.000378505
Dambach_a226	15.4167	48.5667	610	14	1.48751	7.17308	0.346728	0.0114436	-2.31362e-05	676.328	194.799	0.0545358	0.000606671
Dambach_a227	15.5167	48.5667	620	14	1.03287	7.27257	-0.513393	0.0169443	-0.000232451	674.286	198.597	0.055599	0.000791724
Dambach_a228	15.5167	48.5667	620	14	-0.05963	7.27257	-0.442121	0.014592	-0.000473483	674.286	282.193	0.0790025	0.00168171
Dambach_a229	15.5167	48.5667	620	14	0.84557	7.27257	-0.605539	0.0199855	-0.000208985	674.286	202.957	0.0568197	0.000643066
Dambach_a23	15.3833	48.3833	790	18	0.559461	7.16014	1.34453	0.0443756	0.000105285	809.936	-102.123	0.0285903	-9.71458e-05
Dambach_a230	15.5167	48.5667	620	14	0.52504	7.27257	-0.233531	0.00770759	-0.000206311	674.286	187.932	0.0526133	0.000765688
Dambach_a231	15.5167	48.5667	620	14	0.91073	7.27257	-0.0706104	0.00233046	-0.000111928	674.286	246.159	0.0689145	0.000539481
Dambach_a232	8.3478	48.5692	900	14	1.22077	6.51696	-0.30929	0.010208	-8.36335e-05	1927.78	-764.427	0.214008	-0.000874032
Dambach_a233	8.3478	48.5692	900	14	2.65693	6.51696	-1.00262	0.033091	-0.000276215	1927.78	-764.57	0.214048	-0.00146671
Dambach_a234	8.3478	48.5692	900	14	1.24688	6.51696	-0.21028	0.0069402	-8.30394e-05	1927.78	-737.069	0.206349	-0.00101653
Dambach_a235	8.3478	48.5692	900	14	1.11169	6.51696	-0.438581	0.0144752	-9.11916e-05	1927.78	-715.26	0.200244	-0.000749171
Dambach_a236	8.3478	48.5692	900	14	1.72891	6.51696	-0.309432	0.0102127	-0.000124625	1927.78	-826.863	0.231488	-0.0012097
Dambach_a237	8.3491	48.5704	900	14	0.73463	6.53528	-0.645844	0.0213158	-0.000116176	1924.33	-615.788	0.172395	-0.000840437
Dambach_a238	8.3491	48.5704	900	14	1.63954	6.53528	-0.689996	0.022773	-0.000186146	1924.33	-727.782	0.203749	-0.00121222
Dambach_a239	8.3491	48.5704	900	14	1.07954	6.53528	-0.217503	0.00717859	-5.12231e-05	1924.33	-765.802	0.214393	-0.000799843
Dambach_a24	15.3833	48.3833	790	18	0.458722	7.16014	0.984575	0.0324955	5.90451e-05	809.936	-93.6889	0.0262291	-0.000104649
Dambach_a240	8.3491	48.5704	900	14	1.45453	6.53528	-0.510063	0.0168344	-0.000111192	1924.33	-648.65	0.181595	-0.00082532
Dambach_a241	8.3491	48.5704	900	14	1.90564	6.53528	0.439414	0.0145027	2.11229e-06	1924.33	-916.481	0.256577	-0.000967819
Dambach_a242	8.3483	48.5713	900	14	1.7579	6.52545	-1.1568	0.0381797	-0.000315854	1923.38	-687.012	0.192335	-0.0015339
Dambach_a243	8.3483	48.5713	900	14	1.41768	6.52545	-0.0242885	0.000801631	-3.55525e-05	1923.38	-866.182	0.242496	-0.000862554
Dambach_a244	8.3483	48.5713	900	14	1.05525	6.52545	-0.376357	0.0124215	-6.05963e-05	1923.38	-787.861	0.220569	-0.000861714
Dambach_a245	8.3483	48.5713	900	14	1.35503	6.52545	-0.862736	0.0284742	-0.000204595	1923.38	-686.493	0.19219	-0.00108232
Dambach_a246	8.3483	48.5713	900	14	2.15058	6.52545	-1.00728	0.0332448	-0.000510019	1923.38	-652.55	0.182687	-0.00239085
Dambach_a247	15.2	48.5833	650	51	0.9817	6.84658	-0.434451	0.0143389	-7.91119e-05	717.328	208.438	0.0583541	0.000304036
Dambach_a248	15.2	48.5833	650	51	0.6894	6.84658	0.0907505	0.00299518	-2.82024e-05	717.328	326.959	0.0915352	0.000385784
Dambach_a249	15.2	48.5833	650	51	0.396	6.84658	-0.54847	0.018102	-0.00013248	717.328	268.596	0.0751959	0.000561598
Dambach_a25	15.3833	48.3833	790	18	0.80615	7.16014	1.01988	0.0336607	6.93096e-05	809.936	-105.034	0.0294052	-9.40663e-05
Dambach_a250	15.2	48.5833	650	51	1.1415	6.84658	-0.706913	0.0233313	-0.000129279	717.328	334.418	0.0936234	0.000507006
Dambach_a251	8.1717	49.009	124	18	0.47703	9.9312	-0.153879	0.00507871	-0.000322983	796.186	-142.175	0.0398032	-0.000269321
Dambach_a252	8.1717	49.009	124	18	0.46443	9.9312	-0.464837	0.0153417	-0.000253013	796.186	-209.852	0.05875	-0.000288918
Dambach_a253	8.1717	49.009	124	18	0.36066	9.9312	0.396104	0.0130732	-0.000174231	796.186	-190.907	0.0534462	-0.000346589
Dambach_a254	8.1717	49.009	124	18	0.64665	9.9312	-0.691561	0.0228247	-0.000268624	796.186	-166.345	0.0465698	-0.000179174
Dambach_a255	8.0593	49.0111	135	18	0.71086	9.8173	-2.22403	0.0734031	-0.000907295	776.249	38.0622	0.0106559	0.000280631
Dambach_a256	8.0593	49.0111	135	18	1.35383	9.8173	-1.93861	0.0639829	-0.00319649	776.249	-64.6821	0.0181083	-0.00237403
Dambach_a257	8.0593	49.0111	135	18	1.50351	9.8173	-1.93124	0.0637397	-0.00349551	776.249	52.3845	0.0146655	-0.000357256
Dambach_a258	8.0598	49.0115	135	18	1.11179	9.81644	-1.74241	0.0575075	-0.000282849	776.114	-93.5556	0.0261917	-4.47095e-05
Dambach_a259	8.0598	49.0115	135	18	0.87623	9.81644	-1.41675	0.0467592	-0.000321134	776.114	-108.69	0.0304288	-6.80301e-05
Dambach_a26	15.3833	48.3833	790	18	0.621207	7.16014	0.697958	0.0230358	8.97724e-06	809.936	-29.8257	0.00834998	3.47149e-06
Dambach_a260	8.0598	49.0115	135	18	0.9969	9.81644	-1.59509	0.0526452	-0.00029341	776.114	-148.734	0.0416394	-0.000115623
Dambach_a261	8.0598	49.0115	135	18	1.2127	9.81644	-1.07758	0.035565	-0.000237303	776.114	-93.2605	0.0261091	-8.00963e-05
Dambach_a262	8.0582	49.0119	135	18	2.01032	9.81263	-2.27002	0.074921	-0.00181987	775.774	-122.651	0.0343373	-0.000231806
Dambach_a263	8.0582	49.0119	135	18	0.98695	9.81263	-2.94759	0.0972839	-0.00180931	775.774	19.9898	0.00559633	0.000500567
Dambach_a264	8.0582	49.0119	135	18	1.57377	9.81263	-3.41359	0.112664	-0.00197169	775.774	82.9642	0.0232266	0.000767172
Dambach_a265	8.0406	49.0207	139	26	0.28212	9.76126	-2.09435	0.0691231	-0.0035338	771.17	50.5236	0.0141445	0.000927365
Dambach_a266	8.0406	49.0207	139	26	2.15964	9.76126	-2.65314	0.0875657	-0.000709928	771.17	-43.7369	0.0122445	5.29123e-05
Dambach_a267	8.0406	49.0207	139	26	2.09996	9.76126	-2.64568	0.0873195	-0.000704647	771.17	-125.692	0.0351886	-6.831e-05
Dambach_a268	8.1764	49.0211	130	18	-2.16842	9.894	-4.73936	0.15642	-0.00199612	784.189	348.877	0.0976713	0.00162572
Dambach_a269	8.1764	49.0211	130	18	-1.00766	9.894	-3.79939	0.125397	-0.000780558	784.189	164.581	0.046076	0.000463052
Dambach_a27	15.3833	48.3833	790	18	0.79252	7.16014	0.405058	0.0133688	1.78225e-05	809.936	-33.5986	0.00940623	1.76374e-06
Dambach_a270	8.1764	49.0211	130	18	-1.23657	9.894	-3.63526	0.11998	-0.0370341	784.189	-122.329	0.0342471	-0.00885939
Dambach_a271	8.0413	49.0217	144	26	1.5076	9.75852	-3.11652	0.102859	-0.00115846	770.706	-8.69449	0.0024341	0.000375988
Dambach_a272	8.0413	49.0217	144	26	0.86951	9.75852	-2.24866	0.074216	-0.000426089	770.706	-63.5001	0.0177774	7.72687e-06
Dambach_a273	8.0413	49.0217	144	26	0.97562	9.75852	-1.65661	0.0546757	-0.000267667	770.706	-103.617	0.0290085	-5.82315e-05
Dambach_a274	8.0413	49.0217	144	26	1.79841	9.75852	-2.5843	0.0852937	-0.000539294	770.706	-50.2053	0.0140554	2.7212e-05
Dambach_a275	8.1732	49.0221	130	18	-0.745969	9.86931	-3.09375	0.102108	-0.000748213	788.002	159.532	0.0446624	0.00041182
Dambach_a276	8.1628	49.0265	140	18	-1.5749	9.83032	-2.55449	0.0843098	-0.0018905	789.12	64.8301	0.0181498	0.00104229
Dambach_a277	8.1628	49.0265	140	18	-2.637	9.83032	-3.10572	0.102503	-0.00187565	789.12	131.13	0.036711	0.00123406
Dambach_a278	8.1628	49.0265	140	18	-1.69869	9.83032	-2.88001	0.0950534	-0.00173406	789.12	84.5253	0.0236636	0.000738476
Dambach_a279	8.1628	49.0265	140	18	-1.28653	9.83032	-2.31939	0.0765504	-0.00133602	789.12	-59.71	0.0167164	6.20669e-05
Dambach_a28	15.3833	48.3833	790	18	0.992296	7.16014	-0.84994	0.0280519	-0.000148818	809.936	28.2809	0.0079175	0.000106524
Dambach_a280	8.16	49.0274	132	18	0.80896	9.82792	-0.157047	0.00518327	-0.000245917	786.339	-244.481	0.0684447	-0.000377945
Dambach_a281	8.16	49.0274	132	18	0.64659	9.82792	0.103093	0.00340254	-0.000296843	786.339	-204.603	0.0572805	-0.000405381
Dambach_a282	8.16	49.0274	132	18	0.02906	9.82792	-0.676906	0.022341	-0.000312091	786.339	-88.3595	0.024737	-0.000128473
Dambach_a283	8.16	49.0274	132	18	0.41821	9.82792	0.872536	0.0287977	-0.000125549	786.339	-276.202	0.0773253	-0.000543681
Dambach_a284	8.1427	49.04	139	21	1.60921	9.83983	-1.77985	0.0587431	-0.000531043	770.24	-117.533	0.0329044	-4.70331e-05
Dambach_a285	8.1427	49.04	139	21	0.866785	9.83983	-2.6053	0.0859867	-0.000428729	770.24	-4.28555	0.00119978	5.4816e-05
Dambach_a286	8.1427	49.04	139	21	0.56962	9.83983	-2.67436	0.088266	-0.000469325	770.24	-52.8296	0.0147901	-4.89928e-06
Dambach_a287	8.1427	49.04	139	21	0.87555	9.83983	-3.11226	0.102719	-0.000407936	770.24	70.7245	0.0198	0.000100337
Dambach_a288	8.1472	49.0403	128	21	0.211857	9.84659	-2.41495	0.0797043	-0.000474605	769.988	-72.2856	0.020237	4.61093e-05
Dambach_a289	8.1472	49.0403	128	21	0.416076	9.84659	-2.13584	0.0704924	-0.000479886	769.988	-108.323	0.030326	-3.16354e-05
Dambach_a29	15.3833	48.3833	790	18	1.16028	7.16014	-0.460935	0.015213	-0.000117958	809.936	-12.4183	0.00347662	6.11151e-05
Dambach_a290	8.1472	49.0403	128	21	1.44834	9.84659	-3.15461	0.104116	-0.00217632	769.988	68.4893	0.0191742	0.00105125
Dambach_a291	8.1983	49.0547	121	22	0.503664	9.96099	-1.36348	0.045001	-0.00197301	765.429	-85.6033	0.0239654	-0.000423662
Dambach_a292	8.1983	49.0547	121	22	0.736864	9.96099	-1.22254	0.0403494	-0.00164	765.429	-160.268	0.0448685	-0.000688979
Dambach_a293	8.1983	49.0547	121	22	0.25692	9.96099	-1.67723	0.0553562	-0.000740622	765.429	-51.3137	0.0143657	3.78505e-05
Dambach_a294	8.1983	49.0547	121	22	0.46869	9.96099	-2.2351	0.0737685	-0.000789799	765.429	-16.1681	0.00452641	0.000120074
Dambach_a295	8.1977	49.0557	121	22	-1.73869	9.96079	-4.20219	0.138691	-0.00203902	764.999	206.413	0.0577872	0.00142079
Dambach_a296	8.1977	49.0557	121	22	-0.74295	9.96079	-2.7136	0.0895611	-0.000758445	764.999	11.5295	0.00322779	0.000236341
Dambach_a297	8.1977	49.0557	121	22	-0.82679	9.96079	-3.63655	0.120023	-0.0021486	764.999	77.4268	0.0216763	0.000939935
Dambach_a298	8.2062	49.0577	120	22	0.939117	9.96663	-3.64054	0.120154	-0.00168884	764.315	1.14601	0.000320836	0.00043886
Dambach_a299	8.2062	49.0577	120	22	0.57449	9.96663	-3.83309	0.126509	-0.0016093	764.315	14.4652	0.00404966	0.000420975
Dambach_a3	15.45	48.3167	500	18	-1.19391	8.33843	-2.41339	0.0796528	-0.000865049	667.428	406.055	0.113679	0.00158541
Dambach_a30	15.3833	48.3833	790	18	0.662403	7.16014	-0.789758	0.0260656	-0.000196674	809.936	94.8605	0.0265571	0.00020787
Dambach_a300	8.2062	49.0577	120	22	-0.35908	9.96663	-4.4505	0.146887	-0.00231131	764.315	130.424	0.0365134	0.00111788
Dambach_a301	8.2062	49.0577	120	22	-0.09055	9.96663	-3.09604	0.102183	-0.0011139	764.315	147.923	0.0414124	0.000551799
Dambach_a302	7.9018	49.6063	520	14	0.37807	8.5031	0.154536	0.00510039	-0.000194265	691.465	-80.1157	0.0224291	6.81141e-05
Dambach_a303	7.9018	49.6063	520	14	0.2577	8.5031	-0.470608	0.0155322	-0.000207599	691.465	123.804	0.0346601	0.000326152
Dambach_a304	7.9018	49.6063	520	14	0.49469	8.5031	-1.95084	0.0643866	-0.000608604	691.465	215.945	0.0604558	0.000739372
Dambach_a305	7.9018	49.6063	520	14	0.34697	8.5031	-0.53339	0.0176043	-0.000342323	691.465	31.2729	0.00875513	0.000271112
Dambach_a306	7.9067	49.6064	460	14	1.19242	8.57814	-0.461223	0.0152225	-0.000394734	675.491	24.4237	0.00683764	0.000326964
Dambach_a307	7.9067	49.6064	460	14	0.09208	8.57814	-1.34782	0.0444842	-0.000458433	675.491	115.734	0.0324008	0.00047761
Dambach_a308	7.9067	49.6064	460	14	0.89185	8.57814	-0.987963	0.0326073	-0.000428564	675.491	145.985	0.0408698	0.000575596
Dambach_a309	7.9067	49.6064	460	14	0.57354	8.57814	-0.781413	0.0257902	-0.000359122	675.491	119.467	0.0334459	0.000460253
Dambach_a31	15.65	48.3833	190	35	0.4801	9.55263	-1.81003	0.0597392	-0.000775607	523.052	235.971	0.0660622	0.000967259
Dambach_a310	7.9044	49.6075	500	14	-1.26113	8.56752	-3.94251	0.130121	-0.00266281	676.618	287.861	0.0805893	0.0034211
Dambach_a311	7.9044	49.6075	500	14	0.19978	8.56752	-3.25232	0.107341	-0.00228986	676.618	316.123	0.0885015	0.00305575
Dambach_a312	7.9044	49.6075	500	14	1.54939	8.56752	-2.49477	0.0823388	-0.00277832	676.618	30.6421	0.00857854	0.00183656
Dambach_a313	7.9325	49.6116	370	14	-0.56715	8.5119	0.578182	0.0190826	-0.000741711	697.996	236.415	0.0661865	0.00433629
Dambach_a314	7.9325	49.6116	370	14	-0.24512	8.5119	0.37732	0.0124533	-0.000237699	697.996	130.236	0.0364608	0.000773807
Dambach_a315	7.9325	49.6116	370	14	-0.40863	8.5119	0.907129	0.0299394	-4.26089e-05	697.996	91.2062	0.025534	0.000397234
Dambach_a316	7.9325	49.6116	370	14	0.14715	8.5119	1.1636	0.0384041	6.60091e-07	697.996	36.7578	0.0102907	0.000429065
Dambach_a317	7.9265	49.612	420	14	0.34286	8.50963	0.83409	0.0275288	-7.92769e-05	699.274	-40.31	0.0112852	2.766e-05
Dambach_a318	7.9265	49.612	420	14	0.62641	8.50963	0.217739	0.00718638	-0.000167894	699.274	12.0808	0.00338213	0.000214953
Dambach_a319	7.9265	49.612	420	14	0.40144	8.50963	-0.0290904	0.000960115	-0.000172759	699.274	78.4594	0.0219654	0.000308879
Dambach_a32	15.65	48.3833	190	35	-0.4183	9.55263	-2.7358	0.0902938	-0.00174792	523.052	504.484	0.141235	0.00355268
Dambach_a320	7.9265	49.612	420	14	0.14629	8.50963	0.142869	0.00471533	-0.000127926	699.274	48.3227	0.0135284	0.000208906
Dambach_a321	7.9254	49.6136	460	14	-0.01203	8.41556	0.533233	0.0175991	-0.000182911	723.54	236.739	0.0662772	0.0012573
Dambach_a322	7.9254	49.6136	460	14	-0.40575	8.41556	-0.614638	0.0202858	-0.000791482	723.54	213.873	0.0598757	0.00198799
Dambach_a323	7.9254	49.6136	460	14	0.0358	8.41556	0.61057	0.0201516	-0.000294896	723.54	171.917	0.0481297	0.00199079
Dambach_a324	7.9254	49.6136	460	14	-0.25375	8.41556	0.805944	0.0265998	-9.78255e-05	723.54	90.2867	0.0252766	0.000840045
Dambach_a325	7.9259	49.6144	486	14	-0.01651	8.35847	0.203748	0.00672461	-8.60429e-05	739.459	74.0694	0.0207364	0.000217556
Dambach_a326	7.9259	49.6144	486	14	0.42959	8.35847	0.577608	0.0190637	-5.0596e-05	739.459	20.065	0.00561738	0.000138916
Dambach_a327	7.9259	49.6144	486	14	0.76452	8.35847	0.365381	0.0120592	-0.000140203	739.459	-65.6674	0.0183842	6.80581e-05
Dambach_a328	7.9259	49.6144	486	14	0.02987	8.35847	0.265058	0.00874812	-8.07621e-05	739.459	79.4622	0.0222462	0.000201599
Dambach_a329	7.9233	49.6151	450	14	0.88877	8.31894	1.30229	0.0429815	0.000193737	748.853	-113.918	0.0318924	-0.000400062
Dambach_a33	15.65	48.3833	190	35	0.7007	9.55263	-2.01358	0.0664573	-0.00123668	523.052	370.615	0.103757	0.0021638
Dambach_a330	7.9233	49.6151	450	14	-0.01998	8.31894	1.24988	0.0412517	0.000313543	748.853	7.90285	0.00221248	0.000639502
Dambach_a331	7.9233	49.6151	450	14	-0.4302	8.31894	0.791113	0.0261103	-0.000134494	748.853	56.6676	0.0158646	0.0013038
Dambach_a332	7.9233	49.6151	450	14	-0.82655	8.31894	0.312102	0.0103008	-0.000543585	748.853	158.109	0.0442641	0.00385672
Dambach_a333	7.9111	49.6212	620	14	0.1532	8.0557	0.478207	0.015783	-0.000111456	812.177	47.2179	0.0132191	0.000346337
Dambach_a334	7.9111	49.6212	620	14	-1.69496	8.0557	-0.815832	0.0269262	-0.000324402	812.177	-4.08491	0.00114361	0.000204003
Dambach_a335	7.9111	49.6212	620	14	-0.52445	8.0557	0.967857	0.0319437	6.5382e-05	812.177	-76.3777	0.0213826	-0.00014779
Dambach_a336	7.9111	49.6212	620	14	0.20301	8.0557	-0.132698	0.00437964	-0.000381896	812.177	-73.6161	0.0206095	-0.000231106
Dambach_a337	7.9116	49.6223	605	14	-0.12418	8.0243	-0.279967	0.00924018	-0.0003145	819.566	62.4026	0.0174702	0.000344154
Dambach_a338	7.9116	49.6223	605	14	0.03236	8.0243	0.828768	0.0273531	-8.15212e-06	819.566	-195.197	0.0546472	-0.000496647
Dambach_a339	7.9116	49.6223	605	14	-0.12616	8.0243	0.54544	0.018002	-6.32697e-05	819.566	-13.0569	0.0036554	5.80635e-05
Dambach_a34	15.65	48.3833	190	35	-0.4836	9.55263	-1.92559	0.0635532	-0.00142283	523.052	435.846	0.122019	0.00321505
Dambach_a340	7.9116	49.6223	605	14	-0.32092	8.0243	0.25216	0.00832243	-8.32045e-05	819.566	24.2612	0.00679214	0.000130881
Dambach_a341	7.9116	49.6223	605	14	-0.00111	8.0243	0.979273	0.0323205	4.65364e-05	819.566	-130.555	0.0365501	-0.000239925
Dambach_a342	7.881	49.6469	370	14	0.11753	8.53345	0.143509	0.00473645	-0.000186608	636.125	114.639	0.0320942	0.000431697
Dambach_a343	7.8799	49.6481	440	14	-1.33224	8.55704	-0.792289	0.0261491	-0.000689069	632.64	218.771	0.0612469	0.00185725
Dambach_a344	7.8799	49.6481	440	14	-1.19696	8.55704	-1.8954	0.0625568	-0.000502329	632.64	294.11	0.0823388	0.00089335
Dambach_a345	7.8799	49.6481	440	14	-0.02471	8.55704	-2.46072	0.081215	-0.000676923	632.64	216.057	0.0604871	0.000948781
Dambach_a346	7.8731	49.65	370	14	0.41054	8.72892	1.5943	0.0526192	0.000100004	615.352	59.472	0.0166497	0.00020745
Dambach_a347	7.8731	49.65	370	14	0.53171	8.72892	1.25301	0.041355	-5.0827e-05	615.352	-29.2846	0.00819849	0.000261958
Dambach_a348	7.8731	49.65	370	14	-0.11115	8.72892	1.14424	0.0377651	1.25417e-05	615.352	-9.02515	0.00252667	0.000160086
Dambach_a349	7.8731	49.65	370	14	0.18765	8.72892	2.12231	0.0700459	0.000213539	615.352	-50.3812	0.0141047	0.000101177
Dambach_a35	15.65	48.3833	190	35	0.4492	9.55263	-0.926482	0.0305781	-0.00107149	523.052	300.336	0.0840818	0.00216548
Dambach_a350	7.8822	49.6531	420	14	0.05749	8.65434	-0.171544	0.00566173	-0.000296216	620.294	191.022	0.0534784	0.000786125
Dambach_a351	7.8822	49.6531	420	14	-0.16668	8.65434	1.83183	0.0604587	9.57132e-05	620.294	-175.179	0.049043	-0.000140539
Dambach_a352	7.8822	49.6531	420	14	0.16461	8.65434	0.980111	0.0323481	-9.89806e-05	620.294	-18.6492	0.00522101	0.000334579
Dambach_a353	7.8822	49.6531	420	14	-0.25943	8.65434	1.10652	0.0365202	2.64036e-06	620.294	67.1338	0.0187947	0.000505578
Dambach_a354	7.88	49.6546	385	14	-0.48154	8.69752	-1.01426	0.0334752	-0.000509986	614.722	207.59	0.0581167	0.00100393
Dambach_a355	7.88	49.6546	385	14	-1.86063	8.69752	-0.955533	0.0315369	-0.000606426	614.722	284.904	0.0797615	0.00168311
Dambach_a356	7.88	49.6546	385	14	-0.60273	8.69752	-1.15914	0.0382569	-0.000453482	614.722	144.521	0.04046	0.000759809
Dambach_a357	7.954	49.659	440	14	0.34561	8.77838	0.777701	0.0256677	-4.75265e-05	632.74	18.7099	0.00523801	0.000183177
Dambach_a358	7.954	49.659	440	14	0.7053	8.77838	0.942921	0.0311207	-3.14533e-05	632.74	-27.2382	0.00762558	8.97269e-05
Dambach_a359	7.954	49.659	440	14	-0.21673	8.77838	1.02551	0.0338465	-2.34332e-05	632.74	3.68126	0.0010306	0.000193194
Dambach_a36	15.65	48.3833	190	35	0.3698	9.55263	-1.26624	0.0417917	-0.000956802	523.052	350.085	0.0980095	0.00218956
Dambach_a360	7.954	49.659	440	14	0.52634	8.77838	1.00473	0.0331607	-8.58118e-06	632.74	-5.68588	0.00159181	7.88869e-05
Dambach_a361	7.9547	49.6596	435	14	0.16537	8.77263	1.17456	0.0387658	1.55121e-05	634.137	-63.8245	0.0178683	2.34606e-05
Dambach_a362	7.9547	49.6596	435	14	0.72867	8.77263	1.47091	0.0485467	5.18171e-05	634.137	-66.5614	0.0186345	-6.51465e-05
Dambach_a363	7.9547	49.6596	435	14	0.29817	8.77263	1.04643	0.0345369	-2.97041e-06	634.137	-9.51261	0.00266314	2.24107e-05
Dambach_a364	7.9547	49.6596	435	14	0.23035	8.77263	1.13115	0.0373331	-1.32018e-06	634.137	-69.6024	0.0194858	-4.98327e-05
Dambach_a365	7.9547	49.6596	435	14	0.17914	8.77263	1.05775	0.0349106	-2.9374e-05	634.137	-49.078	0.0137398	-1.16183e-05
Dambach_a366	7.9547	49.6596	435	14	0.17726	8.77263	0.583058	0.0192436	-7.49203e-05	634.137	31.5704	0.00883842	8.77672e-05
Dambach_a367	7.9352	49.6613	415	14	0.60955	8.58015	1.17992	0.0389427	-9.90136e-07	633.238	-11.7653	0.0032938	6.859e-06
Dambach_a368	7.9352	49.6613	415	14	-0.86341	8.58015	-1.75893	0.0580527	-0.00108354	633.238	227.046	0.0635636	0.00188804
Dambach_a369	7.9352	49.6613	415	14	-2.15814	8.58015	-2.50481	0.0826701	-0.0011941	633.238	346.399	0.0969776	0.00213021
Dambach_a37	15.65	48.3833	190	35	0.632	9.55263	-1.86005	0.0613901	-0.00111654	523.052	338.097	0.0946533	0.00197679
Dambach_a370	7.9352	49.6613	415	14	-1.67484	8.58015	-1.72528	0.0569421	-0.000891453	633.238	290.093	0.0812142	0.00196811
Dambach_a371	7.9308	49.6646	430	14	0.20299	8.47277	-0.774219	0.0255527	-0.000377539	642.715	172.817	0.0483817	0.000779126
Dambach_a372	7.9308	49.6646	430	14	0.41692	8.47277	0.521562	0.0172139	-7.79897e-05	642.715	163.131	0.04567	0.000370666
Dambach_a373	7.9308	49.6646	430	14	-0.2182	8.47277	-0.930805	0.0307208	-0.000498963	642.715	201.872	0.0565159	0.000973138
Dambach_a374	7.9308	49.6646	430	14	-0.27434	8.47277	-0.281645	0.00929557	-0.000402028	642.715	174.349	0.0488106	0.000897549
Dambach_a375	13.9981	52.7277	140	25	0.80043	8.55081	-0.0348176	0.00114914	-0.000179231	598.96	49.647	0.0138991	0.000254315
Dambach_a376	14.0554	52.7344	120	21	0.75466	8.71797	-0.0259759	0.000857323	-0.0001315	569.19	-47.365	0.0132603	5.15405e-05
Dambach_a377	14.0554	52.7344	120	21	-0.83348	8.71797	0.105576	0.00348449	-0.00122797	569.19	108.54	0.0303868	0.00446988
Dambach_a378	13.9841	52.7537	160	30	0.49221	8.50832	1.03031	0.0340049	-5.87481e-05	614.706	-137.853	0.0385932	-7.5589e-05
Dambach_a379	14.0114	52.7548	150	30	1.29231	8.65564	-1.05436	0.0347987	-0.000788479	588.544	-25.512	0.00714232	0.000565293
Dambach_a38	15.65	48.3833	190	35	0.5227	9.55263	-2.14278	0.0707215	-0.000905975	523.052	272.301	0.0762332	0.00141155
Dambach_a380	13.9802	52.7579	160	30	0.92525	8.51299	-0.535855	0.0176857	-0.000111588	614.856	108.375	0.0303406	0.000122622
Dambach_a381	13.9802	52.7579	160	30	1.13912	8.51299	-0.849094	0.028024	-0.000207434	614.856	-80.2191	0.0224581	7.71007e-05
Dambach_a382	13.9671	52.887	10	26	-0.56222	8.74255	-1.09309	0.0360769	-0.000738642	573.404	122.315	0.0342432	0.00101289
Dambach_a383	13.9671	52.887	10	26	0.64447	8.74255	-0.246673	0.00814133	-0.00016829	573.404	-15.6778	0.00438914	0.000128781
Dambach_a384	13.9182	52.8911	100	26	0.96594	8.65793	-0.0234996	0.000775594	-0.000153927	587.544	-29.332	0.00821176	0.000132141
Dambach_a385	14.0237	52.8996	90	18	0.583765	8.64143	0.839468	0.0277063	-7.33031e-05	570.097	-24.0874	0.00674349	9.92735e-05
Dambach_a386	14.0237	52.8996	90	18	0.40492	8.64143	0.34589	0.0114159	-0.000120071	570.097	41.8696	0.0117218	0.000226599
Dambach_a387	14.0269	52.9078	95	26	-0.12157	8.69059	2.10778	0.0695663	0.000173274	561.239	-35.6399	0.00997772	8.63954e-05
Dambach_a388	13.9255	52.909	100	34	0.1847	8.68944	0.247953	0.00818358	-0.000176706	577.595	-2.98129	0.000834639	0.000212399
Dambach_a389	14.0164	52.9129	90	18	0.24872	8.7833	1.3466	0.0444439	4.09256e-05	552.482	-70.206	0.0196548	7.48891e-05
Dambach_a39	15.65	48.3833	190	35	0.9483	9.55263	-2.51773	0.0830965	-0.00133503	523.052	365.506	0.102327	0.00214813
Dambach_a390	14.0216	52.913	90	18	-0.03316	8.75553	-1.00131	0.0330478	-0.00464047	553.486	98.8257	0.0276672	0.00864771
Dambach_a391	14.0125	52.9156	90	18	1.65924	8.81657	1.96689	0.0649163	0.00515729	548.652	-127.591	0.0357203	-0.000200451
Dambach_a392	13.6515	52.923	70	14	0.35863	8.52659	2.11947	0.0699521	0.000193077	611.89	-133.555	0.0373899	-3.61147e-05
Dambach_a393	13.6518	52.9295	70	14	1.01965	8.47225	-0.816438	0.0269462	-0.000290044	616.157	-0.800302	0.000224052	0.000204879
Dambach_a394	13.6558	52.9392	80	14	0.54395	8.47632	2.19631	0.0724882	0.000212879	608.568	-119.689	0.033508	-0.000117023
Dambach_a395	13.6538	52.9461	80	14	1.11336	8.47019	-0.685233	0.0226158	-0.000163505	603.951	-28.4864	0.00797503	8.74592e-05
Dambach_a396	13.6539	52.9518	80	14	1.10225	8.4645	-0.8832	0.0291496	-0.000364205	601.93	30.536	0.00854883	0.000358768
Dambach_a397	13.6539	52.9518	80	14	0.82801	8.4645	-0.591073	0.0195081	-0.000159808	601.93	-2.07143	0.000579916	0.000123168
Dambach_a398	13.6445	52.9675	75	14	0.52109	8.42007	-0.713923	0.0235627	-0.000189149	597.04	-32.2284	0.00902263	0.000126682
Dambach_a399	12.854	52.9722	50	20	2.00406	8.57419	-0.675397	0.0222912	-0.000300902	549.341	17.3296	0.00485158	0.00034099
Dambach_a4	15.45	48.3167	520	18	0.410195	8.33843	-0.594903	0.0196345	-0.000145781	667.428	141.44	0.0395974	0.000251403
Dambach_a40	14.7833	48.45	840	14	1.04852	6.70055	-0.424477	0.0140097	-0.000144626	873.588	282.215	0.0790087	0.000507286
Dambach_a400	12.8915	52.9894	50	14	0.79279	8.48518	-1.22345	0.0403794	-0.00135253	545.487	-57.3878	0.0160662	0.00126682
Dambach_a401	13.6127	52.9927	75	18	0.111489	8.39019	-1.89224	0.0624525	-0.000341927	591.146	152.462	0.0426831	0.000458853
Dambach_a402	12.8514	52.9951	60	14	-0.67443	8.49741	0.879821	0.0290381	-0.000155055	555.668	-170.4	0.047705	0.000510365
Dambach_a403	12.8514	52.9951	60	14	-1.1333	8.49741	-0.0312457	0.00103125	-0.0004685	555.668	-89.4381	0.025039	0.000612271
Dambach_a404	12.8439	53.0025	65	17	1.01253	8.49103	-0.083857	0.00276766	-0.000171436	554.154	-102.842	0.0287916	0.000120942
Dambach_a405	13.0833	53.1167	80	18	0.728528	8.21847	-1.28714	0.0424815	-0.000213869	568.278	112.142	0.0313952	0.000212489
Dambach_a406	13.0167	53.1333	65	18	-0.25819	8.27586	-0.792729	0.0261637	-0.000385493	570	177.057	0.0495687	0.000870953
Dambach_a407	13.0167	53.1333	66	18	0.593206	8.27586	0.226707	0.00748236	-0.000149973	570	17.7134	0.00495903	0.000318258
Dambach_a408	13	53.15	65	18	0.94817	8.38021	-0.0743409	0.00245359	-0.000150009	569.75	78.9121	0.0220922	0.000273912
Dambach_a409	13.0833	53.15	70	18	0.54776	8.18863	-0.351034	0.0115857	-0.000164429	570.748	49.278	0.0137958	0.000323605
Dambach_a41	14.7833	48.45	840	14	1.05975	6.70055	-0.00499629	0.0001649	-4.22818e-05	873.588	162.47	0.045485	0.000292557
Dambach_a410	13.0833	53.15	70	18	0.398918	8.18863	0.303665	0.0100223	-0.000100301	570.748	74.7554	0.0209285	0.000361343
Dambach_a411	13.0833	53.15	70	18	1.20381	8.18863	0.166805	0.00550532	-8.07291e-05	570.748	34.814	0.0097465	0.000110724
Dambach_a412	13.0833	53.15	70	18	-0.105595	8.18863	0.814048	0.0268673	-6.06294e-05	570.748	8.37399	0.00234437	0.000405451
Dambach_a413	13.0833	53.15	70	18	-0.361366	8.18863	1.35071	0.0445796	4.88467e-05	570.748	2.79835	0.000783424	0.000245729
Dambach_a414	13.1	53.15	90	26	-0.02018	8.13854	0.946925	0.0312528	7.62405e-06	574	-18.2054	0.00509677	0.000158345
Dambach_a415	13.1	53.15	90	26	0.57136	8.13854	0.532	0.0175584	-0.000119146	574	-48.3674	0.0135409	0.000324669
Dambach_a416	13.1	53.15	90	26	0.33926	8.13854	-0.480921	0.0158726	-0.000148454	574	48.7958	0.0136608	0.000242669
Dambach_a417	13.1	53.15	90	26	0.45547	8.13854	0.555896	0.0183471	-6.5679e-05	574	-19.7975	0.00554249	0.000197119
Dambach_a418	13.1	53.15	90	26	0.565	8.13854	-0.192197	0.00634338	-0.000227269	574	98.1786	0.027486	0.000506334
Dambach_a419	13.0833	53.1667	50	18	-0.70953	8.23553	-0.582613	0.0192289	-0.000771118	567.746	213.207	0.0596892	0.00245468
Dambach_a42	14.7833	48.45	840	14	0.85542	6.70055	-1.01202	0.0334013	-0.000274598	873.588	214.76	0.060124	0.000628788
Dambach_a420	13.0833	53.1667	50	18	0.950581	8.23553	0.40242	0.0132817	-4.88137e-05	567.746	1.15618	0.000323683	6.28995e-05
Dambach_a421	13.0833	53.1667	50	18	-0.945929	8.23553	-1.18876	0.0392345	-0.000892773	567.746	214.059	0.0599278	0.00224135
Dambach_a43	14.7833	48.45	840	14	0.91944	6.70055	-0.158271	0.00522366	-3.31036e-05	873.588	149.274	0.0417906	0.000353588
Dambach_a435	13.426	54.3722	50	36	-1.3093	8.17382	-1.61147	0.0531858	-0.00065217	602.286	214.092	0.059937	0.00162376
Dambach_a436	13.4374	54.3741	50	51	-0.5475	8.16343	1.52737	0.0504102	0.000139279	602.842	13.2642	0.00371343	0.000774339
Dambach_a437	13.4438	54.38	50	51	2.5097	8.18221	0.0096502	0.0003185	-0.000321626	597.176	-43.0982	0.0120657	0.000307675
Dambach_a438	13.4452	54.3807	50	51	0.9894	8.1928	0.725285	0.0239377	-1.75584e-05	595.832	-18.5763	0.0052006	3.4547e-05
Dambach_a439	13.4341	54.3851	50	51	0.4849	8.196	1.1512	0.0379948	1.38619e-05	597.579	-78.7046	0.0220341	0.0001084
Dambach_a44	14.7833	48.45	850	14	0.53903	6.70055	-1.23006	0.0405976	-0.000211229	873.588	148.484	0.0415695	0.000381024
Dambach_a440	13.5545	54.4768	5	42	2.2867	8.19382	-0.535155	0.0176625	-0.000256676	567.341	-73.0889	0.0204619	0.000170019
Dambach_a441	13.5602	54.4771	5	42	1.4917	8.18962	-1.51151	0.0498867	-0.000841946	568.23	141.713	0.0396738	0.00115063
Dambach_a442	13.5636	54.4771	5	42	-0.1797	8.19179	-0.690595	0.0227928	-0.000343214	568.555	87.5218	0.0245025	0.000590798
Dambach_a443	13.6326	54.5679	150	18	1.00465	7.83528	0.961251	0.0317257	-5.8088e-06	619.067	50.4179	0.014115	0.00065698
Dambach_a444	13.6496	54.5681	140	18	0.72456	7.86321	0.562405	0.0185619	-6.24776e-05	610.486	113.417	0.0317521	0.000707737
Dambach_a445	13.6589	54.5681	100	18	-0.21219	7.92049	0.623469	0.0205773	-6.05633e-05	602.037	225.59	0.063156	0.00121138
Dambach_a45	14.7833	48.45	850	14	0.62712	6.70055	-0.168533	0.00556236	-6.01673e-05	873.588	28.0126	0.00784238	0.000133289
Dambach_a46	14.7833	48.45	850	14	1.03235	6.70055	0.0270022	0.000891195	-2.76248e-05	873.588	22.8223	0.00638931	7.95644e-05
Dambach_a47	14.7833	48.45	850	14	0.7079	6.70055	-1.05626	0.0348614	-0.000211229	873.588	168.494	0.0471714	0.000395022
Dambach_a48	14.7833	48.45	860	14	0.85429	6.70055	-0.669943	0.0221112	-0.000132117	873.588	136.98	0.0383488	0.000289758
Dambach_a49	14.7833	48.45	860	14	1.01858	6.70055	-1.1354	0.0374734	-0.000258756	873.588	320.292	0.0896687	0.00068198
Dambach_a5	15.45	48.3167	520	18	0.550045	8.33843	0.0241168	0.000795964	-0.000209757	667.428	95.3719	0.0267002	0.00034183
Dambach_a50	14.7833	48.45	860	14	1.52493	6.70055	-0.564328	0.0186254	-0.000147761	873.588	202.06	0.0565685	0.000398382
Dambach_a51	14.7833	48.45	860	14	1.32488	6.70055	-0.678796	0.0224034	-0.000198687	873.588	187.694	0.0525466	0.000469212
Dambach_a52	14.7833	48.45	860	14	1.18777	6.70055	-1.09742	0.0362199	-0.000187796	873.588	211.544	0.0592237	0.000398942
Dambach_a53	14.7833	48.45	850	14	0.92647	6.70055	-0.363465	0.011996	-0.000114889	873.588	168.546	0.047186	0.000348829
Dambach_a54	14.7833	48.45	850	14	0.36717	6.70055	-0.583297	0.0192515	-0.000131127	873.588	133.249	0.0373043	0.000361427
Dambach_a55	14.7833	48.45	850	14	0.30465	6.70055	-0.680751	0.0224679	-0.000175122	873.588	193.68	0.0542225	0.000583435
Dambach_a56	14.7833	48.45	850	14	-0.45674	6.70055	-1.03349	0.0341099	-0.000276908	873.588	180.854	0.0506317	0.00068282
Dambach_a57	14.8167	48.45	900	14	0.85538	6.11342	-0.106012	0.00349888	-7.36001e-06	954.012	66.998	0.0187567	0.000108848
Dambach_a58	14.8167	48.45	900	14	1.29473	6.11342	-0.0142847	0.00047146	-2.49646e-05	954.012	44.8633	0.0125599	0.000118031
Dambach_a59	14.8167	48.45	900	14	1.3959	6.11342	0.0214667	0.000708499	-2.51891e-05	954.012	211.42	0.059189	0.000257842
Dambach_a6	15.45	48.3167	520	18	0.684002	8.33843	-0.413894	0.0136604	-0.000153207	667.428	155.488	0.0435303	0.000309075
Dambach_a60	14.8167	48.45	900	14	0.81521	6.11342	-0.111451	0.00367839	-4.3368e-05	954.012	263.063	0.0736469	0.000394462
Dambach_a61	14.8167	48.45	890	14	0.8515	6.11342	-0.575554	0.0189959	-0.000112711	954.012	252.49	0.0706869	0.000416019
Dambach_a62	14.8167	48.45	890	14	0.28025	6.11342	0.361933	0.0119454	5.43915e-05	954.012	-10.964	0.00306947	2.57562e-06
Dambach_a63	14.8167	48.45	890	14	0.8045	6.11342	-2.32188	0.0766326	-0.00471734	954.012	-309.831	0.08674	-0.0123991
Dambach_a64	14.8167	48.45	890	14	-0.04653	6.11342	0.383723	0.0126646	0.000175089	954.012	64.8938	0.0181676	0.000269545
Dambach_a65	15.0333	48.45	970	14	0.06418	6.37573	0.0925901	0.00305589	-2.66413e-05	869.296	188.932	0.0528932	0.000391943
Dambach_a66	15.0333	48.45	970	14	0.86351	6.37573	-0.0841224	0.00277642	-4.30214e-05	869.296	222.494	0.0622892	0.000367026
Dambach_a67	15.0333	48.45	970	14	1.46656	6.37573	0.380775	0.0125673	-5.34674e-06	869.296	233.095	0.0652571	0.000308515
Dambach_a68	15.0333	48.45	970	14	1.19854	6.37573	-0.615018	0.0202984	-0.000186608	869.296	292.047	0.0817612	0.000655104
Dambach_a69	15.0333	48.45	940	14	1.31965	6.37573	0.0941033	0.00310584	-4.44967e-05	869.296	194.861	0.0545531	0.000333151
Dambach_a7	15.45	48.3167	520	18	0.881872	8.33843	-0.869759	0.028706	-0.000173241	667.428	245.301	0.0686743	0.000311315
Dambach_a70	15.0333	48.45	940	14	-0.73004	6.37573	-0.452068	0.0149203	-0.000307437	869.296	309.987	0.0867837	0.00142191
Dambach_a71	15.0333	48.45	940	14	-0.26438	6.37573	-0.867162	0.0286203	-0.000481965	869.296	226.37	0.0633743	0.00293537
Dambach_a72	15.0333	48.45	940	14	0.42743	6.37573	0.469505	0.0154958	9.00034e-05	869.296	102.19	0.028609	0.000360307
Dambach_a73	15.0333	48.45	940	14	-0.09053	6.37573	0.338233	0.0111632	8.50857e-05	869.296	177.417	0.0496695	0.000787525
Dambach_a74	15.0333	48.45	950	14	-0.4719	6.37573	-0.235865	0.00778462	-5.32033e-05	869.296	209.753	0.0587223	0.0009569
Dambach_a75	15.0333	48.45	950	14	-0.22636	6.37573	0.269576	0.00889723	0.000156805	869.296	80.7402	0.022604	0.00102311
Dambach_a76	15.0333	48.45	950	14	1.09171	6.37573	-0.378014	0.0124762	-9.4096e-05	869.296	141.647	0.0396554	0.000351349
Dambach_a77	15.0333	48.45	950	14	1.02772	6.37573	0.543587	0.0179408	4.94738e-05	869.296	135.042	0.0378062	0.000302636
Dambach_a78	15.0333	48.45	950	14	1.31557	6.37573	0.542325	0.0178992	2.09249e-05	869.296	72.4108	0.0202721	0.000130993
Dambach_a79	15.0333	48.45	950	14	0.96788	6.37573	0.19181	0.0063306	-1.74924e-05	869.296	151.682	0.0424648	0.000294237
Dambach_a8	15.45	48.3167	511	18	0.22126	8.33843	0.820374	0.0270761	-4.98369e-06	667.428	50.7134	0.0141977	0.000167192
Dambach_a80	15.0333	48.45	1000	14	1.6974	6.37573	-0.348847	0.0115135	-0.000116572	869.296	166.684	0.0466647	0.000388863
Dambach_a81	15.0333	48.45	1000	14	1.29651	6.37573	-0.0378763	0.00125009	-7.12139e-05	869.296	235.43	0.0659108	0.00041322
Dambach_a82	15.0333	48.45	1000	14	0.80131	6.37573	-0.134478	0.00443839	-5.98042e-05	869.296	123.476	0.0345682	0.000337351
Dambach_a83	15.0333	48.45	1000	14	1.28433	6.37573	-1.01551	0.0335164	-0.000254135	869.296	265.877	0.0744347	0.000727334
Dambach_a84	15.0333	48.45	1000	14	1.13745	6.37573	-0.250079	0.00825374	-9.14886e-05	869.296	288.652	0.0808108	0.000523244
Dambach_a85	15.1667	48.45	816	22	1.53086	6.16362	-0.44936	0.0148309	-0.00012083	876.992	133.846	0.0374714	0.000287518
Dambach_a86	15.1667	48.45	816	22	0.65969	6.16362	0.656807	0.0216776	6.82204e-05	876.992	213.255	0.0597027	0.000400062
Dambach_a87	15.1667	48.45	816	22	1.45187	6.16362	-0.0205824	0.000679313	-4.55958e-05	876.992	56.6662	0.0158642	0.000129649
Dambach_a88	15.1667	48.45	816	22	0.74944	6.16362	0.460164	0.0151875	2.81199e-05	876.992	26.9203	0.00753658	9.99174e-05
Dambach_a89	15.1667	48.45	770	22	0.38567	6.16362	0.23335	0.00770161	8.19833e-05	876.992	-130.66	0.0365795	-0.000182253
Dambach_a9	15.45	48.3167	511	18	0.292626	8.33843	-2.62906	0.0867709	-0.00065151	667.428	338.058	0.0946424	0.00106216
Dambach_a90	15.1667	48.45	770	22	1.12596	6.16362	1.7766	0.0586359	0.000297041	876.992	-239.941	0.0671737	-0.000383264
Dambach_a91	15.1667	48.45	770	22	1.34765	6.16362	0.00953981	0.000314857	-5.69424e-05	876.992	309.272	0.0865835	0.000566357
Dambach_a92	15.1667	48.45	770	22	0.38817	6.16362	0.511847	0.0168933	0.000528964	876.992	168.338	0.0471278	0.000784445
Dambach_a93	15.1667	48.45	770	22	1.13148	6.16362	0.813298	0.0268425	0.00060461	876.992	45.9709	0.01287	0.000275564
Dambach_a94	15.1667	48.45	770	22	0.68226	6.16362	1.17028	0.0386246	0.000149841	876.992	116.88	0.0327216	0.00020437
Dambach_a95	15.1667	48.45	770	22	0.63575	6.16362	0.674706	0.0222684	7.9508e-05	876.992	79.5939	0.022283	0.000146671
Dambach_a96	15.1667	48.45	770	22	-1.15464	6.16362	-0.0779654	0.00257321	6.00353e-06	876.992	99.0583	0.0277323	0.000465768
Dambach_a97	15.1667	48.45	770	22	0.52924	6.16362	-0.0421639	0.0013916	-1.74198e-05	876.992	112.838	0.03159	0.000353308
Dambach_a98	15.1667	48.45	770	22	-0.49615	6.16362	-0.207715	0.00685554	-3.41267e-05	876.992	169.468	0.0474441	0.000353588
Dambach_a99	8.4856	48.4956	670	18	0.138082	7.24623	-1.44793	0.0477883	-0.000644249	1407.92	-216.722	0.0606733	-0.00114979
Di_Rita_a1	12.5018	42.2456	665	30	-5.59334	13.321	-1.35716	0.0447925	-0.00477807	369.567	451.758	0.126474	0.00986912
Di_Rita_a10	14.041	40.933	0	45	-2.5866	15.8532	-3.84138	0.126783	-0.0126671	892.413	-133.173	0.037283	-0.00508658
Di_Rita_a11	14.041	40.933	0	45	-3.2936	15.8532	-5.78988	0.191092	-0.0151425	892.413	-130.525	0.0365417	-0.00381388
Di_Rita_a12	15.84	41.55	2	34	-5.02336	16.4225	-4.42572	0.146069	-0.0105119	452.65	155.223	0.0434561	0.00456137
Di_Rita_a13	15.84	41.55	2	34	-2.4968	16.4225	-5.91463	0.19521	-0.0116503	452.65	95.247	0.0266653	0.00266703
Di_Rita_a14	15.84	41.55	2	34	-4.22653	16.4225	-4.13872	0.136597	-0.0095799	452.65	155.091	0.0434191	0.00391523
Di_Rita_a2	12.5049	42.2432	625	30	-3.14418	13.3557	0.833575	0.0275118	0.00952914	372.248	615.171	0.172223	0.0562127
Di_Rita_a3	12.5077	42.2427	550	30	-5.85939	13.5486	3.93079	0.129734	0.00333742	373.128	148.66	0.0416187	0.00180014
Di_Rita_a4	12.5111	42.2391	508	35	-7.34525	13.6499	3.54563	0.117022	0.0071369	370.437	339.762	0.0951195	0.0109554
Di_Rita_a5	12.506	42.2589	206	30	-4.22306	14.2763	-1.15784	0.038214	-0.00340772	404.754	381.174	0.106713	0.00526911
Di_Rita_a6	12.515	42.2747	198	26	-1.7483	14.5236	4.16146	0.137347	0.0144534	450.272	-64.6548	0.0181007	0.00120909
Di_Rita_a9	14.041	40.933	0	45	0.76733	15.8532	-0.0678269	0.0022386	-0.0126917	892.413	-348.432	0.0975467	-0.0481745
EPDcoretop_E1000	19.4467	53.3311	71	14	1.85501	7.69662	0.206418	0.00681273	-0.000324534	582.28	-86.6873	0.0242689	0.00167536
EPDcoretop_E1001	13.6197	50.6911	760	26	2.73475	5.12802	-0.549464	0.0181348	-0.00161277	872.419	445.56	0.124739	0.00922521
EPDcoretop_E1007	18.3583	53.6389	95	18	1.58726	7.57535	-0.901242	0.0297451	-0.000284598	589.083	56.0387	0.0156885	0.000335195
EPDcoretop_E1008	17.5986	52.5444	103	52	2.6965	8.58912	0.732229	0.0241669	0.000941851	516.5	100.329	0.028088	0.00283495
EPDcoretop_E101	5.12917	49.7439	415	14	-0.94202	8.44403	-3.84941	0.127048	-0.020107	1019.5	171.481	0.0480077	0.00923221
EPDcoretop_E1024	8.06667	47.9333	986	22	0.5027	5.69166	0.345742	0.0114111	5.25102e-05	1667.5	-590.255	0.165247	-0.00141659
EPDcoretop_E1026	8.91667	47.75	407	33	0.2827	9.30313	-1.01386	0.033462	-0.000409586	851	-51.1785	0.0143279	-4.54094e-05
EPDcoretop_E1027	9.01667	47.7	385	18	0.36595	9.53958	-1.10112	0.036342	-0.000623456	869	26.6873	0.00747135	4.17139e-05
EPDcoretop_E1028	8.2	47.8	1000	26	0.71762	5.73333	1.1845	0.0390939	0.00191789	1606.5	-488.444	0.136744	-0.0109646
EPDcoretop_E1031	8.83333	47.6167	434	22	0.803638	9.07083	-1.48603	0.0490457	-0.000502329	928	-22.1508	0.00620132	-2.90598e-05
EPDcoretop_E1037	14.4528	52.15	52	21	1.59647	9.0559	-0.505746	0.0166919	-0.000156706	547	1.64849	0.00046151	8.11853e-05
EPDcoretop_E1041	7.13333	44.2333	2240	8	-0.14831	1.19797	4.39322	0.144996	0.0037645	1041.25	-105.536	0.0295458	-0.000500847
EPDcoretop_E1043	14.0258	49.3764	460	30	1.7363	7.77361	-1.68776	0.0557038	-0.00178654	723.867	355.035	0.0993953	0.0035958
EPDcoretop_E1055	7.97631	46.5972	1850	26	0.84429	3.01355	2.08437	0.0687937	0.000660751	1192.48	69.7196	0.0195186	-1.46139e-05
EPDcoretop_E1056	8.02455	46.3886	2017	8	0.5147	1.93356	1.75782	0.0580161	0.000618505	1103	-150.87	0.0422374	-0.000321113
EPDcoretop_E1059	8.02455	46.3886	2017	8	0.54424	1.93356	1.94546	0.064209	0.000750193	1103	-83.5329	0.0233858	-0.000178558
EPDcoretop_E1060	5.28333	45.7908	410	42	-2.0673	11.3933	-5.73532	0.189292	-0.0179776	990.7	92.5114	0.0258994	0.00147267
EPDcoretop_E1061	8.02146	46.6694	2265	18	0.400887	0.18134	0.73823	0.0243649	0.00676082	1309.74	-13.3581	0.00373972	-0.00298923
EPDcoretop_E1062	8.25688	47.2	463	14	-0.1299	9.14625	-1.08926	0.0359505	-0.000553816	1244.83	-347.689	0.0973387	-0.00200199
EPDcoretop_E1063	6.95	48.05	945	21	1.31681	5.775	2.77841	0.0917002	0.00282057	1420.75	-196.07	0.0548916	-0.00547376
EPDcoretop_E1064	7.9833	46.3847	2330	8	-0.2834	0.232872	5.15584	0.170166	0.00141424	1147.63	-20.9271	0.00585873	-0.000200703
EPDcoretop_E1065	7.97159	46.3835	2290	8	-0.9258	0.00266246	1.531	0.05053	0.0112833	1149.17	-44.2544	0.0123894	-0.00914806
EPDcoretop_E1066	8.89332	45.8514	325	35	-0.88694	11.298	-3.29424	0.108725	-0.00394173	1382.38	-452.292	0.126623	-0.00914822
EPDcoretop_E1072	7.07246	46.3262	1780	26	1.13434	3.10473	2.85167	0.0941181	0.000576919	1545.57	-359.066	0.100524	-0.00088999
EPDcoretop_E1075	7.23334	44.15	2260	5	-1.5233	2.19069	4.86849	0.160682	0.00912246	1048.5	-66.9929	0.0187553	-0.00131091
EPDcoretop_E1079	10.2014	46.2814	1730	18	0.65603	0.367681	3.72209	0.122846	0.00192516	611.178	435.92	0.12204	0.00185277
EPDcoretop_E1084	7.04902	47.2392	1005	30	0.3084	6.17184	1.0827	0.035734	9.73634e-05	1290.49	-209.217	0.0585722	-0.000308515
EPDcoretop_E1089	9.225	47.1014	1320	26	0.06896	7.38822	-1.68057	0.0554665	-0.000430049	1397.66	-123.483	0.0345702	-0.000742172
EPDcoretop_E1090	8.82622	45.8963	452	14	-1.4526	10.3528	-2.36221	0.0779637	-0.0012951	1361.38	-399.798	0.111927	-0.00276712
EPDcoretop_E1091	7.54611	46.8296	603	18	0.37262	8.87527	-0.555999	0.0183505	-0.000508765	1065.75	-111.414	0.0311914	-0.00140847
EPDcoretop_E1092	8.11243	46.2106	1635	20	-1.79599	3.79677	0.345642	0.0114078	0.0011778	960.518	48.3454	0.0135347	0.00101986
EPDcoretop_E1093	8.95414	45.9091	990	22	1.14347	9.42058	0.888213	0.0293151	0.00424462	1284.83	-366.579	0.102627	-0.0233811
EPDcoretop_E1095	7.84501	46.1963	1710	35	1.0586	3.93019	-1.76192	0.0581514	-0.000512231	783.4	165.346	0.0462901	0.00118843
EPDcoretop_E1097	7.79109	46.0114	2334	39	-0.1916	-0.522257	1.6813	0.0554905	0.0151171	1042.39	-177.331	0.0496454	-0.00530271
EPDcoretop_E1098	8.03587	46.6729	2339	18	0.07488	0.196755	6.61304	0.21826	0.00176112	1307.73	-334.125	0.0935413	-0.00104341
EPDcoretop_E1100	7.49583	46.4736	1260	14	1.61704	1.74859	4.89131	0.161435	0.00258162	1392.67	-82.2268	0.0230201	-0.000918126
EPDcoretop_E1102	7.84318	46.282	1535	35	-0.0332	4.91279	-2.53422	0.0836408	-0.000573619	727.083	379.896	0.106355	0.00230518
EPDcoretop_E1105	8.04056	46.4306	1510	18	0.95682	-2.02262	8.23859	0.271911	0.00268195	961.706	135.927	0.038054	0.000216128
EPDcoretop_E1108	7.00463	46.3637	1891	26	1.47658	2.53327	3.31357	0.109363	0.00288757	1654.91	-436.654	0.122245	-0.00513193
EPDcoretop_E1109	10.3106	46.7836	1546	43	-0.4841	3.88858	-1.37227	0.0452912	0.0175116	691.807	541.607	0.151628	0.0341284
EPDcoretop_E1121	8.02347	46.2524	2017	22	0.849958	1.77902	0.0280536	0.000925896	0.00137005	1017	66.2686	0.0185525	0.00175554
EPDcoretop_E1122	8.02347	46.2524	2017	22	1.09877	1.77902	-1.91876	0.0633278	-0.0022113	1017	281.792	0.0788902	0.00822492
EPDcoretop_E1138	8.26125	46.5471	2315	11	0.36189	-0.423165	0.679218	0.0224173	0.010243	1236.46	84.7742	0.0237333	0.00320721
EPDcoretop_E1142	7.11528	46.2133	1670	18	0.06128	-0.409581	3.36498	0.11106	0.0864247	1777.17	-287.902	0.0806008	-0.0896223
EPDcoretop_E1143	7.76194	45.9833	2757	22	0.325	-1.90466	3.76776	0.124353	0.026898	872.979	111.28	0.0311539	0.00832568
EPDcoretop_E1146	8.51721	46.444	1892	9	-1.52424	1.90101	1.88527	0.0622225	0.00462493	1345.65	-153.482	0.0429687	-0.00384468
EPDcoretop_E1149	6.17215	46.5653	1040	18	-0.74188	6.38021	1.53574	0.0506864	0.00225718	1411.87	-298.887	0.0836761	-0.00927365
EPDcoretop_E1151	7.44385	46.5769	1831	14	0.82939	3.0164	3.09691	0.102212	0.000670322	1345.38	-248.67	0.0696174	-0.000665183
EPDcoretop_E1153	7.84167	46.7942	1190	22	0.64946	5.78125	0.581495	0.019192	0.000127695	1301.2	-146.24	0.0409412	-0.000710816
EPDcoretop_E1155	7.97647	46.68	1935	18	-0.21661	2.1064	4.35158	0.143622	0.00169709	1290.07	-193.663	0.0542177	-0.00100169
EPDcoretop_E1157	7.84756	46.7435	1450	22	0.803514	5.01026	1.34481	0.0443848	0.0022321	1257.72	-2.72372	0.00076253	-0.000380652
EPDcoretop_E1158	7.70681	45.9908	2552	18	-0.29528	-0.725353	3.1599	0.104291	0.0108245	1043.61	59.0688	0.0165368	0.00075225
EPDcoretop_E1159	7.28472	46.6703	1046	22	1.49859	6.23426	0.66131	0.0218262	0.00138032	1298.2	-48.3652	0.0135403	-0.00274564
EPDcoretop_E1160	10.4798	46.8697	1721	28	0.95285	3.07125	0.0884483	0.0029192	0.000438485	699.288	428.077	0.119844	0.00184073
EPDcoretop_E1161	8.01139	46.2303	1885	22	1.77334	2.50214	0.410874	0.0135607	0.00063471	943.942	116.539	0.0326262	0.000594913
EPDcoretop_E1166	7.86274	46.7607	1470	22	0.72885	4.6985	1.26064	0.0416069	0.000138619	1267.51	-6.00105	0.00168005	1.54369e-05
EPDcoretop_E1167	10.434	46.5425	2490	18	-1.27025	-1.51163	5.51901	0.182152	0.0031285	664.666	372.386	0.104253	0.00169095
EPDcoretop_E1169	7.47875	46.3113	1500	38	-0.5852	5.48473	-2.68149	0.0885014	-0.00114988	1035.12	434.381	0.121609	0.00336007
EPDcoretop_E1170	7.40221	46.4274	1885	14	-0.11431	3.02695	0.359138	0.0118532	0.000991556	1329.78	58.4836	0.016373	-0.00107896
EPDcoretop_E1176	7.73389	46.8206	980	18	1.43488	7.17329	-0.512797	0.0169246	-0.000520416	1267.44	70.0027	0.0195979	-1.25142e-05
EPDcoretop_E1178	11.7988	47.0242	1875	14	1.05706	0.834333	5.64603	0.186345	0.00318593	1148.44	183.119	0.0512658	0.000130181
EPDcoretop_E1179	11.0014	47.211	1880	31	0.4422	1.14847	4.1067	0.13554	0.000812572	1060.63	111.71	0.0312742	0.000115623
EPDcoretop_E118	13.7833	55.45	50	43	0.1447	7.79896	0.401534	0.0132524	-4.50182e-05	661.5	1.92511	0.000538952	0.000230392
EPDcoretop_E1180	10.9764	47.2917	797	35	-0.8714	7.76736	-3.70644	0.122329	-0.000895413	1102	-108.437	0.0303579	-0.000311035
EPDcoretop_E1184	11.1903	47.3226	1177	46	-0.139	6.35583	-2.23318	0.0737051	-0.000282849	1194.21	-16.7817	0.00469819	-0.000128725
EPDcoretop_E1189	12.3583	47.4714	826	42	1.7025	7.44903	-1.27579	0.0421069	-0.00065085	1219.4	-223.202	0.0624874	-0.000949621
EPDcoretop_E1193	11.6783	46.7608	870	43	0.49	8.24967	-6.85451	0.22623	-0.00883334	801.22	77.5507	0.021711	0.00276992
EPDcoretop_E1194	11.4944	46.6447	1780	18	1.1221	3.84713	0.70163	0.023157	0.000132216	742.722	189.49	0.0530495	0.000459413
EPDcoretop_E1195	11.4589	46.64	2080	18	0.955492	2.15042	2.7908	0.0921091	0.000451832	735.147	337.155	0.0943896	0.00048153
EPDcoretop_E1196	11.4583	46.6661	2050	18	-1.13737	1.95056	1.80675	0.059631	0.00147431	752.683	157.338	0.0440482	0.001675
EPDcoretop_E1197	11.4319	46.6664	2033	18	0.16264	1.80417	1.26347	0.0417003	0.00280341	729.756	218.015	0.0610353	0.004927
EPDcoretop_E1198	11.1697	47.084	2155	14	-1.78195	-0.432598	5.57979	0.184158	0.00412458	1078.16	-32.9746	0.00923154	-0.000383908
EPDcoretop_E1199	11.1921	46.9942	2190	14	0.3874	-0.654001	6.11996	0.201987	0.00177333	982.803	191.858	0.0537124	0.000336231
EPDcoretop_E1200	11.141	46.9965	2285	14	0.23934	-0.743307	5.22361	0.172403	0.0058187	993.389	156.636	0.0438517	0.000967819
EPDcoretop_E1201	11.8024	47.0244	1880	14	0.25674	0.790128	1.27434	0.042059	0.00610683	1151.91	-42.6003	0.0119263	-0.00167684
EPDcoretop_E1202	11.0239	46.8433	2267	14	-0.10372	-1.12359	2.32336	0.0766814	0.00782175	838.914	303.186	0.0848797	0.0106015
EPDcoretop_E1213	12.1389	47.2431	1590	18	1.44499	3.93221	0.380127	0.0125459	0.000166937	1154.05	87.8006	0.0245806	7.65688e-05
EPDcoretop_E1214	10.8256	46.8292	2760	18	-0.988547	-2.2705	3.42235	0.112953	0.0222939	973.708	-13.7947	0.00386195	0.00174611
EPDcoretop_E1216	6.99681	47.0186	435	46	0.9949	9.46349	-0.00502141	0.000165729	-0.0011862	942.981	-39.1681	0.0109655	-0.0035101
EPDcoretop_E122	15.1917	49.0417	645	14	1.57988	6.76562	0.424533	0.0140115	-8.18513e-06	667.75	357.78	0.100164	0.000743571
EPDcoretop_E1227	7.33806	46.2335	640	50	-0.7535	9.59783	-2.35541	0.0777392	-0.00136771	765.529	246.799	0.0690936	0.00172119
EPDcoretop_E1230	5.56694	45.3683	375	54	-2.2473	11.0553	-4.88017	0.161068	-0.0696515	1036.53	289.136	0.0809463	0.0240093
EPDcoretop_E1232	19.35	52.5833	64	22	1.70746	8.04687	-0.884227	0.0291835	-0.00370413	524.25	-0.962747	0.00026953	0.00249955
EPDcoretop_E125	20.6667	52.55	78	30	0.436004	7.99479	0.0498991	0.0016469	-2.17533e-05	484	94.5097	0.0264589	0.0015103
EPDcoretop_E1257	23.5358	47.8175	730	14	1.34217	6.21084	1.72702	0.0569995	0.00185651	1028.12	-211.52	0.059217	-0.00369014
EPDcoretop_E1258	23.5403	47.8139	790	14	0.14268	5.82708	1.49065	0.0491982	0.000570319	1053.11	-132.848	0.037192	-0.000931424
EPDcoretop_E1259	13.2667	47.7833	663	18	2.20201	6.19793	0.969614	0.0320017	0.000271759	1395	-457.194	0.127996	-0.00525539
EPDcoretop_E1265	5.80667	45.0689	1130	43	-0.31	8.70975	-1.51631	0.0500451	-0.00113602	1171.22	-16.7128	0.0046789	-0.00067459
EPDcoretop_E1268	3.6	44.4333	1400	15	0.93984	6.92293	0.702751	0.023194	0.000201394	1296.25	-290	0.0811881	-0.00253279
EPDcoretop_E1272	3.6	44.4667	1050	18	0.92066	6.76565	-1.2357	0.0407837	-0.0119579	1294.74	-115.071	0.0322152	-0.014713
EPDcoretop_E1273	3.6	44.45	1370	18	-1.43531	6.15833	-0.71377	0.0235577	-0.000821417	1448.75	-328.032	0.0918356	-0.00453366
EPDcoretop_E1275	8.73694	53.615	10	30	3.26142	8.83528	-1.208	0.0398695	-0.00943828	748.46	-34.932	0.00977953	0.00120007
EPDcoretop_E1279	8.24917	48.4267	839	26	0.8237	7.01597	0.92558	0.0305483	-3.58099e-05	1746.93	-721.697	0.202046	-0.00833242
EPDcoretop_E1283	7.38667	45.065	353	46	-0.8587	11.9077	-2.77479	0.0915807	-0.00346977	806.91	240.968	0.0674612	0.00259914
EPDcoretop_E1292	3.78333	44.9167	1200	18	-1.15817	6.78646	1.03653	0.0342102	0.000283509	1066.25	-103.414	0.0289517	-0.000562158
EPDcoretop_E1299	12.8083	47.9653	1920	26	0.06645	8.54167	-3.63077	0.119832	-0.00334402	1284.83	-29.5081	0.00826106	-0.00225989
EPDcoretop_E133	7.84306	46.2592	2061	18	-0.37066	2.45779	1.26906	0.0418848	0.0667176	998.665	-76.7783	0.0214948	-0.00494985
EPDcoretop_E1391	2.96	45.83	1134	14	-1.37348	7.68288	-1.36936	0.0451951	-0.000482196	904.1	284.697	0.0797035	0.00103081
EPDcoretop_E1395	22.06	45.18	1400	26	-0.58493	4.148	4.17736	0.137872	0.00293542	916.26	26.2565	0.00735075	-8.59475e-05
EPDcoretop_E1398	17.17	46.77	126	43	-1.9133	10.2315	-0.799914	0.0264008	-0.00420778	633.38	345.25	0.0966559	0.0266958
EPDcoretop_E1403	11.85	53.43	43	54	0.659	8.85021	-0.66575	0.0219728	-0.000154857	628.15	6.23832	0.00174647	0.000107591
EPDcoretop_E1404	12.91	52.31	36	18	1.34683	9.09167	-2.91394	0.0961733	-0.00141986	548.06	67.9409	0.0190207	0.000960848
EPDcoretop_E1406	10.46	51.76	825	14	1.11284	5.32796	1.34306	0.0443271	0.00065448	1510.71	-493.388	0.138128	-0.00748331
EPDcoretop_E1407	10.46	51.76	825	14	2.21983	5.32796	-0.0771255	0.00254549	-0.000266634	1510.71	-387.979	0.108618	-0.00241017
EPDcoretop_E1410	9.51	51.73	300	22	2.42547	7.83442	0.43866	0.0144778	-6.45239e-05	929.29	-426.2	0.119319	-0.00744663
EPDcoretop_E1411	10.31	51.68	228	26	1.37785	8.29763	-0.618198	0.0204033	-0.00328131	788.72	52.0542	0.014573	0.0021607
EPDcoretop_E1412	10.18	51.91	180	50	1.8416	8.76658	-1.33411	0.0440317	-0.00139015	740.12	121.98	0.0341494	0.000703257
EPDcoretop_E1418	14.1	52.85	5	21	1.82488	9.01667	-0.164612	0.00543294	-0.000293839	527.5	41.2392	0.0115453	0.000305883
EPDcoretop_E1421	14.2	52	49	18	1.03325	9.17813	-0.891201	0.0294137	-0.00137144	545	14.0878	0.00394401	0.00106079
EPDcoretop_E1422	10.52	51.77	780	18	1.21387	4.89133	2.28692	0.0754788	0.000619495	1490.92	-549.376	0.153803	-0.00185921
EPDcoretop_E1426	11.88	50.14	725	18	1.99208	5.75667	-0.239181	0.00789406	-0.000158455	1091.22	125.391	0.0351044	0.000268201
EPDcoretop_E1429	11.86	50.03	778	22	2.84948	5.58671	-1.88964	0.0623667	-0.00141424	1161.21	-62.625	0.0175324	-0.00034141
EPDcoretop_E1430	12.04	49.91	718	14	2.35761	5.70267	0.505824	0.0166945	7.9838e-05	1048.23	9.8642	0.00276157	-7.38812e-05
EPDcoretop_E1432	12.1	50.28	572	18	2.16302	6.44604	-1.80842	0.0596861	-0.000673293	773.05	439.587	0.123066	0.00151654
EPDcoretop_E1458	5.89	45.06	1560	25	-2.2157	5.71171	1.49798	0.0494402	0.0058121	1329.22	-186.947	0.0523375	-0.00915802
EPDcoretop_E1459	6.17	45.86	447	30	-0.75409	10.653	-1.06832	0.0352594	-0.00296546	981.8	47.8728	0.0134024	0.000179426
EPDcoretop_E1467	8.76	49.04	207	26	0.07204	9.68767	-1.69559	0.0559622	-0.0011007	824.43	-36.9418	0.0103422	9.69219e-05
EPDcoretop_E1476	6.45	44.72	2000	14	-1.01833	2.49167	4.26619	0.140804	0.00146639	1298.4	-442.544	0.123894	-0.00144991
EPDcoretop_E1478	8.35	48.57	747	14	0.65768	6.5575	-0.0148215	0.000489177	-0.000146685	1922.05	-822.78	0.230345	-0.00537606
EPDcoretop_E1508	8.98	47.68	408	18	-0.80229	9.46754	-0.966738	0.0319068	-0.000565962	876.93	0.997268	0.000279194	0.000133597
EPDcoretop_E1509	16.12	50.59	696	22	0.33792	5.75958	2.49992	0.0825087	0.00531043	643.01	149.323	0.0418043	0.0053377
EPDcoretop_E1510	15.71	50.74	1425	18	0.303394	2.49175	2.9774	0.0982677	0.00450677	886.38	90.2298	0.0252607	0.00275575
EPDcoretop_E1511	15.71	50.74	1425	18	-0.52885	2.49175	4.95551	0.163554	0.00277964	886.38	-136.571	0.0382343	-0.000536962
EPDcoretop_E1512	12.46	49.79	745	18	0.541785	5.85483	-0.191752	0.00632869	-7.19499e-06	832.97	112.645	0.031536	0.000194852
EPDcoretop_E1523	15.71	50.74	1425	18	2.13061	2.49175	5.16504	0.17047	0.000999048	886.38	-96.3048	0.0269614	-0.000167024
EPDcoretop_E1524	15.71	50.74	1425	18	0.61546	2.49175	4.27636	0.141139	0.00408068	886.38	47.6963	0.013353	5.98273e-05
EPDcoretop_E1525	15.71	50.74	1425	18	0.16879	2.49175	4.76252	0.157185	0.000841286	886.38	61.1106	0.0171085	8.82711e-05
EPDcoretop_E1528	13.82	48.92	765	26	2.64094	6.14992	-1.15717	0.0381919	-0.000713228	1089.94	182.994	0.0512308	0.00075029
EPDcoretop_E1534	13.64	48.96	998	18	0.45265	5.1125	0.133525	0.00440693	6.88145e-05	1284.24	-263.086	0.0736533	-0.000444015
EPDcoretop_E1538	13.82	48.91	754	26	1.5432	6.12229	-1.75534	0.0579342	-0.00147893	1095.61	78.4226	0.0219551	0.000499951
EPDcoretop_E1543	13.41	49.02	1077	18	0.328634	4.58838	2.35794	0.0778227	0.000352819	1354.69	-343.439	0.0961489	-0.000664343
EPDcoretop_E1545	13.74	48.9	804	30	1.8234	5.84312	-0.019439	0.000641575	-9.73931e-05	1167.65	-77.8816	0.0218037	-0.000438892
EPDcoretop_E1547	16.13	50.58	715	22	3.63123	5.64162	1.84952	0.0610426	0.000747223	656.81	-14.5086	0.00406182	0.00037215
EPDcoretop_E1548	18.03	49.13	599	26	0.5308	7.32121	-2.00399	0.0661408	-0.00150897	776.55	244.895	0.0685606	0.00304008
EPDcoretop_E1549	16.1	50.65	677	18	1.07204	5.91875	0.72822	0.0240346	0.000116539	633	418.448	0.117148	0.000919386
EPDcoretop_E1550	16.15	50.58	713	26	1.44456	5.77896	1.7859	0.0589428	0.000200338	646.9	108.976	0.0305088	0.000215569
EPDcoretop_E1551	13.88	48.87	737	26	1.34012	6.16625	-1.39782	0.0461344	-0.000463384	1069.61	228.923	0.0640891	0.000588474
EPDcoretop_E1552	16.13	50.6	583	26	1.74417	5.98458	0.534984	0.0176569	3.01662e-05	624.6	533.888	0.149467	0.00104145
EPDcoretop_E1578	8.3	48.67	830	14	2.02278	6.84604	0.716772	0.0236567	7.07287e-05	1946.4	-881.991	0.246921	-0.00372234
EPDcoretop_E1579	8.3	48.67	830	14	1.81634	6.84604	0.61883	0.0204242	0.000676989	1946.4	-856.516	0.239789	-0.00619858
EPDcoretop_E1580	15.76	50.66	1206	18	0.709239	3.58442	3.83228	0.126483	0.000991457	774.22	408.738	0.11443	0.00111228
EPDcoretop_E1581	18.63	49.52	615	14	3.832	5.72283	-2.75792	0.0910239	-0.0153329	983.61	452.253	0.126612	0.0300419
EPDcoretop_E1583	13.33	49.15	870	14	1.49723	5.49229	-1.03055	0.0340128	-0.000210569	1167.75	-102.367	0.0286586	-0.000188972
EPDcoretop_E1586	14.27	50.89	460	18	1.45224	7.59767	-0.950071	0.0313567	-0.000567678	769.86	-54.0581	0.0151341	-6.38027e-05
EPDcoretop_E1589	13.5	50.5	231	39	1.3269	8.67396	-3.03699	0.100234	-0.000831055	698.5	286.774	0.080285	0.000999454
EPDcoretop_E159	21.7	49.5333	495	26	-0.67753	7.20624	0.158363	0.0052267	-5.26423e-05	759.751	125.456	0.0351226	0.00514425
EPDcoretop_E1590	18.6722	49.4842	790	14	0.55086	5.50127	0.111136	0.00366799	9.4195e-05	1022.24	36.2389	0.0101454	0.000419407
EPDcoretop_E1591	12.44	49.39	481	22	3.42391	7.39379	-0.595137	0.0196422	-0.000327174	770.38	-178.653	0.0500155	-0.000184493
EPDcoretop_E1593	17.54	48.83	498	26	-0.26968	7.87262	-1.62021	0.0534743	-0.0204024	727.68	212.632	0.0595283	0.0379284
EPDcoretop_E1595	15.96	50.2	237	48	3.033	8.20208	-0.975253	0.0321878	-0.000484111	499.3	150.762	0.0422072	0.00101317
EPDcoretop_E1596	14.34	50.85	240	18	0.99706	7.86938	-0.846224	0.0279292	-0.00019245	740.4	219.779	0.0615291	0.000370666
EPDcoretop_E1597	15.54	50.77	1336	18	0.216811	2.77733	3.39766	0.112138	0.00134824	857.79	154.801	0.043338	0.000604432
EPDcoretop_E1598	13.87	48.78	1105	18	1.45076	5.09725	0.361875	0.0119435	5.8055e-05	1263.85	162.4	0.0454654	0.000367866
EPDcoretop_E1600	20.07	49.08	1513	43	0.1715	5.14608	0.947958	0.0312869	0.000194397	848.38	402.568	0.112703	0.019458
EPDcoretop_E1601	14.41	50.89	423	18	1.95144	7.36233	-0.877936	0.0289759	-0.00079673	758.57	192.049	0.0537659	0.00096166
EPDcoretop_E1604	13.93	50.13	478	48	1.2644	7.6335	-0.960665	0.0317063	-0.000269086	586.11	-32.4048	0.00907202	0.000275844
EPDcoretop_E1610	17.89	48.89	460	18	0.14306	7.79683	-1.07219	0.0353871	-0.0021113	724.18	259.064	0.0725273	0.00513893
EPDcoretop_E1611	15.71	50.74	1425	18	0.684383	2.49175	3.40259	0.112301	0.000513881	886.38	50.5643	0.0141559	8.33438e-05
EPDcoretop_E1614	12.39	49.73	685	18	1.23983	6.27	0.0132912	0.00043867	-9.75614e-06	838.05	169.962	0.0475824	0.000232926
EPDcoretop_E1616	12.54	49.61	497	26	3.76572	6.99342	-0.179544	0.00592577	-0.000410742	712.76	31.9787	0.00895273	0.00115542
EPDcoretop_E1617	14.12	50.38	232	34	2.17855	8.64308	-1.04051	0.0343416	-0.000600023	554.82	254.341	0.0712051	0.0013914
EPDcoretop_E1730	6.77	45.89	1225	43	-1.3476	6.01908	-0.990632	0.0326954	-0.000252617	1271.06	117.814	0.0329831	-1.79174e-05
EPDcoretop_E1733	12.86	48.95	870	18	1.40293	6.30229	-1.00297	0.0331026	-0.000210932	1111.6	29.8284	0.00835073	3.12714e-05
EPDcoretop_E18	24.3833	45.7167	400	51	0.8119	8.33334	0.817838	0.0269924	0.000329286	625.5	126.943	0.0355389	0.001362
EPDcoretop_E1868	6.06	46.81	840	22	1.95419	7.65283	0.188094	0.00620796	-0.000594049	1322.5	-367.809	0.102971	-0.00350257
EPDcoretop_E1890	5.75	46.56	525	18	-0.33444	9.65042	-1.19596	0.0394721	-0.00609231	1206.7	-288.149	0.0806699	-0.00559414
EPDcoretop_E1897	5.45	46.91	214	29	4.04752	10.944	-1.40452	0.0463555	-0.0117447	1019.6	-548.221	0.153479	-0.0372161
EPDcoretop_E195	14.7	58.3333	260	26	-2.33662	6.36875	-1.02106	0.0336996	-0.0205256	541.5	730.695	0.204565	0.107007
EPDcoretop_E1981	4.02	47.27	540	22	1.35448	8.85492	-1.28341	0.0423584	-0.00483187	913.8	80.1805	0.0224473	0.00138577
EPDcoretop_E1982	4.11	47.21	562	14	0.32039	8.71892	-1.82226	0.0601429	-0.00058088	929.16	-53.3327	0.014931	-5.29403e-05
EPDcoretop_E1983	4.01	46.96	710	18	1.19858	8.25621	-0.76457	0.0252343	-0.00129239	969.39	-6.27261	0.00175607	-0.000337829
EPDcoretop_E1984	4.03	46.89	420	18	-1.7329	9.81383	-6.46952	0.213524	-0.0672966	836.89	307.992	0.0862252	0.0231759
EPDcoretop_E1985	4.08	47.26	595	18	1.03301	8.57108	-1.36456	0.0450367	-0.00186641	941.63	-88.5525	0.0247911	-0.000822968
EPDcoretop_E1986	4.12	47.32	565	10	2.19062	8.76617	-0.997	0.0329055	-0.000372819	929.23	-69.9317	0.019578	-0.000183457
EPDcoretop_E2	13.4167	55.8333	58	26	1.85421	7.41042	0.149206	0.00492448	-0.000219942	754.249	-1.30818	0.000366237	8.69749e-05
EPDcoretop_E2011	4.05	47.2	585	14	1.1239	8.74792	-1.17479	0.0387734	-0.00126407	925.75	13.5089	0.00378194	-4.49894e-05
EPDcoretop_E2012	4.05	47.01	771	22	0.14683	7.91542	-0.864464	0.0285312	-0.000494771	994	45.2749	0.0126751	-6.05552e-05
EPDcoretop_E2013	4.04	47.23	515	14	-0.10146	8.93046	-1.58668	0.0523677	-0.00362357	908.48	-136.602	0.038243	-0.00205602
EPDcoretop_E2014	4.01	46.96	740	18	-2.87869	8.25621	-3.24016	0.10694	-0.00374041	969.39	194.027	0.0543196	0.00192892
EPDcoretop_E2040	13.06	52.52	32	46	2.7463	9.12596	-1.28531	0.0424211	-0.0365217	543.84	38.2918	0.0107201	0.0349869
EPDcoretop_E207	7.63333	53.5833	5	18	1.81092	8.95312	-0.975571	0.0321983	-0.0342936	785.25	-148.416	0.0415504	-0.0085074
EPDcoretop_E208	13.8667	47.1667	1700	18	1.34727	3.02915	0.846889	0.0279512	0.00469298	1592	-370.897	0.103836	-0.0111953
EPDcoretop_E2102	1.15	47.87	87	34	-2.6475	11.1962	-5.75938	0.190086	-0.0123219	655.9	305.445	0.0855121	0.00951553
EPDcoretop_E2103	1.15	47.87	87	34	-2.44755	11.1962	-2.4259	0.0800657	-0.0142639	655.9	142.41	0.039869	0.0142887
EPDcoretop_E2105	2.32	47.81	110	39	-2.8449	10.9824	-5.1863	0.171171	-0.00831946	658.97	323.596	0.0905937	0.00590182
EPDcoretop_E2122	1.7	47.86	100	51	0.2998	11.0723	-2.19839	0.0725569	-0.00327933	630	129.991	0.0363922	0.00281191
EPDcoretop_E2153	23.88	52.75	165	18	1.43166	6.81875	2.78571	0.0919411	0.00131622	596.55	-30.9414	0.00866233	0.000365515
EPDcoretop_E2164	14.24	50.07	362	54	-1.4066	8.17237	1.43008	0.0471991	0.0162145	500.7	179.171	0.0501606	0.0129531
EPDcoretop_E2168	22.81	45.54	480	29	0.00972	8.75963	-0.45057	0.0148709	-0.000675075	691.07	118.253	0.033106	0.00110668
EPDcoretop_E2170	3.6	44.43	1400	15	-0.02079	7.09625	-0.212464	0.00701228	-0.00544412	1262.45	-323.03	0.0904352	-0.0524372
EPDcoretop_E2185	3.65	44.47	1380	18	1.43189	6.37313	0.223264	0.00736873	8.65049e-05	1383.35	-364.002	0.101906	-0.00775011
EPDcoretop_E221	15.8667	56.1667	14	43	1.7038	7.48125	0.339265	0.0111973	-5.32033e-05	551	141.887	0.0397226	0.000382424
EPDcoretop_E2220	8.93	47.77	407	41	0.9355	9.27733	-1.30854	0.0431878	-0.000381533	848.02	76.6479	0.0214583	0.000164028
EPDcoretop_E2234	23.88	52.75	165	18	-0.29361	6.81875	1.4446	0.0476784	0.00808974	596.55	142.33	0.0398466	0.0363076
EPDcoretop_E2263	4.94	43.44	0	42	-1.8379	15.2355	-4.76057	0.15712	-0.107268	641.14	650.483	0.182109	0.0864522
EPDcoretop_E227	18.65	53.5333	31	30	-1.2691	7.97604	-2.41243	0.0796212	-0.000706297	563.25	301.522	0.0844138	0.00140847
EPDcoretop_E229	8.76389	53.6667	2	22	1.67483	8.87118	-2.13582	0.0704918	-0.00515762	756.583	318.33	0.0891194	0.00451406
EPDcoretop_E230	8.76389	53.6667	2	22	0.562499	8.87118	-1.06237	0.035063	-0.00129807	756.583	90.6436	0.0253765	0.00149031
EPDcoretop_E2301	0.83	52.18	91	22	1.85861	9.45925	-0.311244	0.0102725	-0.00527852	600.79	309.019	0.0865127	0.0140047
EPDcoretop_E2304	0.72	51.91	75	30	1.00473	9.63875	-2.04282	0.0674224	-0.00130005	569.18	365.708	0.102383	0.00214645
EPDcoretop_E2305	0.72	51.91	75	30	0.19463	9.63875	-0.491566	0.0162239	-0.00535842	569.18	99.2312	0.0277807	0.0056311
EPDcoretop_E2335	22.34	54.95	34	30	1.72585	6.97604	-0.133045	0.00439109	-0.000162118	699.3	64.4854	0.0180533	0.000397346
EPDcoretop_E2355	13.78	46.95	2070	18	-1.2975	0.57	4.78046	0.157777	0.00195156	1825.65	-782.927	0.219188	-0.00314674
EPDcoretop_E2357	9.75	46.45	2616	22	-1.5775	-2.51667	8.34592	0.275453	0.00942379	1077.75	-111.172	0.0311236	-0.00152886
EPDcoretop_E2359	6.23	46.54	1370	14	0.431	5.16067	0.97626	0.032221	0.000562199	1521.89	-306.432	0.0857884	-0.00287182
EPDcoretop_E2360	6.23	46.55	1300	14	0.92649	5.29375	-2.19054	0.0722978	-0.0232355	1507.8	-560.61	0.156948	-0.0473839
EPDcoretop_E2361	6.23	46.55	1310	14	0.19328	5.29375	1.80026	0.0594168	0.00395593	1507.8	-297.862	0.0833892	-0.00936435
EPDcoretop_E2362	8.08	47.09	596	14	0.70307	8.59308	-0.299111	0.00987202	-0.000411732	1334.05	-227.81	0.0637775	-0.00205574
EPDcoretop_E2395	22.66	47.11	300	26	2.77767	9.20371	0.0526524	0.00173777	-0.00538405	659.54	-209.531	0.0586601	-0.00452274
EPDcoretop_E2403	23.14	46.47	1220	14	-0.24069	3.64567	2.40761	0.0794621	0.000995087	899.93	419.04	0.117314	0.00112908
EPDcoretop_E2405	22.8	45.33	1840	14	-2.76503	1.05792	6.24117	0.205987	0.00644513	1028.1	-54.7783	0.0153357	-0.000727418
EPDcoretop_E242	13.9	47.1167	1680	18	0.90346	2.68229	0.136379	0.00450113	0.000520449	1619.25	-343.884	0.0962735	-0.00174834
EPDcoretop_E243	17.3633	52.3194	100	22	-0.311127	8.61771	-1.02897	0.0339607	-0.000340277	509.317	131.218	0.0367357	0.000727894
EPDcoretop_E2494	20.42	48.34	315	18	-0.37622	8.78529	-0.778709	0.0257009	-0.00391744	521.31	306.294	0.0857498	0.00899873
EPDcoretop_E2499	8.77	53.66	7	22	2.39842	8.85896	-0.898339	0.0296493	-0.00599904	759.83	265.962	0.0744585	0.00392251
EPDcoretop_E25	15.9667	49.7333	624	18	1.28108	6.42292	-0.165361	0.00545767	-0.000305358	590.75	509.01	0.142502	0.00854323
EPDcoretop_E2500	8.78	53.66	6	22	1.20066	8.85525	-1.35183	0.0446165	-0.000345558	758.61	-54.6707	0.0153056	3.26712e-05
EPDcoretop_E2505	8.77	53.66	5	22	1.10027	8.85896	0.821027	0.0270976	-4.29389e-05	759.83	-39.3397	0.0110135	-0.00236148
EPDcoretop_E2520	8.72	53.67	7	18	0.775222	8.86108	-2.39009	0.0788838	-0.000463714	761.52	119.869	0.0335584	0.000257562
EPDcoretop_E2524	8.73	53.66	7	18	2.50197	8.87583	3.22084	0.106302	0.0139966	753.16	-109.47	0.0306471	-0.041537
EPDcoretop_E2553	2.89	45.5	1197	35	-0.1884	6.83479	1.67281	0.0552103	0.000562397	1009.95	-24.055	0.00673442	-0.000313526
EPDcoretop_E2580	8.76	48.99	227	26	0.954647	9.59342	-2.94561	0.0972185	-0.0025661	834.24	65.5543	0.0183525	0.000627388
EPDcoretop_E2582	12.85	42.48	369	26	-1.34794	13.5498	6.75628	0.222988	0.0330392	670.45	-393.899	0.110276	-0.0328633
EPDcoretop_E2583	6	44.38	992	11	3.4593	9.47563	3.39305	0.111986	0.0110757	962.6	-488.128	0.136656	-0.0273055
EPDcoretop_E2585	22.86	46.64	1033	17	0.88761	4.659	2.29814	0.0758491	0.0322039	845.38	24.9306	0.00697955	0.0057842
EPDcoretop_E2597	21.44	57.11	7	17	1.92758	6.95508	0.469308	0.0154893	0.000110136	720.51	58.6546	0.0164209	0.000296841
EPDcoretop_E2599	22.91	56.52	119	13	2.57293	6.27467	0.742644	0.0245106	0.000299747	629.76	66.8408	0.0187127	0.000616134
EPDcoretop_E26	14.5333	57.6333	308	18	1.37561	5.02812	1.7013	0.0561506	0.000480876	762.751	-33.8449	0.00947519	0.000137768
EPDcoretop_E28	24.3833	45.7167	400	51	-2.6867	8.33334	-1.19201	0.0393418	-0.00179512	625.5	260.095	0.072816	0.00556559
EPDcoretop_E3	8.73333	53.7	2	18	-0.14059	8.90104	-0.502799	0.0165947	-0.000855577	757.75	-210.539	0.0589423	-0.00161676
EPDcoretop_E302	21.8869	49.3728	680	14	1.27671	5.92622	1.26008	0.0415884	0.000479226	881.917	-71.8934	0.0201272	-0.000218452
EPDcoretop_E305	14.9333	48.85	470	18	2.17897	7.48854	-1.20775	0.0398612	-0.010503	653	500.826	0.140211	0.0224751
EPDcoretop_E310	14.9333	48.95	450	14	1.06961	7.62083	-0.625022	0.0206286	-0.00051167	631.5	785.391	0.219877	0.00301124
EPDcoretop_E311	14.9333	48.9417	460	14	0.70176	7.60625	-2.43571	0.0803895	-0.000384503	633.25	314.089	0.0879321	0.000587914
EPDcoretop_E344	13.7333	55.5	43	26	5.03985	7.7	1.68844	0.0557262	0.00122381	667.75	-122.651	0.0343373	-0.000978457
EPDcoretop_E35	25.9167	46.0833	1050	18	0.23094	5.68123	2.2819	0.0753131	0.000357769	585.25	218.234	0.0610966	0.000501967
EPDcoretop_E36	25.9167	46.0833	1050	18	-0.11123	5.68123	1.80344	0.0595217	0.000523782	585.25	418.52	0.117168	0.00164308
EPDcoretop_E375	17.3903	52.5569	109	14	0.76562	8.47454	-0.121642	0.00401474	-0.000122183	513.889	37.6447	0.010539	0.000277216
EPDcoretop_E379	5.41667	45.4733	500	26	-1.41038	9.99479	-2.01212	0.0664091	-0.00249085	1114.5	-203.595	0.0569983	-0.00278503
EPDcoretop_E403	15.5028	49.325	560	22	1.2744	6.81979	-1.16026	0.0382939	-0.00043203	607.667	612.855	0.171574	0.00346701
EPDcoretop_E407	6.12583	49.8472	360	42	-2.1241	9.21903	-3.40283	0.112309	-0.00714647	811.733	211.493	0.0592094	0.00693935
EPDcoretop_E434	12.3333	42.1167	204	26	-5.52112	14.4635	-4.46683	0.147426	-0.0170703	203.251	549.235	0.153763	0.0231857
EPDcoretop_E447	14.8333	48.8333	425	14	0.91154	7.575	-1.39456	0.0460268	-0.000188126	673.75	299.815	0.0839359	0.00041434
EPDcoretop_E453	15.6	40.9444	1326	18	-1.70504	11.6979	-2.76761	0.0913437	-0.00447443	523.417	246.128	0.0689058	0.00398914
EPDcoretop_E465	23.6167	43.5167	1700	22	2.19053	11.5312	-2.30861	0.0761946	-0.0156732	569.75	413.387	0.115731	0.0256485
EPDcoretop_E504	10.2147	44.2986	1187	22	-0.92266	7.80334	0.894539	0.0295239	0.000510349	1707	113.155	0.0316788	-0.00182141
EPDcoretop_E506	2.81667	45.5167	1590	29	0.1321	4.79788	2.61538	0.0863194	0.000303312	1323.25	-251.851	0.070508	-0.000393623
EPDcoretop_E510	15.4833	49.6889	520	26	2.38914	7.32674	-0.285606	0.0094263	-0.000319088	551.25	466.664	0.130647	0.00641218
EPDcoretop_E513	6.18333	44.5222	975	11	0.0916	10.0518	-1.9308	0.0637252	-0.00149511	887.832	-69.6349	0.0194949	-0.000759221
EPDcoretop_E515	25.4833	51.9833	139	26	1.38104	7.1625	0.962439	0.0317649	0.000344633	591.25	-32.2809	0.00903733	0.000932796
EPDcoretop_E517	25.4833	51.9833	139	26	-0.72404	7.1625	1.81216	0.0598095	0.000880561	591.25	-240.241	0.0672577	-0.00111956
EPDcoretop_E536	19.8167	49.4833	656	18	0.58968	5.91875	0.111335	0.00367456	0.000154131	910.749	187.838	0.052587	0.00102213
EPDcoretop_E541	14.3	56.2833	813	18	1.7818	6.80625	1.50236	0.0495847	0.000155451	689.25	-77.3747	0.0216618	-3.71506e-05
EPDcoretop_E542	15.3708	49.2306	680	14	0.57156	6.57985	-1.42391	0.0469955	-0.000240273	648.334	445.898	0.124833	0.00117471
EPDcoretop_E549	14.1167	49.25	369	34	2.6104	8.45	-0.889682	0.0293636	-0.00263525	692	-92.8548	0.0259955	-0.00076496
EPDcoretop_E553	8.32556	47.0756	419	46	0.0229	9.59202	-1.9036	0.0628275	-0.000769666	1302.39	-160.584	0.044957	-0.00103193
EPDcoretop_E554	8.32556	47.0756	419	46	-0.0148	9.59202	-1.49495	0.0493401	-0.00109509	1302.39	-239.272	0.0669864	-0.00218956
EPDcoretop_E567	17.3606	52.55	109	22	0.54939	8.47896	-0.879022	0.0290117	-0.000286975	515.85	107.098	0.0299831	0.000468092
EPDcoretop_E568	17.3606	52.55	109	22	0.10456	8.47896	0.217128	0.00716621	-0.000129246	515.85	28.729	0.00804295	0.000519184
EPDcoretop_E59	5.28333	45.7908	410	42	-3.9087	11.3933	-4.64388	0.153269	-0.00460512	990.7	77.1726	0.0216052	0.000340234
EPDcoretop_E593	5.625	45.425	650	14	-2.24865	9.80104	-3.06086	0.101022	-0.00517313	1142	-65.5652	0.0183556	-0.00298929
EPDcoretop_E606	7	48.0319	1290	31	1.2197	4.85693	2.85695	0.0942923	0.00328065	1589	-448.247	0.125491	-0.0077781
EPDcoretop_E614	8.63333	56.1333	41	22	0.64751	8.48542	-3.62776	0.119733	-0.0134754	848.5	42.5524	0.0119129	0.00123087
EPDcoretop_E625	18.9833	52.9333	73	38	2.103	7.94792	1.46658	0.0484038	0.00014456	547.5	-57.023	0.0159641	0.000253727
EPDcoretop_E637	17.1667	48.8333	175	51	-1.2618	9.61771	-2.07577	0.0685098	-0.00270736	647.75	295.904	0.082841	0.00426966
EPDcoretop_E639	25.9167	53.4333	242	26	1.35034	5.56875	2.91906	0.0963423	0.00381797	686.25	-189.224	0.052975	-0.0012559
EPDcoretop_E641	21.1	49.6333	465	14	1.23002	7.6573	-0.170869	0.00563945	-0.000219645	750.499	272.208	0.0762071	0.00122594
EPDcoretop_E643	22.8333	49.1	670	26	0.35779	5.3	2.91049	0.0960594	0.0471358	1052	-510.798	0.143003	-0.103373
EPDcoretop_E647	21.6167	49.7	220	14	0.5812	8.01354	-0.832455	0.0274748	-0.000410379	690.25	102.45	0.0286818	0.000920562
EPDcoretop_E654	17.735	46.8183	104	14	5.6448	10.6737	0.733686	0.024215	-0.00299186	574.6	-105.894	0.029646	-0.00627635
EPDcoretop_E655	17.4008	46.7444	104	18	-0.593229	10.6694	-0.37747	0.0124582	-0.00120661	605.433	228.004	0.0638318	0.00151122
EPDcoretop_E656	18.1042	47.0017	104	18	-0.6969	10.6329	-1.05088	0.0346838	-0.0371663	547.3	219.244	0.0613794	0.0405445
EPDcoretop_E663	13.0667	47.9333	500	32	2.1543	7.99271	-2.0674	0.0682336	-0.000713888	1214.25	-190.845	0.0534288	-0.000578116
EPDcoretop_E668	23.3	55.5833	125	14	-0.17999	6.05521	-0.359284	0.011858	0.000326481	643.5	344.982	0.0965809	0.00392279
EPDcoretop_E669	13.9	47.1667	1750	18	1.26734	2.74477	1.71202	0.0565044	0.000590451	1638.25	-441.612	0.123633	-0.00132897
EPDcoretop_E670	3.94472	51.0178	4	39	-0.5801	10.5476	-1.42269	0.0469552	-0.00165221	774.949	-153.995	0.0431123	-0.000269041
EPDcoretop_E684	16.25	50.1	450	47	1.6173	7.78646	-1.00345	0.0331184	-0.000374503	530.75	622.113	0.174166	0.00168171
EPDcoretop_E711	14.3306	49.8333	380	26	-0.97088	8.40869	-2.68566	0.088639	-0.00519624	525.333	358.203	0.100282	0.00976273
EPDcoretop_E712	14.3306	49.8333	380	26	0.18041	8.40869	-2.22541	0.0734487	-0.00398761	525.333	437.9	0.122594	0.00991811
EPDcoretop_E713	13.1	47.9833	505	18	1.65197	8.33854	-2.75757	0.0910124	-0.0021014	1156.75	36.1709	0.0101264	5.4592e-05
EPDcoretop_E715	11.025	46.8583	2150	14	-0.30212	-0.00733139	4.97528	0.164207	0.00132117	752.252	234.649	0.0656921	0.000580635
EPDcoretop_E726	13.75	50.75	860	30	0.8156	5.11667	1.39027	0.0458852	0.000979575	790.5	394.159	0.110348	0.00296421
EPDcoretop_E730	14.6667	53.9167	-9	30	0.79743	8.57222	-0.816629	0.0269525	-0.000292156	570.667	122.176	0.0342043	0.00061619
EPDcoretop_E738	6.59417	44.9639	1850	24	-2.12147	1.67871	3.53969	0.116826	0.00290605	1373.9	-413.497	0.115762	-0.00266297
EPDcoretop_E739	6.59417	44.9189	1800	30	0.4441	4.7797	-5.42358	0.179003	-0.00493583	1223.59	-210.45	0.0589174	-0.00213581
EPDcoretop_E740	18.1667	54.7	40	30	-0.1146	7.52604	-1.80933	0.0597161	-0.000933039	648.25	278.274	0.0779053	0.00190288
EPDcoretop_E742	12.3	47.65	664	22	-0.16856	7.68333	-0.961953	0.0317488	-0.000191525	1284.5	-139.797	0.0391374	-0.00268201
EPDcoretop_E743	12.3	47.65	664	22	0.34116	7.68333	-2.1797	0.07194	-0.00268294	1284.5	-175.633	0.0491701	-0.00239449
EPDcoretop_E746	8.87889	50.1167	425	54	0.6057	10.0319	-2.08841	0.068927	-0.000624446	674.316	101.875	0.0285208	0.000401461
EPDcoretop_E749	8.86889	53.4389	17	18	1.87039	8.84218	-1.4071	0.0464407	-0.00421633	741.261	79.1553	0.0221602	0.000511709
EPDcoretop_E750	14.6667	53.8333	5	38	5.48541	8.58958	0.335758	0.0110815	-0.000331531	569.5	-141.907	0.0397282	-0.00143227
EPDcoretop_E785	17.2167	50.0833	1380	14	2.17746	2.14686	3.30626	0.109122	0.00126572	923.001	163.223	0.0456958	0.000569717
EPDcoretop_E810	28	51.2	8	35	0.2689	6.33021	1.63237	0.0538756	0.00284301	639.5	226.333	0.063364	0.00936799
EPDcoretop_E814	28	51.2	8	35	0.6851	6.33021	0.536818	0.0177174	-0.000649265	639.5	66.9496	0.0187432	0.00712364
EPDcoretop_E835	17.2167	50.05	1365	22	1.58993	2.28853	4.29417	0.141727	0.000907625	920.001	-85.7674	0.0240114	-0.000118535
EPDcoretop_E878	24.1	48.9	8	22	0.36379	7.02187	1.58056	0.0521657	0.00120533	859.5	455.701	0.127578	0.00381668
EPDcoretop_E890	20.8333	50.85	240	26	-1.419	7.55208	-0.758326	0.0250282	8.75281e-05	618.5	409.363	0.114605	0.00293985
EPDcoretop_E900	13.7333	55.5	43	26	1.13697	7.7	1.1097	0.0366251	0.000101984	667.75	-71.03	0.0198855	3.16634e-05
EPDcoretop_E903	6.42306	46.8236	1111	15	-0.69316	5.8326	1.59911	0.0527779	0.0173393	1442.64	-282.895	0.079199	-0.0309999
EPDcoretop_E905	7.8075	45.8208	2320	14	-2.59483	-0.601595	4.35623	0.143775	0.00474209	935.805	149.084	0.0417374	0.00145775
EPDcoretop_E907	6.63333	44.9975	2248	9	-1.42745	2.13328	2.07587	0.0685132	0.00339056	1363.7	-430.914	0.120638	-0.00406081
EPDcoretop_E921	7.83333	45.8169	1460	12	-1.92213	2.48555	1.3554	0.0447344	0.00349914	966.595	132.5	0.0370946	0.0018049
EPDcoretop_E930	7.76111	45.6847	820	18	-1.62929	3.02415	3.22989	0.106601	0.00836236	1011.55	-61.0191	0.0170829	-0.000911211
EPDcoretop_E932	15.6	40.9444	1326	18	-2.75492	11.6979	-1.33037	0.0439083	-0.00149742	523.417	339.747	0.0951153	0.00311315
EPDcoretop_E950	14.9	49.2167	415	22	1.09052	7.78542	-1.82921	0.0603722	-0.000603983	605.5	777.958	0.217796	0.00223491
EPDcoretop_E957	21.4181	53.7681	116	18	0.78043	7.26574	1.26288	0.0416808	0.000458763	500.778	183.74	0.0514397	0.00158989
EPDcoretop_E959	6.27	49.6917	285	35	1.7922	8.98708	0.516686	0.017053	-0.000303015	802.45	-256.172	0.0717177	-0.000526323
EPDcoretop_E978	12.3	47.65	664	22	0.54317	7.68333	-1.96164	0.064743	-0.000569658	1284.5	-99.9726	0.0279882	-0.000732625
EPDcoretop_E980	7.54333	46.6458	989	30	0.3352	6.61038	-0.674878	0.022274	-0.000230174	1152	195.257	0.054664	0.00034435
EPDcoretop_E982	7.65417	45.8583	2304	14	-2.34505	0.439488	2.86284	0.0944867	0.00511636	1181.49	-207.232	0.0580165	-0.00203922
EPDcoretop_E994	19.4713	54.1024	-2	42	9.11949	7.93944	-0.292423	0.00965129	-0.00187604	661.897	-100.932	0.0282568	-0.0022451
EPDcoretop_E995	17.6331	52.6492	95	26	0.37293	8.44405	-1.2454	0.0411039	-0.000374272	518.533	117.661	0.0329403	0.000594073
EPDcoretop_E996	18.5528	54.0933	71	26	-0.71562	7.54243	0.407118	0.0134367	0.000237435	629.65	89.3759	0.0250216	0.00197937
Feurdean_a1	24.545	47.5739	1360	14	0.87095	3.11708	4.22776	0.139535	0.00199248	1043.14	-86.8919	0.0243262	-0.00080757
Feurdean_a2	23.9006	46.9667	239	26	-1.03053	8.80497	-0.832214	0.0274668	-0.00142118	616.134	50.1796	0.0140482	0.00221411
Feurdean_a3	24.545	47.5739	1360	14	-0.84203	3.11708	4.20659	0.138837	0.00426683	1043.14	-211.469	0.0592027	-0.00248576
Feurdean_a5	22.7642	46.59	1224	18	-2.32172	3.70958	1.90314	0.0628123	0.00851121	916.266	51.5943	0.0144443	0.000218116
Feurdean_a6	22.7324	46.5984	1290	18	-0.00748	3.52999	4.12687	0.136205	0.00185387	938.319	-16.8241	0.00471006	-0.000182365
Finsinger_a1	10.8956	42.9882	143	18	-8.19051	14.6522	-1.487	0.0490778	-0.0141454	639.407	277.853	0.0777875	0.0115217
Finsinger_a10	11.9342	42.6003	305	4	-5.3663	14.2904	-2.23041	0.0736137	-0.00435891	396.087	447.199	0.125197	0.00712076
Finsinger_a11	12.2303	42.1221	164	14	-4.055	15.2897	-3.50178	0.115575	-0.0226167	215.158	526.19	0.147312	0.0383695
Finsinger_a12	11.38	42.4004	7	38	-10.0368	15.4655	-3.22437	0.106419	-0.00908417	541.794	266.591	0.0746346	0.00553367
Finsinger_a13	10.282	44.3822	1385	18	-4.37709	6.64172	2.756	0.0909605	0.00165914	1357.56	-481.529	0.134808	-0.00306135
Finsinger_a14	7.89945	45.4844	236	46	-4.8269	11.896	-1.15909	0.0382552	-0.00125351	802.425	139.233	0.0389795	0.000491328
Finsinger_a15	7.91041	45.3245	226.5	34	-5.76321	12.0325	-2.42911	0.0801717	-0.00644777	772.168	-27.4436	0.00768309	-0.00234079
Finsinger_a16	7.49087	45.1172	370	34	-4.6657	11.8651	-4.54133	0.149885	-0.0513039	820.24	19.8788	0.00556525	0.00772303
Finsinger_a17	8.69268	45.7644	243	44	-4.8785	11.6119	-2.43276	0.0802921	-0.00321068	1175.8	-156.229	0.0437377	-0.00309915
Finsinger_a18	13.6863	41.7011	288	28	-6.85867	14.0882	-4.56335	0.150611	-0.0270291	988.894	17.8315	0.00499209	0.000340122
Finsinger_a19	12.9423	42.0792	720	14	-7.14865	12.1386	-0.677956	0.0223756	-0.00115417	731.625	228.318	0.0639197	0.00172091
Finsinger_a2	12.6697	41.7484	293	42	-4.47228	14.6736	-2.53251	0.0835843	-0.0448697	760.323	257.831	0.0721821	0.0190364
Finsinger_a20	8.82627	45.8977	452	14	-0.7172	10.3439	-1.3085	0.0431865	-0.00117793	1360.5	-216.054	0.0604863	-0.00399334
Finsinger_a21	10.0499	44.3858	1339	14	-3.01875	6.47147	2.72759	0.0900229	0.00183043	1381.51	-375.304	0.10507	-0.00315458
Finsinger_a22	8.82308	45.9169	442	24	-2.29871	10.4199	-2.63722	0.0870403	-0.0023793	1369.99	-370.872	0.103829	-0.00418007
Finsinger_a23	12.85	41.6906	208	22	-4.44905	14.9365	-2.37016	0.0782261	-0.00366053	934.289	-122.928	0.0344148	-0.00227439
Finsinger_a24	7.48348	44.0983	1994	4	-3.3374	3.09634	3.01485	0.0995038	0.0040117	1017.44	-177.88	0.0497991	-0.00188944
Finsinger_a25	10.5118	45.7815	370	18	-4.76333	10.6764	-0.731918	0.0241566	-0.000551539	821.129	102.701	0.0287521	0.000554319
Finsinger_a26	9.40918	44.503	1043	18	-1.90206	8.21305	-0.876891	0.0289414	-0.000278096	1772.11	-649.075	0.181714	-0.0024978
Finsinger_a27	6.93645	45.0463	2400	22	-2.15172	0.590499	5.30834	0.175199	0.0646526	1323.69	-668.646	0.187194	-0.0445031
Finsinger_a3	7.79597	45.4625	573	22	-4.32972	10.6718	-1.64738	0.054371	-0.00154857	807.983	286.4	0.0801803	0.00188748
Finsinger_a30	7.88836	45.4773	240	46	-5.4175	11.9053	-2.09882	0.0692706	-0.00309847	799.612	172.007	0.0481549	0.000597153
Finsinger_a32	12.3157	42.1133	207	27	-7.18586	14.7954	-3.9226	0.129464	-0.00927197	219.598	518.912	0.145274	0.0104187
Finsinger_a33	7.78984	45.4766	717	18	-4.13635	10.152	-2.25243	0.0743404	-0.00213242	816.446	161.264	0.0451473	0.00131133
Finsinger_a34	11.7698	42.6116	440	22	-6.74315	13.0167	-2.27165	0.0749748	-0.0377704	429.693	244.974	0.0685827	0.0426236
Finsinger_a35	7.99249	45.3399	259	18	-3.0445	11.8444	-1.04624	0.0345307	-0.00756352	774.656	22.7412	0.00636661	-0.00840208
Finsinger_a36	9.13761	45.7828	396.6	40	-3.44109	11.176	-0.991785	0.0327334	-0.0012209	1289.06	-240.83	0.0674226	-0.00688308
Finsinger_a37	8.66291	45.7962	266	31	-3.39549	11.5989	-1.93675	0.0639216	-0.0039447	1188.56	-442.426	0.123861	-0.0103131
Finsinger_a38	15.6048	40.9314	650	18	-3.91768	11.9263	-0.32693	0.0107902	-0.000671709	534.298	221.265	0.0619452	0.00166884
Finsinger_a39	12.7023	41.7121	318	34	-5.87112	14.5569	-1.28978	0.0425686	-0.00224893	781.473	135.903	0.0380473	0.000158737
Finsinger_a4	9.21469	45.7866	260	42	-2.05744	11.6391	-1.10479	0.0364631	-0.00165353	1249.69	-86.6673	0.0242633	-0.00576987
Finsinger_a40	7.13752	44.2159	2243	8	1.2437	2.04423	3.43193	0.113269	0.00352225	1053.91	-45.6722	0.0127863	-0.000706617
Finsinger_a41	10.2168	44.2986	1187	22	-4.26213	7.74988	2.6223	0.0865478	0.0079871	1695.91	-882.042	0.246936	-0.0372374
Finsinger_a42	13.0139	42.3824	430	26	-7.34942	12.8092	1.16796	0.038548	0.00145748	767.109	24.5739	0.00687969	-0.00258562
Finsinger_a44	8.08699	46.0074	2422	10	-2.8866	0.255963	4.60125	0.151862	0.0130411	960.915	92.8132	0.0259839	0.00150548
Finsinger_a45	8.12962	46.1296	2293	6	-3.608	0.731277	6.05468	0.199832	0.0151996	1003.54	-27.5671	0.00771766	-0.00309218
Finsinger_a46	8.33391	46.3282	2305	15	-3.55693	-0.161043	6.22747	0.205535	0.0172538	1091.2	-173.694	0.0486272	-0.00528983
Finsinger_a47	9.27367	45.8039	259	46	-4.4717	11.7011	-0.90625	0.0299104	-0.000848679	1231.14	-215.791	0.0604127	-0.00434973
Finsinger_a48	13.1472	42.3465	1146	22	-8.61064	8.88788	0.25931	0.00855841	0.00198975	804.487	-82.3052	0.0230421	-0.00485511
Finsinger_a49	7.10059	44.2284	2167	7	-3.5874	2.39326	3.93761	0.129959	0.0036876	1068.65	-66.911	0.0187323	-0.00061367
Finsinger_a5	13.1293	42.2932	1164	14	-4.13656	9.27053	-2.20477	0.0727674	-0.00747124	790.409	63.3756	0.0177426	0.00106645
Finsinger_a50	13.4086	41.2856	2	18	-7.2828	15.7326	-2.99412	0.0988196	-0.0511927	953.049	-298.869	0.0836711	-0.0381416
Finsinger_a51	10.2441	44.303	1288	18	-3.96033	7.35334	2.78527	0.0919266	0.00209546	1590.15	-559.118	0.15653	-0.00563838
Finsinger_a52	9.40425	44.4927	1200	18	-0.91379	7.00546	4.00417	0.132156	0.0528287	1529.58	-449.867	0.125944	-0.0512146
Finsinger_a53	11.3106	42.5012	10	30	-5.96524	15.0963	-3.15707	0.104198	-0.0351779	550.757	275.474	0.0771215	0.0220095
Finsinger_a54	9.26709	45.83	374	43	-1.78836	10.838	-0.557965	0.0184154	-0.00127701	1262.05	-228.351	0.0639289	-0.00705833
Finsinger_a55	11.3617	42.426	11	22	-6.14839	15.3791	-2.51398	0.0829728	-0.0111849	539.553	288.708	0.0808264	0.00795588
Finsinger_a57	10.7006	43.8249	13	46	-2.7486	14.2621	-6.69465	0.220954	-0.0106463	908.919	54.4036	0.0152308	0.000980473
Finsinger_a58	7.88421	45.486	271	46	-4.8097	11.8594	-0.461382	0.0152277	0.0146968	801.005	-71.3026	0.0199618	-0.0363559
Finsinger_a59	10.0075	44.4024	1507	14	-5.02549	6.05212	3.83259	0.126493	0.00370014	1295.93	-257.449	0.0720752	-0.00279847
Finsinger_a6	7.38746	45.0663	350	46	-1.683	11.9198	-1.93575	0.0638886	-0.00270307	806.994	235.466	0.0659209	0.00258206
Finsinger_a60	10.95	46.2611	1178	18	-5.5864	6.43651	0.317851	0.0104905	0.0050359	486.442	492.973	0.138012	0.0115284
Finsinger_a62	9.85219	44.6641	430	18	-4.8114	11.5397	0.352113	0.0116213	0.00012852	1066.33	-263.849	0.0738669	-0.0132146
Finsinger_a63	8.73309	45.8159	238	31	-2.39271	11.7365	-2.10778	0.0695663	-0.00271891	1239.45	-163.852	0.0458719	-0.00364311
Finsinger_a64	12.7531	42.5088	370	26	-6.47822	13.144	-2.42936	0.0801799	-0.00716199	604.57	146.509	0.0410165	0.00027492
Finsinger_a65	9.79681	44.4091	1055	18	-3.63252	8.35238	-0.482514	0.0159252	-6.33687e-05	1664.3	-638.344	0.17871	-0.00495556
Finsinger_a66	12.1746	42.3188	507	14	-2.2066	13.1396	-2.78798	0.092016	-0.00308097	253.779	744.851	0.208528	0.00839177
Finsinger_a67	8.0369	45.4133	230	22	-5.59478	11.9554	-3.37031	0.111236	-0.00470777	796.38	74.7225	0.0209192	0.000650961
Finsinger_a68	11.6381	46.2666	2058	18	-0.2682	1.92444	1.67557	0.0553014	0.00511537	832.547	167.994	0.0470315	0.0059077
Finsinger_a69	11.3244	46.1791	2059	18	-1.92554	7.05569	-0.135847	0.00448357	0.000270802	568.014	613.921	0.171873	0.00526407
Finsinger_a7	10.1093	44.4643	760	14	-1.9652	9.17477	0.31712	0.0104664	-0.00112202	1409.06	-520.945	0.145843	-0.0828662
Finsinger_a70	11.4988	46.1963	2099	18	-1.71715	1.7851	3.58401	0.118289	0.00229811	636.905	509.192	0.142553	0.0023469
Finsinger_a71	11.6258	46.2622	2100	18	-0.493015	1.72335	3.31168	0.109301	0.00185288	814.32	342.149	0.0957877	0.00130181
Finsinger_a72	11.7402	46.3496	2381	22	-2.5604	0.299765	3.92037	0.12939	0.0101479	945.904	-112.99	0.0316326	-0.00235054
Finsinger_a73	11.6698	46.2808	1881	18	0.23904	2.96386	2.15538	0.0711373	0.000772306	885.229	66.0734	0.0184979	0.000223323
Finsinger_a74	10.6843	46.4302	2550	14	0.33965	-1.84665	6.64369	0.219272	0.00138784	532.037	457.517	0.128086	0.000909587
Finsinger_a75	11.2531	45.9365	1114	22	-6.29654	7.61407	0.490643	0.0161935	0.00377895	570.651	421.525	0.11801	0.00676941
Finsinger_a76	11.2437	46.0187	449	40	-3.31022	10.2641	-1.12824	0.0372371	-0.000388794	805.003	250.993	0.0702678	0.00160641
Finsinger_a77	11.2086	46.196	1194	22	-3.97462	7.09498	0.782137	0.0258141	0.000678706	509.74	657.818	0.184162	0.00336287
Finsinger_a78	11.2215	46.1397	632	18	-3.83669	9.19026	-1.21644	0.0401481	-0.000170303	692.489	436.607	0.122232	0.00404345
Finsinger_a79	11.7654	46.2816	1926	22	-1.68963	2.82853	3.09004	0.101985	0.00282156	1035.05	41.6056	0.0116479	-2.17528e-05
Finsinger_a80	11.7656	46.2838	1909	22	-3.23953	2.91228	3.39408	0.11202	0.00290836	1021.77	40.5935	0.0113645	0.000214505
Finsinger_a81	11.8844	46.4548	2028	18	1.03305	1.51059	2.85113	0.0941003	0.00355789	1099.36	43.5856	0.0122022	-0.00019208
Finsinger_a82	11.0197	45.9508	918	26	-3.94971	8.3206	0.280793	0.00926745	0.00133612	583.991	339.157	0.0949501	0.00322905
Finsinger_a83	11.0059	46.0406	929	22	-5.24424	8.10266	0.530468	0.0175079	0.00173851	552.531	405.049	0.113397	0.00581615
Finsinger_a84	11.0636	46.1306	714	39	-5.51255	8.97304	1.13196	0.0373598	0.00269416	661.521	387.611	0.108515	0.00351909
Finsinger_a85	11.0588	46.1248	713	39	-2.97789	8.83377	-0.305039	0.0100677	0.00124767	643.673	408.357	0.114323	0.00665911
Finsinger_a86	10.7262	46.2215	2112	18	-2.50728	1.40539	2.98141	0.0984001	0.00498996	246.309	844.171	0.236333	0.012718
Finsinger_a87	10.7338	46.2208	2083	18	0.21607	1.91435	4.04161	0.133392	0.000975614	231.536	817.902	0.228979	0.00184073
Finsinger_a88	11.4454	46.7427	1542	18	-4.82529	3.9977	2.2136	0.0730589	0.0113819	757.692	198.926	0.0556911	0.00704433
Finsinger_a89	11.2907	46.4246	489	31	-4.49737	9.78307	-1.20666	0.0398253	-0.000537644	750.792	319.257	0.0893789	0.00258626
Finsinger_a9	8.06234	45.4323	375	18	-4.8307	11.4423	-0.392607	0.0129578	-0.00127473	810.398	163.071	0.0456532	9.35063e-05
Finsinger_a90	11.2639	46.3789	214	18	-3.65615	10.9693	-3.65177	0.120525	-0.0023859	841.07	92.5119	0.0258996	0.000538053
Finsinger_a91	11.2189	46.0857	548	46	-12.812	9.64606	1.02333	0.0337745	0.0286223	738.622	111.997	0.0313546	0.0165313
Finsinger_a92	11.1809	46.1244	922	21	-4.72977	8.54665	-0.300709	0.00992476	0.000882212	604.655	325.795	0.0912093	0.00348829
Furlanetto_a1	9.7981	46.0249	1244	22	-0.224856	5.28759	-0.065949	0.00217662	0.000400388	837.415	140.004	0.0391954	0.00103025
Furlanetto_a10	9.855	46.0385	1941	22	-1.27033	2.05605	1.1983	0.0395493	0.0551649	723.083	16.0492	0.00449312	0.0321554
Furlanetto_a11	9.86298	46.0249	1950	22	-1.54386	2.4338	1.24062	0.0409461	0.00377572	713.941	341.815	0.0956942	0.00774339
Furlanetto_a12	9.86196	46.0395	2009	22	1.58996	1.4203	2.7844	0.0918979	0.0225913	708.977	473.703	0.132617	0.0236277
Furlanetto_a13	9.87556	46.0238	2030	18	-3.66916	2.20261	-0.242472	0.00800268	-0.00228144	702.467	291.723	0.0816705	0.0134938
Furlanetto_a14	9.87324	46.0341	2100	22	-1.71478	1.6299	3.40255	0.1123	0.00583388	703.083	342.197	0.0958012	0.0097535
Furlanetto_a15	9.86132	46.0414	2105	22	4.53332	1.13647	4.21584	0.139142	0.0414818	708.724	165.411	0.0463083	0.00974762
Furlanetto_a16	9.86351	46.0385	2106	22	-0.47344	1.48997	5.24502	0.17311	0.00408464	707.274	262.694	0.0735436	0.00240765
Furlanetto_a17	9.86845	46.0407	2169	22	-1.92889	1.01435	5.28219	0.174336	0.00557645	700.975	305.786	0.0856076	0.00340178
Furlanetto_a18	9.86434	46.0376	2180	22	-0.99806	1.55326	2.75124	0.0908034	0.00697221	706.541	324.26	0.0907795	0.010557
Furlanetto_a19	9.87927	46.0388	2282	18	-1.40812	0.652384	2.55155	0.0842128	0.00603719	697.054	304.797	0.0853307	0.00744047
Furlanetto_a2	9.80834	46.0265	1360	22	-7.95604	4.62326	-1.10626	0.0365116	0.00481503	813.475	222.8	0.0623749	0.0360296
Furlanetto_a20	9.86801	46.0374	2283	22	-1.54059	1.2992	5.64446	0.186293	0.00342026	701.938	351.623	0.0984401	0.00200955
Furlanetto_a21	9.87898	46.0404	2341	18	-1.71126	0.327462	5.76449	0.190254	0.00312916	698.456	303.519	0.0849729	0.00196727
Furlanetto_a22	9.87896	46.0407	2345	18	-1.24089	0.267292	2.97968	0.098343	0.00771943	698.708	384.419	0.107622	0.0110293
Furlanetto_a23	9.88046	46.0415	2372	18	-2.39682	0.146309	5.1408	0.16967	0.00443086	698.981	173.086	0.048457	0.00179174
Furlanetto_a24	9.87886	46.0426	2393	18	-0.63129	-0.0832928	2.14741	0.0708743	0.00456783	700.184	400.15	0.112026	0.0072907
Furlanetto_a25	9.87853	46.0432	2428	18	-0.93861	-0.164699	6.87331	0.22685	0.00445594	700.618	240.279	0.0672683	0.00173827
Furlanetto_a26	9.87684	46.0421	2435	18	-4.03349	0.224962	1.41887	0.0468292	0.0397106	699.518	294.107	0.0823379	0.0451235
Furlanetto_a3	9.81344	46.0259	1422	22	1.42178	4.42432	2.65142	0.0875089	0.00200899	803.797	8.47799	0.00237349	0.000573144
Furlanetto_a4	9.82164	46.0267	1552	22	1.07485	3.87708	0.324205	0.0107002	0.00406963	783.677	125.227	0.0350584	0.00418903
Furlanetto_a5	9.82922	46.027	1672	22	-2.65006	3.6212	4.03189	0.133071	0.00926405	771.908	292.876	0.0819933	0.00592198
Furlanetto_a6	9.85033	46.031	1692	22	-1.82382	3.12176	2.74039	0.0904453	0.00214926	742.942	364.279	0.101983	0.00241269
Furlanetto_a7	9.83932	46.0328	1776	22	-0.32972	2.67194	-0.393099	0.0129741	0.00977096	753.654	-407.483	0.114079	-0.0307969
Furlanetto_a8	9.84567	46.0249	1788	22	-1.74121	3.29712	2.10936	0.0696185	0.00434868	742.878	275.301	0.077073	0.00466216
Furlanetto_a9	9.85487	46.0234	1875	22	-2.89208	2.73578	1.92169	0.0634245	0.00526225	721.83	484.751	0.13571	0.00753454
Galka_a1	24.16	53.0821	158	22	0.54255	6.20788	1.03295	0.034092	9.37329e-05	598.839	97.0632	0.0271737	0.00027184
Galka_a2	22.8417	54.2234	198	14	0.62116	6.30057	0.227583	0.00751127	1.61722e-06	616.57	144.812	0.0405414	0.00172035
Galka_a3	22.4439	54.3357	194	14	0.97702	6.46705	0.701394	0.0231492	4.10247e-05	628	99.2733	0.0277925	0.00023399
Galka_a4	15.9831	53.1035	68	14	0.84684	8.53648	-2.36722	0.078129	-0.000554476	584.751	100.227	0.0280595	0.000444239
Grant_a1	0.834781	52.182	88	22	1.85861	9.46312	-0.315736	0.0104207	-0.00529901	599.091	311.079	0.0870894	0.0141057
Grant_a2	0.72335	51.9135	65	30	1.00473	9.64456	-2.04872	0.0676171	-0.00130302	567.407	367.519	0.10289	0.00215709
Grant_a3	0.722294	51.9167	61	38	-0.2812	9.68069	-0.538549	0.0177746	-0.0055076	561.254	108.22	0.0302972	0.0059416
Karpinska_a1	19.8445	50.0878	230	54	0.851	8.61998	-2.21421	0.073079	-0.00222055	656.987	59.0601	0.0165344	0.0012879
Karpinska_a10	19.9458	50.0368	215	60	8.18113	9.14861	-0.255799	0.00844253	-0.00539027	691.25	-157.932	0.0442145	-0.0120634
Karpinska_a11	19.8315	50.0448	250	43	15.9597	8.52957	2.44305	0.0806318	0.0212097	675.223	-94.2733	0.0263927	-0.0223263
Karpinska_a12	19.8316	50.0449	254	43	5.90124	8.52649	0.272188	0.00898344	-0.000905414	675.792	-22.4483	0.00628461	-0.00010966
Karpinska_a13	19.8315	50.045	251	43	2.66063	8.52445	-0.214899	0.00709264	-0.000809272	676.113	92.6307	0.0259328	0.00430549
Karpinska_a14	19.832	50.0451	254	43	6.81021	8.51999	0.110614	0.00365077	-0.00269522	677.243	61.258	0.0171497	0.00510897
Karpinska_a15	19.819	50.0408	215	43	3.0927	8.59628	-2.50979	0.0828345	-0.00685669	652.244	63.4461	0.0177623	0.00119179
Karpinska_a16	19.9095	50.0436	206	52	4.8814	9.16804	-2.46502	0.0813569	-0.0109687	663.746	16.0071	0.00448133	0.00258425
Karpinska_a2	19.9444	50.036	220	60	0.6545	9.1594	-0.712203	0.0235059	-0.00142497	688.433	46.6918	0.0130718	0.00214871
Karpinska_a3	19.9042	50.0317	205	52	6.6369	9.04818	-2.12989	0.0702961	-0.0049223	667.231	146.208	0.0409323	0.00479878
Karpinska_a4	19.9048	50.0317	205	52	6.0336	9.05318	-1.64183	0.0541879	-0.0150237	667.501	190.729	0.0533963	0.0199236
Karpinska_a5	19.9046	50.032	205	52	8.86654	9.05267	-0.369164	0.0121841	-0.00541918	667.558	25.875	0.00724394	0.0027104
Karpinska_a6	19.9021	50.0331	203	52	1.7486	9.04114	-3.09436	0.102128	-0.0100898	666.224	32.1194	0.00899212	0.00289822
Karpinska_a7	19.9577	50.0414	223	60	2.428	9.18414	-2.3174	0.0764847	-0.00928154	689.187	-23.7792	0.0066572	0.00100503
Karpinska_a9	19.9448	50.0373	230	60	2.6119	9.15893	-2.22164	0.0733242	-0.00723889	690.222	75.7742	0.0212137	0.00168866
Karpinska_b1	22.0589	54.2962	149	26	1.91674	6.83973	0.114881	0.0037916	-4.02325e-05	610.814	5.02203	0.00140596	0.000196184
Karpinska_c1	21.5933	50.045	211	26	-0.12669	8.14148	0.33913	0.0111928	0.00124665	638.114	121.097	0.0339022	0.00254819
Karpinska_c10	21.5453	50.0181	222	26	2.90173	8.06872	0.2326	0.00767686	-0.000198423	650.009	-1.12075	0.000313764	0.000345923
Karpinska_c11	21.5492	50.0111	228	26	0.95016	8.00599	-0.305082	0.0100691	-0.000414174	655.065	46.067	0.0128969	0.000599952
Karpinska_c12	21.5511	50.0097	225	26	1.16906	8.01338	0.102974	0.00339861	-9.34359e-05	654.57	21.0672	0.00589795	0.000246224
Karpinska_c13	21.5519	50.0089	225	26	0.79723	8.01986	-0.643199	0.0212285	-0.00114674	654.156	-61.0854	0.0171014	0.000598973
Karpinska_c14	21.5517	50.0075	224	26	1.54959	8.02961	0.159518	0.00526482	-0.000175122	653.592	99.185	0.0277677	0.00080603
Karpinska_c15	21.5514	50.0064	225	26	3.62021	8.03618	0.205974	0.00679808	-0.000260736	653.223	0.579181	0.000162147	0.000362356
Karpinska_c16	21.5522	50.0058	223	26	0.82011	8.0444	0.127321	0.00420217	-0.000345393	652.693	-50.663	0.0141836	0.000867369
Karpinska_c17	21.5511	50.0047	226	26	1.05271	8.0459	-0.389904	0.0128686	-0.0012813	652.674	-49.6903	0.0139113	0.000631
Karpinska_c18	21.5611	50.0036	231	26	0.39398	8.00709	-0.53162	0.0175459	-0.0134461	656.734	-106.188	0.0297283	-0.00250815
Karpinska_c19	21.5575	49.9967	227	18	3.7818	8.0429	-0.999169	0.0329771	-0.00327659	654.158	27.5311	0.00770758	0.00117023
Karpinska_c2	21.5936	50.0439	213	26	-0.65987	8.12046	-1.30713	0.0431412	-0.000985846	640.071	161.208	0.0451317	0.00129341
Karpinska_c20	21.5567	49.9964	227	18	0.15618	8.04506	0.693213	0.0228792	0.00484642	653.859	-63.3118	0.0177247	0.00305841
Karpinska_c21	21.5474	49.988	233	26	-0.30065	8.02701	0.321061	0.0105965	-8.45577e-05	654.368	-17.6962	0.00495421	0.000154649
Karpinska_c22	21.5519	49.9778	237	26	7.62016	8.00861	0.801339	0.0264478	0.000207368	654.894	-82.379	0.0230628	-0.000598805
Karpinska_c23	21.5617	49.9886	232	18	0.90375	8.02116	0.185476	0.00612155	-0.000281694	654.761	202.672	0.0567399	0.00274192
Karpinska_c24	21.5592	49.9892	229	18	2.0369	8.02929	0.397171	0.0131084	0.000328362	653.701	3.42559	0.000959025	0.00087544
Karpinska_c25	21.5619	49.985	239	18	-1.83671	8.01579	-0.80623	0.0266093	-0.00158201	655.312	83.3251	0.0233276	0.00280214
Karpinska_c26	21.5575	49.9759	232	26	0.85057	7.99939	-0.245684	0.00810869	-0.000233705	656.011	65.7725	0.0184136	0.00047929
Karpinska_c27	21.5647	49.9744	232	26	0.72484	7.98487	-0.314787	0.0103894	-0.000436584	657.113	42.3438	0.0118545	0.000544968
Karpinska_c28	21.5744	49.9719	237	26	1.38553	7.96465	-1.2927	0.042665	-0.00320507	657.775	106.839	0.0299106	0.00226731
Karpinska_c29	21.5786	49.9661	239	26	1.45396	7.96081	0.735637	0.0242794	0.000229613	657.414	-93.5605	0.0261931	0.00103604
Karpinska_c3	21.5706	50.0317	214	26	0.25737	8.10457	-0.525334	0.0173384	-0.000324303	642.908	148.801	0.0416582	0.000744411
Karpinska_c30	21.5783	49.9642	237	26	1.38015	7.95786	-0.106388	0.00351129	-0.000238603	657.629	-33.652	0.00942118	0.000279007
Karpinska_c31	21.6158	49.948	247	26	0.49781	7.88316	0.219497	0.0072444	-0.000492824	665.381	159.588	0.0446781	0.00522684
Karpinska_c32	21.6167	49.9505	262	26	2.07613	7.86319	-0.151139	0.00498827	-0.000698079	667.692	55.5496	0.0155516	0.00121942
Karpinska_c33	21.6247	49.95	251	26	2.47047	7.86183	0.383591	0.0126602	-0.000340409	666.964	-20.6982	0.00579465	0.000321225
Karpinska_c34	21.6086	49.9467	247	26	1.56577	7.89567	0.953335	0.0314644	0.000717255	664.682	-54.3788	0.0152238	0.000417251
Karpinska_c35	21.5949	49.9517	243	26	1.05311	7.92381	1.80468	0.0595626	0.00998289	661.407	66.3885	0.0185861	0.00355022
Karpinska_c36	21.588	49.9539	242	26	3.04209	7.95619	-0.668121	0.022051	-0.00225424	657.378	70.5285	0.0197451	0.00349462
Karpinska_c37	21.5722	49.9353	253	26	1.72234	7.88794	0.165525	0.00546308	-0.000114493	670.695	33.538	0.00938927	0.000361595
Karpinska_c38	21.5791	49.9403	252	26	0.76681	7.87088	0.476153	0.0157152	0.00195116	672	-28.6482	0.00802033	-0.00126354
Karpinska_c4	21.5506	50.0319	217	26	1.87206	8.10276	1.21731	0.0401768	0.00166211	647.727	-48.9819	0.0137129	0.00106488
Karpinska_c5	21.5575	50.0292	239	18	3.662	8.08998	-0.208723	0.00688881	-0.000451799	647.216	80.5003	0.0225368	0.00106558
Karpinska_c6	21.5542	50.0292	235	18	2.37464	8.09162	-0.395339	0.013048	-0.000642335	648.008	29.1471	0.00816	0.000464088
Karpinska_c7	21.5544	50.0344	223	26	0.91333	8.08646	-0.558616	0.0184369	-0.000573652	650.456	77.9272	0.0218164	0.000899845
Karpinska_c8	21.5503	50.03	222	18	0.52778	8.11287	-0.274643	0.00906447	-0.000742437	645.941	-81.7415	0.0228843	0.00015059
Karpinska_c9	21.5444	50.0236	220	26	3.02537	8.10487	0.143265	0.0047284	-0.000768775	646.715	134.737	0.0377209	0.00219124
Knaap_a1	8.02627	46.3907	2000	31	0.7417	2.10361	0.93034	0.0307055	0.0011709	1089.05	-12.749	0.0035692	0.000121894
Knaap_a10	8.0304	46.3887	2165	31	5.1957	1.43923	-2.09935	0.0692881	-0.00915975	1128.39	-177.999	0.0498324	-0.00588278
Knaap_a11	8.03111	46.3878	2215	31	0.98278	1.2869	2.13899	0.0705964	0.00101225	1137.08	-9.86838	0.00276274	-0.000126085
Knaap_a12	8.03111	46.3878	2215	31	3.87623	1.2869	-0.658653	0.0217385	0.0029247	1137.08	10.8411	0.00303506	0.000634382
Knaap_a13	8.03111	46.3878	2215	31	1.63767	1.2869	0.160459	0.00529588	0.00256484	1137.08	16.472	0.00461149	-0.00110072
Knaap_a14	8.02952	46.3907	2020	31	1.6029	1.79049	1.77666	0.0586379	0.000812242	1107.63	-151.452	0.0424004	-0.000436176
Knaap_a15	8.02952	46.3907	2020	31	2.0554	1.79049	1.37003	0.0452172	0.000803991	1107.63	-140.071	0.0392142	-0.000351909
Knaap_a16	8.02952	46.3907	2020	31	1.68841	1.79049	0.38334	0.012652	0.00372103	1107.63	-85.9874	0.024073	-8.25879e-06
Knaap_a17	8.04824	46.3791	1840	43	1.0164	3.36646	-0.436576	0.014409	0.000491504	1016.24	4.52301	0.00126626	0.000151164
Knaap_a18	8.04824	46.3791	1840	43	2.3673	3.36646	-2.41756	0.0797905	-0.00242121	1016.24	457.783	0.128161	0.023941
Knaap_a19	8.04824	46.3791	1840	43	1.1917	3.36646	-3.5483	0.11711	-0.00417739	1016.24	263.121	0.0736631	0.0119408
Knaap_a2	8.02627	46.3907	2000	31	2.21529	2.10361	0.797227	0.0263121	0.00115414	1089.05	-69.4385	0.0194399	-0.000308011
Knaap_a20	8.01549	46.374	2130	22	3.46453	2.48183	-0.363454	0.0119956	0.000514409	1073.57	37.4887	0.0104953	0.000670642
Knaap_a21	8.01549	46.374	2130	22	3.62145	2.48183	-1.64829	0.0544011	-0.000192417	1073.57	80.1965	0.0224517	0.00253357
Knaap_a22	8.01549	46.374	2130	22	1.79019	2.48183	-1.87492	0.0618809	-0.000769006	1073.57	101.096	0.0283027	0.00351259
Knaap_a23	8.01659	46.373	2150	22	2.38411	2.50791	-1.42988	0.0471925	0.000278228	1073.14	77.4926	0.0216948	0.00263881
Knaap_a24	8.01659	46.373	2150	22	2.37428	2.50791	-0.0568115	0.00187504	0.00125078	1073.14	186.044	0.0520847	0.00305239
Knaap_a25	8.01659	46.373	2150	22	1.95501	2.50791	-0.254798	0.00840949	0.0243581	1073.14	-65.2401	0.0182646	0.00565461
Knaap_a26	8.01566	46.3712	2215	22	2.3711	2.53903	0.58746	0.0193889	0.000425429	1071.48	-65.8404	0.0184326	-0.000201095
Knaap_a27	8.01566	46.3712	2215	22	3.17763	2.53903	-0.450189	0.0148583	-0.000151095	1071.48	-48.0939	0.0134643	-0.00015325
Knaap_a28	8.01566	46.3712	2215	22	0.765184	2.53903	-1.63104	0.0538317	-0.00184198	1071.48	-153.74	0.0430409	-0.00102549
Knaap_a29	8.01466	46.2342	1855	22	2.36758	2.42409	-2.61864	0.086427	0.00291793	955.381	221.236	0.061937	0.0155621
Knaap_a3	8.02627	46.3907	2000	31	1.9975	2.10361	1.75386	0.0578854	0.000520812	1089.05	-91.766	0.0256907	-0.000156525
Knaap_a30	8.01485	46.2336	1885	22	4.91289	2.40764	-0.836941	0.0276229	-0.000229712	956.25	6.55075	0.00183394	0.00099414
Knaap_a31	8.01485	46.2336	1885	22	3.11083	2.40764	-0.68849	0.0227233	0.000223969	956.25	55.3099	0.0154845	0.001013
Knaap_a32	8.01485	46.2336	1885	22	3.41154	2.40764	-0.908293	0.0299778	-0.000172746	956.25	99.0108	0.027719	0.00245474
Knaap_a33	8.02054	46.2322	2055	22	0.646888	1.9539	0.700231	0.0231108	0.00188225	995.822	294.537	0.0824583	0.00332591
Knaap_a34	8.02054	46.2322	2055	22	0.641496	1.9539	-3.95863	0.130653	-0.0116863	995.822	129.669	0.036302	0.0186702
Knaap_a35	8.02054	46.2322	2055	22	1.50822	1.9539	-2.78495	0.091916	-0.00481668	995.822	-56.5516	0.0158321	0.000721231
Knaap_a36	8.02324	46.2307	2130	22	1.83731	1.71599	0.402147	0.0132727	0.000726991	1009.2	151.157	0.0423178	0.000776607
Knaap_a37	8.02324	46.2307	2130	22	0.99151	1.71599	1.90118	0.0627476	0.00104393	1009.2	94.8877	0.0265647	0.000281107
Knaap_a38	8.02324	46.2307	2130	22	-0.819236	1.71599	2.93577	0.0968938	0.00129642	1009.2	47.414	0.013274	0.000102045
Knaap_a39	8.02616	46.2308	2185	22	0.74234	1.49438	0.176342	0.00582009	0.000708278	1019.9	304.003	0.0851084	0.00270441
Knaap_a4	8.02627	46.3907	2000	31	1.1913	2.10361	0.777003	0.0256446	0.000491108	1089.05	-85.796	0.0240194	-0.000236929
Knaap_a40	8.02616	46.2308	2185	22	0.390587	1.49438	-0.7518	0.0248128	0.00354931	1019.9	149.993	0.0419919	0.00521564
Knaap_a41	8.02616	46.2308	2185	22	1.25348	1.49438	1.54527	0.0510009	0.00130599	1019.9	53.9014	0.0150902	0.000305435
Knaap_a42	8.02179	46.2524	2030	22	-2.57746	1.68676	-0.305552	0.0100846	-0.0227277	1022.28	339.754	0.0951172	0.0291146
Knaap_a43	8.02179	46.2524	2030	22	-0.885	1.68676	1.4138	0.0466618	0.048881	1022.28	117.304	0.0328403	0.0132911
Knaap_a44	8.00624	46.6516	1930	18	2.57994	2.62694	1.72248	0.0568497	0.00245752	1283.54	103.678	0.0290256	0.00101429
Knaap_a45	8.00624	46.6516	1930	18	2.15008	2.62694	1.1983	0.0395493	0.00167531	1283.54	134.821	0.0377444	0.00089167
Knaap_a46	8.00624	46.6516	1930	18	3.02623	2.62694	1.63754	0.0540463	0.0018301	1283.54	88.1236	0.024671	0.000384328
Knaap_a47	8.00624	46.6516	1930	18	4.38683	2.62694	-1.30694	0.043135	-0.0021278	1283.54	-31.672	0.00886687	-0.000749871
Knaap_a48	8.00624	46.6516	1930	18	2.52028	2.62694	-1.97789	0.0652794	-0.00217764	1283.54	38.735	0.0108442	-5.28283e-05
Knaap_a49	8.0087	46.6555	2020	18	0.741707	1.66809	-1.58328	0.0522554	-0.00877294	1313.56	596.695	0.16705	0.0410512
Knaap_a5	8.02711	46.3903	2010	31	0.4654	1.94262	0.434902	0.0143537	0.00148791	1098.91	57.0295	0.0159659	0.000869497
Knaap_a50	8.01065	46.6544	2020	18	2.73852	1.94789	2.07635	0.068529	0.00215949	1319.65	-33.4041	0.00935178	-0.0010604
Knaap_a51	8.01065	46.6544	2020	18	2.93791	1.94789	-0.143828	0.00474698	0.00251353	1319.65	-87.4019	0.024469	-0.00259617
Knaap_a52	8.01065	46.6544	2020	18	1.70675	1.94789	0.875314	0.0288893	0.000975284	1319.65	18.0765	0.00506068	-0.00072795
Knaap_a53	8.01065	46.6544	2020	18	2.29302	1.94789	1.28943	0.0425571	0.00145517	1319.65	-110.074	0.0308162	-0.00192416
Knaap_a54	8.01216	46.6556	2120	18	-1.56456	1.54867	2.50802	0.0827761	0.00240537	1312.87	-147.736	0.04136	-0.00171615
Knaap_a55	8.01216	46.6556	2120	18	-0.963633	1.54867	0.331075	0.010927	-3.49518e-05	1312.87	-166.98	0.0467476	-0.00433713
Knaap_a56	8.01216	46.6556	2120	18	-0.114861	1.54867	2.33222	0.0769739	0.0116034	1312.87	-189.141	0.0529517	-0.00979409
Knaap_a57	8.01513	46.6582	2270	18	2.97515	0.86193	4.80216	0.158493	0.00676428	1301.25	-326.484	0.0914022	-0.00518904
Knaap_a58	8.01513	46.6582	2270	18	1.13447	0.86193	4.39235	0.144968	0.00985285	1301.25	-123.482	0.0345699	-0.0033038
Knaap_a59	8.01513	46.6582	2270	18	-0.07617	0.86193	1.89919	0.0626819	0.0054672	1301.25	-220.029	0.0615991	-0.00356528
Knaap_a6	8.02711	46.3903	2010	31	1.39936	1.94262	-0.980205	0.0323512	0.000323082	1098.91	-12.6658	0.00354591	0.000349893
Knaap_a60	8.02006	46.6612	2390	18	1.31289	0.417604	4.08894	0.134954	0.00614545	1310.22	-348.693	0.0976198	-0.00691135
Knaap_a61	8.02006	46.6612	2390	18	1.00142	0.417604	1.47413	0.048653	0.00849207	1310.22	-116.563	0.0326329	-0.00778289
Knaap_a62	8.02006	46.6612	2390	18	-1.13014	0.417604	1.11589	0.0368294	0.00412085	1310.22	-245.087	0.0686143	-0.00691863
Knaap_a63	8.0105	46.6532	1955	18	3.18176	2.24142	-1.5085	0.0497874	-0.00134725	1308.46	62.9208	0.0176153	0.00211783
Knaap_a64	8.0105	46.6532	1955	18	1.89483	2.24142	1.68285	0.0555417	0.0019311	1308.46	-41.532	0.0116273	-0.00148026
Knaap_a65	8.0105	46.6532	1955	18	1.72068	2.24142	0.097516	0.00321847	0.00217478	1308.46	-184.36	0.0516133	-0.00493876
Knaap_a66	7.99799	46.6495	1725	18	0.793237	3.33811	-0.48638	0.0160528	0.00451159	1245.06	-109.832	0.0307485	-0.00596968
Knaap_a67	7.99799	46.6495	1725	18	3.92524	3.33811	4.44399	0.146672	0.067455	1245.06	-253.935	0.0710914	-0.0353801
Knaap_a68	8.03522	46.6736	2340	18	2.61496	0.283653	3.78038	0.12477	0.0163316	1309.72	-247.426	0.0692692	-0.0112143
Knaap_a69	8.03522	46.6736	2340	18	-0.797239	0.283653	-2.02473	0.0668253	-0.0081145	1309.72	-309.081	0.08653	-0.0331351
Knaap_a7	8.02711	46.3903	2010	31	0.5651	1.94262	2.01028	0.0663484	0.000876601	1098.91	-187.942	0.0526161	-0.000422458
Knaap_a70	8.03522	46.6736	2340	18	-0.67597	0.283653	3.13872	0.103592	0.143647	1309.72	-227.025	0.0635577	-0.0544472
Knaap_a71	8.06579	46.7171	1525	22	3.24706	3.65617	2.35309	0.0776627	0.00760887	1285.56	-276.824	0.0774994	-0.00916026
Knaap_a72	6.23508	46.5399	1410	14	-0.70798	5.16802	0.195522	0.00645312	-0.00111374	1523.6	-152.444	0.0426781	-0.00361175
Knaap_a73	6.23246	46.5402	1375	14	-0.50971	5.16485	-2.89778	0.0956399	-0.00469226	1522.65	-15.1885	0.00425216	-0.00356471
Knaap_a74	6.23247	46.5399	1375	14	0.62191	5.16322	-1.88192	0.0621119	-0.0102321	1522.81	4.89376	0.00137005	-0.00818781
Knaap_a75	6.22497	46.5371	1325	14	-0.62231	5.22511	-3.55306	0.117267	-0.00688541	1517.27	2.74518	0.000768538	-0.00327808
Knaap_a76	6.22959	46.5463	1315	14	-0.79377	5.29547	-0.313481	0.0103463	-1.4555e-05	1509.9	-211.166	0.0591178	-0.00376265
Knaap_a77	7.77524	46.0054	2240	35	2.0577	-0.0257667	-1.04182	0.0343848	0.00409817	1068.84	-1.21673	0.000340635	0.00572888
Knaap_a78	7.77524	46.0054	2240	35	1.9923	-0.0257667	2.01742	0.066584	0.00428168	1068.84	-86.6536	0.0242595	0.000429597
Knaap_a79	7.77524	46.0054	2240	35	1.2312	-0.0257667	-0.569349	0.0187911	0.00269848	1068.84	33.2312	0.00930338	0.00302823
Knaap_a8	8.0304	46.3887	2165	31	0.7847	1.43923	2.1761	0.0718212	0.00284037	1128.39	-4.73187	0.00132473	-0.000164661
Knaap_a80	7.78621	46.0049	2320	35	4.47414	-0.309069	-5.14933	0.169951	-0.0104522	1053.53	-208.092	0.0582573	0.00543597
Knaap_a81	7.78621	46.0049	2320	35	3.42597	-0.309069	-1.43383	0.0473229	0.00173439	1053.53	-84.0632	0.0235343	0.00145657
Knaap_a82	7.78621	46.0049	2320	35	2.03491	-0.309069	-1.62016	0.0534726	0.00246973	1053.53	-16.2215	0.00454136	0.00288277
Knaap_a83	7.78134	46.0013	2520	35	-0.7367	-0.844943	6.67273	0.22023	0.0130107	984.468	-108.572	0.0303957	-0.00185893
Knaap_a84	7.78134	46.0013	2520	35	-0.4377	-0.844943	5.74536	0.189623	0.00562959	984.468	-103.253	0.0289066	-0.000589034
Knaap_a85	7.78134	46.0013	2520	35	-0.2389	-0.844943	4.03358	0.133126	0.00507808	984.468	61.603	0.0172463	0.000667339
Knaap_a86	7.77958	45.9873	2915	22	-6.33785	-3.37447	-4.79993	0.15842	-0.0807948	565.523	-34.9485	0.00978415	0.0240651
Knaap_a87	7.77958	45.9873	2915	22	-1.98875	-3.37447	1.33859	0.0441796	0.0334863	565.523	713.394	0.199721	0.0617223
Knaap_a88	7.77958	45.9873	2915	22	-3.21436	-3.37447	5.8451	0.192915	0.0491659	565.523	392.753	0.109955	0.0316485
Knaap_a89	7.7809	45.9822	3000	22	2.91301	-2.54791	-0.600966	0.0198346	0.00551787	723.19	12.8256	0.00359064	0.0231476
Knaap_a9	8.0304	46.3887	2165	31	5.08794	1.43923	-0.198735	0.00655916	0.000571705	1128.39	15.6851	0.00439119	0.00287553
Knaap_a90	7.7809	45.9822	3000	22	-1.06336	-2.54791	-5.52678	0.182409	-0.159217	723.19	-549.435	0.153819	-0.0706222
Knaap_a91	7.7809	45.9822	3000	22	-1.17387	-2.54791	2.11308	0.0697412	0.0228418	723.19	-39.9888	0.0111952	0.00545671
Kolaczek_a1	22.5097	50.1653	177.8	34	3.00163	8.12361	0.865716	0.0285726	0.000189149	593.222	59.1144	0.0165496	0.000975854
Kolaczek_b1	22.6508	50.0403	183	54	0.38	8.18917	0.494097	0.0163074	-0.000143801	598.933	111.358	0.0311757	0.00151738
Kolaczek_c1	20.749	49.4768	850	18	1.59903	5.51936	0.383972	0.0126728	0.000495299	1029.13	294.81	0.0825348	0.00117751
Kolaczek_c2	20.749	49.4768	850	18	1.3337	5.51936	1.2394	0.0409058	0.000428069	1029.13	-151.554	0.0424289	-0.000511485
Kolaczek_d1	19.7867	49.46	655	30	2.83175	5.89079	1.47099	0.0485494	0.00374503	880.93	-32.6099	0.00912944	-0.00322698
Kolaczek_e1	19.8528	49.2086	1294	18	0.41898	2.3213	4.48913	0.148162	0.00330277	1286.73	-398.268	0.111499	-0.00341018
Kolaczek_f1	19.4006	50.3007	282	39	4.59203	7.93478	0.0684571	0.0022594	-0.000146811	693.474	5.64062	0.00157914	0.000877773
Kolaczek_f10	19.4006	50.3007	282	39	5.16242	7.93478	-0.0198514	0.000655186	-0.000446141	693.474	-125.445	0.0351195	-0.000663223
Kolaczek_f11	19.4006	50.3007	282	39	4.16708	7.93478	0.404288	0.0133433	-6.33357e-05	693.474	-170.426	0.0477123	-0.000420779
Kolaczek_f12	19.4006	50.3007	282	39	4.38878	7.93478	-1.19293	0.0393721	-0.00117793	693.474	17.4903	0.00489657	0.000595725
Kolaczek_f13	19.4006	50.3007	282	39	3.39662	7.93478	-0.110448	0.00364529	-0.000314038	693.474	-116.033	0.0324845	-0.000238525
Kolaczek_f14	19.4006	50.3007	282	39	5.02159	7.93478	0.27042	0.00892509	0.000111093	693.474	104.496	0.0292546	0.000763449
Kolaczek_f15	19.4006	50.3007	282	39	3.65715	7.93478	0.695886	0.0229674	0.000240537	693.474	-126.035	0.0352846	-0.000698778
Kolaczek_f16	19.4006	50.3007	282	39	5.05915	7.93478	-0.157732	0.00520587	-0.000755375	693.474	-17.415	0.00487549	-0.000110808
Kolaczek_f17	19.4006	50.3007	282	39	3.81496	7.93478	0.499238	0.0164771	7.88479e-05	693.474	-130.612	0.036566	-0.000594073
Kolaczek_f18	19.4006	50.3007	282	39	5.90036	7.93478	-0.0053616	0.000176957	-0.000111641	693.474	-27.7448	0.00776741	0.000280911
Kolaczek_f19	19.4006	50.3007	282	39	6.41531	7.93478	-0.24148	0.00796994	-0.000468103	693.474	25.1671	0.00704576	0.00114411
Kolaczek_f2	19.4006	50.3007	282	39	1.7692	7.93478	-0.346267	0.0114284	-0.000272783	693.474	64.9898	0.0181945	0.000668794
Kolaczek_f20	19.4006	50.3007	282	39	1.9514	7.93478	-0.230259	0.00759959	-0.000338693	693.474	-39.7292	0.0111226	4.52134e-05
Kolaczek_f21	19.4006	50.3007	282	39	5.59139	7.93478	0.505569	0.0166861	0.00011776	693.474	-77.0879	0.0215815	-0.000861042
Kolaczek_f22	19.4006	50.3007	282	39	4.83052	7.93478	0.458317	0.0151265	-0.000985879	693.474	-207.916	0.058208	-0.012251
Kolaczek_f23	19.4006	50.3007	282	39	2.67556	7.93478	-0.0772388	0.00254923	-0.000212912	693.474	-43.5064	0.01218	0.000724674
Kolaczek_f24	19.4006	50.3007	282	39	2.47212	7.93478	-0.858542	0.0283358	-0.000528172	693.474	-22.3587	0.00625952	0.000230406
Kolaczek_f25	19.4006	50.3007	282	39	5.49776	7.93478	0.592348	0.0195502	0.000244696	693.474	-74.3126	0.0208045	-0.000869021
Kolaczek_f26	19.4006	50.3007	282	39	3.43289	7.93478	0.0491236	0.0016213	-0.000222748	693.474	-1.82138	0.000509912	0.000935817
Kolaczek_f27	19.4006	50.3007	282	39	6.94358	7.93478	0.421489	0.0139111	0.000298757	693.474	-135.444	0.0379188	-0.00227271
Kolaczek_f28	19.4006	50.3007	282	39	8.48228	7.93478	1.47263	0.0486035	0.00775178	693.474	-1.82849	0.000511902	-0.00136967
Kolaczek_f29	19.4006	50.3007	282	39	3.6104	7.93478	0.602428	0.0198829	0.000148124	693.474	-115.933	0.0324565	-0.000900629
Kolaczek_f3	19.4006	50.3007	282	39	5.70839	7.93478	0.230745	0.00761563	-1.98027e-05	693.474	-27.527	0.00770643	-0.000252635
Kolaczek_f30	19.4006	50.3007	282	39	4.77567	7.93478	0.178355	0.00588653	-9.10595e-05	693.474	-52.9062	0.0148116	-2.33486e-05
Kolaczek_f31	19.4006	50.3007	282	39	5.75015	7.93478	0.180538	0.00595858	4.28069e-05	693.474	-56.7966	0.0159007	-6.74981e-05
Kolaczek_f32	19.4006	50.3007	282	39	5.71184	7.93478	-0.284275	0.00938237	-0.000593752	693.474	46.0102	0.012881	0.00218735
Kolaczek_f4	19.4006	50.3007	282	39	3.08675	7.93478	0.310193	0.0102378	0.000102908	693.474	-68.1218	0.0190713	-0.000575736
Kolaczek_f5	19.4006	50.3007	282	39	3.39269	7.93478	0.363302	0.0119906	-6.48869e-05	693.474	4.04843	0.00113339	0.000224804
Kolaczek_f6	19.4006	50.3007	282	39	4.41918	7.93478	0.029421	0.000971027	-3.58099e-05	693.474	-14.2297	0.00398373	2.40765e-05
Kolaczek_f7	19.4006	50.3007	282	39	4.78576	7.93478	-0.240668	0.00794314	-0.000217533	693.474	-22.6443	0.00633948	0.00021778
Kolaczek_f8	19.4006	50.3007	282	39	6.27817	7.93478	0.225555	0.00744434	-4.18168e-05	693.474	-66.6558	0.0186609	-0.000739484
Kolaczek_f9	19.4006	50.3007	282	39	2.44989	7.93478	-1.08089	0.0356743	-0.000511901	693.474	-28.903	0.00809166	0.000194516
Kolaczek_g1	21.2253	53.8775	144	18	0.283989	7.1553	-0.16821	0.00555169	-9.34029e-05	518.427	93.4756	0.0261693	0.000332451
Kolaczek_g10	21.2248	53.8768	146	14	1.96684	7.15441	-0.21479	0.00708905	-0.00254996	518.339	149.919	0.0419712	0.00964767
Kolaczek_g11	21.2248	53.8768	146	14	0.93128	7.1546	0.897312	0.0296154	6.30387e-05	518.342	56.0786	0.0156997	0.000294965
Kolaczek_g12	21.2248	53.8766	146	14	1.28107	7.15452	0.885742	0.0292335	4.3665e-05	518.322	4.57871	0.00128185	0.00011501
Kolaczek_g13	21.2246	53.8765	147	14	-0.40019	7.15391	1.63757	0.0540473	0.000367341	518.303	62.5518	0.0175119	0.000545388
Kolaczek_g14	21.2245	53.8764	147	14	0.96931	7.15387	0.382722	0.0126316	-6.13885e-06	518.298	83.8769	0.0234821	0.000205658
Kolaczek_g15	21.2244	53.8764	148	14	0.37567	7.15344	1.49109	0.0492128	0.000180865	518.286	-8.90694	0.00249358	0.000240625
Kolaczek_g16	21.2241	53.8762	146	14	0.5922	7.15278	0.796217	0.0262788	4.13547e-05	518.253	114.828	0.0321471	0.000332311
Kolaczek_g17	21.224	53.8762	148	14	0.51763	7.1525	1.37268	0.0453047	0.000312223	518.247	115.26	0.0322681	0.000836518
Kolaczek_g18	21.224	53.8762	150	14	0.36737	7.1526	1.79614	0.0592808	0.000411237	518.247	13.9787	0.00391346	0.000449866
Kolaczek_g19	21.224	53.8762	150	14	1.4227	7.1526	0.583583	0.0192609	1.69643e-05	518.247	9.82037	0.0027493	0.00021051
Kolaczek_g2	21.2253	53.8774	145	18	1.91035	7.15538	-0.0234612	0.000774326	-5.87349e-05	518.428	184.396	0.0516233	0.000268201
Kolaczek_g20	21.2237	53.876	148	14	0.73276	7.15173	0.283035	0.00934144	-1.40929e-05	518.211	61.4184	0.0171946	0.000467812
Kolaczek_g21	21.2237	53.876	148	14	0.56504	7.15173	1.30917	0.0432086	0.000138619	518.211	12.7995	0.00358334	0.000261174
Kolaczek_g22	21.2228	53.8759	148	14	0.70011	7.14892	1.22508	0.0404332	7.82208e-05	518.143	45.2401	0.0126654	0.000147958
Kolaczek_g23	21.2226	53.876	150	14	0.3001	7.14822	1.27342	0.0420287	0.000225421	518.131	25.3902	0.00710822	0.000711152
Kolaczek_g24	21.2227	53.8759	150	14	0.54864	7.14836	1.09449	0.0361231	0.000130698	518.133	-49.7281	0.0139218	0.000620193
Kolaczek_g25	21.2225	53.876	151	14	1.09998	7.14788	0.646536	0.0213386	2.13209e-05	518.126	34.1221	0.00955279	0.000202634
Kolaczek_g26	21.2224	53.876	152	14	-1.12843	7.14744	1.81674	0.0599607	0.00065382	518.117	17.3724	0.00486356	0.000792592
Kolaczek_g27	21.222	53.8762	151	14	0.04707	7.14601	1.42507	0.0470338	0.000307932	518.092	62.0332	0.0173668	0.000510673
Kolaczek_g28	21.2205	53.8764	151	14	0.60137	7.14138	0.48624	0.0160481	-0.000267898	518.127	166.118	0.0465063	0.00300844
Kolaczek_g29	21.2204	53.8765	149	14	0.47784	7.14098	0.998553	0.0329568	0.000111951	518.186	0.110263	3.08691e-05	0.000581484
Kolaczek_g3	21.2252	53.8773	145	18	0.38748	7.1552	0.0691706	0.00228294	-0.000168947	518.414	184.859	0.051753	0.00163272
Kolaczek_g30	21.2189	53.8771	147	14	1.52133	7.13862	0.00691936	0.00022837	-0.000324918	518.76	111.909	0.0313299	0.00103025
Kolaczek_g4	21.2252	53.8773	145	18	0.24621	7.155	-0.415833	0.0137244	-0.000342719	518.407	182.718	0.0511536	0.00199723
Kolaczek_g5	21.2254	53.8771	148	18	1.049	7.15588	-0.396789	0.0130958	-0.00013149	518.41	177.939	0.0498156	0.000695978
Kolaczek_g6	21.2252	53.8769	148	18	1.24923	7.15549	0.504679	0.0166567	8.58118e-07	518.382	171.252	0.0479436	0.000399502
Kolaczek_g7	21.2251	53.8769	148	18	0.24175	7.15524	0.199388	0.00658071	0.00125975	518.369	61.7841	0.017297	0.00264262
Kolaczek_g8	21.225	53.8768	149	18	1.65206	7.15493	-0.370066	0.0122139	-0.000138652	518.355	209.014	0.0585154	0.000501687
Kolaczek_g9	21.225	53.8768	149	18	1.06551	7.15517	0.719691	0.0237531	-1.20467e-05	518.36	89.443	0.0250404	0.000454038
Kolaczek_h1	16.5741	53.815	144	14	-0.319721	7.52062	-1.93052	0.0637159	-0.000535994	659.438	180.137	0.050431	0.000716975
Kolaczek_h10	16.5803	53.8161	144	14	0.72597	7.51732	0.193398	0.00638301	-4.60083e-05	657.603	35.2232	0.00986106	6.21789e-05
Kolaczek_h11	16.5804	53.8162	143	14	0.52755	7.51726	0.337579	0.0111416	-5.17511e-05	657.608	-53.4495	0.0149637	9.29184e-05
Kolaczek_h12	16.5805	53.8162	143	14	1.53989	7.51725	-0.60502	0.0199684	-0.000236907	657.6	91.873	0.0257207	0.000212965
Kolaczek_h13	16.5805	53.8163	143	14	1.12849	7.51722	0.767493	0.0253308	-6.73293e-06	657.614	16.6839	0.00467081	7.08017e-05
Kolaczek_h14	16.5804	53.8164	143	14	1.208	7.51716	0.383313	0.0126511	-3.57439e-05	657.642	52.0864	0.0145821	7.31253e-05
Kolaczek_h15	16.5803	53.8167	142	14	0.56003	7.51696	-1.94636	0.0642387	-0.00036404	657.716	183.191	0.051286	0.000462492
Kolaczek_h16	16.5805	53.8167	142	14	1.33445	7.51699	0.223961	0.00739173	-5.23782e-05	657.688	1.77867	0.000497955	4.94352e-05
Kolaczek_h17	16.5804	53.8167	144	14	1.25651	7.51693	0.560145	0.0184873	-6.37318e-05	657.722	42.5391	0.0119092	0.000756953
Kolaczek_h18	16.5805	53.8167	144	14	0.73172	7.51695	1.3245	0.0437145	5.8418e-05	657.701	-123.673	0.0346234	-5.06726e-05
Kolaczek_h19	16.5804	53.8168	145	14	-0.14593	7.51688	-0.131048	0.00432518	-0.000141292	657.73	69.5389	0.019468	0.000307311
Kolaczek_h2	16.5754	53.8151	147	14	0.54998	7.52	-0.713222	0.0235396	-0.000158422	658.98	103.988	0.0291124	0.000238805
Kolaczek_h20	16.5804	53.8169	145	14	0.43244	7.5168	-0.00140164	4.62605e-05	-6.51729e-05	657.758	67.3907	0.0188666	0.000101737
Kolaczek_h21	16.5804	53.8171	145	14	0.10726	7.5167	0.602538	0.0198865	-2.76248e-05	657.793	-15.7132	0.00439905	0.000151402
Kolaczek_h22	16.5809	53.8171	144	14	1.10463	7.51691	0.581267	0.0191845	-2.9044e-05	657.656	-77.995	0.0218354	2.0381e-05
Kolaczek_h23	16.5813	53.8172	144	14	1.77257	7.51699	0.0727789	0.00240203	-0.000203107	657.593	133.078	0.0372564	0.000377665
Kolaczek_h24	16.5813	53.8172	144	14	1.1283	7.51702	0.423968	0.0139929	-4.20808e-05	657.577	-124.804	0.03494	-6.1311e-05
Kolaczek_h25	16.5819	53.8172	144	14	0.98942	7.51725	0.189014	0.00623832	-4.78236e-05	657.435	25.9417	0.00726262	9.26105e-05
Kolaczek_h26	16.5822	53.8173	144	14	1.41329	7.51739	-0.523422	0.0172753	-0.000117199	657.356	72.8642	0.020399	8.71793e-05
Kolaczek_h27	16.5822	53.8174	144	14	0.84148	7.51736	-0.414264	0.0136726	-0.000123173	657.389	43.8818	0.0122851	0.000101149
Kolaczek_h28	16.5823	53.8174	145	14	1.84966	7.51739	-0.903328	0.0298139	-0.000358429	657.367	95.5602	0.026753	0.000429205
Kolaczek_h29	16.5827	53.8174	145	14	-1.03046	7.51757	0.785184	0.0259146	0.000197829	657.271	-196.446	0.0549969	-0.00123518
Kolaczek_h3	16.5757	53.815	146	14	1.68985	7.51987	-0.253139	0.00835474	-0.000110664	658.86	51.1098	0.0143087	6.12831e-05
Kolaczek_h30	16.5834	53.8178	145	14	1.2657	7.51806	-0.541352	0.0178671	-0.00461856	657.113	284.185	0.0795602	0.0311592
Kolaczek_h4	16.5758	53.8151	146	14	0.56315	7.51981	0.178138	0.00587936	-6.11244e-05	658.826	7.9387	0.00222251	0.000108204
Kolaczek_h5	16.5766	53.8154	146	14	0.51216	7.51929	0.5978	0.0197301	-1.12876e-05	658.602	-112.702	0.031552	-4.39536e-05
Kolaczek_h6	16.5782	53.8155	145	14	1.25676	7.51836	0.231379	0.00763656	-5.46555e-05	658.058	7.30468	0.00204501	5.90406e-05
Kolaczek_h7	16.5782	53.8155	144	14	1.47507	7.51836	0.91061	0.0300543	2.39613e-05	658.058	-172.036	0.048163	-0.00013802
Kolaczek_h8	16.579	53.8156	143	14	2.03559	7.51783	0.168951	0.00557615	-0.000181129	657.82	48.6087	0.0136084	0.000197735
Kolaczek_h9	16.5793	53.8156	144	14	2.25688	7.51768	-0.213942	0.00706106	-0.000122051	657.735	-79.2366	0.022183	-9.63899e-05
Kolaczek_i1	22.4399	54.3309	176	14	0.55192	6.45127	0.903864	0.0298316	0.000354997	628	-52.1022	0.0145865	0.000396366
Kolaczek_i10	22.4406	54.331	178	18	1.70918	6.4525	1.16238	0.0383638	0.000123107	628	-42.8811	0.012005	-2.7716e-06
Kolaczek_i11	22.4408	54.3312	177	18	1.0306	6.45283	1.0923	0.0360509	0.000111555	628	-58.9631	0.0165073	4.7789e-05
Kolaczek_i12	22.4408	54.3312	178	18	1.34503	6.45283	0.247497	0.00816853	-0.000294764	628	201.827	0.0565033	0.00376293
Kolaczek_i13	22.4409	54.3312	177	18	1.85777	6.45309	1.71948	0.0567507	0.00050662	628	-89.962	0.0251857	4.07061e-05
Kolaczek_i14	22.4409	54.3312	178	18	0.93945	6.45314	0.390032	0.0128728	2.86149e-05	628	113.964	0.0319053	0.000768768
Kolaczek_i16	22.4411	54.3314	177	18	3.04536	6.45368	-0.0594894	0.00196342	-0.000737282	628	139.418	0.0390313	0.00252495
Kolaczek_i17	22.4412	54.3314	180	18	1.40097	6.45383	1.29587	0.0427696	0.0009469	628	-152.884	0.0428013	-0.000279399
Kolaczek_i18	22.4412	54.3314	180	18	1.1698	6.45385	-0.0205851	0.000679402	-2.89813e-05	628	169.103	0.0473419	0.00027128
Kolaczek_i19	22.4412	54.3314	181	18	1.47809	6.45399	1.15162	0.0380087	0.000168983	628	-39.6263	0.0110937	8.35678e-05
Kolaczek_i2	22.4398	54.3309	176	14	1.50905	6.45127	0.649112	0.0214236	5.27743e-05	628	19.7116	0.00551844	0.000129341
Kolaczek_i20	22.4412	54.3314	180	18	1.69044	6.45383	0.74491	0.0245854	6.01673e-05	628	27.3432	0.00765498	0.000390179
Kolaczek_i21	22.4427	54.3325	179	14	0.53106	6.45812	0.983145	0.0324483	0.000355228	628	-34.6518	0.00970109	0.000420779
Kolaczek_i22	22.443	54.3329	178	14	1.45376	6.45948	0.941048	0.0310589	6.44579e-05	628	-30.546	0.00855163	3.60307e-05
Kolaczek_i23	22.4432	54.3332	181	14	0.63655	6.46018	0.384235	0.0126815	6.14875e-05	628	39.9622	0.0111878	0.00024698
Kolaczek_i24	22.4434	54.3335	181	14	1.43866	6.46143	1.01647	0.0335481	6.63391e-05	628	-15.9712	0.00447128	7.48891e-05
Kolaczek_i25	22.4447	54.3354	182	14	0.17186	6.46788	0.157469	0.00519719	-2.43244e-05	628	90.9432	0.0254604	0.000369882
Kolaczek_i26	22.4447	54.3355	182	14	1.6252	6.46783	-0.0688848	0.00227351	-3.05622e-05	628	88.8717	0.0248804	0.000193452
Kolaczek_i28	22.4449	54.3365	183	14	1.08803	6.47078	-0.603391	0.0199146	-8.96073e-05	628	138.916	0.0388908	0.000300676
Kolaczek_i29	22.4451	54.3382	181	14	1.27191	6.47477	0.467278	0.0154223	1.90106e-05	628.084	36.3576	0.0101786	0.000101261
Kolaczek_i3	22.4398	54.331	174	14	2.75262	6.45128	0.0437302	0.0014433	-3.14896e-05	628	114.426	0.0320346	0.000552079
Kolaczek_i4	22.4398	54.3311	174	18	1.76173	6.45151	0.377275	0.0124518	1.84165e-05	628	96.0977	0.0269034	0.000342586
Kolaczek_i6	22.44	54.3311	176	18	1.91458	6.45183	1.29662	0.0427944	0.000194727	628	-15.7352	0.00440521	0.000126038
Kolaczek_i8	22.4404	54.3311	177	18	-0.59514	6.45232	1.72947	0.0570804	0.0099545	628	251.965	0.0705399	0.0228016
Kuehl_a1	6.88333	50.1167	455	30	0.6629	7.9	0.184484	0.00608881	-0.000167597	956.25	-107.272	0.0300318	-0.000332311
Kuehl_a2	8.7378	53.6158	10	30	3.26142	8.83797	-1.21214	0.0400061	-0.0094862	747.88	-33.9455	0.00950335	0.00131376
Leroy_h1	12.1564	42.3229	510	14	-1.7845	13.0037	1.08064	0.035666	-0.000547875	268.343	473.385	0.132528	0.0170515
Leroy_h2	12.1564	42.3229	510	14	-1.2559	13.0037	-0.0139285	0.000459704	-0.00145489	268.343	355.725	0.0995885	0.00521032
Leroy_h3	12.1932	42.3345	514	14	-0.9209	12.9487	-2.22042	0.073284	-0.00294335	277.153	795.748	0.222777	0.0071566
Leroy_h4	12.1932	42.3345	514	14	-0.0498	12.9487	-0.275051	0.00907793	-0.00213695	277.153	582.004	0.162937	0.032237
Matthias_a1	13.3631	53.2352	70	22	1.36831	8.2585	-1.65128	0.0544997	-0.000315854	563.374	52.6047	0.0147272	0.000182841
Matthias_a2	13.7881	52.998	64	22	1.46163	8.59464	-0.712135	0.0235037	-0.000120863	579.726	32.2749	0.00903565	3.4183e-05
Matthias_a3	13.5124	53.2239	73	18	1.45971	8.27436	-0.135906	0.00448552	-6.57781e-05	558.176	63.25	0.0177074	8.53595e-05
Matthias_a4	14.4719	51.933	63	21	1.66905	9.03819	-1.47844	0.0487952	-0.000242253	579	62.1739	0.0174062	9.17986e-05
Matthias_a5	13.777	52.9787	60	17	1.03963	8.66554	-0.779614	0.0257308	-0.000142316	585.454	12.0243	0.00336631	3.4155e-05
Matthias_b1	13.905	53.1391	65	26	1.37741	8.53859	0.492149	0.0162432	5.12561e-05	528.212	-43.3897	0.0121473	4.24978e-05
Matthias_b10	13.777	52.9787	60	17	1.03963	8.66554	-0.779614	0.0257308	-0.000142316	585.454	12.0243	0.00336631	3.4155e-05
Matthias_b11	14.4719	51.933	65	21	1.66927	9.03819	-1.47873	0.0488048	-0.000242253	579	62.1631	0.0174031	9.17986e-05
Matthias_b12	13.5306	53.2452	85	26	1.0862	8.26618	0.741077	0.0244589	0.000225025	553.804	-47.2042	0.0132152	4.01741e-05
Matthias_b13	13.872	53.0156	52	14	1.65007	8.63932	-0.934721	0.03085	-0.000329979	558.88	-2.17954	0.000610182	0.000259696
Matthias_b14	13.6543	52.1867	34	22	1.83613	9.15222	-0.695133	0.0229426	-0.000203242	546.413	56.5647	0.0158358	0.000155825
Matthias_b15	14.3562	52.4121	68	30	1.92552	8.95435	-1.04671	0.0345462	-0.00029143	512.98	39.4685	0.0110496	0.000177886
Matthias_b16	14.0796	52.5292	60	22	1.43952	8.88353	0.0224852	0.000742114	-0.000304338	549.873	-51.509	0.0144204	8.06562e-05
Matthias_b17	14.5223	52.0997	126	18	1.39074	8.78333	-1.05429	0.0347964	-0.000213539	584.591	54.9564	0.0153855	0.000110248
Matthias_b18	13.5882	53.0289	57	18	1.33463	8.4416	-0.999844	0.0329994	-0.000210041	578.712	77.6129	0.0217284	0.00013788
Matthias_b19	13.2704	53.1964	53	30	1.33405	8.27678	0.712046	0.0235008	0.000146936	558.453	-102.345	0.0286524	-0.000305435
Matthias_b2	14.0262	52.7433	81	25	1.25064	8.62787	0.195067	0.0064381	-0.000121358	586.801	-53.7893	0.0150588	-0.000163804
Matthias_b20	13.6018	53.3114	86	22	1.06319	8.26818	0.249203	0.00822483	0.000108948	542.679	-56.7665	0.0158923	-5.62158e-05
Matthias_b21	13.9359	52.9927	82	22	2.75988	8.58875	1.12835	0.0372407	0.000955812	564.738	0.631023	0.000176661	0.00225552
Matthias_b22	13.9394	53.2006	82	26	1.16473	8.49343	0.0472824	0.00156053	-0.000184317	514.054	90.3375	0.0252908	0.000810286
Matthias_b23	14.093	52.5795	47	22	1.67887	8.93374	0.407947	0.0134641	-0.000192284	552.154	-123.958	0.0347032	-0.00034155
Matthias_b24	14.4585	52.1326	67	18	1.34072	8.98468	-0.465822	0.0153742	-0.000190403	553.874	69.5449	0.0194697	0.000135724
Matthias_b25	13.8674	53.158	26	34	1.83996	8.72902	-0.589904	0.0194695	-0.000293509	508.752	90.3529	0.0252951	0.00056241
Matthias_b26	12.8227	53.144	71	18	1.76358	8.54743	-0.82123	0.0271043	-0.000145451	566.548	28.4941	0.00797718	6.1983e-05
Matthias_b27	14.5134	51.9419	73	22	1.11177	8.98981	-0.476674	0.0157324	-0.000157069	579.939	43.142	0.012078	5.19324e-05
Matthias_b28	13.9084	52.6796	93	22	1.59137	8.54197	0.525878	0.0173564	-5.58437e-05	620.23	-128.858	0.036075	-0.000827839
Matthias_b29	13.239	52.914	49	30	1.64329	8.61184	-1.3011	0.0429422	-0.00021585	562.749	56.4051	0.0157911	8.12441e-05
Matthias_b3	13.9272	52.6517	96	14	1.42796	8.59986	0.0921107	0.00304007	-0.000136088	608.375	-91.0556	0.0254918	-3.79065e-05
Matthias_b30	13.6093	53.3155	85	22	1.58079	8.25414	-0.229153	0.00756309	-8.7033e-05	544.145	31.5925	0.00884461	6.37467e-05
Matthias_b31	13.9211	52.6596	89	14	1.43308	8.5455	0.570143	0.0188173	-4.50842e-05	613.146	-161.21	0.0451322	-0.00082028
Matthias_b32	12.9704	53.1148	67	18	1.53769	8.27915	-0.213758	0.00705499	-0.000102083	566.206	65.3754	0.0183024	6.76661e-05
Matthias_b33	13.5124	53.2239	73	18	1.4612	8.27436	-0.137737	0.00454595	-6.59761e-05	558.176	63.268	0.0177125	8.53875e-05
Matthias_b34	14.4465	52.0707	83	14	1.89224	8.99214	-0.634845	0.0209528	-0.000183208	563.95	1.76245	0.000493414	7.68796e-05
Matthias_b35	13.9429	52.6949	90	18	2.241	8.57268	-0.598002	0.0197368	-0.000666593	611.167	-62.0503	0.0173715	-0.000204258
Matthias_b36	13.6685	52.9806	70	22	1.29311	8.40203	-0.0788441	0.00260221	-9.44029e-05	601.423	-41.0632	0.011496	-5.462e-05
Matthias_b37	14.0463	52.7457	67	36	0.7393	8.75278	0.354186	0.0116897	-0.000337505	568.576	35.3662	0.00990109	0.000736796
Matthias_b38	14.0835	52.5554	36	14	1.95714	8.96347	-0.799013	0.0263711	-0.000243244	545.004	-1.16251	0.000325455	0.000133711
Matthias_b39	13.903	52.994	110	22	1.03677	8.50214	0.397161	0.0131081	-4.65034e-05	581.188	1.70774	0.000478097	4.00678e-05
Matthias_b4	14.63	52.0239	85	18	1.5141	8.96112	-1.09762	0.0362265	-0.000250835	588.36	-1.20754	0.000338062	0.000105539
Matthias_b40	14.0419	52.7446	64	36	0.0102	8.72602	0.250442	0.00826572	-0.000442228	571.72	-44.7113	0.0125173	0.000141659
Matthias_b41	14.189	52.5944	27	14	1.94626	8.97372	-0.0443605	0.0014641	-0.000418547	522.159	-38.4021	0.010751	0.000103277
Matthias_b42	13.6226	53.3184	88	22	0.511607	8.24782	1.26395	0.0417161	0.000689465	543.124	-50.5191	0.0141433	5.59638e-05
Matthias_b43	14.0025	52.6793	99	30	1.1564	8.58078	-0.332925	0.010988	-0.000152547	595.376	-63.4044	0.0177506	3.27272e-05
Matthias_b44	14.2263	51.9193	56	18	1.51484	9.07335	-1.72211	0.0568375	-0.000261396	557.66	96.1817	0.0269269	0.000129061
Matthias_b45	13.6462	53.1217	64	18	1.72802	8.51319	-0.399051	0.0131705	-0.000181921	553.86	61.8228	0.0173079	0.000202298
Matthias_b46	12.8263	53.02	52	14	1.58964	8.51189	-0.135231	0.00446324	-0.00037206	554.866	-42.6771	0.0119478	4.1406e-05
Matthias_b47	13.5311	53.2333	101	18	1.21941	8.23356	0.472921	0.0156085	7.30391e-05	561.151	82.8768	0.0232021	0.00075659
Matthias_b48	13.3631	53.2352	70	22	1.33385	8.2585	0.100238	0.00330831	-6.88145e-05	563.374	-69.038	0.0193278	-0.000127017
Matthias_b49	13.1089	53.1368	5	18	1.51023	8.18813	-0.302358	0.00997919	-0.000105978	566.16	180.176	0.0504419	0.000169935
Matthias_b5	13.6087	52.8132	36	18	1.77788	8.71174	0.0544364	0.00179665	-0.000311362	607.216	-78.0523	0.0218515	-0.000442111
Matthias_b50	14.4699	52.106	90	14	1.08568	8.93394	-0.105856	0.00349373	-0.000439862	563.424	-107.796	0.0301785	-0.000389703
Matthias_b6	13.91	53.193	60	30	1.36112	8.60126	0.8661	0.0285852	0.000305721	513.01	-63.6307	0.017814	0.000145775
Matthias_b7	14.6467	51.9238	59	34	2.03381	9.0759	-1.107	0.036536	-0.000233342	592.56	-50.0198	0.0140035	1.74135e-05
Matthias_b8	13.7881	52.998	63	22	1.46163	8.59464	-0.712135	0.0235037	-0.000120863	579.726	32.2749	0.00903565	3.4183e-05
Matthias_b9	12.9745	53.1361	70	18	1.35716	8.288	-0.0153446	0.000506442	-0.000101433	569.217	48.8281	0.0136699	9.6194e-05
Mazier_a1	6.17698	46.5098	1333	18	0.77617	5.29409	-3.1925	0.105367	-0.0141444	1515.57	-128.581	0.0359974	-0.0104994
Mazier_a10	6.21414	46.5479	1387	14	1.87011	5.2915	-0.836903	0.0276216	-0.000869967	1506.71	-230.398	0.064502	-0.00388527
Mazier_a11	6.23742	46.5333	1318	14	0.8189	5.33849	-1.53885	0.050789	-0.00253046	1511.55	-185.401	0.0519047	-0.00351377
Mazier_a12	6.18226	46.535	1457	22	0.33845	4.82006	-0.0472668	0.00156002	-0.00078767	1551.67	-224.535	0.0628606	-0.00456641
Mazier_a13	6.18335	46.5107	1328	18	1.20009	5.42635	0.00285154	9.41138e-05	-0.000143866	1503.74	-139.499	0.039054	-0.00129929
Mazier_a14	6.1989	46.5437	1389	18	-2.12448	5.04625	-4.99172	0.164749	-0.0396639	1529.5	51.1866	0.0143302	-0.0133995
Mazier_a15	6.24409	46.5355	1270	14	0.16617	5.49553	-0.00153987	5.08227e-05	5.59714e-05	1495.59	57.1078	0.0159879	-0.00017727
Mazier_a16	6.18497	46.5416	1403	18	0.86167	5.04277	-4.53993	0.149838	-0.0180304	1531.85	40.2879	0.011279	-0.00310329
Mazier_a17	6.2345	46.5361	1309	14	1.49464	5.20312	1.57255	0.0519013	0.00162184	1520.87	-203.058	0.0568479	-0.00276236
Mazier_a18	6.15809	46.5088	1474	18	-0.817164	4.7467	0.654762	0.0216101	0.000752108	1561.15	-285.319	0.0798777	-0.00468848
Mazier_a19	6.24418	46.5444	1448	14	0.57491	5.01988	0.501068	0.0165375	0.000461536	1535.39	-174.895	0.0489635	-0.00244628
Mazier_a2	6.19395	46.5062	1324	18	1.30268	5.44907	-0.0428179	0.00141319	-0.000137464	1501.01	-66.2019	0.0185338	-0.000715576
Mazier_a20	6.24808	46.5388	1356	14	0.58011	5.43914	-0.0924868	0.00305249	-2.08193e-05	1501.48	-3.66243	0.00102533	-0.000386498
Mazier_a3	6.15574	46.5131	1480	18	-0.04964	4.60441	1.30227	0.0429808	0.0012116	1572.33	-352.333	0.0986388	-0.00400929
Mazier_a4	6.18976	46.5443	1385	18	0.598647	5.10515	0.487228	0.0160807	0.0018708	1526.05	-280.651	0.0785708	-0.00929016
Mazier_a5	6.16225	46.5145	1524	18	1.5333	4.6834	-0.034305	0.00113222	0.000301569	1566.16	-185.865	0.0520346	-0.00664819
Mazier_a6	6.18249	46.5148	1324	18	1.15069	5.26039	0.438145	0.0144608	0.00305602	1518.33	-177.327	0.0496443	-0.00843265
Mazier_a7	6.22077	46.5411	1334	14	1.50308	5.35424	-2.0326	0.067085	-0.00762009	1505.59	-50.0697	0.0140175	-0.00812934
Mazier_a8	6.11448	46.4722	1371	30	-0.7871	5.14943	-0.975872	0.0322082	-0.00114166	1526.58	-102.281	0.0286345	-0.00377125
Mazier_a9	6.18811	46.5057	1273	18	1.37948	5.57514	-0.313118	0.0103343	0.00104611	1489.48	-83.9291	0.0234967	-0.0351265
Mercuri_b1	12.7	41.7167	320	34	-3.66754	14.3875	-2.763	0.0911916	-0.0190829	757.75	264.306	0.0739949	0.0226456
Mercuri_c1	12.6667	41.75	293	42	-2.9458	14.6917	-3.11523	0.102817	-0.0320197	756.5	-81.0241	0.0226834	-0.00500612
Mercuri_f1	14.2333	41.6025	500	46	-4.9117	13.4829	-5.17331	0.170743	-0.0118107	756.5	291.466	0.0815986	0.00538193
Mercuri_i1	10.7942	44.6535	48	43	-0.6125	13.2159	-5.78721	0.191004	-0.161594	764.521	-2.50823	0.000702202	-0.00478445
Mercuri_i18	11.349	42.8951	223	30	0.51742	14.2134	-2.6978	0.0890397	-0.0260957	593.138	142.526	0.0399015	0.0186005
Mercuri_i19	11.2916	42.8021	78	30	-4.86436	14.6774	-6.4828	0.213962	-0.0115305	593.291	308.208	0.0862856	0.0053559
Mercuri_i2	10.5519	44.4843	450	26	-6.20199	11.3865	-6.23672	0.20584	-0.0150676	996.309	568.973	0.159289	0.0129249
Mercuri_i20	11.3154	42.8154	70	26	-4.00701	14.7159	-2.93752	0.0969515	-0.0114621	593.308	300.444	0.084112	0.0102272
Mercuri_i21	11.3846	42.9537	105	26	-2.61087	14.4752	-4.99712	0.164928	-0.00928154	606.606	455.555	0.127537	0.00884923
Mercuri_i3	10.6661	45.2217	27	28	-6.8834	12.7315	-6.72165	0.221845	-0.0606145	706.223	8.93305	0.00250089	-0.00270593
Mercuri_i4	10.6644	45.2231	27	28	-4.13905	12.7309	-3.50952	0.11583	-0.026732	707.005	31.6034	0.00884766	-0.00347435
Mercuri_i5	10.6644	45.2228	27	28	-7.97942	12.7308	-3.89081	0.128414	-0.0652381	707.012	335.713	0.0939859	0.0117331
Mercuri_i6	10.6673	45.2208	27	28	-13.5584	12.7316	2.71244	0.0895229	0.315184	705.705	-1.5095	0.000422598	-0.364582
Milecka_a1	16.3044	52.7635	54	18	0.74387	8.62163	-2.44055	0.0805492	-0.000919507	539.717	244.889	0.0685589	0.00116547
Milecka_a10	22.923	51.476	156	22	-1.06193	7.67366	0.0245862	0.000811456	-0.00238653	515.86	5.75465	0.00161107	0.00318654
Milecka_a11	22.923	51.476	156	22	-0.20919	7.67366	0.448197	0.0147925	-0.000171855	515.86	79.4703	0.0222484	0.00197399
Milecka_a2	22.923	51.476	156	22	-0.65894	7.67366	0.913598	0.0301529	0.00142362	515.86	-57.501	0.0160979	-0.000544129
Milecka_a3	22.923	51.476	156	22	-1.21082	7.67366	0.105574	0.00348442	0.000139543	515.86	21.5049	0.00602049	0.000748359
Milecka_a4	22.923	51.476	156	22	-1.60277	7.67366	0.876386	0.0289247	0.000594313	515.86	20.7964	0.00582214	0.00104391
Milecka_a5	22.923	51.476	156	22	-0.23249	7.67366	0.671981	0.0221784	0.000209777	515.86	32.2375	0.00902518	0.00127468
Milecka_a6	22.923	51.476	156	22	0.01346	7.67366	-2.29678	0.0758042	-0.0284255	515.86	105.598	0.0295631	0.0351711
Milecka_a7	22.923	51.476	156	22	-0.30658	7.67366	-0.41549	0.0137131	-0.000768346	515.86	66.967	0.018748	0.00145797
Milecka_a8	22.923	51.476	156	22	-0.46682	7.67366	1.90675	0.0629314	0.0342446	515.86	79.3079	0.022203	0.00789152
Milecka_a9	22.923	51.476	156	22	0.46142	7.67366	0.208689	0.00688769	-0.00167719	515.86	-20.2838	0.00567864	0.00241162
Montanari_a1	7.69174	45.669	400	33	-7.0751	10.4522	-3.43297	0.113304	-0.0472067	745.339	1034.71	0.289677	0.148553
Montanari_a10	7.69095	45.8169	1700	31	0.07788	4.19223	2.66003	0.0877931	0.0316306	950.728	-184.264	0.0515864	-0.00699758
Montanari_a11	7.72579	45.8325	1568	18	-0.23757	4.19531	-0.332157	0.0109627	0.00140906	892.763	137.321	0.0384443	0.00185053
Montanari_a12	7.73087	45.8636	1689	14	0.4452	3.18594	0.610425	0.0201468	0.00359294	965.407	-5.82525	0.00163083	0.000479315
Montanari_a2	7.71452	45.6977	824	18	-1.99238	8.99797	-4.09172	0.135045	-0.00341828	768.24	459.106	0.128531	0.00549616
Montanari_a3	7.73358	45.7074	954	18	-0.5143	8.45649	-0.890583	0.0293933	-0.000268756	779.079	222.867	0.0623937	0.00242809
Montanari_a4	7.73649	45.7164	1042	18	-1.73276	7.81399	-2.25776	0.0745163	-0.000936339	788.911	330.57	0.0925461	0.00259438
Montanari_a5	7.74677	45.7398	1250	18	-0.79816	7.05606	-1.38917	0.0458489	-0.00058187	800.989	238.344	0.0667266	0.00350425
Montanari_a6	7.73271	45.7587	1330	18	-0.07698	6.17579	-1.03901	0.0342921	0.00429257	815.254	189.504	0.0530534	0.00713952
Montanari_a7	7.71384	45.7666	1295	21	0.24735	6.04576	-0.960946	0.0317156	0.00100591	827.691	85.7606	0.0240095	0.00305657
Montanari_a8	7.69924	45.7805	1395	21	-0.30528	5.79725	-0.356825	0.0117768	0.00159844	837.324	113.725	0.0318384	0.00246084
Montanari_a9	7.69377	45.8062	1503	31	-0.00399	4.99631	0.223334	0.00737104	0.00252379	872.488	58.96	0.0165064	0.00178925
Montanari_b1	9.15945	44.5173	758	22	0.1989	9.56487	1.89591	0.0625737	0.00872211	1923.28	-636.164	0.1781	-0.0613189
Montanari_b10	9.45705	44.5141	889	18	-3.59841	9.23499	-0.850246	0.028062	-0.000334831	1874.03	-616.032	0.172464	-0.00703145
Montanari_b11	9.45166	44.547	1017	18	1.493	8.41071	0.488932	0.016137	0.00288407	1728.67	-505.808	0.141606	-0.0359484
Montanari_b12	9.59322	44.3762	353	22	-2.58259	11.6155	-3.17957	0.10494	-0.00285357	1327.58	-119.955	0.0335825	-0.00172119
Montanari_b13	9.59008	44.3349	293	26	-3.68973	12.1432	-4.1778	0.137886	-0.00392589	1255.09	97.4699	0.0272876	0.000263833
Montanari_b14	9.54924	44.3135	606	26	-0.37946	11.0279	-0.68284	0.0225368	-0.00182271	1610.04	-309.658	0.0866916	-0.0159395
Montanari_b15	9.53623	44.3373	575	22	-4.46933	11.227	-2.33462	0.0770531	-0.00597349	1557.74	-25.4661	0.00712947	-0.00680236
Montanari_b2	9.15982	44.5207	785	22	-0.05478	9.43667	0.32487	0.0107222	0.000816863	1935.7	-720.823	0.201801	-0.0104808
Montanari_b3	9.27866	44.5767	662	20	-3.15082	9.94737	-1.10119	0.0363443	-0.00129774	1644.1	-383.743	0.107432	-0.00533826
Montanari_b4	9.24753	44.525	663	21	-3.34139	9.66412	-0.49373	0.0162953	-0.000951191	1970.39	-789.712	0.221087	-0.0103143
Montanari_b5	9.30388	44.5472	819	18	-3.3412	9.43131	-0.237206	0.00782888	-0.000354007	2044.35	-779.562	0.218245	-0.0135957
Montanari_b6	9.29196	44.6054	526	22	-2.31078	10.0814	-1.78877	0.0590375	-0.00172119	1493.93	-407.691	0.114137	-0.00454962
Montanari_b7	9.39012	44.4191	160	22	-1.15704	12.8115	-2.53549	0.0836827	0.00142481	1206.57	-65.3138	0.0182852	-0.0225072
Montanari_b8	9.38569	44.5261	702	18	-2.08005	9.54401	-1.25246	0.0413369	-0.0006558	1918.76	-922.992	0.2584	-0.00502443
Montanari_b9	9.40389	44.5166	814	18	-3.73561	9.27977	-1.37383	0.0453426	-0.0161577	1964.19	-586.649	0.164238	-0.124604
Mrotzek_a1	13.2696	54.1336	7	34	3.23205	8.21614	0.651915	0.0215162	-0.000216873	614.762	19.5513	0.00547356	0.000504542
Mrotzek_a2	13.447	54.0813	27	46	0.4034	8.38489	1.55698	0.0513874	0.000623456	570.237	96.4293	0.0269963	0.00274282
Mrotzek_a3	13.4657	54.0711	30	34	2.9595	8.33593	0.590976	0.0195049	-0.0011679	573.675	150.651	0.0421761	0.00278027
Mrotzek_a4	12.6675	54.0007	40	22	2.55455	8.14198	0.869936	0.0287118	9.31388e-05	617.83	12.1364	0.0033977	0.000139224
Mrotzek_a5	12.6697	53.9929	46	22	2.81308	8.1392	1.67786	0.055377	0.000328725	615.778	18.8471	0.00527642	0.000149778
Mrotzek_a6	13.2956	54.124	7	37	3.267	8.22366	-0.0640808	0.00211496	-0.000482028	606.154	123.809	0.0346615	0.000764288
Mrotzek_a7	13.3037	54.1075	10	22	1.57536	8.25663	0.442069	0.0145903	-0.00019278	598.493	220.906	0.0618447	0.00107252
Mrotzek_a8	13.2435	54.1545	20	26	3.76121	8.17303	0.386167	0.0127453	-0.000244696	632.316	-144.662	0.0404994	-9.04268e-05
Mrotzek_a9	13.2456	54.1591	19	34	1.9868	8.16915	-1.19286	0.0393698	-0.0002175	633.046	242.401	0.0678624	0.000289758
Mrotzek_b1	13.3753	53.3282	140	30	0.397	8.11447	0.804862	0.0265641	0.00398147	572.979	130.421	0.0365125	0.00517308
Mrotzek_c1	13.474	53.2961	103	14	1.92196	8.31482	-0.290938	0.00960228	-0.000329253	550.676	-31.501	0.00881899	0.000341886
Mrotzek_d1	13.4737	54.0772	18	34	0.4922	8.34613	1.82205	0.0601359	0.000379882	569.107	5.43631	0.00152194	0.000559456
Mrotzek_e1	13.4734	53.3038	85	14	2.8891	8.33938	0.59122	0.0195129	1.38949e-05	548.054	-84.7687	0.0237318	-0.000197875
Mrotzek_f1	13.3411	54.1287	5	54	3.2534	8.28638	-0.101973	0.00336557	-0.000144421	590.69	-6.12106	0.00171365	0.000103453
Nielsen_a1	11.888	55.565	69.2	26	1.30402	8.11203	0.0113201	0.000373615	-0.000118886	636.95	109.233	0.0305808	0.000361987
Nielsen_a2	10.309	55.158	32	26	1.4443	8.3885	-0.145474	0.0048013	-0.000193077	644.46	152.539	0.0427047	0.000372906
Nielsen_b1	12.1759	58.4059	62	26	2.25444	6.46364	0.615119	0.0203017	9.49871e-05	811.606	-55.6274	0.0155734	-5.92394e-05
Nielsen_b2	12.167	58.405	62	26	2.24981	6.45417	1.04807	0.0345911	0.000171294	816.036	-145.372	0.0406982	-0.000243564
Nielsen_b3	16.2254	57.7085	90	14	1.03573	6.43015	-0.271988	0.00897684	-4.56453e-05	591.669	260.69	0.0729825	0.000461373
Nielsen_b4	15.8667	56.1667	14	43	1.3459	7.48125	0.648608	0.021407	0.000292717	551	186.249	0.0521421	0.0010742
Odgaard_a1	12.3044	55.9868	50	30	2.1464	7.87105	1.98255	0.0654332	0.000982875	607.768	41.0826	0.0115014	0.000611683
Odgaard_a10	11.981	54.8474	50	26	1.70423	8.73244	1.40224	0.0462803	0.000690785	598.241	-8.66475	0.00242578	0.000418133
Odgaard_a11	11.6931	55.6345	50	30	5.59798	8.32231	0.99733	0.0329164	0.000979212	633.558	51.1919	0.0143316	0.00143238
Odgaard_a12	10.3483	57.624	50	8	1.2424	7.80206	0.0826683	0.00272843	-0.00225077	681.268	40.9507	0.0114645	0.000906816
Odgaard_a13	9.44799	56.8824	50	18	1.4127	7.66475	1.07839	0.0355918	0.00178192	720.673	-10.6419	0.0029793	-0.00127531
Odgaard_a14	9.39826	55.1922	50	34	4.71859	7.99436	-0.422654	0.0139495	-0.000708938	806.411	-128.575	0.0359957	-0.00247988
Odgaard_a15	9.34891	56.2592	50	26	2.28826	7.6974	0.2759	0.00910595	-7.40622e-05	775.273	-138.099	0.0386621	-0.000338471
Odgaard_a16	9.50718	56.4841	50	26	5.27671	7.66753	0.0638419	0.00210707	-3.50607e-05	722.283	-46.506	0.0130198	-0.000638951
Odgaard_a2	9.87018	56.8071	50	36	1.6831	7.4709	0.457044	0.0150845	0.000177465	666.903	66.8732	0.0187218	0.000286846
Odgaard_a3	10.4997	56.4492	50	26	2.10055	7.78041	0.312191	0.0103037	-7.05307e-05	665.679	-27.7143	0.00775887	-9.71458e-06
Odgaard_a4	12.5551	56.0523	50	39	2.969	7.99883	1.49103	0.0492108	0.000609924	615.857	1.89442	0.00053036	0.000313121
Odgaard_a5	9.4317	56.0192	50	18	6.1833	7.57268	0.554343	0.0182958	0.000860099	778.058	18.2989	0.00512294	-0.000444351
Odgaard_a6	9.66665	56.0502	50	18	2.26887	7.62265	0.416265	0.0137386	-8.87492e-05	690.431	47.0852	0.0131819	0.000113131
Odgaard_a7	10.2985	55.1214	50	33	2.24589	8.27768	0.48697	0.0160722	-0.000189941	675.969	24.6365	0.00689721	0.000404513
Odgaard_a8	8.65911	57.0673	50	26	-1.90492	8.04418	-1.24445	0.0410725	-0.0118675	803.407	-67.9753	0.0190303	-0.00611957
Odgaard_a9	8.83012	56.5113	50	26	3.69684	8.24075	0.371332	0.0122556	0.000370773	764.194	-86.1454	0.0241172	-0.00537208
Ortu_a1	7.13333	44.2333	2240	8	-1.10573	1.19797	4.75236	0.156849	0.00169577	1041.25	-139.911	0.0391694	-0.000442895
Ortu_a10	7.7	44.2	1920	18	-3.42296	2.66458	3.98451	0.131507	0.00232154	973	83.5108	0.0233796	0.00038192
Ortu_a11	7.24794	44.2461	1960	14	-2.18013	3.75301	2.22097	0.0733021	0.00167102	1045.69	-92.4121	0.0258716	-0.000542281
Ortu_a12	7.24794	44.2461	1960	14	-1.46112	3.75301	0.800218	0.0264108	0.0021415	1045.69	-194.706	0.0545097	-0.00281695
Ortu_a13	7.326	44.149	2175	9	0.37166	0.582265	5.76179	0.190165	0.0023321	994.79	244.816	0.0685385	0.000603032
Ortu_a14	7.334	44.161	2070	9	-0.09457	2.88426	2.978	0.0982875	0.000633687	1023.43	188.621	0.0528062	0.000255883
Ortu_a2	7.13333	44.2333	2240	8	-1.33713	1.19797	4.02226	0.132753	0.00231296	1041.25	-20.565	0.00575736	-6.10871e-05
Ortu_a3	7.13333	44.2333	2240	8	-0.62142	1.19797	4.64645	0.153354	0.00336712	1041.25	-112.397	0.0314666	-0.000578955
Ortu_a4	7.1	44.2667	2130	8	-1.0544	2.20417	2.95501	0.0975288	0.00112546	1056.25	-43.3523	0.0121369	-0.000198435
Ortu_a5	7.1	44.2667	2130	8	-2.6764	2.20417	4.92131	0.162426	0.00236808	1056.25	-44.461	0.0124473	-0.000325956
Ortu_a6	7.1	44.2667	2130	8	-1.0251	2.20417	1.31925	0.0435412	0.00281892	1056.25	117.731	0.0329599	0.00171755
Ortu_a7	7.73333	44.1833	1760	18	4.34688	2.75825	1.31337	0.0433472	0.00509722	970.748	317.763	0.0889607	0.0545341
Ortu_a8	7.73333	44.1833	1760	18	-2.80294	2.75825	3.29419	0.108723	0.00233474	970.748	108.606	0.0304052	0.000656224
Ortu_a9	7.72917	44.2	1624	18	-2.01405	5.11666	1.43592	0.0473919	0.000837985	1000.5	46.356	0.0129778	-3.75145e-05
Ortu_b1	7.209	45.56	1728	14	-0.16223	3.10768	-0.512026	0.0168992	0.000300935	1356.39	-38.6157	0.0108108	-0.000471507
Ortu_b10	7.214	45.546	1980	10	-0.01572	2.6286	0.695821	0.0229653	0.000943831	1390.36	-442.137	0.12378	-0.00263945
Ortu_b11	7.216	45.546	2080	10	0.9471	2.29496	-2.18693	0.0721786	-0.000300671	1431.35	-476.791	0.133482	-0.00513613
Ortu_b12	7.216	45.546	2117	10	-0.24226	2.29496	0.611402	0.020179	0.00105684	1431.35	-439.024	0.122909	-0.00300228
Ortu_b13	7.219	45.545	2167	6	0.8891	1.78138	1.20008	0.0396081	0.00116242	1494.03	-571.685	0.160048	-0.00292081
Ortu_b14	7.221	45.547	2190	6	-1.0491	1.43866	1.5406	0.0508468	0.0103043	1533.68	-241.175	0.0675191	-0.00806058
Ortu_b15	7.222	45.544	2309	6	-0.3123	1.24889	0.363984	0.0120131	0.00157795	1539.87	-523.001	0.146419	-0.00459301
Ortu_b16	7.225	45.544	2405	6	-3.11481	0.70475	1.51819	0.0501072	0.002577	1557.91	-516.607	0.144629	-0.00521396
Ortu_b17	7.227	45.543	2461	6	-2.78197	0.32203	1.34679	0.0444502	0.00268888	1567.5	-341.642	0.0956458	-0.00316102
Ortu_b18	7.23	45.543	2533	6	-2.2285	-0.176383	4.05852	0.13395	0.00514673	1561.64	-388.824	0.108855	-0.00402161
Ortu_b19	7.239	45.542	2680	6	-1.4248	-1.30675	1.76227	0.0581629	0.0218899	1349.43	-108.998	0.030515	-0.00800008
Ortu_b2	7.209	45.56	1728	14	1.1709	3.10768	-1.90019	0.0627149	-0.000226741	1356.39	-53.0527	0.0148526	-0.000377413
Ortu_b20	7.233	45.543	2631	6	-4.49251	-0.552163	0.681629	0.0224969	0.0125722	1498.71	-87.4775	0.0244901	-0.00587715
Ortu_b21	7.209	45.574	1680	14	-1.0895	3.76072	-4.96612	0.163905	-0.00337769	1286.66	73.304	0.0205221	0.000667982
Ortu_b22	7.198	45.645	1260	22	-0.39831	5.26391	-1.79802	0.0593428	-0.000865709	1136.59	74.3191	0.0208063	5.56839e-05
Ortu_b23	7.203	45.665	1177	32	0.3936	6.52342	-1.17987	0.0389411	-0.000286479	956.228	237.071	0.0663702	0.00136312
Ortu_b24	6.828	45.33	2316	12	-0.61361	0.452492	3.32991	0.109902	0.00376021	1568.38	-348.275	0.0975028	-0.00460869
Ortu_b25	6.824	45.33	2364	12	-1.19958	0.323892	3.93579	0.129899	0.00164561	1562.81	-262.412	0.0734646	-0.00126821
Ortu_b26	6.819	45.325	2352	12	-1.80952	0.677458	3.62698	0.119707	0.00314071	1567.17	-434.395	0.121613	-0.00333655
Ortu_b27	6.816	45.322	2311	12	-2.80312	1.10844	3.15321	0.10407	0.00327108	1571.89	-381.657	0.106848	-0.00521032
Ortu_b28	6.831	45.324	2243	12	-1.79553	0.915087	2.13279	0.0703918	0.0596964	1570.36	-261.914	0.0733252	-0.0580679
Ortu_b29	6.828	45.319	2071	12	-2.27314	1.47613	2.28405	0.075384	0.0211001	1554.44	-50.1658	0.0140444	-0.0124894
Ortu_b3	7.21	45.569	1794	14	1.12966	3.70165	-1.96764	0.0649411	-0.000250505	1288.35	61.3861	0.0171856	6.63503e-05
Ortu_b30	6.834	45.313	1986	12	-1.19919	2.63701	-0.973097	0.0321166	-0.000460942	1501.11	-337.477	0.0944798	-0.00522152
Ortu_b31	6.824	45.305	1751	16	-0.427864	4.03829	1.49591	0.0493718	0.000613885	1372.93	-108.331	0.0303283	-0.000790045
Ortu_b32	6.818	45.311	1480	12	-0.43263	2.71107	1.90827	0.0629816	0.00502626	1495.51	-344.122	0.0963401	-0.00858859
Ortu_b33	6.795	45.256	1284	18	0.514359	6.12463	0.751836	0.024814	0.000155748	1154.22	-427.552	0.119697	-0.00138972
Ortu_b34	7.05	44.618	1603	14	-2.37843	4.39192	0.574381	0.0189572	0.0126988	1116.97	32.5092	0.00910125	-0.00222923
Ortu_b35	7.062	44.615	1793	14	-0.66045	4.32847	0.309003	0.0101985	0.00032186	1117.97	-222.68	0.0623413	-0.000631308
Ortu_b36	7.066	44.614	1871	14	-3.00638	3.90483	-1.31815	0.0435049	-0.000210899	1126.6	-119.014	0.0333191	-0.00145243
Ortu_b37	7.069	44.615	1978	14	-1.11344	3.42795	1.25693	0.0414844	0.000517841	1136.4	-157.716	0.044154	-0.000407061
Ortu_b38	7.075	44.616	2023	10	-0.63541	2.78929	1.3619	0.0449489	0.00170931	1147.62	-93.0698	0.0260557	-0.000609359
Ortu_b39	7.075	44.616	2023	10	-2.33875	2.78929	0.176227	0.00581629	0.00185103	1147.62	122.236	0.0342211	0.00115651
Ortu_b4	7.21	45.569	1794	14	0.24778	3.70165	-2.34074	0.0772551	-0.00043203	1288.35	-158.439	0.0443564	-0.00108456
Ortu_b40	7.069	44.615	1978	14	-0.94227	3.42795	2.52537	0.0833487	0.00265093	1136.4	-132.272	0.0370308	-0.00118423
Ortu_b41	6.978	44.689	2738	9	-4.72865	-1.19694	1.72984	0.0570926	0.0120358	1095.84	0.832063	0.000232944	0.00155208
Ortu_b42	6.976	44.69	2651	9	0.2868	-1.10879	5.99834	0.197972	0.00974756	1099.69	-67.4628	0.0188868	-0.000950517
Ortu_b43	6.975	44.689	2684	9	-1.25953	-0.929792	6.21216	0.20503	0.00560186	1109.72	-62.7125	0.0175569	-0.000347177
Ortu_b44	6.976	44.689	2697	9	-1.05393	-1.01884	5.58256	0.18425	0.00260901	1105.09	-54.6401	0.015297	-0.00027632
Ortu_b45	6.978	44.688	2633	9	-2.4668	-1.11959	4.15986	0.137294	0.0298447	1101.01	155.096	0.0434205	0.0138661
Ortu_b46	6.977	44.686	2758	9	-4.77431	-1.0138	4.74138	0.156487	0.018304	1107.67	206.485	0.0578074	0.00635283
Ortu_b47	6.978	44.685	2700	9	-1.0821	-1.06062	6.36201	0.209975	0.0137444	1106.13	-198.043	0.0554439	-0.00320105
Ortu_b48	6.978	44.685	2700	9	-1.75578	-1.06062	5.35581	0.176766	0.00457575	1106.13	-26.0923	0.00730478	-0.000323969
Ortu_b49	6.984	44.683	2570	9	-1.75983	-0.97503	5.83967	0.192736	0.00375064	1110.47	-162.696	0.0455482	-0.000794804
Ortu_b5	7.198	45.61	1499	14	-0.92514	4.47699	-0.949661	0.0313431	0.000156211	1203.07	-84.4576	0.0236447	-0.000801999
Ortu_b50	6.984	44.683	2570	9	-0.8547	-0.97503	5.57548	0.184016	0.00379387	1110.47	-106.044	0.029688	-0.000498327
Ortu_b51	6.987	44.676	2380	9	-2.68642	0.150905	3.28117	0.108294	0.00705505	1158.96	-25.5495	0.00715282	-0.000409328
Ortu_b52	6.984	44.666	2179	9	0.0591	1.09685	-1.9743	0.0651609	-0.00291364	1182.8	-120.029	0.0336032	-0.00547852
Ortu_b53	6.984	44.666	2179	9	-1.45189	1.09685	2.41013	0.0795453	0.00331531	1182.8	-135.4	0.0379065	-0.00222204
Ortu_b54	6.969	44.695	2579	9	-6.16557	-1.09172	2.57917	0.0851243	0.0192238	1103.58	218.132	0.061068	0.0107678
Ortu_b55	6.949	44.7	2380	9	-1.0853	0.270333	1.94698	0.0642592	0.00687287	1165.78	-89.1993	0.0249722	-0.000335979
Ortu_b56	6.928	44.709	2193	9	-2.76725	1.17304	2.66882	0.0880832	0.00369915	1191.53	-14.4207	0.00403721	-0.000412772
Ortu_b57	6.919	44.714	2107	9	-1.25465	1.88524	0.322599	0.0106472	0.00375536	1202.46	-181.683	0.0508638	-0.00285334
Ortu_b58	7.22	44.309	856	18	-1.78211	9.77943	-4.37767	0.144483	-0.00805377	850.298	499.354	0.139799	0.0115682
Ortu_b59	7.282	44.31	755	18	-4.08384	10.1715	-5.89172	0.194454	-0.00826863	827.072	882.215	0.246984	0.0131844
Ortu_b6	7.198	45.61	1499	14	-1.17009	4.47699	-0.443206	0.0146278	0.000253772	1203.07	-37.375	0.0104635	-0.000342446
Ortu_b60	7.328	44.303	756	18	-1.74241	10.4359	-3.87111	0.127764	-0.00507313	811.415	586.076	0.164077	0.00774507
Ortu_b61	7.154	44.301	951	18	-2.46214	8.80365	-3.15869	0.104251	-0.00244927	883.189	353.338	0.0989202	0.00294069
Ortu_b62	7.151	44.293	1082	18	-1.20413	8.04118	-2.75478	0.0909203	-0.00324402	908.038	295.823	0.0828183	0.00382228
Ortu_b63	7.128	44.273	1415	8	-2.31739	5.04084	0.739497	0.0244068	0.00188004	1039.93	-68.3635	0.019139	-0.00434942
Ortu_b64	7.146	44.292	1170	18	-0.693332	7.85966	-1.18761	0.0391965	-0.000546885	918.242	252.634	0.0707272	0.00106972
Ortu_b65	7.147	44.292	1149	18	1.7743	7.8671	-1.81075	0.059763	-0.00436848	917.177	99.4513	0.0278423	0.00127502
Ortu_b66	7.137	44.28	1300	8	-1.1675	6.24229	-0.62638	0.0206734	-0.000673293	991.594	45.8196	0.0128276	-0.000605468
Ortu_b67	7.125	44.265	1550	8	-1.88716	4.76375	-0.368502	0.0121622	0.000137959	1048.85	-7.44933	0.00208551	-0.000523532
Ortu_b68	7.118	44.261	1680	8	-0.91	3.44859	0.394148	0.0130087	0.00321174	1062.38	45.6292	0.0127743	1.55097e-05
Ortu_b69	7.109	44.243	1800	8	-2.64202	3.94669	-1.07838	0.0355914	-0.000325095	1056.32	-81.655	0.0228601	-0.000159185
Ortu_b7	7.197	45.623	1391	22	-0.23541	5.16134	-1.65287	0.0545522	-0.000420478	1143.38	-42.5143	0.0119023	-0.000374417
Ortu_b70	7.113	44.231	1915	8	-2.56653	3.90191	-0.553748	0.0182762	0.0008098	1059.65	5.17136	0.00144777	0.000220938
Ortu_b71	7.116	44.242	2003	8	-0.6736	3.85578	-0.270587	0.0089306	0.000368397	1054.73	-232.323	0.0650409	-0.000838198
Ortu_b72	7.131	44.024	2192	11	-1.17205	12.1468	-7.82369	0.258217	-0.0028077	788.549	59.3354	0.0166115	0.000560002
Ortu_b73	7.126	44.226	2130	7	-0.0158	2.48072	2.13194	0.0703637	0.0018136	1055.99	-145.033	0.0406033	-0.000657344
Ortu_b74	7.145	44.211	2310	11	-2.43516	1.61588	3.72281	0.12287	0.00331531	1052.01	-18.6768	0.00522874	-0.000355632
Ortu_b75	7.148	44.205	2360	11	-2.97662	1.4157	2.67648	0.088336	0.00139972	1049.84	-20.9481	0.00586461	-0.00019488
Ortu_b76	6.088	45.621	1024	18	-0.118188	7.9367	-1.65024	0.0544654	-0.000496058	1210.04	8.14291	0.00227968	-0.000204773
Ortu_b77	6.089	45.621	1049	18	-1.61434	7.77377	-1.91554	0.0632215	-0.00466816	1226.55	229.089	0.0641356	0.00235978
Ortu_b78	6.089	45.621	1049	18	-0.493432	7.77377	-0.952939	0.0314513	-0.000259548	1226.55	54.6698	0.0153053	-8.47436e-05
Ortu_b79	6.091	45.619	1136	18	-0.424949	7.52367	-0.487881	0.0161023	-0.000139345	1252.63	-27.2083	0.00761721	-0.000320105
Ortu_b8	7.197	45.623	1392	22	0.10324	5.16134	-1.57944	0.0521287	-0.000257105	1143.38	-23.0865	0.00646328	-0.000181358
Ortu_b80	6.091	45.619	1136	18	-1.67146	7.52367	-0.697814	0.023031	-0.000294698	1252.63	52.7965	0.0147809	-0.000725822
Ortu_b81	6.092	45.619	1195	18	-0.661774	7.4001	-1.33489	0.0440574	-0.00113437	1265.34	72.7657	0.0203714	-0.000370274
Ortu_b82	6.093	45.619	1233	18	-0.453304	7.27653	-0.66731	0.0220243	-0.000920134	1278.04	0.710242	0.000198839	-0.000906056
Ortu_b83	6.093	45.62	1251	18	-2.12649	7.18974	-1.23799	0.0408593	-0.00124163	1286.24	252.619	0.070723	0.000736013
Ortu_b84	6.093	45.62	1251	18	-0.27539	7.18974	-0.649579	0.0214391	-0.00045873	1286.24	296.639	0.0830468	0.000944582
Ortu_b85	6.093	45.621	1330	18	-0.904284	7.12205	0.344737	0.0113779	1.24427e-05	1292.6	68.6475	0.0192185	-0.000250731
Ortu_b86	6.093	45.621	1330	18	-0.81776	7.12205	0.0471255	0.00155536	-0.000237108	1292.6	-51.4712	0.0144098	-0.000737608
Ortu_b87	6.096	45.622	1354	18	-2.55132	6.68456	-1.03578	0.0341855	-0.00664292	1337.12	86.8865	0.0243247	-9.23025e-05
Ortu_b88	6.102	45.627	1350	18	0.056756	5.81963	2.47336	0.0816321	0.000602003	1422.21	-228.491	0.0639681	-0.00100701
Ortu_b89	6.104	45.632	1350	18	0.05418	5.5069	1.87174	0.0617759	0.000839306	1452.87	69.4517	0.0194436	-0.000497459
Ortu_b9	7.213	45.546	1885	10	-1.08015	2.79542	0.933325	0.030804	0.00153771	1369.87	-94.2278	0.0263799	-0.00150506
Ortu_b90	6.114	45.638	1460	18	-2.2652	4.91195	1.66099	0.0548202	0.00144593	1514.34	-152.665	0.04274	-0.007116
Ortu_b91	6.115	45.64	1500	18	-2.61282	4.76067	0.827571	0.0273136	0.00281842	1526.24	-176.508	0.049415	-0.00992007
Ortu_b92	6.115	45.641	1619	18	-4.06328	4.66327	-0.430589	0.0142114	0.0019773	1533.9	-99.727	0.0279195	-0.0063698
Ortu_b93	6.113	45.642	1722	18	-1.78074	4.58251	0.793115	0.0261764	-0.00028945	1539.62	-212.958	0.0596195	-0.00402973
Ortu_b94	6.116	45.642	1685	18	-1.15683	4.55755	-0.110333	0.00364149	-0.00176686	1542.52	-130.159	0.0364392	-0.00554151
Ortu_b95	6.115	45.641	1658	18	-2.69346	4.66327	-1.35996	0.0448849	0.00666989	1533.9	-111.089	0.0311004	-0.0396282
Ortu_b96	6.115	45.639	1584	18	-1.80524	4.85807	0.936817	0.0309192	0.00212704	1518.58	4.81636	0.00134838	-0.00276615
Ortu_b97	6.115	45.639	1584	18	-1.23394	4.85807	1.9656	0.0648737	0.000901024	1518.58	-30.4939	0.00853705	-0.000864934
Ortu_b98	6.115	45.638	1515	18	-1.27952	4.95547	1.72915	0.0570698	0.000891453	1510.93	34.1449	0.00955918	-0.000536038
Ortu_b99	6.116	45.635	1400	18	-0.13852	5.31302	1.06008	0.0349875	0.000573619	1477.35	228.883	0.0640779	0.00048041
Ortu_c1	5.931	45.08	2600	39	2.1086	2.25817	-0.0699297	0.002308	0.00679888	1497.56	-90.3668	0.025299	-0.0235244
Ortu_c10	5.935	45.071	2080	14	-1.1051	2.47915	3.21399	0.106076	0.00185189	1498.06	-220.007	0.061593	-0.00192416
Ortu_c11	5.934	45.07	2075	14	-2.41243	2.53174	3.31023	0.109253	0.002242	1496.33	-245.249	0.0686597	-0.00220188
Ortu_c12	5.933	45.07	2050	14	-2.29894	2.55819	-1.13866	0.037581	-2.40933e-05	1495.54	-133.954	0.0375016	-0.00566945
Ortu_c13	5.934	45.068	2000	14	-3.54206	2.57112	3.75265	0.123855	0.00463549	1494.57	-267.006	0.0747508	-0.00419015
Ortu_c14	5.932	45.067	1900	14	-2.04705	2.63975	4.24338	0.140051	0.00867624	1492.45	-356.903	0.0999183	-0.00932012
Ortu_c15	5.931	45.065	1870	14	-3.01757	2.69964	4.06656	0.134215	0.00326613	1490.42	-261.816	0.0732978	-0.00296673
Ortu_c16	5.93	45.066	1860	14	-1.784	2.70574	1.58232	0.0522238	0.00119906	1490.57	-211.213	0.059131	-0.00358628
Ortu_c17	5.925	45.065	1850	14	-1.1289	3.18792	0.848448	0.0280026	-0.00420607	1470.6	-395.905	0.110837	-0.0242394
Ortu_c18	5.924	45.067	1840	14	-0.81834	3.37972	3.54663	0.117055	0.00558701	1461.91	-376.457	0.105393	-0.00732961
Ortu_c19	5.923	45.067	1830	14	-0.38394	3.50952	1.4334	0.0473087	0.000540945	1456.33	-54.2711	0.0151937	-0.00143457
Ortu_c2	5.932	45.08	2500	39	-0.4917	2.22217	1.20449	0.0397536	0.00360608	1498.91	-61.2451	0.0171461	-0.00517328
Ortu_c20	5.921	45.064	1820	14	-0.27165	3.53932	1.41256	0.0466209	0.000516191	1456.09	15.5891	0.00436431	-0.000328168
Ortu_c21	5.919	45.064	1810	14	-0.46765	3.70357	1.43821	0.0474675	2.64036e-05	1446.8	-58.3814	0.0163444	-0.00105858
Ortu_c22	5.915	45.06	1800	14	-0.905798	3.86604	1.44275	0.0476173	0.000498369	1437.26	-96.345	0.0269727	-0.000556587
Ortu_c23	5.91	45.058	1700	14	0.67704	4.24467	1.05991	0.0349819	0.000392424	1418.38	-35.7425	0.0100064	-0.00048209
Ortu_c24	5.907	45.057	1640	14	-0.647157	4.40297	0.334518	0.0110406	0.000300374	1411.05	15.3035	0.00428435	-0.000407397
Ortu_c25	5.904	45.055	1620	9	4.9575	4.66732	2.23519	0.0737714	0.00868713	1399.02	-351.377	0.0983712	-0.0168787
Ortu_c26	5.883	45.054	1580	13	1.59163	5.38951	0.690607	0.0227932	0.000645998	1364.01	253.291	0.0709111	0.00223631
Ortu_c27	5.882	45.053	1560	13	1.40651	5.26003	0.415136	0.0137014	-0.000640684	1372.52	-115.501	0.0323356	-0.0100051
Ortu_c28	5.865	45.023	1350	21	-0.84847	5.83213	1.90392	0.062838	0.000987496	1329.07	-422.144	0.118183	-0.00254063
Ortu_c29	5.85	45.044	1250	26	1.31961	7.35017	-1.77296	0.0585157	-0.0068062	1228.24	96.1407	0.0269155	0.00291292
Ortu_c3	5.933	45.078	2480	39	-1.6758	2.12681	-0.111665	0.00368545	0.00197463	1504.1	78.7519	0.0220473	-0.000860818
Ortu_c30	5.844	45.041	1150	26	1.18793	7.61025	0.264147	0.00871805	0.000378694	1206.34	-59.7222	0.0167198	-0.000961156
Ortu_c31	5.848	45.046	1050	26	1.79513	7.91559	-0.650257	0.0214614	-0.000437739	1187.5	29.9804	0.00839329	3.14114e-05
Ortu_c32	5.846	45.047	960	26	1.72952	8.39032	0.0146697	0.000484167	-0.000337653	1151.73	-329.468	0.0922376	-0.00167444
Ortu_c33	5.846	45.049	950	26	0.70665	8.89886	-0.808713	0.0266912	-0.00093086	1112.87	-227.686	0.0637428	-0.00197931
Ortu_c34	5.844	45.048	920	26	0.93936	8.93509	-1.20692	0.0398338	-0.0353026	1109.25	-188.327	0.0527239	-0.0425808
Ortu_c35	5.835	45.04	850	30	-1.4981	8.70071	-0.956999	0.0315853	-0.000207566	1120.05	34.3174	0.00960747	-0.00078159
Ortu_c36	5.836	45.044	750	30	-1.2128	9.38584	-1.72131	0.0568111	-0.00122909	1068.25	-71.5676	0.020036	-0.000569325
Ortu_c37	5.829	45.04	650	30	1.52493	9.69545	-3.20795	0.105877	-0.010771	1037.62	107.121	0.0299895	0.00246888
Ortu_c38	5.826	45.038	550	26	-0.62583	9.50681	-1.59871	0.0527647	-0.00203143	1050.27	48.4979	0.0135774	1.05545e-05
Ortu_c39	5.822	45.043	540	40	-2.4419	10.1013	-3.77043	0.124441	-0.00241857	1013.89	174.601	0.0488811	0.00082
Ortu_c4	5.938	45.079	2470	21	3.49052	2.00025	-0.855956	0.0282504	0.000677286	1506.51	44.2885	0.012399	-0.00536259
Ortu_c40	5.819	45.048	350	40	-3.2287	10.3731	-2.13956	0.0706152	-0.0160115	1002.32	64.0888	0.0179422	0.0109537
Ortu_c5	5.948	45.079	2450	21	0.73988	1.88925	1.55951	0.0514709	0.00178027	1503.81	133.018	0.0372396	-0.000379065
Ortu_c6	5.945	45.078	2400	21	-0.21083	2.02925	-0.05069	0.001673	0.00109244	1501.38	-377.206	0.105602	-0.00691807
Ortu_c7	5.945	45.076	2350	21	-1.3906	2.08725	3.21637	0.106155	0.0010007	1500.99	-246.558	0.0690262	-0.000964739
Ortu_c8	5.945	45.074	2320	21	-0.03079	2.14525	2.0575	0.0679069	0.00180073	1500.61	-293.298	0.0821115	-0.00568485
Ortu_c9	5.945	45.074	2300	21	-1.81931	2.14525	3.98375	0.131482	0.00125054	1500.61	-286.11	0.0800991	-0.00117891
Ortu_d1	5.857	43.833	385	36	-1.89182	13.15	-3.8128	0.12584	-0.0766078	703.122	381.316	0.106753	0.0598827
Ortu_d10	6.302	44.422	1200	9	-0.3595	7.9843	-0.413421	0.0136448	-0.000179809	1031.61	-245.679	0.0687801	-0.000442615
Ortu_d11	6.302	44.422	1200	9	-0.5928	7.9843	0.00390307	0.000128819	0.00105608	1031.61	-162.089	0.0453783	-0.00251179
Ortu_d12	6.302	44.422	1200	9	-0.3261	7.9843	0.655115	0.0216218	0.0038313	1031.61	-9.36813	0.00262269	-0.004259
Ortu_d13	6.302	44.422	1200	9	-1.42014	7.9843	-2.32606	0.0767706	-0.00151194	1031.61	191.669	0.0536595	0.00102493
Ortu_d14	6.302	44.422	1000	9	2.4891	7.9843	-0.658566	0.0217357	-0.000674184	1031.61	-368.971	0.103297	-0.00156637
Ortu_d15	6.302	44.422	1000	9	0.2131	7.9843	-1.51549	0.0500181	-0.0005789	1031.61	14.5845	0.00408306	1.62376e-06
Ortu_d16	6.293	44.452	800	12	0.00038	9.31473	-0.640567	0.0211416	-0.00143104	927.842	-118.371	0.033139	-0.00128361
Ortu_d17	6.386	44.449	860	10	-1.56071	9.03681	-1.9569	0.0645866	-0.00199347	907.664	23.1998	0.006495	-0.000408264
Ortu_d18	6.389	44.457	820	10	-1.11785	9.09502	-2.1906	0.0722998	-0.00057758	908.532	-112.49	0.0314926	-0.000216128
Ortu_d19	6.345	44.488	1000	10	-0.25805	8.39959	-1.91711	0.0632733	-0.00036008	1003.14	14.0383	0.00393015	-2.27607e-05
Ortu_d2	5.857	43.833	385	36	-2.672	13.15	-2.48183	0.0819117	-0.00984922	703.122	14.0179	0.00392444	0.00147044
Ortu_d20	6.345	44.488	1000	10	-1.60767	8.39959	-2.32415	0.0767075	-0.00072577	1003.14	-52.5929	0.0147239	-8.81031e-05
Ortu_d21	6.345	44.488	1000	10	-0.64165	8.39959	-0.687669	0.0226962	-0.00159521	1003.14	113.788	0.031856	0.000447935
Ortu_d22	6.37	44.502	1580	12	0.261922	8.3983	-3.91546	0.129228	-0.00449687	990.424	674.481	0.188827	0.00791836
Ortu_d23	6.37	44.502	1580	12	1.35048	8.3983	-3.83674	0.12663	-0.00351498	990.424	767.319	0.214818	0.0053237
Ortu_d24	6.37	44.502	1400	12	-0.62669	8.3983	-3.62182	0.119537	-0.00337571	990.424	573.311	0.160504	0.00409608
Ortu_d25	6.37	44.502	1200	12	1.45531	8.3983	-1.04148	0.0343736	-0.00094294	990.424	314.568	0.0880662	0.0130357
Ortu_d26	6.37	44.502	1200	12	-0.31844	8.3983	-3.33306	0.110006	-0.0323197	990.424	385.069	0.107804	0.0347869
Ortu_d27	6.463	44.488	1520	11	-0.45493	6.54074	-0.682498	0.0225255	-0.000222682	1035.03	480.463	0.13451	0.00126905
Ortu_d28	6.463	44.488	1520	11	-0.31925	6.54074	-1.73612	0.0572999	-0.000522462	1035.03	595.926	0.166835	0.00182841
Ortu_d29	6.463	44.488	1620	11	-0.36794	6.54074	-0.664401	0.0219283	-0.000140005	1035.03	213.125	0.0596663	0.000324473
Ortu_d3	5.857	43.833	385	36	-3.7134	13.15	-3.40356	0.112333	-0.0148392	703.122	208.261	0.0583046	0.00791612
Ortu_d30	6.463	44.488	1620	11	-1.10035	6.54074	-1.00865	0.03329	-0.000923401	1035.03	228.423	0.0639491	0.00088803
Ortu_d31	6.465	44.492	1490	11	-0.6774	6.60382	1.09044	0.0359895	0.0100523	1029.51	206.638	0.0578502	0.00757961
Ortu_d32	6.465	44.499	1100	10	-2.67393	6.85631	-2.34358	0.0773488	-0.00309088	1011.65	190.931	0.0534529	0.00262042
Ortu_d33	6.578	44.603	1480	10	0.33157	6.28839	1.13391	0.0374242	0.00058319	1080.01	-60.0977	0.0168249	-0.000755078
Ortu_d34	6.568	44.608	1400	10	-2.06152	7.38354	-1.48608	0.0490474	-0.000528403	1025.32	69.6561	0.0195009	0.000196391
Ortu_d35	6.564	44.61	1280	10	1.10884	7.95176	0.355554	0.0117349	0.00150926	994.36	35.9126	0.0100541	-0.00032926
Ortu_d36	6.559	44.613	1030	10	0.67638	8.67772	0.0124551	0.000411075	-0.000466173	957.657	-38.0401	0.0106497	7.25094e-06
Ortu_d37	6.557	44.613	1030	18	-1.77132	8.7938	-2.13802	0.0705644	-0.00283179	953.586	9.93871	0.00278243	0.000189266
Ortu_d38	6.557	44.613	1030	18	-3.0442	8.7938	-3.66815	0.121066	-0.00773495	953.586	461.153	0.129104	0.00901272
Ortu_d39	6.557	44.613	1067	18	-2.29605	8.7938	-0.941354	0.031069	-0.000698904	953.586	-85.921	0.0240544	-0.00147944
Ortu_d4	5.857	43.833	385	36	-2.3497	13.15	1.81643	0.0599505	-0.00155187	703.122	-328.429	0.0919467	-0.00450062
Ortu_d40	6.553	44.616	960	18	-0.27609	9.13291	0.250237	0.00825896	0.000199479	940.454	-218.06	0.0610479	-0.0024936
Ortu_d41	6.611	44.708	920	21	-1.25735	7.77415	0.414979	0.0136962	0.00246742	963.163	-106.051	0.0296899	-0.00206431
Ortu_d42	6.611	44.708	920	21	-3.16944	7.77415	-2.89915	0.0956851	-0.00190601	963.163	182.427	0.0510721	0.00114055
Ortu_d43	6.611	44.708	920	21	-1.62849	7.77415	1.78474	0.0589045	0.00364568	963.163	-74.9623	0.0209864	-0.00147259
Ortu_d44	6.601	44.747	1600	21	-0.73446	5.552	0.463052	0.0152828	0.000182746	1120.43	-509.399	0.142611	-0.00126905
Ortu_d45	6.601	44.747	1480	21	-2.47986	5.552	1.13536	0.037472	0.00505996	1120.43	-57.358	0.0160579	-7.81366e-05
Ortu_d46	6.595	44.746	1250	21	4.95727	6.41532	2.5399	0.0838283	0.0337963	1068.78	-291.082	0.0814911	-0.0242898
Ortu_d47	6.59	44.745	1070	21	-5.63776	7.45192	0.284957	0.00940488	0.017065	1004.09	-166.592	0.046639	-0.0150296
Ortu_d48	6.584	44.745	946	21	-0.59138	8.36772	0.0219886	0.000725724	0.000279829	949.358	86.6079	0.0242467	3.57228e-05
Ortu_d49	6.636	44.245	1400	22	0.87759	5.70711	-2.83446	0.0935501	-0.0149029	1072.66	-136.142	0.0381142	-0.00107252
Ortu_d5	5.892	43.963	400	31	-1.0865	12.6115	-3.91058	0.129067	-0.00406913	728.43	34.2899	0.00959977	0.00114506
Ortu_d50	6.636	44.245	1250	22	-2.05379	5.70711	0.980528	0.0323619	0.000288196	1072.66	-78.747	0.0220459	-0.000378505
Ortu_d51	6.655	44.243	1720	9	-2.45263	4.23338	2.0517	0.0677154	0.00551242	1128.44	-300.257	0.0840597	-0.00660564
Ortu_d52	6.659	44.246	1800	9	-0.79259	4.17453	2.85311	0.0941656	0.000609264	1128.76	-158.418	0.0443506	-0.000493008
Ortu_d53	6.675	44.245	1800	9	-1.16345	3.87063	1.49265	0.0492642	0.00185783	1137.65	92.3009	0.0258405	0.000185249
Ortu_d54	6.686	44.248	1920	9	-1.11102	2.75513	1.95324	0.0644658	0.00496982	1169.89	-6.92605	0.00193901	-0.000769039
Ortu_d55	6.693	44.249	2050	9	-1.79466	2.61664	5.26254	0.173688	0.0155194	1174.35	-32.6715	0.00914668	-0.00248055
Ortu_d56	6.693	44.249	2150	9	-1.80647	2.61664	4.78268	0.15785	0.0093558	1174.35	15.7028	0.00439614	-0.0024876
Ortu_d57	6.693	44.249	2120	9	-0.82832	2.61664	4.93514	0.162882	0.00132216	1174.35	-479.435	0.134222	-0.00123602
Ortu_d58	6.693	44.249	2120	9	1.66575	2.61664	1.97964	0.0653371	0.00536555	1174.35	-209.083	0.0585347	-0.00593821
Ortu_d59	6.007	44.429	700	30	-1.45197	10.9807	-2.04152	0.0673794	-0.00273542	840.902	19.2351	0.00538504	0.000317558
Ortu_d6	5.892	43.963	400	31	-3.1847	12.6115	-4.99591	0.164888	-0.0105611	728.43	338.347	0.0947233	0.0068646
Ortu_d60	6.007	44.429	710	30	-0.661	10.9807	-7.98756	0.263626	-0.148339	840.902	344.436	0.096428	0.0762221
Ortu_d61	5.997	44.438	900	20	-0.087484	9.79248	-2.18531	0.0721252	-0.00250835	944.869	-210.809	0.0590179	-0.00116379
Ortu_d62	5.997	44.438	920	20	-0.03067	9.79248	-2.38746	0.078797	-0.00267106	944.869	50.5017	0.0141384	0.000313442
Ortu_d63	5.985	44.449	1020	20	-1.41946	9.59975	-1.43737	0.0474397	-0.000478236	965.43	-217.817	0.0609799	-0.000357508
Ortu_d64	5.984	44.449	1020	20	-0.410655	9.61615	0.177917	0.00587207	-0.000293113	963.906	-272.155	0.0761923	-0.00276348
Ortu_d65	5.983	44.458	1080	20	2.08792	9.61913	-0.832223	0.0274671	-0.00723199	961.728	-186.295	0.052155	-0.00505298
Ortu_d66	5.983	44.458	1080	20	-0.669518	9.61913	-0.46098	0.0152144	-0.000369057	961.728	-299.345	0.0838044	-0.000680301
Ortu_d67	5.983	44.458	1080	20	-1.32447	9.61913	-2.25275	0.074351	-0.00120929	961.728	130.266	0.0364692	0.000347709
Ortu_d68	5.983	44.458	1080	20	-0.85033	9.61913	-3.39659	0.112103	-0.000844586	961.728	-127.926	0.0358141	-0.000217248
Ortu_d69	5.983	44.458	1080	20	-1.02236	9.61913	-1.95804	0.0646242	-0.000549856	961.728	52.1536	0.0146009	5.52639e-05
Ortu_d7	5.892	43.963	400	31	0.63234	12.6115	-1.97941	0.0653295	-0.00312256	728.43	-17.0127	0.00476286	0.00083523
Ortu_d70	5.983	44.458	1080	20	-2.84049	9.61913	-4.00706	0.132251	-0.00799436	961.728	129.064	0.0361326	0.00225871
Ortu_d71	6.009	44.516	1000	40	0.4885	9.48526	3.55107	0.117201	0.043596	961.667	234.93	0.0657708	0.0221848
Ortu_d8	6.298	44.399	1160	11	0.11844	8.3282	-2.58864	0.0854369	-0.00058286	1008.8	-214.517	0.060056	-0.000364227
Ortu_d9	6.288	44.407	1322	17	-0.91875	8.19013	-1.34524	0.044399	-0.00136342	1017.54	-96.7262	0.0270794	-0.000991951
Overballe_a1	12.3339	56.0144	46.3	30	1.63962	7.88419	0.827005	0.0272949	0.000329913	611.131	54.3303	0.0152103	0.00123207
P?dziszewska_a1	17.7973	54.1829	163	14	1.21484	6.7533	-0.27213	0.00898153	-7.73627e-05	644.804	55.956	0.0156654	0.000170467
P?dziszewska_a2	18.5	54.45	132	54	1.0025	7.59375	0.751506	0.0248031	2.64036e-06	667	-97.6096	0.0273267	-8.85791e-05
P?dziszewska_a3	18.0208	54.2494	176	18	1.14688	6.92222	0.0189102	0.000624123	-2.68261e-05	657.567	60.8762	0.0170428	0.000117191
Pidek_a1	23.0642	50.5928	243	14	-1.10417	7.42164	0.0636406	0.00210043	-0.00035001	585.007	643.133	0.180051	0.00540937
Pidek_a10	23.0642	50.5928	243	14	0.98248	7.42164	0.665562	0.0219666	-3.79222e-05	585.007	428.298	0.119906	0.00537326
Pidek_a11	23.0592	50.5903	243	14	-3.23945	7.39333	-4.19162	0.138343	-0.0492566	587.467	-181.355	0.050772	-0.00095662
Pidek_a12	23.0578	50.5878	247	14	-0.38183	7.36571	0.711541	0.0234841	0.000268855	589.658	155.42	0.0435112	0.00195859
Pidek_a13	23.0578	50.5947	257	14	0.73505	7.42508	0.131914	0.00435376	-9.59112e-05	585.269	232.395	0.0650611	0.000829519
Pidek_a14	23.0631	50.5869	279	14	-0.27605	7.38915	0.398576	0.0131548	-0.000113305	587.289	330.68	0.0925769	0.00167052
Pidek_a15	23.0669	50.5822	305	14	-2.41336	7.34387	-1.15939	0.0382651	-0.00139675	591.522	168.012	0.0470365	0.00565433
Pidek_a16	23.0736	50.5825	246	14	0.03425	7.37056	0.577461	0.0190588	0.000817952	589.667	350.656	0.0981693	0.0115444
Pidek_a17	23.0539	50.5725	348	22	4.63687	7.16203	-1.59059	0.0524967	-0.0135843	609.473	-119.423	0.0334336	-0.000465572
Pidek_a18	23.0578	50.5878	247	14	-0.25199	7.36571	-0.216017	0.00712954	-0.00016961	589.658	152.298	0.0426372	0.00117331
Pidek_a19	23.0578	50.5947	257	14	-1.98586	7.42508	0.859578	0.02837	0.000814948	585.269	-49.9092	0.0139725	-0.000196587
Pidek_a2	23.0592	50.5903	243	14	-0.67423	7.39333	-1.41183	0.0465968	-0.00204496	587.467	238.333	0.0667235	0.00426574
Pidek_a20	23.0669	50.5822	305	14	-0.42082	7.34387	-0.58531	0.0193179	-0.000952379	591.522	126.154	0.035318	0.00411204
Pidek_a3	23.0578	50.5878	247	14	-3.00264	7.36571	0.704861	0.0232636	0.000896536	589.658	146.269	0.0409493	0.00338415
Pidek_a4	23.0578	50.5947	257	14	0.5055	7.42508	0.161211	0.0053207	-6.38968e-05	585.269	301.405	0.0843811	0.000830079
Pidek_a5	23.0631	50.5869	279	14	-1.51969	7.38915	0.0319661	0.00105503	0.000287143	587.289	188.696	0.0528272	0.0069819
Pidek_a6	23.0669	50.5822	305	14	-0.23408	7.34387	0.0720024	0.00237641	-8.20328e-05	591.522	331.22	0.0927281	0.00109604
Pidek_a7	23.0736	50.5825	246	14	1.25405	7.37056	0.418826	0.0138232	-3.32026e-05	589.667	93.4239	0.0261549	0.000424614
Pidek_a8	23.0539	50.5725	348	22	3.44933	7.16203	-0.366062	0.0120817	-0.000105879	609.473	103.258	0.028908	0.0129477
Pidek_a9	23.0686	50.5722	355	14	-0.5206	7.16338	1.0547	0.0348099	0.00122909	608.244	43.7932	0.0122603	0.00454432
Roesch_a1	8.24538	48.5016	790	14	1.40793	6.83736	-0.45071	0.0148755	-0.000113173	1884.11	-685.001	0.191772	-0.000809922
Roesch_a10	8.32027	48.6141	795	14	1.04167	6.50504	-0.124537	0.00411029	-7.2841e-05	1952.56	-616.956	0.172722	-0.000739092
Roesch_a11	8.24029	48.5708	910	14	1.13977	6.15041	0.0525844	0.00173552	-7.78511e-05	1994.98	-824.925	0.230945	-0.00147342
Roesch_a2	8.34952	48.5755	747	14	0.91355	6.69107	-0.0825621	0.00272492	-3.94932e-05	1881.34	-701.295	0.196334	-0.00054732
Roesch_a3	8.30581	48.4843	770	18	0.73249	6.7128	0.376793	0.0124359	2.34992e-05	1835.12	-781.587	0.218812	-0.00249556
[truncated: 233 more rows]

## Sheet: 1200km
No.	Longitude	Latitude	Altitude	HII	Error (HII)	MAT/℃	Regression error (MAT/℃)	Regression error probability (MAT/℃)	Error (Regression error probability-MAT/℃)	MAP/mm	Regression error (MAP/mm)	Regression error probability (MAP/mm)	Error (Regression error probability-MAP/mm)
[truncated: 2,570 more rows]

[truncated: 1 more sheets: 1400km]
