# Supplementary material for: A novel approach for quantitatively distinguishing between anthropogenic and natural effects on paleovegetation
Source: PNAS Nexus. 2024 Mar 29;3(4):pgae135. doi: 10.1093/pnasnexus/pgae135 (PMC11010655; doi:10.1093/pnasnexus/pgae135)
Supplement: pgae135_Supplementary_Data [file pgae135_supplementary_data.zip › PNASNEXUS-PNASNEXUS-2024-00017R-s05.xlsx]

## Sheet: Supplementary Data 4-Tibetan Pl
Supplementary Data 4-Tibetan Plateau of China
Sources of Surface pollen data
Lu, H., Wu, N., Liu, K.-b., Zhu, L., Yang, X., Yao, T., Wang, L., Li, Q., Liu, X., Shen, C., Li, X., Tong, G., Jiang, H., 2011. Modern pollen distributions in Qinghai-Tibetan Plateau and the development of transfer functions for reconstructing Holocene environmental changes. Quaternary Science Reviews 30, 947-966.

## Sheet: 800km
No.	Longitude	Latitude	Altitude	HII	Error (HII)	MAT/℃	Regression error (MAT/℃)	Regression error probability (MAT/℃)	Error (Regression error probability-MAT/℃)	MAP/mm	Regression error (MAP/mm)	Regression error probability (MAP/mm)	Error (Regression error probability-MAP/mm)
t7	36.62	100.23	3350	16	0.36531	0.775	-0.740851	0.0590852	-0.0618492	354	-21.4089	0.0537554	0.0185364
t8	36.79	99.67	3438	16	-2.22344	-0.0916666	0.712938	0.056859	0.00268872	319	-134.108	0.33673	-0.0110906
t9	36.75	99.6	3817	16	-2.15718	-1.89167	3.58226	0.285696	0.00848812	342	-77.7584	0.195243	-0.00561008
t10	36.72	99.88	3145	16	-1.6881	0.675	0.575603	0.0459061	0.00197604	321	-157.972	0.39665	-0.0100285
t11	36.56	98.67	3550	9	-0.02117	-0.470833	1.44615	0.115335	0.00584431	247	-98.4609	0.247224	-0.00685046
t12	36.44	98.23	3243	9	-0.1065	2.2125	-0.286293	0.0228328	-0.00616611	207	42.8549	0.107604	0.0204168
t13	36.42	94.87	2890	19	0.76412	5.51667	-4.81473	0.38399	-0.0714061	44	201.538	0.50604	0.107609
t14	35.91	94.72	3420	13	-1.36455	1.87917	-0.754941	0.0602089	-0.00812094	91	146.989	0.369073	0.0473328
t16	35.73	94.17	4340	12	0.55521	-3.60417	4.028	0.321245	0.0647563	197	139.475	0.350206	0.0599023
t24	34.31	92.55	4540	13	-0.34257	-3.57917	4.32966	0.345304	0.012798	282	102.457	0.257258	0.00691624
t25	34.16	92.39	4660	13	0.05131	-4.17917	3.14793	0.251057	0.0124957	290	117.235	0.294364	0.00870274
t29	33.16	91.86	4915	9	0.589846	-4.75833	3.6328	0.289727	0.0159442	385	-0.626447	0.00157294	0.000131347
t30	32.88	91.92	5231	9	0.5227	-6.85417	4.68553	0.373685	0.0440907	438	-109.398	0.274686	-0.0255885
t31	32.67	91.87	5000	9	0.289799	-5.24583	2.42077	0.193064	0.0313669	427	1.90853	0.00479211	-0.00853009
t32	32.64	91.85	5050	9	2.08155	-5.55	4.33293	0.345565	0.0495562	432	5.43993	0.0136591	-0.003551
t33	32.4	91.73	4820	9	-2.23684	-3.55	-2.74642	0.219035	0.00309043	427	71.6266	0.179846	-0.00674299
t34	32.33	91.72	4775	9	0.354336	-3.2375	1.30597	0.104155	0.0108153	427	-36.5823	0.0918541	-0.00961219
t35	32.18	91.71	4910	9	3.14882	-3.6125	1.09212	0.0870999	0.0541751	437	-5.25556	0.0131961	-0.0220629
t37	32.04	91.69	4655	13	0.68309	-2.67083	1.03792	0.0827773	0.0431192	429	-122.374	0.307268	-0.0796914
t40	29.66	91.12	3738	28	1.9011	7.49583	-6.50828	0.519055	-0.0310527	420	-62.1026	0.155933	-0.00837708
t41	29.66	91.12	3728	28	0.3377	7.49583	-7.64373	0.609611	-0.337498	420	193.201	0.485106	0.14127
t42	29.67	91.35	3680	12	-0.32364	6.63333	-7.95458	0.634402	-0.0455366	401	-47.7235	0.119828	-0.0104091
t43	29.78	91.38	3700	8	0.21868	4.21667	-4.25986	0.339737	-0.0169627	384	-62.6774	0.157376	-0.00602488
t44	29.83	91.74	3780	19	2.298	4.07083	-3.92629	0.313134	-0.0273776	381	-55.3023	0.138858	-0.0141217
t45	29.72	92.01	4025	15	0.85205	2.44583	-5.06621	0.404046	-0.0223452	375	2.69111	0.00675708	-0.00116134
t46	29.7	92.17	4220	15	0.20585	0.4125	-0.725493	0.0578603	0.00775734	383	14.6048	0.036671	-0.00347356
t47	29.82	92.36	4840	15	-0.55251	-1.98333	0.247715	0.019756	0.00902526	423	-1.16023	0.00291321	-0.00151694
t48	29.91	92.43	4390	8	2.56698	1.00417	-0.823601	0.0656847	0.00627808	427	-14.2433	0.0357633	0.00329529
t50	29.95	92.84	3850	8	9.69935	3.875	6.95414	0.554614	0.579027	453	-75.7308	0.190152	0.0506876
t51	30	93.06	3670	8	0.35976	4.5375	-1.37823	0.109918	0.017568	480	85.6631	0.215091	0.0575491
t52	29.57	94.49	3115	13	-3.03508	8.63333	-5.15894	0.411441	-0.0692687	668	-22.837	0.0573412	-0.0372865
t53	29.58	94.48	3120	13	-3.93486	8.77917	-4.96342	0.395848	-0.0243287	667	-65.2525	0.163842	-0.00617905
t54	29.63	94.39	3100	13	-3.21138	8.8875	-7.9272	0.632219	-0.0370262	660	-116.984	0.293734	-0.0289807
t55	29.75	94.25	3110	13	-3.35564	8.35833	-5.42299	0.4325	-0.0285771	640	-14.1506	0.0355306	-0.0077712
t56	29.75	94.24	3150	13	-2.48285	8.25833	-6.92305	0.552135	-0.138703	636	-7.70366	0.019343	-0.0712926
t57	29.74	94.13	3150	13	0.102798	7.78333	-1.38533	0.110484	0.0244108	618	67.6297	0.169811	0.0443757
t58	29.8	93.84	3250	9	-2.28762	7.44167	-2.17472	0.173441	0.00577173	572	94.534	0.237364	0.0494856
t59	29.89	93.55	3360	0	-2.1474	6.75833	-1.9759	0.157584	0.0162944	531	101.028	0.25367	0.0702685
t60	29.89	93.29	3480	0	1.3111	6.34583	0.820054	0.0654018	0.0439309	499	211.877	0.532	0.115752
t61	29.81	92.35	4870	15	5.42179	-1.8875	4.8895	0.389953	0.146534	421	103.622	0.260183	0.0254988
t62	29.59	90.99	3620	22	0.80891	7.25417	-10.1666	0.810818	-0.0639588	413	-58.4991	0.146885	-0.0201092
t64	29.26	90.47	3630	13	1.21096	7.3375	-6.88407	0.549026	-0.0378357	386	-91.2875	0.229213	-0.0153589
t65	29.33	90.23	4008	14	1.44876	5.97083	-9.99847	0.797409	-0.123416	371	-12.5163	0.031427	0.00465619
t68	29.33	89.23	3820	14	-0.40042	6.0875	-4.55042	0.36291	-0.0224784	392	-65.2888	0.163933	-0.00600479
t70	29.28	88.88	3890	28	-0.7237	5.71667	-6.2942	0.501982	-0.0143077	419	-149.287	0.374843	-0.00929531
t71	29.16	89.04	3870	14	-0.53506	5.72917	2.94909	0.235199	0.0341598	382	-55.5745	0.139541	-0.129847
t72	29.07	89.35	3910	10	-2.20129	4.99167	0.583547	0.0465397	-0.00784659	332	-22.5875	0.0567147	-0.0227077
t73	28.84	89.65	4070	8	-1.98132	3.27083	-0.600042	0.0478552	-0.00337499	274	74.626	0.187378	0.0184184
t74	28.62	89.67	4230	8	-1.2944	2	-1.90249	0.151729	-0.00291577	266	201.505	0.505957	0.0249532
t91	28.89	90.09	4635	14	1.5945	1.05833	-1.97956	0.157876	0.0547361	265	100.148	0.251461	0.0693046
t92	28.96	90.39	4560	13	-3.16864	2.25417	-0.541235	0.0431652	0.00083972	296	113.163	0.28414	0.0204562
t93	28.43	90.39	4520	5	3.11085	-4.0125	5.01772	0.400179	0.0512549	272	151.863	0.381311	0.0440008
t94	28.43	90.39	4500	5	0.181824	-4.0125	2.78141	0.221826	0.0119406	272	152.448	0.38278	0.0138501
t95	29.03	90.4	4530	13	-3.20966	2.2125	-1.55954	0.124378	-0.000756059	297	64.2235	0.161258	0.00253223
t96	29.1	90.38	4530	13	-1.90984	2.00833	-0.312165	0.0248961	0.00655355	303	83.9857	0.210879	0.0389037
t97	29.19	90.56	4510	17	-0.01698	2.2375	-4.33137	0.34544	-0.0180832	313	58.6801	0.147339	0.0108596
t98	29.64	91.16	3760	25	2.7776	6.97917	-4.7044	0.37519	-0.119922	414	-76.8896	0.193061	-0.0727395
t99	29.76	90.79	3900	18	-1.5393	5.12083	-4.99403	0.398289	-0.0144489	406	-104.379	0.262084	-0.00807753
t100	30.01	90.64	4115	14	0.46419	3.07083	-2.22789	0.177681	-0.00672638	402	-72.0315	0.180863	-0.0122715
t101	30.09	90.54	4335	12	0.68965	2.75	-2.49277	0.198806	-0.00672638	396	-68.6536	0.172382	-0.00595382
t102	30.09	90.5	4360	9	2.12578	2.8875	-3.77607	0.301153	-0.0175233	395	-82.8454	0.208016	-0.0134664
t103	30.09	90.5	4400	9	1.93752	2.8875	-4.18822	0.334023	-0.0646901	395	-99.4079	0.249602	-0.147489
t105	30.38	90.93	4305	13	0.22486	2.99167	-3.011	0.240137	-0.00693772	417	-10.1705	0.025537	-0.00236714
t106	30.42	90.99	4310	13	-1.74519	2.85833	-2.31018	0.184244	-0.00386802	417	-179.14	0.449801	-0.00771847
t107	30.53	91.31	4430	13	-1.81944	1.87917	-2.03151	0.162019	-0.00557315	419	-157.343	0.395071	-0.0198561
t108	30.6	91.5	4700	13	0.8358	-0.216667	-0.995792	0.0794175	-0.00663594	421	-89.5811	0.224928	-0.0481056
t109	30.88	91.63	4780	13	-1.10158	-1.33333	4.71606	0.37612	0.0755086	431	64.7776	0.162649	0.0384929
t110	31.1	91.7	4810	13	-0.76351	-1.8125	2.5496	0.203338	0.0146419	438	-121.102	0.304074	-0.0221536
t111	31.3	91.83	4710	17	0.73377	-1.12083	0.0965166	0.0076975	0.00207167	432	-40.0742	0.100622	-0.00924083
t114	37.54	95.41	3220	9	1.06802	2.15	-1.36113	0.108554	-0.0134464	77	160.867	0.403919	0.0395591
t115	37.87	95.33	3210	9	-3.043	2.025	1.46064	0.116491	0.00377711	81	61.5574	0.154564	0.0152095
t116	38.05	95	3250	13	-1.87294	1.475	-0.694654	0.0554008	-0.00259182	73	155.761	0.391099	0.016032
t117	38.47	94.5	3300	1	-3.86337	0.8125	0.96732	0.0771468	0.00162369	59	114.917	0.288544	0.00731171
t118	39.4	94.31	2820	9	-2.69619	1.34167	0.0407893	0.00325307	-0.000584391	57	194.921	0.489425	0.0109199
t119	40.37	95.61	1260	13	-2.25624	9.25417	-7.29317	0.581653	-0.0607806	45	218.383	0.548335	0.0618432
t120	40.57	96.52	1440	13	-6.01948	7.8	-4.25636	0.339458	-0.0454082	58	30.8167	0.0773773	0.00964156
t121	40.42	97.03	1525	18	-2.57033	7.37083	-6.02313	0.480363	-0.194672	64	112.055	0.281358	0.136108
t122	40.03	97.44	1735	18	-4.18925	6.8	-2.61893	0.208868	-0.0740053	85	35.1502	0.0882583	0.00726727
t123	39.89	97.82	1945	26	-3.9934	5.8375	-3.76454	0.300234	-0.0206281	105	69.5517	0.174637	0.0151994
t124	39.57	98.8	1590	18	-3.76665	5.84583	-3.06365	0.244336	-0.0111136	125	96.4445	0.242161	0.0122328
t125	39.3	99.26	1870	18	-4.18739	3.9375	-1.13152	0.0902422	-0.00097219	194	-44.6271	0.112054	-0.0033774
t126	39.29	99.92	1500	22	-0.18549	6.44167	-4.39878	0.350816	-0.150756	168	148.17	0.372038	0.129835
t136	35.63	91.68	4820	4	-2.15996	-6.7125	6.33837	0.505505	0.0261909	222	73.152	0.183677	0.00842629
t137	35.77	90.79	5100	0	-2.90699	-8.625	7.30979	0.582978	0.0270092	240	50.386	0.126514	0.00566758
t139	35.7	91.41	3870	4	-1.93671	-7.19583	9.47929	0.756003	0.0270331	231	83.696	0.210151	0.00916525
t144	31.85	87.62	4505	8	-3.87245	1.36667	0.217766	0.0173675	-0.000105992	270	72.3309	0.181615	0.0050032
t145	31.91	89.9	4583	0	-3.52474	-0.0375	3.75815	0.299724	0.0512174	409	284.394	0.714082	0.0752413
t147	33.06	88.63	5426	0	-3.80663	-5.17083	7.89703	0.629813	0.0215278	291	109.309	0.274463	0.00680702
t148	33.06	88.63	5302	0	-3.62981	-5.17083	4.47198	0.356654	0.0244348	291	177.19	0.444904	0.0150879
t149	29.69	92.24	4460	15	12.5143	0.291667	1.25735	0.100278	0.0910267	385	-32.1383	0.0806957	-0.0506665
t249	41.81	95	1600	13	-7.49228	6.13333	-4.60165	0.366996	-0.0294704	66	128.57	0.322825	0.0302135
t257	29.57	94.51	3095	11	-9.80156	6.9625	-6.76555	0.539574	-0.190948	645	-405.372	1.01784	-0.165915
t258	29.59	94.61	4065	8	-1.26846	-0.0583333	0.724928	0.0578152	0.00231029	626	-365.862	0.918639	-0.0586192
t259	31.4	91.96	4510	17	-5.5683	-0.729167	3.8973	0.310822	0.00921946	430	-315.815	0.792976	-0.0264296
t260	31.57	91.52	4560	5	-3.90863	-0.758333	1.0535	0.0840199	0.00375238	421	-93.0132	0.233546	-0.00905427
t261	31.1	92.31	4640	5	-3.24642	-1.64167	2.72625	0.217427	0.00554124	495	-172.151	0.432252	-0.0105482
t262	30.92	92.58	4735	4	1.0406	-1.7	4.32916	0.345264	0.0797762	538	-278.128	0.698349	-0.188043
t263	30.75	92.74	4860	0	0.02907	-3.37083	3.59664	0.286843	0.0117851	576	-199.969	0.5021	-0.0229797
t264	30.75	92.74	4860	0	-3.42773	-3.37083	5.67478	0.452581	0.0111925	576	-407.161	1.02234	-0.0279939
t265	30.76	92.82	4880	0	-4.11181	-3.57917	8.05963	0.64278	0.200183	591	-78.1473	0.196219	0.0542937
t266	30.65	93.22	4450	8	-4.2641	-0.654167	1.98538	0.15834	0.00373643	665	-421.925	1.05941	-0.0304119
t267	30.65	93.22	4450	8	-2.31283	-0.654167	3.49296	0.278574	0.0173184	665	-259.049	0.650443	-0.0461225
t268	30.65	93.22	3450	8	-3.7576	-0.654167	2.40104	0.19149	0.00295007	665	-439.38	1.10323	-0.018794
t269	30.65	93.22	3450	8	-2.28777	-0.654167	3.6583	0.291761	0.0856373	665	-417.855	1.04919	-0.470541
t318	28.95	90.92	4510	5	-0.38887	2.22083	-3.56251	0.284121	-0.00696723	316	32.0947	0.0805862	0.00422181
t319	31.45	91.5	4532	5	2.31743	-0.716667	0.890921	0.0710537	0.014577	426	-7.69128	0.019312	-0.0128702
t320	31.45	91.5	4532	5	0.601844	-0.716667	-1.82466	0.145522	-0.0019045	426	-3.44591	0.0086523	-0.00043358
t321	29.81	92.35	4870	15	1.12152	-1.8875	0.70735	0.0564133	0.0129371	421	25.2022	0.0632799	0.0129841
t338	36.35	101.13	2732	16	0.85922	-1.74583	5.21861	0.4162	0.0859172	503	-114.579	0.287695	-0.0948159
t339	36.25	101.06	3440	16	-1.74971	1.34167	-1.09729	0.0875123	-0.0120722	458	-115.663	0.290417	-0.0440337
t340	36.24	101.01	3361	16	-2.29692	2.54167	-2.23126	0.17795	-0.110048	438	4.37437	0.0109836	-0.0942634
t341	36.35	100.27	3207	16	-1.00524	2.225	-3.8032	0.303317	-0.0422835	363	24.7694	0.0621932	0.0121
t342	36.38	100.06	3250	12	3.59343	2.25417	-2.81264	0.224317	-0.0240312	332	201.247	0.505309	0.12691
t343	36.45	99.36	3817	16	-3.61108	1.49167	-4.14208	0.330344	-0.148479	257	152.533	0.382993	0.132988
t344	36.42	99.17	3100	12	-2.98381	0.4625	2.75259	0.219528	0.0186391	263	6.24919	0.015691	-0.0100514
t345	36.43	98.53	3150	9	-3.51668	-0.0833334	0.0374965	0.00299046	0.000645155	250	-76.186	0.191295	-0.00345724
t346	36.11	98.1	3360	5	-0.32396	0.5125	1.96718	0.156889	0.00718575	230	62.5813	0.157135	0.0135726
t347	36.03	98.03	3290	9	-1.44237	2.27917	-0.487628	0.0388898	-0.00508354	205	82.6725	0.207581	0.0131445
t348	36	97.33	3110	5	-1.58912	2.61667	-0.104921	0.00836777	-0.00702681	161	152.557	0.383054	0.0296687
t349	36.21	95.05	3637	5	-3.56737	1.95417	1.53098	0.1221	0.0134567	89	109.363	0.274598	0.0576568
t350	36.04	94.49	4726	1	-4.58255	-5.15417	8.65772	0.69048	0.0235862	235	-180.919	0.454268	-0.015211
t351	35.46	94.19	4843	0	-2.1449	-5.85833	6.86766	0.547717	0.01448	282	-131.986	0.331402	-0.00657602
t352	35.4	94.03	4690	0	1.41643	-3.90833	2.72014	0.21694	0.0284248	234	133.966	0.336374	0.0429914
t353	35.31	93.52	4672	8	-0.68218	-4.24167	-3.21338	0.256277	0.0226786	236	18.8059	0.0472195	0.0170176
t354	35.31	93.52	4662	8	-1.25384	-4.24167	1.69831	0.135445	0.00251461	236	107.006	0.26868	0.00454973
t355	35.15	93.09	4676	4	-0.303085	-5.84583	0.33384	0.0266248	0.00399786	284	151.569	0.380573	0.0103248
t356	34.37	92.48	4758	5	1.65627	-5.37917	4.93648	0.3937	0.0924354	305	89.5934	0.224959	0.0335402
t357	34.13	92.26	4570	9	-1.31946	-4.775	2.71388	0.21644	0.0552872	301	120.743	0.303172	0.0398076
t358	34.34	92.24	4668	5	1.94073	-4.81667	1.64597	0.131271	0.174254	293	-47.8985	0.120268	-0.0751964
t359	34.35	92.27	4650	5	-0.22474	-5.1875	3.89661	0.310767	0.00987343	298	34.2004	0.0858734	0.0034364
t360	34.13	92.26	4560	9	0.894714	-4.775	5.15404	0.411051	0.121218	301	38.2733	0.0961	0.0301558
t361	33.35	92.04	4700	5	-1.14969	-4.9375	5.37642	0.428786	0.0949094	372	57.2986	0.14387	0.014175
t362	33.13	91.51	5121	1	1.0835	-6.4375	1.64858	0.131479	0.0498816	405	-71.7454	0.180145	-0.0257288
t363	32.53	91.55	5231	1	-1.79807	-4.04583	2.4863	0.19829	0.0102148	423	-73.64	0.184902	-0.00686326
t364	32.04	91.23	4772	5	-0.420477	-2.05417	-1.8716	0.149266	-0.00579167	426	24.7615	0.0621734	-0.0181457
t365	31.24	91.24	4700	5	-1.38577	-1.90417	-0.444879	0.0354805	0.00427413	429	16.4322	0.0412594	-0.00271678
t366	30.37	91.32	4654	10	0.41434	-3.05417	1.27813	0.101935	0.0113943	406	-26.0483	0.0654044	-0.00639649
t367	30.32	91.24	4440	10	2.51973	-0.858333	-0.54716	0.0436377	0.00168167	404	-91.4262	0.229561	-0.0181281
t368	30.33	91.07	4443	7	1.08224	2.30833	-3.47894	0.277456	-0.024792	415	-148.412	0.372646	-0.0318833
t369	30.35	91.06	4463	9	-0.27853	2.7375	-1.98385	0.158218	-0.0362885	417	-127.756	0.320781	-0.0612983
t370	30.36	91.06	4625	9	-0.112147	1.49167	-2.31404	0.184552	-0.0191774	411	-1.05077	0.00263837	-0.0136602
t371	30.37	91.06	4870	9	-0.950019	0.00416661	-1.29509	0.103287	0.0139568	402	-45.6043	0.114507	-0.10155
t372	30.4	91.05	5000	9	-2.46136	-2.11667	-3.68801	0.29413	-0.0105258	393	-47.5225	0.119324	-0.0501457
t373	30.41	91.06	5152	9	0.567156	-1.6125	-0.493196	0.0393339	0.0256937	395	13.4953	0.0338852	-0.00930159
t374	30.25	90.59	4219	9	-0.978479	-2.49583	1.76504	0.140767	0.00644485	367	-5.27006	0.0132325	-0.000817596
t375	30.05	90.33	4323	9	-1.57253	1.1875	-1.42871	0.113944	-0.00204327	363	-49.0162	0.123074	-0.00220004
t376	29.4	91.15	3000	18	2.52392	5.97083	-3.86906	0.308569	-0.0876869	384	-7.42854	0.0186522	-0.0264462
t377	36.23	96.25	2940	1	-6.70665	-0.6375	3.5764	0.285229	0.0227727	154	-51.9084	0.130336	-0.00313836
t378	36.22	96.1	2763	1	-1.166	-1.29167	2.10208	0.167647	0.0226395	156	41.6172	0.104496	0.0108498
t379	32.54	91.57	5180	1	2.00478	-4.1375	0.88493	0.0705759	0.0119007	423	-2.51157	0.00630627	-0.00414575
t380	31.36	92.15	4580	9	0.79653	-1.5	-0.611008	0.0487298	-0.000861333	457	-16.5545	0.0415665	-0.00601458
t381	31.19	91.52	4510	5	-0.744134	-0.995833	-3.25198	0.259355	-0.00489604	429	0.788137	0.00197892	-0.0018324
t382	34.57	92.57	4657	4	-3.17241	-4.67083	6.62143	0.528079	0.0115116	279	-99.328	0.249402	-0.0055001
t384	34.57	92.57	4657	4	-1.46045	-4.67083	3.51566	0.280385	0.00904639	279	71.9327	0.180615	0.00540594
t385	34.57	92.57	4657	4	-0.33648	-4.67083	1.88007	0.149941	0.0344541	279	15.476	0.0388585	0.0132316
t386	34.22	92.36	4680	9	-0.64794	-3.76667	1.55031	0.123642	0.00795697	277	84.7382	0.212768	0.00759092
t387	34.14	92.27	4532	9	0.2478	-4.69583	0.762222	0.0607896	0.0158803	300	14.6477	0.0367788	0.00765018
t388	32.04	91.23	4772	5	0.32243	-2.05417	1.12903	0.0900436	0.0131461	426	-67.6655	0.169901	-0.0133845
t389	32.01	90.56	4560	0	-1.22009	-1.46667	-0.956945	0.0763193	-0.000702625	422	-73.9566	0.185697	-0.00373545
t390	32	90.57	4570	0	-0.67742	-1.12917	-4.22085	0.336626	-0.00936381	421	-17.9198	0.0449946	-0.0044395
t391	32	90.56	4556	0	-0.28131	-1.15833	-0.464941	0.0370805	0.00100808	421	5.84073	0.0146654	-0.00297493
t392	32.01	90.57	4580	0	-0.90763	-1.44583	-1.29314	0.103132	-0.00114286	423	78.9443	0.19822	0.00185756
t393	32	90.56	4576	0	-0.11339	-1.15833	-3.33301	0.265818	-0.00356975	421	16.1479	0.0405456	0.000211166
t394	32	90.56	4575	0	-0.37397	-1.15833	-3.08547	0.246076	-0.00465758	421	38.4831	0.0966268	-0.000462255
t395	32	90.56	4556	0	-0.68213	-1.15833	-4.49501	0.358491	-0.0106223	421	45.4703	0.114171	0.000330684
t396	34.28	92.43	4632	9	-1.43693	-3.8875	1.26326	0.100749	0.00244603	283	87.428	0.219522	0.00346829
t397	32.41	91.52	5010	1	-0.94244	-5.8125	3.69758	0.294893	0.0242059	448	-98.7134	0.247858	-0.0217242
t398	34.37	92.23	4650	5	-0.42961	-5	2.36275	0.188437	0.0164315	308	21.7117	0.0545157	0.00410781
t399	34.36	92.24	4650	5	-0.64504	-4.87917	2.33994	0.186617	0.00594081	295	57.7768	0.145071	0.00332492
t400	36.83	99	3095	13	-3.9298	1.30417	0.573372	0.0457282	0.000977853	221	-51.6299	0.129637	-0.00218598
t401	36.33	100.44	3000	12	-1.28333	2.5125	-2.9955	0.2389	-0.00652061	380	-80.5152	0.202165	-0.00442896
t402	30.4	90.51	4710	0	-1.37625	-7.97917	3.76819	0.300525	0.0455669	357	27.6404	0.069402	0.00353684
t403	32.03	91.26	4588	5	0.05019	-2.075	-1.84026	0.146766	-0.00195076	427	11.4845	0.0288363	-0.00171042
t404	32.09	91.27	4600	9	-0.8942	-2.3	-1.29181	0.103026	-0.00155279	426	-3.70528	0.00930355	-0.00256811
t405	30.4	90.51	4710	0	-0.65157	-7.97917	6.9274	0.552482	0.266086	357	-35.6906	0.0896151	-0.0357375
t406	30.4	90.51	4712	0	-1.1845	-7.97917	4.36531	0.348147	0.0140613	357	136.515	0.342774	0.00800723
t407	30.4	90.51	4718	0	-0.89177	-7.97917	4.89614	0.390482	0.0150933	357	-4.1524	0.0104262	0.000966843
t408	30.42	90.52	4710	0	-0.54634	-7.5875	3.89462	0.310608	0.0284886	359	73.8433	0.185412	0.012343
t409	29.57	94.55	3370	8	-1.49959	5.51667	-2.41751	0.192804	-0.0211378	640	8.78263	0.0220522	0.000217368
t410	29.57	94.56	3525	8	-0.06334	4.57917	-1.86466	0.148712	-0.0254476	635	-18.6753	0.0468916	-0.0144597
t411	29.75	94.4	3625	9	-0.5843	3.64583	-0.600031	0.0478543	-0.0346921	616	-43.3007	0.108723	-0.0618753
t412	29.57	94.57	3890	8	-1.61889	4.0625	-1.34651	0.107388	-0.0507361	630	73.6499	0.184927	0.0385206
t413	29.71	94.41	3375	19	-1.34612	2.20833	1.7866	0.142487	0.0231603	610	14.6871	0.0368777	0.0110969
t414	29.57	94.51	3095	11	1.99704	6.9625	-3.63101	0.289584	-0.206527	645	-69.7541	0.175145	-0.125798
t415	29.59	94.61	4065	8	-0.967105	-0.0583333	2.23209	0.178016	0.0229163	626	-21.5744	0.0541709	-0.00278432
t416	29.61	94.65	4500	8	-0.9091	-0.279167	2.6383	0.210413	0.021566	624	-25.8715	0.0649605	-0.00308789
t417	29.7	94.42	3485	9	-2.03979	-0.216667	2.26741	0.180833	0.0491207	613	-40.3601	0.10134	-0.0326832
t418	29.63	94.63	4270	8	-1.53226	0.45	1.9263	0.153628	0.0310232	628	6.19191	0.0155472	0.0105359
t419	29.62	94.69	4540	8	-0.795395	-0.3	2.6293	0.209695	0.0441577	628	-29.1699	0.0732424	-0.00112061
t424	29.7	94.4	3245	22	-3.2823	3.53333	-0.367069	0.0292749	-0.00283219	610	40.1358	0.100777	-0.00392377
t425	29.9	93.09	3580	4	4.27127	-2.91667	6.58007	0.524781	0.103092	528	27.8156	0.0698419	0.0444196
t426	29.88	92.69	4015	8	2.31986	1.95833	-0.616688	0.0491828	-0.00597797	446	50.8132	0.127586	0.0387146
t427	29.71	92.08	4180	15	-0.12401	2.18333	1.20223	0.0958816	0.0917203	376	195.003	0.489631	0.37103
t435	30.65	93.22	4450	8	0.823154	-0.654167	0.783855	0.0625149	0.00435843	665	-168.355	0.422721	-0.0255583
t436	30.65	93.22	4450	8	1.84725	-0.654167	0.893684	0.0712741	0.00252801	665	-203.997	0.512214	-0.0293046
t437	29.83	92.34	4920	11	2.06258	-3.1	4.11551	0.328225	0.11274	426	-3.81833	0.0095874	0.0177004
t438	30.75	92.74	4860	0	-0.62089	-3.37083	3.45356	0.275432	0.0130675	576	-117.19	0.294251	-0.0132851
t439	29.72	92.04	4080	15	-0.24753	2.39583	-0.921306	0.073477	-0.0082633	375	84.1068	0.211183	0.0188204
t440	29.77	92.32	4655	15	0.81021	-1.49167	1.83059	0.145995	0.00456028	411	55.7482	0.139978	0.00873086
t441	30.01	92.87	3725	8	0.40745	4.24583	-1.40269	0.111869	-0.0149888	466	61.0565	0.153306	0.0402046
t442	29.98	93.13	3525	4	0.55839	2.63333	-0.16775	0.0133786	-0.000339908	509	-25.6777	0.0644739	0.00597416
t443	29.98	92.87	3720	8	-0.050466	3.97917	-2.08151	0.166007	-0.0222583	460	18.5046	0.046463	0.0182168
t444	29.9	92.74	3905	8	1.95803	2.55417	-1.55742	0.124209	-0.0172251	447	29.5993	0.0743206	0.0105289
t445	29.89	93.49	3365	0	0.73226	6.85417	-4.342	0.346288	-0.0266455	522	-9.78043	0.0245576	0.000726074
t446	30.65	92.22	4450	6	-0.40601	-1.3875	2.00827	0.160166	0.0247992	483	24.843	0.062378	0.013718
t449	29.81	93.78	3250	5	1.35308	6.9875	-4.52417	0.360817	-0.0398462	561	-32.2063	0.0808664	0.00305877
t450	29.76	94.01	3170	13	1.19443	7.22917	-3.80688	0.30361	-0.0587142	587	-57.319	0.143922	-0.0126441
t452	34.66	100.63	3330	7	-4.37144	1.64583	-1.84617	0.147238	-0.0102291	503	99.4773	0.249776	0.00386049
t453	34.66	100.63	3380	7	-2.97312	1.64583	-1.75185	0.139715	-0.0129056	503	134.046	0.336575	0.00951627
t470	30.65	93.22	4450	8	-0.04471	-0.654167	-2.02328	0.161363	-0.000616491	665	-256.345	0.643654	-0.105219
t471	30.65	92.22	4450	6	0.23973	-1.3875	-1.43819	0.1147	0.0060389	483	4.73905	0.0118992	0.0507336
t472	30.65	92.22	4450	6	0.33155	-1.3875	-2.33133	0.185931	0.000969798	483	18.9073	0.0474741	0.0909045
t473	30.65	92.22	4450	6	-0.30595	-1.3875	-0.310638	0.0247743	0.0248744	483	12.4968	0.0313781	0.0675075
t475	29.81	92.38	4880	11	0.55661	-2.49583	1.10218	0.0879023	0.0252877	428	60.2146	0.151192	0.0406807
t476	30.7	93.07	4640	8	0.93311	-1.54167	0.195888	0.0156227	0.0180663	644	-135.406	0.339989	-0.0225327
t481	29.9	97.63	3960	3	0.60594	3.15417	-0.541211	0.0431632	-0.046786	614	-71.4372	0.179371	-0.119897
t482	30.25	97.27	4140	8	0.0766	2.9375	-2.18417	0.174194	-0.0110458	589	-60.4911	0.151886	-0.0129251
t485	31.35	92.02	4440	13	-1.07801	-0.425	0.813044	0.0648428	0.0136163	434	-2.36174	0.00593007	0.0117229
t486	34.36	100.25	3820	7	10.1758	-1.3125	0.0803646	0.00640933	-0.0184238	546	68.1316	0.171071	0.00637013
t498	34.36	100.25	3850	7	2.67706	-1.3125	-1.34211	0.107037	-0.00544315	546	-38.2832	0.0961249	-0.0142721
t499	34.51	99.97	3810	11	3.45156	-1.38333	-1.38321	0.110315	-0.00393342	493	4.82618	0.012118	-0.0044974
t500	34.58	99.88	3770	7	1.35568	-1.48333	-2.82626	0.225403	-0.0197748	471	-36.9683	0.0928233	-0.000429362
t501	34.59	99.85	3950	7	2.24214	-2.38333	0.0786382	0.00627164	0.00314953	480	-118.308	0.297058	-0.0344318
t502	34.72	99.08	4450	6	1.33267	-6.34167	2.45989	0.196184	0.0118378	450	10.9184	0.0274149	0.00098226
t506	34.67	100.64	3240	7	-0.03089	1.91667	-4.48063	0.357344	-0.0234642	502	-8.00052	0.0200884	-0.00847016
t507	34.53	100.41	3770	7	2.0609	-1.14167	0.457794	0.0365105	0.000653497	543	-17.0156	0.0427243	-0.00823923
t509	34.55	99.57	4300	11	0.92177	-4.35	0.25682	0.0204822	0.0024237	494	-2.07146	0.00520121	-0.000696169
t510	34.56	99.33	4440	11	0.41648	-5.875	1.46962	0.117207	0.00760685	490	-20.7791	0.052174	-0.00275495
t511	34.78	98.12	4300	12	-0.30474	-3.7125	1.97245	0.157309	0.0187938	346	51.4602	0.129211	0.0114127
t515	36.74	99.59	3660	16	-0.1768	-1.69583	-1.48529	0.118456	-0.00208634	334	88.7121	0.222746	0.00674827
t517	33.3	100.45	4060	12	4.1578	-1.95833	-1.2673	0.101071	-0.00438323	681	-136.082	0.341687	-0.0182316
t518	34.36	100.25	3820	7	3.39542	-1.3125	-0.888231	0.0708392	-0.0051743	546	14.6831	0.0368676	-0.00278483
t520	34.72	99.08	4430	6	1.44836	-6.34167	1.90598	0.152008	0.00385606	450	28.7541	0.0721984	0.00192861
t521	30.72	96.67	4450	4	0.352308	0.95	-3.33356	0.265862	-0.00717539	608	-97.235	0.244146	-0.0105839
t522	34.72	99.08	4450	6	1.78684	-6.34167	1.84674	0.147283	0.00576615	450	66.173	0.166153	0.00288125
t523	35.51	99.51	4400	13	1.80646	-5.1875	1.09896	0.0876455	0.00318534	418	108.725	0.272996	0.00644796
t533	35.1	98.8	4220	12	0.84952	-4.65833	2.96968	0.236841	0.0128251	378	-19.899	0.0499642	-0.00273812
t537	34.47	100.3	4200	11	2.06469	-0.641667	-0.234697	0.0187178	-0.00669336	527	-84.1317	0.211245	-0.0454476
t538	33.93	99.74	4330	16	2.57752	-3.04583	1.12459	0.0896895	0.0115851	557	-93.8039	0.235531	-0.048648
t539	34.62	100.57	3410	7	4.14004	0.833333	-0.816935	0.0651531	-0.0227228	521	-28.6689	0.0719844	-0.0273853
t542	35.05	97.69	4250	8	0.70587	-3.1875	-0.0163363	0.00130287	0.00212886	344	90.5129	0.227268	0.00622198
t544	34.58	99.45	4760	11	2.93024	-7.175	6.72708	0.536505	0.0319961	523	-48.7715	0.12246	-0.009628
t546	30.72	96.67	4450	4	-0.83945	0.95	-1.43276	0.114267	-0.00488886	608	-151.203	0.379654	-0.0214078
t547	31.62	92.07	4410	9	-0.09646	-1.40417	0.727349	0.0580083	0.00363626	434	-75.6183	0.189869	-0.0252314
t548	31.61	92.03	4521	9	0.75367	-1.28333	-1.9663	0.156818	-0.00262946	429	-39.341	0.0987809	-0.00261911
t549	31.3	91.77	4510	13	0.06527	-0.541667	-2.31433	0.184575	-0.0171166	425	-55.2249	0.138664	-0.0117678
t550	31.53	91.42	4310	5	0.942362	-0.741667	-2.42586	0.19347	-0.00426998	425	-43.8938	0.110212	-0.00282726
t551	32.01	90.94	4556	5	2.37045	-1.5625	0.111408	0.00888513	0.00434294	426	-68.765	0.172661	-0.0113645
t552	33.58	92.07	4700	9	2.24405	-4.15	1.5856	0.126456	0.00561462	340	40.6215	0.101996	0.00403374
t559	30.08	90.57	4290	14	1.91467	1.80833	-1.17534	0.093737	-0.00741066	384	-12.7233	0.0319468	0.00345649
t560	31.2	92.14	4545	9	-0.2397	-1.02083	0.736687	0.0587531	0.00340418	461	-43.1033	0.108228	-0.00179102
t561	29.89	92.54	4180	8	1.33751	-0.7375	2.32502	0.185428	0.0107364	447	-7.05261	0.0177083	0.00403533
t562	30.65	93.22	4450	8	0.893608	-0.654167	0.546581	0.0435915	0.0141309	665	-180.534	0.453301	-0.149345
t563	30.75	92.91	4830	0	-0.51523	-2.875	3.47556	0.277187	0.0101542	610	-128.843	0.32351	-0.0105934
t564	31.58	91.56	4590	9	1.96695	-1.25417	0.169393	0.0135096	0.00162321	425	12.8297	0.032214	0.00391548
t565	31.57	91.52	4560	5	1.38795	-0.758333	-0.472079	0.0376498	-0.000559946	421	-3.34179	0.00839086	0.00117909
t566	31.1	92.31	4640	5	1.04093	-1.64167	0.909996	0.072575	0.00530964	495	-41.9486	0.105328	-0.00413945
t567	30.7	92.97	4745	4	3.20939	-2.6375	1.83119	0.146043	0.0666014	623	-212.143	0.532668	-0.108217
t568	30.92	92.58	4735	4	0.94566	-1.7	-0.597723	0.0476703	-0.000418544	538	-71.395	0.179265	-0.00573161
t569	30.6	91.5	4610	13	1.98151	-0.216667	-1.09056	0.0869755	-0.00280651	421	30.1956	0.0758178	0.00384543
t570	31.05	92.46	5040	0	0.36601	-4.04167	2.83571	0.226157	0.00941645	532	-46.6466	0.117124	-0.00378391
t571	30.76	92.82	4880	0	0.38984	-3.57917	2.3765	0.189533	0.00536738	591	-101.317	0.254396	-0.00726224
t572	31.4	91.96	4510	17	0.93365	-0.729167	-0.879366	0.0701322	-0.0046047	430	46.6696	0.117182	0.0171288
t573	30.75	92.74	4860	0	-0.15009	-3.37083	1.90965	0.1523	0.00840039	576	-111.304	0.279472	-0.0129763
t584	29.16	90.51	4455	17	-2.3943	1.9625	-2.51809	0.200825	-0.00955282	311	58.5756	0.147077	0.0126393
t585	29.77	91.47	3740	12	1.06763	5.5125	-4.84774	0.386622	-0.0338847	390	-46.8358	0.117599	-0.0108435
t586	29.26	90.61	3710	19	-0.914	7.34583	-6.4003	0.510444	-0.0723983	391	29.2169	0.0733604	0.0572182
t587	30.02	90.66	4100	14	-1.49145	-0.275	0.49607	0.0395631	0.00262707	353	38.7882	0.0973929	0.00900807
t588	30.49	91.12	4255	13	0.83805	2.43333	-1.73638	0.138482	-0.00703422	421	-8.51713	0.0213856	0.000632141
t589	29.73	90.8	3840	14	-0.01579	5.40417	-3.80093	0.303136	-0.0195666	406	16.3649	0.0410904	0.00640704
t590	30.27	90.68	4570	13	-0.3197	0.641667	1.19442	0.0952587	0.0299119	391	17.7269	0.0445103	0.0271677
t592	31.63	91.74	4490	17	0.8608	-1.0125	-0.146418	0.0116773	0.000225781	422	31.8522	0.0799773	0.00447189
t593	30.8	92.6	4745	4	0.60412	-2.08333	1.77433	0.141508	0.00838125	550	-103.152	0.259003	-0.00985825
t594	29.19	90.62	4794	20	-3.0227	1.00417	-3.23299	0.257841	-0.0173048	300	50.4949	0.126787	0.0203927
t595	29.9	93.34	3425	0	0.2158	6.44167	-4.61634	0.368167	-0.0676984	507	-60.6565	0.152302	-0.001903
t596	31.96	90.62	4450	0	1.00976	-1.38333	0.20889	0.0166596	-0.00118122	422	-60.6252	0.152223	-0.00736218
t597	31.96	90.62	4450	0	-0.21124	-1.38333	-0.0733767	0.00585202	0.000313318	422	-65.6613	0.164868	-0.00299298
t598	31.95	90.66	4585	4	0.82553	-1.45	-0.641202	0.0511378	-0.00251916	423	-45.3314	0.113822	-0.00600454
t599	31.98	90.46	4520	0	-0.10641	-0.875	-0.364333	0.0290567	-0.000404587	419	-55.9257	0.140423	-0.00275821
t600	31.94	91.34	4600	5	-0.861486	-2.42083	1.55531	0.124041	0.00344693	432	-53.3479	0.133951	-0.00205315
t601	31.97	90.57	4500	0	0.43683	-1.19167	-0.577836	0.0460842	-0.000951534	421	-43.6752	0.109664	-0.00318381
t602	31.98	90.5	4500	0	1.19833	-1.04583	-0.407192	0.0324748	-0.000425243	421	-49.2282	0.123607	-0.00211517
t604	35.03	97.67	4260	8	0.351588	-3.225	0.837689	0.0668083	0.002042	345	-35.5053	0.0891499	-0.000345247
t605	31.95	90.73	4570	5	0.472204	-1.62083	-0.92547	0.0738091	-0.000996914	428	-37.9133	0.0951961	-0.00187137
t606	32.56	91.85	5220	9	1.67826	-5.75833	2.50855	0.200065	0.0046831	445	-36.2903	0.0911209	-0.0026864
t607	31.38	90.14	4708	0	0.87252	-0.995833	-1.44373	0.115142	-0.00244762	426	-25.7358	0.0646197	-0.00201775
t608	31.34	90.3	4620	0	0.35809	-0.0958333	-2.68318	0.213992	-0.00361999	429	-55.9962	0.1406	-0.00275595
t609	31.38	90.22	4654	0	1.16764	-0.275	-0.851889	0.0679408	-0.00223516	428	-58.0017	0.145636	-0.00375604
t610	34.47	92.72	4430	8	0.71245	-3.84583	1.25509	0.100097	0.0513108	280	109.488	0.274912	0.0860673
t611	37.22	99.15	3260	20	0.8774	-0.320833	-2.36174	0.188356	-0.00412563	276	110.937	0.278551	0.00844161
t613	31.49	91.18	4596	5	-0.69905	-1.75417	-2.04301	0.162936	-0.00579885	429	-50.9207	0.127856	-0.00518248
t614	34.22	92.44	4570	13	2.34725	-3.71667	2.44562	0.195046	0.00775599	276	116.911	0.293551	0.0129411
t615	35.68	94.05	4690	8	2.05938	-6.18333	5.50897	0.439357	0.0200077	255	74.3181	0.186605	0.0132389
t616	35.42	93.58	4300	12	1.52512	-3.975	2.10502	0.167882	0.0179086	227	106.395	0.267146	0.0330373
t617	31.37	90.42	4623	0	0.5	-0.133333	-1.39004	0.11086	-0.00338951	428	-78.4183	0.1969	-0.00518373
t618	31.5	91.07	4586	1	2.09692	-0.783333	-0.607896	0.0484816	-0.00304449	423	-53.1296	0.133403	-0.0045319
t619	31.37	90.54	4605	0	-0.02947	0.208333	-2.13952	0.170633	-0.004715	429	-59.2506	0.148772	-0.00390694
t620	31.95	90.73	4570	5	1.69483	-1.62083	-1.11788	0.0891544	-0.00230008	428	-75.4827	0.189529	-0.00555961
t623	34.96	98.55	4210	4	-0.38656	-4.125	2.28587	0.182305	0.0145797	353	-89.4249	0.224536	-0.00783021
t624	37.21	99.81	3110	24	0.5266	0.295833	-1.22572	0.097755	-0.0037779	330	-47.0024	0.118018	-0.00100486
t625	36.07	94.82	3230	13	-2.11362	3.45	-2.16017	0.17228	-0.00704459	69	110.918	0.278503	0.0113819
t626	39.57	94.28	1880	9	-3.87997	7.17917	-5.01732	0.400147	-0.0133435	36	31.9731	0.0802809	0.00457007
t627	38.49	94.49	3140	1	-3.2537	1.00833	1.507	0.120188	0.0028097	58	-37.5472	0.0942769	0.0031371
t629	36.01	97.64	3080	13	-1.95162	4.00833	-1.72826	0.137834	-0.0141745	163	54.2611	0.136244	0.0134272
t630	39.26	94.27	3230	9	-3.45156	0.0666667	0.72425	0.0577612	0.000477721	68	92.7516	0.232889	0.0248528
t631	40.28	95.35	1100	16	-5.33488	9.45833	-6.89754	0.5501	-0.0202724	42	22.967	0.0576676	0.00404931
t632	36.38	96.31	2870	9	-2.19786	4.6375	-5.83971	0.465735	-0.0203865	54	198.455	0.498298	0.023296
t633	36.11	97.35	2930	9	-0.032046	4.7375	-4.71197	0.375794	-0.0231164	129	118.287	0.297006	0.0209157
t634	36.72	99.25	3110	15	-1.36461	1.14583	-0.877596	0.069991	-0.00426288	244	4.89284	0.0122854	0.00197642
t635	36.13	98.18	3440	9	0.556153	1.00833	-1.3081	0.104325	-0.0116392	228	84.3604	0.21182	0.0194594
t636	36.78	98.96	3040	13	0.36357	1.37917	-1.75274	0.139786	-0.0146116	214	24.7732	0.0622028	0.0123282
t637	35.89	94.42	3640	13	-1.81726	0.375	1.21551	0.0969407	0.00100888	110	37.7694	0.0948348	0.00464866
t639	37.34	97.93	3100	12	-1.09533	1.59583	-0.79529	0.0634268	-0.00216625	213	37.7171	0.0947035	0.00355693
t640	37.34	95.51	3140	9	-1.949	3.33333	-2.31185	0.184377	-0.00627258	67	159.48	0.400437	0.0123285
t651	28.92	89.76	4592	14	-1.82097	1.38333	-2.75424	0.219659	-0.0123003	257	131.719	0.330732	0.0283203
t652	28.67	89.89	4407	0	-0.00476	2.55	-2.12692	0.169628	-0.0655658	270	114.961	0.288654	0.156736
t657	28.77	89.14	4337	14	-0.21423	1.77917	-1.48729	0.118616	-0.00590253	259	144.677	0.363268	0.0232935
t661	28.97	89.55	3991	14	2.55853	4.24167	-2.02804	0.161742	-0.0404348	295	76.1227	0.191136	0.0586345
t662	28.94	89.75	4240	14	-1.60969	3.3375	-5.60054	0.44666	-0.120296	280	143.386	0.360026	0.13547
t681	32.03	89.15	4587	8	-2.32349	0.5875	0.0287182	0.00229037	-0.00123698	376	-81.6013	0.204892	-0.00604371
t688	33.7	87.31	5208	0	-3.25387	-5.175	4.36387	0.348032	0.0119287	173	34.1702	0.0857976	0.00525981
t689	33.82	87.24	5051	0	-1.70381	-4.6375	3.39737	0.270951	0.0242792	164	95.7566	0.240434	0.0295976
t690	34.02	87.07	4962	0	-0.42063	-4.10417	4.27947	0.341301	0.0174603	147	109.031	0.273765	0.0195046
t691	34.8	87.16	4921	0	-3.94363	-4.95833	3.83818	0.306107	0.0408041	143	116.163	0.291672	0.0511139
t692	34.77	87.06	4977	0	-2.78764	-5.42083	4.32369	0.344828	0.0226898	141	162.941	0.409127	0.0271754
t693	35.08	87.67	4858	0	-1.88924	-5.04583	6.45875	0.515105	0.0166915	158	155.148	0.389559	0.015108
t694	35.39	87.98	5060	0	-2.91908	-6.95	7.36681	0.587526	0.0215293	177	43.0357	0.108058	0.010022
t695	35.37	88.29	4846	0	-0.9241	-5.57083	5.74656	0.458306	0.0215509	176	86.4124	0.216972	0.0130649
t696	34.83	88.57	4989	0	-3.01572	-5.41667	4.00833	0.319677	0.0218436	201	52.294	0.131304	0.0160335
t765	33.3	100.45	4137	12	2.87082	-1.95833	-3.14109	0.250512	-0.00752311	681	-194.642	0.488724	-0.0202252
t766	33.93	99.75	4344	16	2.26348	-2.64167	0.908867	0.0724849	0.00350451	551	-84.2324	0.211498	-0.0143196
t767	34.67	100.63	3285	7	2.49486	2.15833	-4.64322	0.370311	-0.0351504	501	37.6337	0.094494	-0.00270774
t768	34.67	100.63	3360	7	-2.79473	2.15833	-2.96202	0.23623	-0.0189079	501	84.4443	0.21203	0.00482392
t769	34.67	100.63	3370	7	-2.93804	2.15833	-3.48925	0.278278	-0.0253384	501	147.905	0.371373	0.0167301
t770	34.62	100.57	3370	7	3.80136	0.833333	-1.22882	0.0980022	-0.0215661	521	96.8246	0.243116	0.00396871
t771	34.53	100.42	3771	7	3.3448	-1.2375	0.10752	0.00857505	-0.00137199	544	-18.2385	0.0457949	-0.00375277
t772	34.47	100.4	4140	7	1.62813	-2.77917	-0.0947006	0.00755267	0.00100109	575	-55.4474	0.139222	-0.00884963
t773	34.58	99.85	4140	7	3.15285	-2.97083	-0.159326	0.0127067	-0.000833819	492	-54.0974	0.135833	-0.00767679
t774	34.58	99.88	3734	7	2.85011	-1.48333	-0.267199	0.0213099	-0.00199686	471	36.3291	0.0912183	0.00356596
t775	34.52	99.97	3760	11	4.1301	-1.18333	-2.01009	0.160311	-0.00603332	490	7.12011	0.0178778	-0.00162284
t776	34.52	99.97	3760	11	3.99603	-1.18333	-2.01649	0.160821	-0.00581879	490	11.4114	0.0286528	-0.00150729
t777	34.52	99.97	3730	11	3.43429	-1.18333	-1.6682	0.133044	-0.00425961	490	22.9108	0.0575265	0.0013614
t778	34.37	100.25	3765	7	8.80113	-1.2375	-0.293521	0.0234092	-0.0111473	543	8.99236	0.0225788	-0.0156874
t779	34.55	99.57	4298	11	2.21907	-4.35	-1.10009	0.0877356	-0.000718575	494	-18.5548	0.046589	-0.00268464
t780	34.58	99.45	4782	11	3.55683	-7.175	5.19156	0.414043	0.0169404	523	-43.4311	0.109051	-0.00551944
t781	34.55	99.33	4519	11	1.16608	-5.83333	1.63069	0.130053	0.00423728	492	-58.1575	0.146027	-0.00499742
t782	34.72	99.08	4529	6	1.63993	-6.34167	2.09991	0.167474	0.00369257	450	-6.31992	0.0158686	-0.00136113
t783	34.72	99.08	4529	6	2.02975	-6.34167	2.00674	0.160044	0.00363275	450	7.8545	0.0197218	-0.000600429
t784	34.72	99.08	4529	6	0.91942	-6.34167	-0.488538	0.0389624	0.000961902	450	28.9559	0.0727051	0.000772098
t785	35.1	98.8	4350	12	0.22559	-4.65833	2.02093	0.161175	0.00347963	378	-9.36997	0.023527	-0.000962524
t786	35.03	98.63	4443	8	-0.62978	-4.75	3.52594	0.281205	0.00354901	366	-62.5691	0.157104	-0.00193087
t787	34.97	98.55	4233	4	0.57389	-4.10833	3.5812	0.285612	0.00393262	354	-64.5986	0.1622	-0.00234768
t788	34.9	98.2	4282	12	0.39531	-3.20417	1.69703	0.135343	0.00246038	327	-19.4458	0.0488262	-0.00046577
t789	35.05	97.7	4282	8	1.42665	-3.25833	0.786183	0.0627005	0.00122852	338	45.9048	0.115262	0.00158563
t790	35.03	97.67	4314	8	0.00948	-3.225	1.99791	0.159339	0.00279216	345	-36.5973	0.0918918	-0.00173151
t791	34.95	98.12	4251	12	0.80157	-3.24167	0.588877	0.0469648	0.000765949	323	48.149	0.120897	0.00201398
t792	34.93	98.13	4263	8	-3.44309	-3.22917	6.02206	0.480278	0.0138834	322	-270.598	0.679442	-0.0208981
t793	34.78	98.12	4280	12	2.10715	-3.7125	-0.469446	0.0374398	0.000302424	346	80.7742	0.202815	0.00399683
t794	35.52	99.52	4358	13	2.0483	-5.43333	1.1411	0.0910062	0.0022937	426	37.5821	0.0943645	0.00110529
t795	35.68	99.57	3752	13	0.28159	-3.21667	-0.180793	0.0144188	0.00093981	385	-8.68253	0.0218009	-0.000446486
t796	35.82	99.9	3890	13	1.44779	-1.28333	-1.789	0.142678	-0.0028105	394	114.249	0.286867	0.00579513
t797	35.82	99.9	3890	13	4.24442	-1.28333	-0.232876	0.0185726	-0.00160312	394	29.2736	0.0735028	0.00405885
t798	35.97	100.17	3230	15	1.13312	2.12917	-3.49416	0.27867	-0.00537376	352	-22.5018	0.0564995	-0.000600102
t799	36.08	100.37	2925	16	1.81017	2.79583	-2.57769	0.205579	-0.0141043	363	-52.9868	0.133044	-0.00182466
t800	36.5	100.77	3105	16	1.52574	0.733333	-1.42638	0.113758	-0.00480911	417	-34.9565	0.0877719	-0.00340276
t801	36.73	99.58	3670	16	1.88196	-1.625	-0.859385	0.0685386	-0.00155853	330	88.9033	0.223226	0.00499617
t802	36.72	99.25	3065	15	0.32341	1.14583	-1.37479	0.109644	-0.0101199	244	27.217	0.0683389	0.0102934
t803	36.78	98.97	3063	13	-1.27752	1.35833	-0.474258	0.0378235	-0.00471516	216	-4.58134	0.0115032	0.00404261
t804	36.5	100.77	3105	16	-0.13429	0.733333	-1.89273	0.150951	-0.00291179	417	-130.531	0.327749	-0.004728
t805	36	97.63	3099	13	-3.53171	3.63333	-1.34592	0.107341	-0.0079793	166	-87.1947	0.218936	-0.00478726
t806	36.12	97.35	2900	9	-3.36871	4.775	-3.89827	0.310899	-0.00925375	129	8.70146	0.0218484	0.00234648
t807	36.38	96.3	2865	9	-3.41187	4.64583	-4.48536	0.357721	-0.011691	54	122.974	0.308774	0.0112563
t808	35.78	94.33	4075	13	1.51093	-2.13333	1.65985	0.132378	0.00692496	176	227.013	0.570004	0.0361066
t809	35.88	94.42	3680	9	-2.95016	-0.645833	2.77556	0.221359	0.00369975	131	-14.1217	0.035458	0.000744981
t810	35.92	94.7	3460	13	-2.99632	1.62083	0.335317	0.0267426	-0.000181757	96	36.9797	0.0928519	0.00341104
t811	36.07	94.68	3304	9	-3.47663	-0.141667	1.7678	0.140988	0.00215493	127	-29.5874	0.0742907	-2.51089e-06
t812	36.63	95.03	3010	9	-5.80059	5.27917	-3.38668	0.270098	-0.0162457	41	106.847	0.268281	0.0240847
t813	37.73	95.35	2997	9	-2.18739	1.85833	-0.584926	0.0466497	-0.0031319	77	43.8235	0.110036	0.00862264
t815	37.73	95.35	2997	9	-2.49693	1.85833	-0.316492	0.0252412	-0.00269549	77	21.2328	0.0533132	0.00702522
t816	39.57	94.28	1860	9	-3.55553	7.17917	-5.49916	0.438575	-0.0151268	36	53.321	0.133883	0.00737498
t817	40.28	95.35	1735	16	-4.84487	9.45833	-7.37445	0.588135	-0.0269374	42	31.6488	0.0794666	0.00819479
t823	38.1	96.4	5325	4	-0.65063	-10.3667	12.0045	0.957396	0.0265179	322	33.1053	0.0831237	0.0034713
t824	36.32	99.36	3196	12	-0.45699	0.933333	-1.08204	0.086296	-0.0196564	269	75.5642	0.189733	0.0572267
TT1	29.47	90.93	3505	22	3.449	7.27083	-4.96469	0.395949	-0.162672	408	19.6358	0.0493033	0.00824727
TT2	29.3	89.76	3809	14	3.45194	6.05	-1.83805	0.14659	-0.0336566	360	41.1839	0.103408	0.012097
TT3	29.16	89.03	3899	14	1.77345	5.74583	-3.85495	0.307444	-0.0451275	385	-81.6621	0.205044	-0.0144005
TT4	28.95	89.55	4020	14	1.15469	4.79167	-0.0551767	0.00440051	-0.0145824	301	244.622	0.614219	0.0893826
TT5	28.74	89.65	4104	8	3.60427	2.7	0.750702	0.0598708	-0.00555823	268	118.115	0.296574	0.0285061
gg04-11	29.31	90.72	3666	22	2.2944	7.01667	-5.61486	0.447802	-0.0464394	389	-29.7988	0.0748215	0.000160446
ybj04-1	30.08	90.38	4380	9	0.609059	-0.545833	-0.752929	0.0600484	0.00329755	347	-100.728	0.252917	-0.0166776
mj04-6	29.71	89.95	4439	9	2.53895	2.175	-0.882752	0.0704022	-0.0173811	337	-10.6828	0.0268233	0.0131184
wy04-10	29.7	89.58	4370	8	3.40272	1.95417	1.40569	0.112108	0.0382543	335	75.445	0.189434	0.11872
wy04-7	29.68	89.56	4370	8	4.95689	2.1125	-2.98302	0.237905	-0.0657118	337	-94.1497	0.236399	-0.0539786
rkz04-1	29.33	89.78	3238	14	0.54893	-0.541667	3.19675	0.254951	0.0412642	258	110.824	0.278267	0.0529873
yh04	29.16	90.51	4496	17	2.70775	1.9625	0.824047	0.0657203	0.0026226	311	63.4719	0.159371	0.0181605
QHS05-113	37.13	99.51	3250	20	0.8871	0.0708334	1.01817	0.0812022	0.00652986	292	90.2036	0.226491	0.0282058
QHP05-113	37.35	98.91	3450	12	5.29454	-0.708333	-1.24964	0.0996626	-0.0273297	270	108.513	0.272464	0.153536
QHP05-114	37.48	99.41	3496	4	1.1274	-2.1125	2.50349	0.199661	0.0132645	343	12.0618	0.0302858	0.000622449
QHP05-115	37.14	99.52	3246	20	-0.01425	0.0833334	-0.488138	0.0389305	-0.00264262	292	47.8716	0.1202	0.00405006
QHP05-117	37.1	99.77	3207	17	1.48785	0.4625	-1.55251	0.123817	-0.00848174	326	-4.85251	0.0121841	0.00300315
QHP05-118	37.33	100.53	3419	12	0.807854	-0.4875	-1.29825	0.103539	-0.00486095	426	-124.367	0.312272	-0.016381
QHP05-120	37.76	100.51	3490	16	0.88752	-2	1.7214	0.137287	0.00829671	432	-80.7056	0.202643	-0.0177171
QHP05-124	37.63	100.4	3596	24	-0.6334	-2.14583	1.26295	0.100724	0.00813083	432	-52.1599	0.130968	-0.0137815
QHP05-125	37.32	100.5	3338	8	1.30177	-0.283333	-0.181037	0.0144383	-0.000968681	422	-48.387	0.121494	-0.0141976
QHP05-109	36.75	99.61	3826	16	1.77194	-1.9625	4.38133	0.349425	0.135815	344	35.9329	0.0902235	0.0985833
QHP05-110	36.74	99.62	3920	16	0.10568	-2.06667	2.19573	0.175116	0.0153995	348	-18.9753	0.0476449	0.000471545
QHP05-111	36.78	99.66	3468	16	5.07703	-0.445833	-1.6413	0.130899	-0.0242402	324	25.8565	0.0649228	0.0296898
QHP05-112	36.79	99.68	3359	16	0.88504	0.025	-0.582668	0.0464696	-0.00384777	319	26.5431	0.0666468	0.00596813
QHP05-116	36.89	99.64	3218	20	0.19427	0.35	-0.939297	0.0749118	-0.0107028	302	22.473	0.0564272	0.00598822
QHS05-101	36.52	100.64	3377	12	-2.18472	-0.179167	-1.81213	0.144523	-0.0101924	416	-6.51033	0.0163467	-0.00538558
QHS05-102	36.53	100.64	3280	12	-2.22736	0.420833	-0.934287	0.0745123	-0.00668395	406	-6.15807	0.0154622	-0.00879916
QHS05-103	36.54	100.72	3209	16	-1.24407	1.17083	-1.46357	0.116724	-0.00679098	402	-35.037	0.087974	-0.00581848
QHS05-104	36.51	100.64	3479	12	0.59215	-0.8	0.0782226	0.00623849	0.00102373	423	-4.43474	0.0111351	-0.00784038
QHS05-105	36.51	100.64	3480	12	0.107181	-0.8	0.285137	0.0227406	0.00155798	423	6.77793	0.0170186	-0.00319819
QHP05-106	36.51	100.63	3632	12	2.57592	-0.908333	3.88182	0.309587	0.0337268	424	-43.1141	0.108255	-0.0224722
QHP05-107	36.51	100.64	3598	12	1.71139	-0.8	1.45562	0.11609	0.0255194	423	-44.3194	0.111281	-0.0353345
QHP05-126	36.44	101.08	3486	16	0.30954	0.0291666	0.00730832	0.000582861	-0.000697136	470	-95.2736	0.239221	-0.0186742
QHP05-121	38.02	100.07	4122	12	-2.0114	-3.225	3.29949	0.263145	0.0191567	419	-50.7684	0.127474	-0.0103348
QHP05-122	38.13	100.19	3331	16	-0.493629	-1.2125	0.564204	0.044997	0.0358635	407	38.1926	0.0958974	0.0115287
QHP05-123	38.16	100	3013	12	-1.31682	-1.6125	0.849739	0.0677693	0.0436674	402	50.1652	0.125959	0.0108523
Diyi	38.16	100	3013	12	-4.12146	-1.6125	0.97051	0.0774012	0.0208701	402	64.256	0.16134	0.00972442
QLS2	36.6	100.59	3194	4	-0.27447	0.933333	-0.985374	0.0785866	-0.00392808	399	-43.0176	0.108012	-0.00417134
QLS4	36.65	100.5	3194	4	-0.42581	0.9	-1.87208	0.149304	-0.00628295	390	-37.5138	0.094193	-0.00356421
QLS6	36.72	100.36	3194	4	0.07082	0.7625	-0.660183	0.0526516	-0.00479372	368	-11.0391	0.027718	-0.0021787
QLS9	36.72	100.31	3194	4	-0.05605	0.7375	-0.583667	0.0465492	-0.00367781	364	-5.88681	0.0147811	-0.000804414
QLS12	36.77	100.22	3194	4	0.93406	0.691667	-1.08068	0.0861876	-0.00400041	354	-9.62827	0.0241755	0.000210588
QHL02	36.64	100.61	3194	4	-3.08661	0.866667	-0.728946	0.0581357	-0.0092496	400	-60.5168	0.151951	-0.0151346
QHL04	36.78	100.35	3194	0	-3.86737	0.720833	0.234777	0.0187242	-0.00532392	367	-25.6691	0.0644523	-0.0161623
QHL05	36.81	100.14	3194	0	-5.03959	0.641667	0.887003	0.0707412	0.00316109	348	-3.59298	0.00902157	0.0204726
QHL08	37.11	99.82	3194	8	-2.96013	0.266667	-0.0688402	0.00549022	-0.00659452	328	38.0065	0.0954301	0.0228739
QHL10	37.04	100.2	3194	0	-1.7899	0.433333	1.04937	0.0836905	0.00333448	360	-34.4571	0.086518	-0.00643466
QHL13	36.95	99.88	3194	16	-1.58426	0.483333	1.29914	0.10361	0.00630368	330	25.1175	0.0630673	0.00704405
QHL14	36.84	100.01	3194	4	-1.87873	0.5625	0.728169	0.0580737	0.000919952	336	5.09802	0.0128006	0.000564975
NC0609-01	30.74	91.05	4788	5	-0.40844	-1.74167	0.22766	0.0181566	0.00418169	413	-16.6426	0.0417877	-0.00170314
NC0609-02	30.79	91.07	4747	5	-0.84762	-1.325	-3.16077	0.252081	-0.00516082	415	40.7715	0.102373	0.0011191
NC0609-03	30.81	91.07	4745	5	1.75644	-1.225	-2.52995	0.201771	-0.0122923	415	2.82772	0.00710009	-0.0061344
NC0609-04	30.83	91.06	4738	5	0.680652	-1.175	-0.885445	0.070617	-0.0023197	415	-2.81272	0.00706243	0.000637038
NC0609-06	30.67	90.85	4755	5	0.830939	-1.125	-0.0219215	0.00174831	0.000313007	408	-1.01344	0.00254464	-0.00061793
NC0609-08	30.66	90.82	4752	5	-0.161666	-0.925	2.14925	0.171409	0.0133499	409	-65.997	0.165711	-0.0116063
NC0609-09	30.64	90.8	4757	5	1.99801	-1.37917	0.0975593	0.00778066	0.00313328	405	-70.2999	0.176515	-0.011075
NC0609-10	30.62	90.73	4746	5	-0.12929	-0.791667	-0.40626	0.0324005	-0.00165113	406	19.4004	0.0487123	0.000679949
NC0609-12	30.6	90.69	4741	5	-2.1997	-0.8125	-0.216187	0.0172416	-0.00443451	403	-9.45639	0.0237439	-0.0016074
NC0609-14	30.59	90.66	4739	5	-0.80818	-0.704167	0.438597	0.0349795	0.00137574	402	-6.60523	0.016585	-0.0010618
NC0609-16	30.59	90.65	4753	5	0.27418	-0.604167	0.971617	0.0774895	0.00364256	403	5.62877	0.0141332	0.00018332
NC0609-21	30.57	90.63	4744	1	-2.29426	-1.2	0.597808	0.047677	0.00458237	398	25.2599	0.0634248	0.00217117
NC0609-22	30.57	90.6	4741	0	-0.1859	-0.845833	-0.283974	0.0226478	0.000459537	399	-1.45091	0.00364307	-0.0030161
NC0609-23	30.57	90.57	4747	0	-1.8075	-0.691667	-1.08179	0.0862761	-0.00581081	399	46.264	0.116164	0.00248126
NC0609-24	30.56	90.5	4746	0	-0.78394	-0.404167	-0.218353	0.0174143	-0.00118641	401	2.36807	0.00594596	0.000638896
NC0609-25	30.54	90.46	4740	0	-1.29262	-0.358333	1.28955	0.102846	0.00604768	400	89.8701	0.225654	0.00622751
NC0609-26	30.54	90.45	4732	0	0.07936	-0.3625	1.60428	0.127946	0.00867474	399	-67.5492	0.169609	-0.0178464
NC0609-27	30.54	90.42	4740	0	0.34929	-0.4375	0.542598	0.0432739	0.00447949	400	-45.6659	0.114662	-0.00594177
NC0609-29	30.48	90.38	4785	0	0.71445	-0.770833	-1.19098	0.0949843	-0.00165807	390	25.6773	0.0644729	0.000826083
NC0609-31	30.47	90.36	4793	0	-1.49283	-0.670833	-1.50389	0.11994	-0.00264142	389	20.7729	0.0521584	0.00150402
NC0609-32	30.47	90.34	4789	0	0.73066	-0.5125	-1.61328	0.128664	-0.0028105	389	-22.6434	0.0568551	7.73354e-05
NC0609-33	30.47	90.31	4779	0	1.29974	-0.416667	-2.06697	0.164847	-0.00619841	388	38.659	0.0970685	0.00307433
NC0609-34	30.45	90.3	4819	0	0.64502	-0.6625	-2.01258	0.160509	-0.00347723	383	48.7644	0.122442	0.00326616
NC0609-36	30.44	90.24	4772	0	0.11651	-0.383333	-0.120331	0.00959677	-0.00165246	384	22.8233	0.0573068	0.00307684
NC0609-38	30.44	90.23	4773	0	-0.99105	-0.408333	-1.08577	0.0865935	-0.00305375	383	22.9518	0.0576294	0.00296586
NC0609-39	30.48	90.2	4775	0	1.22197	-0.391667	-1.43675	0.114585	-0.00337675	388	44.2632	0.11114	0.0052696
NC0609-40	30.49	90.2	4767	0	-1.00125	-0.358333	-1.88165	0.150067	-0.003423	389	7.25723	0.0182221	0.00062722
NC0609-41	30.51	90.14	4781	0	0.56746	-0.308333	-1.71586	0.136845	-0.00239738	389	53.9889	0.13556	0.00288928
NC0609-42	30.51	90.14	4779	0	0.79296	-0.308333	-1.83119	0.146043	-0.00298596	389	33.4191	0.0839117	0.00134333
NC0609-43	30.71	90.26	4753	0	1.03191	-0.0125001	-1.32305	0.105517	-0.00896425	406	33.6838	0.0845763	0.00285237
NC0609-44	30.85	90.24	4767	0	-0.54753	-0.366667	-1.55489	0.124007	-0.0109341	411	9.70724	0.0243738	-0.00401305
NC0609-45	30.9	90.24	4736	0	1.43867	-0.433333	-1.58395	0.126325	-0.00370054	414	-45.7477	0.114867	-0.00435288
NC0609-46	30.91	90.38	4779	0	1.54937	-0.454167	-0.517876	0.0413022	-0.00380207	415	-47.5568	0.11941	-0.00565728
NC0609-47	30.94	90.62	4801	0	0.79027	-1.04167	-0.94036	0.0749966	-0.00106534	418	-22.9205	0.0575508	-0.00286844
NC0609-48	30.93	90.64	4785	0	1.57485	-0.991667	-1.7344	0.138324	-0.00139169	418	35.0353	0.0879698	-0.000722383
NC0609-49	30.91	90.77	4735	5	-1.43646	-0.7375	-2.98433	0.23801	-0.0180481	416	-77.4856	0.194558	-0.0188831
NC0609-50	30.75	91.01	4756	5	1.01446	-1.29167	-1.15505	0.0921188	-0.00132789	414	11.235	0.0282098	0.000128055
JBC	30.91	90.82	4748	5	3.20069	-1	2.01987	0.161091	0.0108807	415	28.5617	0.0717153	0.00274264
NMSS07-1	30.81	90.31	4718	0	-2.24549	0.05	-1.70988	0.136368	-0.01526	416	30.0858	0.0755421	0.00493967
NMSS07-2	30.83	90.34	4718	0	-1.96184	-0.179167	-1.37916	0.109992	-0.00360962	417	0.6197	0.001556	-0.00125788
NMSS07-3	30.8	90.37	4718	0	-1.17559	-0.208333	0.155543	0.012405	0.00406055	413	24.5087	0.0615386	0.00159969
NMSS07-4	30.77	90.37	4718	0	-1.54492	-0.208333	-0.172989	0.0137964	-0.000558431	413	9.88665	0.0248243	-0.000907561
NMSS07-5	30.78	90.4	4718	0	-1.77425	-0.225	-0.115769	0.00923294	9.64215e-05	425	16.4366	0.0412705	0.000322147
NMSS07-6	30.82	90.49	4718	0	-1.41082	-0.3375	-0.412623	0.032908	-0.000538333	415	14.5018	0.0364124	0.000233513
NMSS07-7	30.82	90.48	4718	0	-0.51489	-0.3125	-0.297158	0.0236993	1.33188e-05	415	16.1208	0.0404775	0.000415301
NMSS07-8	30.78	90.46	4718	0	-1.90431	-0.270833	-0.389266	0.0310452	0.000229928	414	7.15125	0.017956	-0.000502203
NMSS07-9	30.73	90.46	4718	0	-1.35147	-0.241667	-0.269596	0.0215011	-0.000361999	411	0.733949	0.00184286	-0.00150194
NMSS07-10	30.67	90.49	4718	0	-1.60503	-0.241667	0.348041	0.0277573	0.00136952	407	-9.89167	0.0248369	-0.00233139
NMSS07-12	30.75	90.56	4718	0	-2.32118	-0.3625	-0.545118	0.0434748	-0.000651343	411	-4.62976	0.0116248	-0.000503207
NMSS07-13	30.8	90.55	4718	0	-1.57053	-0.379167	0.460048	0.0366902	0.000885977	414	27.472	0.0689791	0.00115174
NMSS07-14	30.68	90.58	4718	0	-0.44596	-0.358333	0.0771901	0.00615615	0.000152528	409	29.0461	0.0729315	0.000772349
NMSS07-15	30.64	90.6	4718	0	-1.57773	-0.379167	-0.181762	0.0144961	-0.00054256	405	-6.85258	0.0172061	-0.000943893
NMSS07-16	30.6	90.6	4718	0	-0.81417	-0.45	0.0240627	0.00191907	-0.000113106	405	30.7212	0.0771375	0.00133027
NMSS07-17	30.72	90.38	4718	0	-1.08143	-0.191667	-1.35941	0.108417	-0.00165328	411	-4.75283	0.0119338	-0.000392176
NMSS07-18	30.65	90.3	4718	0	-0.21961	0.225	0.627005	0.0500056	0.00242792	409	27.5883	0.0692712	0.00155976
NMSS07-19	30.64	90.29	4718	0	-1.05202	0.1875	-0.798351	0.063671	-0.0018088	404	56.0862	0.140826	0.00369477
NMSS07-20	30.66	90.4	4718	0	-1.26575	-0.175	-0.406675	0.0324336	-0.000479954	408	-10.5413	0.026468	-0.00118363
NMSS07-21	30.61	90.39	4718	0	-1.73652	-0.158333	-0.335734	0.0267758	-0.000780623	406	1.89001	0.00474561	-0.000504136
NMSS07-22	30.56	90.37	4718	0	-3.28297	-0.158333	-0.157127	0.0125314	-0.00222575	402	51.6921	0.129793	0.00188819
NMSS07-23	30.87	90.29	4718	0	-1.31972	-0.1375	0.559313	0.0446069	0.00152847	417	19.223	0.0482668	-7.70843e-05
NMSS07-24	30.86	90.31	4718	0	-0.47373	-0.116667	0.793687	0.063299	0.00340346	419	57.796	0.145119	0.00362146
NMSS07-25	30.86	90.34	4718	0	-3.08224	-0.183333	-1.0914	0.0870425	-0.00197788	419	41.5453	0.104316	0.000867261
NMSS08-1	30.8	90.99	4718	5	-1.55651	-0.9875	1.8224	0.145342	0.00445261	418	-2.78361	0.00698934	-0.0017115
NMSS08-2	30.81	90.99	4718	5	-1.77105	-1.0125	0.516293	0.041176	0.00583545	419	17.9812	0.0451488	-0.00216815
NMSS08-3	30.84	90.95	4718	0	-2.24904	-0.908333	0.216745	0.0172861	0.00322394	418	6.84306	0.0171822	-0.000641105
NMSS08-4	30.87	90.94	4718	0	-2.7157	-0.733333	0.236901	0.0188936	0.00191256	419	-1.30109	0.00326689	-0.0039275
NMSS08-5	30.69	90.81	4718	0	-1.74581	-0.704167	0.383654	0.0305976	0.00145454	411	30.7177	0.0771287	0.00159944
NMSS08-6	30.72	90.8	4718	0	-2.59747	-0.616667	0.60134	0.0479587	0.00363347	411	27.4038	0.0688079	0.001327
NMSS08-7	30.74	90.79	4718	0	-2.62195	-0.579167	0.152681	0.0121768	0.00137813	412	32.1778	0.0807949	0.00138275
NMSS08-8	30.8	90.77	4718	5	-1.42252	-0.55	1.01564	0.0810004	0.00298213	413	5.13368	0.0128901	-0.00123528
NMSS08-9	30.72	90.73	4718	0	-2.30167	-0.495833	0.153934	0.0122767	-0.000167242	412	16.4897	0.0414038	-0.000133579
NMSS08-10	30.69	90.68	4718	0	-3.59502	-0.425	-0.356878	0.0284621	-0.000458421	410	19.6756	0.0494032	0.000934051
NMSS08-11	30.72	90.64	4718	0	-1.31708	-0.395833	0.430392	0.0343251	0.00126449	410	17.1926	0.0431687	0.000452462
NMSS08-12	30.76	90.62	4718	0	-2.35178	-0.379167	0.488381	0.0389499	0.00126137	412	-7.05825	0.0177225	-0.000834745
NMSS08-13	30.8	90.61	4718	0	-1.15119	-0.375	1.66985	0.133176	0.00794341	414	23.4864	0.0589717	0.0010144
NMSS08-14	30.82	90.66	4718	0	-2.98721	-0.129167	0.416561	0.033222	0.00104955	415	17.9226	0.0450017	0.000532811
NMSS08-15	30.77	90.69	4718	0	-2.32196	-0.420833	0.905014	0.0721777	0.00247035	412	10.1965	0.0256023	-0.000686226
NMSS08-16	30.66	90.76	4718	5	-3.22873	-0.633333	-1.03865	0.0828355	-0.00139648	409	24.8498	0.0623951	0.00163961
NMSS08-17	30.63	90.69	4718	5	-2.96513	-0.475	-0.371717	0.0296456	0.000730538	407	35.5655	0.089301	0.000824576
NMSS08-18	30.72	90.7	4718	0	-1.57422	-0.454167	0.39476	0.0314833	0.000650626	410	0.421619	0.00105864	-0.000110828
NMSS08-19	30.83	90.72	4718	0	-2.0065	-0.241667	0.201681	0.0160847	0.000872738	415	16.1511	0.0405536	0.000262639
NMSS08-20	30.87	90.7	4718	0	-1.92413	-0.1125	0.271389	0.0216441	0.000998429	422	-15.3814	0.038621	-0.00244109
NMSS08-21	30.86	90.8	4718	0	-1.95128	-0.4875	0.550838	0.043931	0.00213786	418	-7.70446	0.019345	-0.00301249
NMSS08-22	30.84	90.81	4718	0	-1.38719	-0.629167	1.43776	0.114666	0.00726391	415	-24.4212	0.0613189	-0.00434786
NMSS08-23	30.82	90.82	4718	0	-0.51042	-0.658333	1.49824	0.119489	0.00740109	414	-3.59423	0.00902471	-0.00278488
NMSS08-24	30.79	90.84	4718	5	-2.4207	-0.7	0.143239	0.0114238	0.00150821	413	7.72252	0.0193904	0.00115059
NMSS08-25	30.77	90.85	4718	5	-2.13084	-0.733333	0.528067	0.042115	0.00284942	413	-0.923696	0.0023193	-0.000716545
NMSS08-26	30.79	90.86	4718	5	-0.623234	-0.6875	0.374246	0.0298473	0.00785281	413	33.9342	0.085205	0.00772098
NMSS08-27	30.81	90.85	4718	0	-1.07545	-0.675	0.995743	0.0794136	0.00723353	413	33.6017	0.0843701	0.0113713
NMSS08-28	30.83	90.84	4718	0	-2.2712	-0.679167	0.797074	0.0635691	0.00213395	413	0.229957	0.000577397	-0.000295878
NMSS08-29	30.86	90.83	4718	0	-1.28928	-0.520833	0.169311	0.0135031	0.000825285	417	-29.5055	0.074085	-0.0026176
NMSS08-30	30.88	90.82	4718	5	-1.24156	-0.416667	1.39915	0.111587	0.0294895	417	10.4331	0.0261964	0.0262867
NMSS08-31	30.89	90.81	4718	5	-2.08421	-0.441667	0.489312	0.0390241	0.000712833	419	-24.1594	0.0606616	-0.00328424
NMSS08-32	30.85	90.9	4718	5	-0.589009	-0.608333	1.04079	0.0830062	0.00344111	417	0.794207	0.00199417	-0.0023396
NMSS08-35	30.84	90.91	4718	0	-2.2178	-0.7375	0.660673	0.0526907	0.00187484	417	-27.1376	0.0681395	-0.00175637
NMSS08-36	30.81	90.92	4718	0	-2.10404	-0.833333	1.96556	0.156759	0.00847696	416	-1.34271	0.0033714	-0.00122635
NMSS08-37	30.8	90.92	4718	0	-2.61794	-0.85	0.779628	0.0621777	0.00724238	415	-8.83791	0.022191	-0.000738678
NMSS08-39	30.78	90.93	4718	5	-1.05489	-0.929167	1.87307	0.149383	0.00517996	413	-8.72605	0.0219101	-0.000983465
NMSS08-40	30.76	90.86	4718	5	-0.70679	-0.758333	0.763149	0.0608635	0.00365269	410	5.7248	0.0143743	-0.000519327
NMSS08-41	30.74	90.87	4718	0	-2.34134	-0.845833	0.583801	0.0465599	0.00232297	410	-18.273	0.0458815	-0.0010832
NMSS08-42	30.74	90.86	4718	0	0.56011	-0.820833	1.00351	0.080033	0.00659821	410	16.0468	0.0402917	0.00276122
KS01	35.75	92.88	4480	4	-0.12021	-4.47083	2.81389	0.224416	0.0162058	203	90.9956	0.22848	0.0176377
LXH1	31.85	99.11	4023	6	-0.598642	0.9375	-0.0424237	0.00338342	-0.00176713	617	-167.848	0.421448	-0.0287321
Lu43	34.04	97.22	4529	3	3.29179	-5.26667	3.89911	0.310966	0.204061	490	-39.0702	0.0981009	-0.108661
Lu51	34.63	98.04	4229	8	1.93882	-3.27083	4.34338	0.346398	0.13177	366	94.616	0.23757	0.103508
Lu54	34.03	97.21	4530	3	2.34181	-5.2125	3.98728	0.317998	0.0738713	491	-45.1187	0.113288	0.00432852
Lu61	34.85	98.12	4225	12	-0.57491	-3.22917	2.80284	0.223535	0.0579606	332	119.198	0.299293	0.0896636
Lu64	32	99.06	4022	14	2.93269	1.7875	-4.28925	0.342081	-0.253448	603	-148.351	0.372493	-0.384346
Lu75	31.85	99.11	4029	6	2.19843	0.9375	2.56601	0.204647	0.10285	617	-4.9472	0.0124219	-0.187675
TPW-1	29.38	90.87	3511	22	1.9277	7.90833	-4.67423	0.372784	-0.0196599	407	-37.2888	0.093628	-0.00475512
TPW-2	29.27	90.41	3566	9	0.719204	5.08333	-4.48773	0.35791	-0.0155558	355	61.6483	0.154792	0.00703074
TPW-3	29.34	89.99	3649	14	1.34533	4.0125	-0.880093	0.0701901	-0.00806647	340	-46.4074	0.116524	-0.00581547
TPW-4	29.34	89.51	3705	14	3.90743	6.1875	-1.28161	0.102212	-0.0741405	374	7.19533	0.0180667	0.0077589
TPW-5	29.33	89.4	3712	14	5.28099	6.4125	-1.36304	0.108707	-0.0486051	381	-12.021	0.0301834	-0.00312907
TPW-6	29.17	88.74	3821	18	5.68019	5.69167	-0.314739	0.0251014	-0.0835847	412	-211.738	0.531651	-0.201798
TPW-7	29.2	88.3	3896	21	2.286	5.20417	-2.87716	0.229462	-0.0143149	437	-81.3982	0.204382	-0.0118569
TPW-50	32.12	84.74	4315	8	0.41716	0.679167	2.45225	0.195575	0.0066873	99	280.884	0.705269	0.0449826
TPW-51	32.15	84.92	4325	4	1.64019	0.704167	2.68082	0.213804	0.0144337	96	273.629	0.687052	0.0765645
TPW-52	32.15	85.11	4348	4	1.02588	0.879167	1.71859	0.137063	0.00575179	102	287.411	0.721657	0.0523395
TPW-53	32.19	85.32	4514	0	2.84472	0.2375	1.02809	0.0819934	0.00561398	103	112.471	0.282402	0.0717421
TPW-54	32.23	85.53	4576	0	1.16161	-0.383333	3.43628	0.274054	0.0325895	112	138.395	0.347494	0.074252
TPW-55	32.17	85.8	4672	0	-0.02872	-0.675	2.78827	0.222373	0.0351488	122	116.598	0.292765	0.0801207
TPW-56	32.01	86.06	4752	4	2.08597	-0.716667	4.04687	0.32275	0.063497	134	180.965	0.454383	0.132615
TPW-57	31.86	87.1	4524	12	0.23749	0.9625	0.537812	0.0428922	0.0139382	218	-89.396	0.224463	0.00489121
TPW-58	31.79	87.25	4448	12	-0.0696	1.27917	0.504374	0.0402254	0.00134623	236	167.625	0.420888	0.0413644
TPW-59	31.83	87.51	4393	8	-0.224619	1.44583	0.00795147	0.000634154	-0.00117028	263	98.0433	0.246176	0.011115
TPW-60	31.83	87.97	4563	9	0.31762	0.65	2.53817	0.202427	0.0172243	299	61.5543	0.154556	0.0152361
TPW-61	31.87	88.22	4544	9	0.26557	1.05833	1.54985	0.123605	0.0155391	322	28.9345	0.0726513	0.0212672
TPW-62	31.68	88.56	4490	9	1.26421	0.925	0.48246	0.0384777	0.00408264	363	30.1791	0.0757764	0.0059719
TPW-63	31.68	88.81	4494	9	0.709162	0.983333	0.856504	0.0683088	0.0203278	382	-27.221	0.0683489	0.0178976
TPW-64	31.62	89.33	4500	0	3.02888	0.870833	2.87659	0.229417	0.039288	405	15.7661	0.0395869	0.0348052
TPW-65	31.53	89.73	4508	4	-0.817338	0.520833	0.805581	0.0642476	0.00430611	426	-76.0697	0.191003	-0.0138024
TPW-66	31.42	90.01	4632	0	1.15848	-0.570833	1.0978	0.0875529	0.018488	424	-102.033	0.256194	-0.0385788
TPE-1	29.77	91.46	3642	12	1.80097	6	-1.74572	0.139227	-0.0532854	395	41.761	0.104857	0.0136886
TPE-2	29.76	91.92	4132	15	2.60958	3.90417	-0.554646	0.0442347	-0.011809	377	64.2007	0.161201	0.0294655
TPE-3	29.78	92.33	4656	15	4.43546	-1.50417	3.167	0.252578	0.0586895	411	64.9351	0.163045	0.0474204
TPE-4	29.91	92.36	4385	8	2.80114	0.2875	-0.139476	0.0111236	0.00540247	425	-59.8942	0.150388	-0.0157804
TPE-5	29.92	92.78	3825	8	3.78058	2.92917	0.579432	0.0462115	-0.0186931	451	15.0695	0.0378378	-0.0202112
TPE-6	29.92	93.16	3380	0	1.68055	5.64583	-1.9903	0.158733	-0.0146163	486	-0.537603	0.00134986	-0.00747718
TPE-7	29.88	93.63	3150	5	0.98612	5.44167	-0.0219904	0.0017538	-0.000999503	533	3.99914	0.0100414	-0.00177437
TPE-8	29.74	94.06	3006	13	1.40772	7.92917	-2.83303	0.225943	-0.055493	607	-32.9536	0.0827428	-0.0445196
TPE-9	29.59	94.44	2878	13	3.0692	9.48333	-0.317886	0.0253524	-0.23074	686	-82.3233	0.206705	-0.362142
TPE-10	29.77	94.74	3243	5	4.28815	5.8375	-1.91826	0.152987	-0.0529584	666	-166.405	0.417824	-0.106509
TPE-11	30	94.92	2200	8	0.78974	10.0667	-4.66508	0.372055	-0.118566	839	-322.969	0.810939	-0.228606
TPE-12	30.04	95.24	2214	2	2.18837	10.1042	-3.72737	0.297269	-0.166063	876	-317.281	0.796657	-0.370095
TPE-13	29.89	95.59	2586	2	1.95141	9.26667	-1.68376	0.134285	-0.135213	864	-252.674	0.634436	-0.39003
TPE-14	29.75	95.99	2857	6	-0.72594	6.55833	-1.99333	0.158974	-0.025643	821	-237.379	0.596032	-0.0932268
TPE-15	29.61	96.39	3291	10	-1.80838	2.10833	2.5743	0.205308	0.00975859	694	-173.982	0.43685	-0.0682937
TPE-16	29.61	96.39	3341	10	2.10484	2.10833	2.23314	0.1781	0.00991171	694	-230.833	0.579596	-0.224712
TPE-17	29.48	96.78	3825	10	2.16825	2.725	-0.249504	0.0198987	-0.0250466	710	-194.208	0.487635	-0.12622
yn5	29.18	88.96	3851	18	3.51475	5.42917	-2.03149	0.162018	-0.0235886	394	-33.5344	0.0842012	-0.0080474
yn6	28.88	89.67	4113	12	0.20576	4.18333	-1.39006	0.110862	-0.0110075	289	100.077	0.251282	0.0146837
yn7	29.19	90.62	4729	20	2.79193	1.00417	0.599337	0.047799	-0.00491375	300	118.475	0.297478	0.122048

## Sheet: 1000km
No.	Longitude	Latitude	Altitude	HII	Error (HII)	MAT/℃	Regression error (MAT/℃)	Regression error probability (MAT/℃)	Error (Regression error probability-MAT/℃)	MAP/mm	Regression error (MAP/mm)	Regression error probability (MAP/mm)	Error (Regression error probability-MAP/mm)
t3	36.48	102.24	2030	30	-1.5472	6.72083	-5.74941	0.277182	-0.00562954	362	-58.2006	0.0775355	-0.00126227
t4	36.67	101.4	2650	34	-2.6917	3.5875	-2.45016	0.118124	-0.00165121	428	-265.699	0.353967	-0.00677296
t5	36.46	101.14	3300	18	0.17785	1.04583	0.239029	0.0115237	0.00253669	465	-194.632	0.259291	-0.0121018
t7	36.62	100.23	3350	16	-0.4036	0.775	-1.47078	0.0709071	-0.0393007	354	-23.3365	0.0310891	4.47623e-05
t8	36.79	99.67	3438	16	-2.95343	-0.0916666	1.09163	0.0526281	0.00325325	319	-133.497	0.177846	-0.00545674
t9	36.75	99.6	3817	16	-1.6951	-1.89167	4.11296	0.198288	0.00502306	342	-51.4954	0.0686027	-0.00228075
t10	36.72	99.88	3145	16	-2.2615	0.675	0.86438	0.0416722	0.00212401	321	-145.88	0.194343	-0.00436166
t11	36.56	98.67	3550	9	-1.20037	-0.470833	1.31485	0.0633896	0.00432256	247	-69.7452	0.0929153	-0.00270412
t12	36.44	98.23	3243	9	-0.42254	2.2125	-0.262508	0.0126557	-0.000963391	207	47.9811	0.0639209	0.00576528
t13	36.42	94.87	2890	19	-0.89498	5.51667	-5.55205	0.267667	-0.0268764	44	218.501	0.291089	0.0345469
t14	35.91	94.72	3420	13	-1.322	1.87917	-0.609852	0.0294013	-0.000692062	91	171.821	0.228902	0.0144505
t16	35.73	94.17	4340	12	0.318601	-3.60417	3.42036	0.164897	0.0320615	197	119.405	0.159073	0.0203775
t24	34.31	92.55	4540	13	-0.328842	-3.57917	4.90588	0.236515	0.0066545	282	101.103	0.134691	0.0021715
t25	34.16	92.39	4660	13	-1.2821	-4.17917	3.23005	0.155722	0.00659424	290	89.1033	0.118704	0.00291554
t29	33.16	91.86	4915	9	0.343105	-4.75833	4.1762	0.201337	0.00787905	385	0.633476	0.000843924	0.000315865
t30	32.88	91.92	5231	9	-0.60012	-6.85417	4.20389	0.202672	0.022874	438	-125.295	0.166919	-0.00938942
t31	32.67	91.87	5000	9	0.44543	-5.24583	3.57852	0.172522	0.0159693	427	88.5871	0.118017	0.00256304
t32	32.64	91.85	5050	9	1.00055	-5.55	4.46429	0.215226	0.0239303	432	37.4918	0.049947	0.0025709
t33	32.4	91.73	4820	9	-1.1791	-3.55	-1.80992	0.0872572	0.00726099	427	118.263	0.157551	0.00441095
t34	32.33	91.72	4775	9	-0.30514	-3.2375	1.6937	0.0816542	0.00673694	427	-52.641	0.0701289	-0.00314162
t35	32.18	91.71	4910	9	1.77243	-3.6125	1.22156	0.0588921	0.0340484	437	-10.1099	0.0134685	-0.00192178
t37	32.04	91.69	4655	13	0.04519	-2.67083	1.41452	0.0681948	0.0319584	429	-82.5819	0.110017	-0.0306571
t40	29.66	91.12	3738	28	0.7795	7.49583	-6.36828	0.307018	-0.0132391	420	-74.8183	0.0996738	-0.00337063
t41	29.66	91.12	3728	28	-0.633	7.49583	-0.751971	0.0362529	-0.0272299	420	-28.8892	0.0384865	-0.025391
t42	29.67	91.35	3680	12	-1.31395	6.63333	-6.89469	0.332397	-0.0166953	401	-34.7048	0.0462341	-0.00250416
t43	29.78	91.38	3700	8	-0.48139	4.21667	-3.84656	0.185445	-0.00720747	384	-66.815	0.0890117	-0.00286798
t44	29.83	91.74	3780	19	1.13484	4.07083	-4.95401	0.238835	-0.0117017	381	-75.2799	0.100289	-0.00352197
t45	29.72	92.01	4025	15	0.66572	2.44583	-5.03777	0.242874	-0.0110846	375	-12.1377	0.01617	-0.000439496
t46	29.7	92.17	4220	15	-0.07747	0.4125	-0.00096739	4.66384e-05	0.00628659	383	15.2663	0.0203379	-0.000152405
t47	29.82	92.36	4840	15	0.32571	-1.98333	1.85643	0.0894995	0.00623362	423	43.8702	0.0584444	0.000973713
t48	29.91	92.43	4390	8	2.78171	1.00417	-0.0318424	0.00153514	0.0047653	427	65.8431	0.0877169	0.00772975
t50	29.95	92.84	3850	8	5.80087	3.875	1.98113	0.0955113	0.106461	453	-107.339	0.142998	0.0102047
t51	30	93.06	3670	8	1.57942	4.5375	0.0794277	0.00382925	0.00988637	480	45.4903	0.0606027	0.015336
t52	29.57	94.49	3115	13	-0.49974	8.63333	-4.64609	0.22399	-0.0171287	668	-38.281	0.0509984	-0.00610206
t53	29.58	94.48	3120	13	-0.388936	8.77917	-2.1082	0.101637	-0.00550082	667	-75.2633	0.100267	-0.00686595
t54	29.63	94.39	3100	13	0.06572	8.8875	-6.11646	0.294878	-0.0109419	660	-111.817	0.148964	-0.00796929
t55	29.75	94.25	3110	13	-0.2921	8.35833	-3.00666	0.144953	-0.00766403	640	-35.5294	0.0473327	-0.00445038
t56	29.75	94.24	3150	13	0.31068	8.25833	-7.21324	0.347754	-0.0240609	636	25.6281	0.034142	-0.00319011
t57	29.74	94.13	3150	13	1.75727	7.78333	0.157597	0.00759784	0.00657361	618	47.9752	0.0639131	0.0115864
t58	29.8	93.84	3250	9	0.51278	7.44167	-0.357387	0.0172298	0.00197702	572	63.8791	0.0851004	0.0134601
t59	29.89	93.55	3360	0	0.8278	6.75833	0.0732029	0.00352915	0.00906719	531	83.563	0.111324	0.0206074
t60	29.89	93.29	3480	0	2.0356	6.34583	0.374458	0.0180528	0.00509074	499	180.704	0.240736	0.0311764
t61	29.81	92.35	4870	15	1.07693	-1.8875	6.28612	0.303057	0.0712426	421	-11.5061	0.0153286	-0.018072
t62	29.59	90.99	3620	22	-0.886	7.25417	-9.60598	0.463109	-0.0292021	413	-77.9576	0.103856	-0.00959831
t64	29.26	90.47	3630	13	-0.568291	7.3375	-6.7944	0.327562	-0.0162855	386	-126.948	0.169122	-0.00718861
t65	29.33	90.23	4008	14	1.66213	5.97083	-8.73882	0.421303	-0.0512208	371	12.4544	0.0165919	0.00825263
t68	29.33	89.23	3820	14	-0.29866	6.0875	-2.60674	0.125672	-0.0047685	392	-60.6064	0.0807405	-0.00200418
t70	29.28	88.88	3890	28	-1.6174	5.71667	-6.29466	0.303469	-0.00603789	419	-161.441	0.215073	-0.00383544
t71	29.16	89.04	3870	14	-3.61436	5.72917	3.00229	0.144742	0.0390838	382	13.1858	0.0175663	-0.0460798
t72	29.07	89.35	3910	10	-2.26886	4.99167	0.870677	0.0419758	0.00612915	332	-35.3885	0.0471449	-0.0209152
t73	28.84	89.65	4070	8	-1.77775	3.27083	-0.455287	0.0219496	-0.00126263	274	69.3775	0.0924255	0.0079529
t74	28.62	89.67	4230	8	-0.6777	2	-1.7719	0.0854242	-0.00133254	266	159.092	0.211944	0.0066504
t75	28.37	89.54	4410	8	-1.74123	1.45833	0.796199	0.0383852	0.00244336	263	233.138	0.310589	0.0117195
t76	28.28	89.42	4430	8	0.91454	1.25417	1.77647	0.0856446	0.0113685	264	266.946	0.355628	0.035157
t77	28.14	89.3	4470	11	-0.034644	0.895833	0.525174	0.0253189	0.00490759	276	146.772	0.195531	0.0156668
t78	28.14	89.3	4480	11	0.0165542	0.895833	1.75458	0.0845892	0.0105581	276	191.14	0.254639	0.0165034
t79	27.92	89.21	4525	11	-1.60918	0.5625	0.687727	0.0331557	0.00663888	311	123.545	0.164588	0.024931
t80	27.83	89.17	4540	11	1.3567	-0.0375	0.372378	0.0179525	0.00258298	329	163.209	0.217429	0.00775214
t81	27.77	89.15	4396	11	-0.188759	1.23333	2.05921	0.0992756	0.00925353	368	89.5536	0.119304	0.00579925
t82	27.63	89.04	4160	11	0.904499	0.845833	5.24589	0.252907	0.0997804	431	-14.8222	0.0197463	0.0161111
t83	27.6	89.04	4070	11	0.53702	1.46667	-1.55565	0.0749987	-0.00205184	463	28.9438	0.0385592	4.38297e-05
t84	27.6	89.03	3900	11	0.12719	0.491667	3.39577	0.163712	0.0223205	436	124.605	0.166	0.0229327
t85	27.57	89.01	3725	17	2.9983	2.99167	10.9144	0.526189	0.275276	528	475.261	0.633148	0.374459
t86	27.54	88.99	3490	11	-0.71907	5.85417	-4.30823	0.207702	-0.0203034	645	-99.2237	0.132187	-0.0190448
t87	27.51	88.95	3300	11	0.036286	7.9625	-6.48169	0.312486	-0.0357717	721	-214.512	0.285775	-0.0429065
t88	27.5	88.93	3100	11	-0.363617	7.87083	-4.21805	0.203354	-0.00948928	742	-103.973	0.138514	-0.0109514
t89	27.42	88.94	2870	11	5.00836	9.6875	-7.03457	0.33914	-0.188171	937	-443.517	0.590858	-0.280612
t91	28.89	90.09	4635	14	1.23872	1.05833	-1.2047	0.0580792	0.0181103	265	79.0874	0.105361	0.0180499
t92	28.96	90.39	4560	13	-1.34078	2.25417	-0.746312	0.0359801	-0.000325035	296	85.6678	0.114128	0.00468898
t93	28.43	90.39	4520	5	1.50947	-4.0125	4.33305	0.208899	0.0204885	272	132.645	0.176711	0.0165714
t94	28.43	90.39	4500	5	-0.40808	-4.0125	2.5126	0.121134	0.00489482	272	125.624	0.167358	0.00460012
t95	29.03	90.4	4530	13	-1.97001	2.2125	-0.385044	0.0185632	0.000169797	297	21.0342	0.028022	0.000167859
t96	29.1	90.38	4530	13	-1.08392	2.00833	0.0337152	0.00162543	0.00503061	303	59.897	0.0797954	0.00462224
t97	29.19	90.56	4510	17	-0.04557	2.2375	-4.50755	0.217311	-0.0074519	313	22.47	0.0299348	0.00338128
t98	29.64	91.16	3760	25	0.2373	6.97917	-5.01181	0.241622	-0.0525046	414	-130.622	0.174016	-0.0225343
t99	29.76	90.79	3900	18	-1.72226	5.12083	-4.53401	0.218587	-0.00492808	406	-122.771	0.163557	-0.00289623
t100	30.01	90.64	4115	14	0.44727	3.07083	-1.27899	0.0616608	-0.00169123	402	-92.0809	0.122671	-0.00498687
t101	30.09	90.54	4335	12	0.347721	2.75	-1.99341	0.0961034	-0.00200411	396	-76.4696	0.101874	-0.00205707
t102	30.09	90.5	4360	9	0.4291	2.8875	-3.77432	0.181962	-0.00757918	395	-84.2279	0.112209	-0.00606089
t103	30.09	90.5	4400	9	0.55166	2.8875	-2.00326	0.0965782	0.0136749	395	-201.565	0.268527	-0.0799753
t105	30.38	90.93	4305	13	-0.49395	2.99167	-1.85037	0.0892073	-0.00178138	417	-12.6523	0.0168555	-0.000807986
t106	30.42	90.99	4310	13	-2.36749	2.85833	-1.56305	0.0753555	-0.000828257	417	-196.34	0.261566	-0.00342112
t107	30.53	91.31	4430	13	-1.19538	1.87917	-1.13285	0.0546153	-0.000379417	419	-142.718	0.19013	-0.00693549
t108	30.6	91.5	4700	13	-0.30709	-0.216667	-1.01314	0.048844	0.00145837	421	-22.2459	0.0296362	-0.00360203
t109	30.88	91.63	4780	13	0.29759	-1.33333	5.90261	0.284568	0.0340178	431	76.0726	0.101345	0.0175499
t110	31.1	91.7	4810	13	-1.22826	-1.8125	2.36193	0.11387	0.00732318	438	-110.354	0.147015	-0.00707537
t111	31.3	91.83	4710	17	0.225	-1.12083	-0.331886	0.0160004	0.00116727	432	-9.92482	0.013222	-0.00163967
t114	37.54	95.41	3220	9	0.19147	2.15	0.207678	0.0100123	-0.00213269	77	126.702	0.168794	0.0129691
t115	37.87	95.33	3210	9	-2.13358	2.025	2.89943	0.139783	0.00883699	81	92.2855	0.122944	0.00337036
t116	38.05	95	3250	13	-2.33079	1.475	-0.356221	0.0171736	-4.65232e-05	73	129.656	0.172729	0.00473068
t117	38.47	94.5	3300	1	-3.47221	0.8125	1.80997	0.0872596	0.00207209	59	98.1261	0.130725	0.00194836
t118	39.4	94.31	2820	9	-2.37085	1.34167	1.1284	0.0544008	0.000787278	57	176.989	0.235787	0.00327191
t119	40.37	95.61	1260	13	-2.34002	9.25417	-5.57816	0.268926	-0.0120174	45	148.441	0.197755	0.00998892
t120	40.57	96.52	1440	13	-3.78429	7.8	-2.7668	0.133389	-0.00386697	58	39.0767	0.0520584	-0.00210822
t121	40.42	97.03	1525	18	-2.02621	7.37083	-5.19223	0.25032	-0.0880054	64	138.687	0.18476	0.0424589
t122	40.03	97.44	1735	18	-1.3945	6.8	0.140101	0.00675434	0.0093676	85	113.91	0.151752	-0.00579379
t123	39.89	97.82	1945	26	-3.1372	5.8375	-2.72621	0.131432	-0.00368473	105	67.9516	0.0905259	0.00330015
t124	39.57	98.8	1590	18	-2.61796	5.84583	-1.68774	0.0813668	-0.00140582	125	94.6857	0.126141	0.00282655
t125	39.3	99.26	1870	18	-3.40058	3.9375	-0.0834225	0.00402184	0.0016306	194	-47.0928	0.0627375	-0.00166486
t126	39.29	99.92	1500	22	-0.73648	6.44167	-1.40271	0.0676254	-0.027509	168	125.727	0.167495	0.0290502
t127	38.99	100.42	1585	22	-2.52046	7.1375	-4.01866	0.193742	-0.0201038	189	-92.4081	0.123107	-0.00796329
t128	38.83	100.9	1760	26	-3.24853	6.9625	-2.46597	0.118886	-0.00125685	204	-40.8514	0.0544227	-0.00428106
t129	38.55	101.37	2200	18	-2.80201	4.025	-2.05097	0.0988784	-0.000781011	265	-22.385	0.0298215	-0.000384076
t130	38.26	101.87	2110	18	-1.70312	3.95417	-2.38965	0.115206	-0.00182525	250	25.1871	0.0335545	0.000611618
t131	38	102.47	1750	26	-2.5068	6.25	-4.49416	0.216666	-0.0033111	187	34.3215	0.0457235	0.00108415
t132	37.4	102.91	2270	26	-2.0518	4.26667	-2.48587	0.119845	-0.00168158	281	34.4442	0.0458869	0.000200098
t133	37.2	102.87	3060	18	-0.00844	0.645833	1.08384	0.0522525	0.00198772	391	-11.974	0.0159519	-0.00199658
t134	36.77	103.24	2210	32	-2.0723	5.85	-4.4055	0.212392	-0.00753675	309	92.1401	0.12275	0.00259155
t136	35.63	91.68	4820	4	-1.27589	-6.7125	6.9159	0.333419	0.0140659	222	28.7616	0.0383165	0.00160904
t137	35.77	90.79	5100	0	-1.9245	-8.625	7.86974	0.379404	0.0143658	240	13.9005	0.0185184	0.000968118
t139	35.7	91.41	3870	4	-1.46824	-7.19583	10.2164	0.492538	0.00903465	231	50.7504	0.0676102	0.0015006
t144	31.85	87.62	4505	8	-2.4383	1.36667	1.53448	0.0739781	0.0012178	270	25.4395	0.0338908	0.000729252
t145	31.91	89.9	4583	0	-0.0674	-0.0375	4.16079	0.200594	0.012609	409	194.164	0.258667	0.0119246
t147	33.06	88.63	5426	0	-2.1114	-5.17083	9.16901	0.442043	0.0089903	291	69.1444	0.0921149	0.000980374
t148	33.06	88.63	5302	0	-1.72808	-5.17083	5.20404	0.25089	0.0108536	291	97.1511	0.129426	0.00315707
t149	29.69	92.24	4460	15	10.2045	0.291667	0.991946	0.0478222	0.0587363	385	-17.0049	0.0226541	-0.0283187
t160	32.53	82.42	4386	8	-1.84606	0.5	1.76389	0.0850381	0.00237148	73	368.545	0.49098	0.0114823
t161	32.61	82.09	4398	8	-2.08024	0.633333	-2.69448	0.129902	-0.004297	69	278.2	0.370621	0.024538
t172	29.59	84.73	4664	9	-3.38351	2.1375	-0.0455312	0.00219508	-0.000176639	265	142.915	0.190393	0.00603625
t173	29.36	85.48	4661	13	-1.86738	2.0125	-1.64277	0.0791988	-0.00193324	273	152.425	0.203062	0.00687421
t200	29.68	98.5	4295	10	-0.406296	1.3125	1.54018	0.0742529	0.00364954	594	-118.785	0.158247	-0.00591901
t201	28.97	98.5	4610	8	-0.51956	-0.441667	0.978834	0.0471901	0.00500392	647	-86.2744	0.114936	-0.0102201
t202	28.88	98.63	2942	10	-4.00664	8.19167	-6.62764	0.319522	-0.073348	808	-311.138	0.414501	-0.106685
t203	28.41	98.93	3763	12	0.00637	2.1875	-1.46796	0.0707711	-0.00350057	625	-90.8203	0.120992	-0.0113987
t204	28.38	99	4198	12	-1.06748	-0.00833336	2.99555	0.144417	0.0441281	645	-97.443	0.129815	-0.0458035
t218	43.32	88	2006	12	-2.52021	3.7375	-0.0693259	0.00334224	0.000152553	200	54.7645	0.0729579	0.00292847
t219	43.01	88.74	302	16	-1.98899	13.3167	-10.8483	0.523002	-0.00746299	44	271.467	0.361651	0.00559662
t220	42.82	88.64	9	27	-1.2163	14.2333	-12.5881	0.606879	-0.118516	39	270.385	0.36021	0.0681546
t221	42.25	88.15	962	16	-0.1514	10.0375	-2.04813	0.0987414	-0.00900573	71	146.843	0.195626	-0.0128652
t222	42.28	86.96	1097	13	-3.6802	9.6375	-4.43323	0.213728	-0.00598389	96	30.1282	0.0401371	-0.00102034
t223	41.87	86.34	1066	30	-3.9231	10.775	-7.16206	0.345287	-0.0147274	71	94.2175	0.125518	0.00475133
t224	41.87	85.61	913	18	0.3844	11.4875	0.0329116	0.00158669	-0.0397653	76	189.745	0.25278	0.0516645
t225	41.56	84.68	920	11	-3.19123	11.1667	-7.98379	0.384903	-0.00586337	83	68.5089	0.0912683	0.00154643
t226	41.43	84.22	900	7	-1.66272	11.3458	-11.7279	0.565408	-0.0158468	91	157.266	0.209511	0.00663441
t227	41.05	84.25	908	6	-3.25169	11.5167	-7.94578	0.38307	-0.00422083	74	87.4231	0.116466	0.00154576
t228	40.82	84.3	912	2	-3.58209	11.7792	-11.6376	0.561055	-0.0967412	68	96.8337	0.129003	0.0183759
t229	37.07	82.74	1400	17	0.5168	11.75	-9.84709	0.474733	-0.0597835	34	169.729	0.226115	0.0315814
t230	36.87	81.71	1367	26	-1.6632	12.3875	-10.7337	0.517477	-0.0111029	39	168.033	0.223855	0.0057738
t231	36.42	81.47	2031	18	-0.19041	9.75833	-7.12459	0.34348	-0.0128741	36	166.019	0.221172	0.00918559
t233	36.25	81.5	2482	18	-2.50349	6.67083	-4.09985	0.197656	-0.011463	32	173.62	0.231298	0.015812
t234	36.19	81.55	2722	18	-2.8663	5.50833	-1.83143	0.0882942	8.72611e-05	30	87.1947	0.116162	0.00176984
t240	42.92	89.57	102	18	-2.80099	13.2958	-8.83773	0.426072	-0.0165854	28	143.007	0.190515	0.00664906
t241	42.98	90.41	477	13	-1.85406	11.3917	-8.39908	0.404924	-0.0141348	38	239.439	0.318983	0.0125588
t242	43.12	90.86	700	9	-2.54864	10.7125	-8.53289	0.411375	-0.00954906	39	268.795	0.358092	0.00808652
t243	43.21	91.12	900	9	-2.76492	9.5375	-7.72041	0.372205	-0.0053316	47	228.214	0.304029	0.00472668
t244	43.36	91.68	900	13	-4.18999	9.04583	-6.94024	0.334593	-0.0178644	45	111.631	0.148716	0.00959991
t245	43.26	92.38	1300	13	-2.99709	7.5	-4.31607	0.20808	-0.00108522	93	103.663	0.138101	0.00134553
t246	43.15	92.74	1100	9	-2.31344	8.69583	-4.20517	0.202733	-0.0065899	77	110.295	0.146936	0.00574449
t247	42.82	93.69	800	13	-3.47067	9.52083	-5.93545	0.286151	-0.00801404	50	173.797	0.231534	0.00640793
t248	42.57	94.14	800	13	-0.9197	9.525	-5.95871	0.287273	-0.0161375	40	260.602	0.347177	0.0164355
t249	41.81	95	1600	13	-4.82172	6.13333	-3.38821	0.163347	-0.00654217	66	92.712	0.123512	0.00586239
t250	38.68	100.66	1700	14	-3.32049	6.06667	-3.66053	0.176476	-0.00323493	237	-119.978	0.159836	-0.00408456
t251	38.69	100.81	1800	14	-1.81107	6.0625	-1.96962	0.0949564	-0.00294084	236	32.209	0.0429092	-0.000116302
t252	37.99	100.93	3600	12	-1.93511	-1.90417	3.26132	0.15723	0.00474199	455	-217.751	0.29009	-0.00676896
t253	38.22	100.94	2900	18	-1.94258	0.0166667	2.39724	0.115572	0.00494303	411	-51.3434	0.0684002	-0.00480489
t254	37.18	102.87	2900	26	-1.7735	1.325	1.7485	0.0842961	0.00269642	386	23.0399	0.030694	-0.00119899
t257	29.57	94.51	3095	11	-4.94112	6.9625	-2.92138	0.140841	-0.0112952	645	-494.954	0.659383	-0.0510503
t258	29.59	94.61	4065	8	-2.43735	-0.0583333	1.01106	0.0487437	0.00341533	626	-337.147	0.449151	-0.021759
t259	31.4	91.96	4510	17	-4.35924	-0.729167	4.77736	0.230319	0.00606199	430	-326.234	0.434613	-0.0103433
t260	31.57	91.52	4560	5	-2.79782	-0.758333	1.38289	0.0666699	0.0024139	421	-124.819	0.166285	-0.00372753
t261	31.1	92.31	4640	5	-2.37797	-1.64167	3.67204	0.177031	0.00290806	495	-208.068	0.27719	-0.00408189
t262	30.92	92.58	4735	4	-1.9234	-1.7	7.12876	0.343681	0.0487789	538	-284.929	0.379586	-0.0599082
t263	30.75	92.74	4860	0	-0.77701	-3.37083	3.49107	0.168306	0.00607405	576	-224.943	0.299672	-0.00869667
t264	30.75	92.74	4860	0	-2.7391	-3.37083	6.75	0.325421	0.0070749	576	-393.639	0.52441	-0.0116289
t265	30.76	92.82	4880	0	-2.4189	-3.57917	8.0074	0.386041	0.0281834	591	-188.618	0.251279	-0.0155136
t266	30.65	93.22	4450	8	-3.60768	-0.654167	2.64031	0.127291	0.0026482	665	-463.778	0.61785	-0.011477
t267	30.65	93.22	4450	8	-2.13828	-0.654167	4.79209	0.231029	0.00856171	665	-298.882	0.398174	-0.0155975
t268	30.65	93.22	3450	8	-2.75625	-0.654167	3.36202	0.162085	0.00191733	665	-455.01	0.606169	-0.00653316
t269	30.65	93.22	3450	8	-1.92705	-0.654167	4.57987	0.220798	0.0820158	665	-389.871	0.51939	-0.229035
t318	28.95	90.92	4510	5	-0.64093	2.22083	-3.1449	0.151617	-0.0024679	316	44.0394	0.0586698	0.00175159
t319	31.45	91.5	4532	5	0.52586	-0.716667	2.44137	0.1177	0.0126827	426	-13.958	0.018595	-0.00415583
t320	31.45	91.5	4532	5	-0.59158	-0.716667	-1.30524	0.0629263	-0.000590579	426	8.18944	0.0109101	0.000218429
t321	29.81	92.35	4870	15	0.38204	-1.8875	1.42205	0.0685578	0.00608995	421	69.6093	0.0927343	0.0087397
t322	35.22	102.53	3462	21	-1.2544	2.05833	0.0225289	0.00108613	0.000178172	560	-92.978	0.123866	-0.00581643
t323	34.56	102.52	3147	11	0.117892	1.57917	-2.24235	0.108105	-0.00343355	615	-115.229	0.153509	-0.0124828
t324	34.49	102.45	2996	15	-1.60298	0.941667	0.825682	0.0398066	0.000569318	637	-285.739	0.380665	-0.0118966
t325	34.49	102.45	2996	15	-1.18388	0.941667	0.250252	0.0120648	0.00070344	637	-200.525	0.267142	-0.00691684
t326	34.37	102.28	3002	15	-1.12261	0.8375	-1.22053	0.0588424	0.000365436	642	-220.426	0.293654	-0.01817
t327	34.21	102.18	3610	15	0.04722	-0.270833	0.325627	0.0156987	0.00256711	675	-205.13	0.273276	-0.017793
t328	34.14	102.18	3440	8	1.6566	-0.695833	-0.718454	0.0346371	0.0109077	681	-219.844	0.292879	-0.126499
t329	34.01	102.44	3600	19	-2.19573	2.2875	-1.2629	0.0608851	-0.0106627	659	-105.146	0.140077	-0.0286929
t330	33.43	102.29	3440	15	-1.4661	2.15417	-6.33782	0.30555	-0.0518066	697	-236.775	0.315434	-0.0589996
t331	33.51	102.21	3438	8	-2.07049	2.11667	-4.52578	0.21819	-0.0132425	693	-233.2	0.310672	-0.0348067
t332	34.36	102.24	3400	15	0.39783	1.175	0.886951	0.0427604	0.00903837	636	99.2613	0.132237	-0.00102407
t333	34.36	102.23	3500	15	-0.05156	0.995833	2.72097	0.131179	0.0150817	640	100.017	0.133244	-0.000575515
t334	34.14	102.18	3440	8	-0.549527	-0.695833	-1.46866	0.0708049	-0.00024491	681	-216.268	0.288115	-0.0132115
t335	35.34	102.5	2760	18	-1.77114	2.78333	-2.18863	0.105515	-0.00942468	539	5.76988	0.0076867	-0.0143754
t336	35.34	102.47	3064	14	-3.3987	2.3875	1.19154	0.0574448	0.0140287	545	-281.491	0.375005	-0.0984531
t337	35.34	102.44	3612	14	-1.09255	2.36667	-2.6153	0.126085	-0.0077725	545	-123.541	0.164583	-0.0148648
t338	36.35	101.13	2732	16	-0.07857	-1.74583	4.30719	0.207652	0.0375512	503	-131.467	0.175142	-0.0365599
t339	36.25	101.06	3440	16	-1.73892	1.34167	-0.91288	0.0440104	-0.00238319	458	-84.9767	0.113207	-0.0145465
t340	36.24	101.01	3361	16	-1.8893	2.54167	-2.09503	0.101003	-0.0417556	438	91.3962	0.121759	-0.0333943
t341	36.35	100.27	3207	16	-1.6038	2.225	-4.17674	0.201363	-0.019088	363	66.2732	0.0882899	0.00623715
t342	36.38	100.06	3250	12	-1.19137	2.25417	-5.54481	0.267318	-0.0538786	332	381.251	0.507907	0.121646
t343	36.45	99.36	3817	16	-1.23962	1.49167	-2.39918	0.115666	-0.0133018	257	236.168	0.314626	0.047877
t344	36.42	99.17	3100	12	-1.61574	0.4625	3.52847	0.170109	0.015815	263	65.9092	0.087805	-0.00220774
t345	36.43	98.53	3150	9	-3.16391	-0.0833334	0.373696	0.0180161	0.00155436	250	-62.6163	0.0834181	-0.00153777
t346	36.11	98.1	3360	5	-1.35765	0.5125	1.83723	0.0885738	0.00812396	230	110.256	0.146884	0.0053808
t347	36.03	98.03	3290	9	-2.30674	2.27917	-0.515769	0.0248655	-3.49044e-05	205	96.65	0.128758	0.00428932
t348	36	97.33	3110	5	-2.25661	2.61667	-0.0491607	0.00237006	0.000223572	161	166.769	0.222171	0.010302
t349	36.21	95.05	3637	5	-2.80535	1.95417	1.73746	0.0837639	0.0109896	89	132.381	0.176359	0.0223452
t350	36.04	94.49	4726	1	-3.9185	-5.15417	9.4833	0.457195	0.0141512	235	-165.706	0.220755	-0.00746038
t351	35.46	94.19	4843	0	-2.6954	-5.85833	7.51475	0.36229	0.00840888	282	-114.13	0.152045	-0.00321063
t352	35.4	94.03	4690	0	-0.49615	-3.90833	2.40514	0.115953	0.0142713	234	156.287	0.208207	0.0181047
t353	35.31	93.52	4672	8	0.66728	-4.24167	-2.71578	0.130929	0.0200218	236	-44.3131	0.0590344	0.00196368
t354	35.31	93.52	4662	8	-1.92787	-4.24167	2.32681	0.112177	0.0015895	236	120.362	0.160348	0.00174786
t355	35.15	93.09	4676	4	-1.321	-5.84583	0.555693	0.0267903	0.00238912	284	205.949	0.274368	0.0055753
t356	34.37	92.48	4758	5	0.11678	-5.37917	5.09048	0.245415	0.0378959	305	83.2168	0.110862	0.00979934
t357	34.13	92.26	4570	9	-0.559913	-4.775	2.85177	0.137485	0.0267549	301	126.079	0.167964	0.0176851
t358	34.34	92.24	4668	5	-0.06589	-4.81667	0.914971	0.0441112	0.0484028	293	102.94	0.137138	0.0175372
t359	34.35	92.27	4650	5	-1.84692	-5.1875	4.1451	0.199837	0.00518745	298	44.0378	0.0586676	0.00141428
t360	34.13	92.26	4560	9	0.31835	-4.775	5.1503	0.248299	0.0568132	301	129.734	0.172833	0.0370874
t361	33.35	92.04	4700	5	-0.88135	-4.9375	4.06226	0.195844	0.0406646	372	63.2205	0.084223	0.00719874
t362	33.13	91.51	5121	1	0.62112	-6.4375	1.20113	0.0579071	0.0256125	405	-19.9696	0.0266037	-0.00468992
t363	32.53	91.55	5231	1	-1.51821	-4.04583	2.76158	0.133137	0.00513008	423	-81.3321	0.108352	-0.00213833
t364	32.04	91.23	4772	5	-1.31452	-2.05417	-1.14319	0.0551138	0.00259903	426	101.835	0.135666	0.00319118
t365	31.24	91.24	4700	5	-1.68337	-1.90417	0.147267	0.00709982	0.00273216	429	15.526	0.0206839	-0.00058977
t366	30.37	91.32	4654	10	-0.37812	-3.05417	1.20227	0.0579621	0.00526122	406	7.17795	0.00956254	0.000481248
t367	30.32	91.24	4440	10	0.71561	-0.858333	0.175873	0.00847893	0.00439909	404	-64.9295	0.0864998	-0.00515206
t368	30.33	91.07	4443	7	-0.2857	2.30833	-3.05201	0.147139	-0.00797981	415	-120.266	0.16022	-0.00960524
t369	30.35	91.06	4463	9	0.06894	2.7375	-2.04976	0.09882	-0.00942323	417	-45.9846	0.0612612	-0.0177332
t370	30.36	91.06	4625	9	0.52613	1.49167	-2.09186	0.10085	-0.00658026	411	-26.9642	0.035922	-0.00245633
t371	30.37	91.06	4870	9	-1.77551	0.00416661	-2.42109	0.116722	0.000229	402	28.2364	0.0376168	-0.0262632
t372	30.4	91.05	5000	9	-1.8446	-2.11667	-3.86086	0.186134	0.000822472	393	-2.88373	0.00384174	-0.0135541
t373	30.41	91.06	5152	9	0.65603	-1.6125	-0.306382	0.0147708	0.0130394	395	37.7054	0.0502315	0.00206906
t374	30.25	90.59	4219	9	-1.1863	-2.49583	2.5339	0.122161	0.00372571	367	-15.7277	0.0209526	-0.000499579
t375	30.05	90.33	4323	9	-1.86959	1.1875	-0.687976	0.0331677	-0.000156829	363	-79.2682	0.105602	-0.0013414
t376	29.4	91.15	3000	18	0.26136	5.97083	-4.79799	0.231314	-0.0413535	384	40.3071	0.0536976	0.00183499
t377	36.23	96.25	2940	1	-5.3262	-0.6375	4.16276	0.200689	0.0167681	154	-93.5601	0.124642	-0.0076802
t378	36.22	96.1	2763	1	-1.5621	-1.29167	2.45769	0.118487	0.0186271	156	21.796	0.0290369	-0.000788402
t379	32.54	91.57	5180	1	0.8777	-4.1375	1.1683	0.0563244	0.00478248	423	86.8776	0.115739	0.00339567
t380	31.36	92.15	4580	9	-0.13901	-1.5	-0.212604	0.0102498	0.000242065	457	20.0057	0.0266518	-0.000355834
t381	31.19	91.52	4510	5	-1.43892	-0.995833	-2.7546	0.132801	-0.00162469	429	51.3861	0.0684571	0.000411786
t382	34.57	92.57	4657	4	-2.84397	-4.67083	7.3165	0.352732	0.00603258	279	-106.789	0.142265	-0.00246592
t384	34.57	92.57	4657	4	-1.11131	-4.67083	4.55318	0.219511	0.00515226	279	107.197	0.142809	0.00239798
t385	34.57	92.57	4657	4	-1.79753	-4.67083	1.75838	0.0847724	0.0187597	279	53.6705	0.0715004	0.0076345
t386	34.22	92.36	4680	9	-1.26616	-3.76667	1.97675	0.0953002	0.00526555	277	115.786	0.154251	0.00346108
t387	34.14	92.27	4532	9	-0.83154	-4.69583	0.994237	0.0479327	0.00898702	300	46.3417	0.0617369	0.00489534
t388	32.04	91.23	4772	5	-0.40031	-2.05417	1.31867	0.0635738	0.00610056	426	-42.1141	0.0561049	-0.0033641
t389	32.01	90.56	4560	0	-1.73062	-1.46667	-0.147688	0.00712012	0.000330531	422	-63.0167	0.0839515	-0.00130277
t390	32	90.57	4570	0	-1.32784	-1.12917	-3.6417	0.175568	-0.00308837	421	9.23052	0.012297	-0.000144238
t391	32	90.56	4556	0	-0.39038	-1.15833	0.41761	0.0201332	0.00152847	421	46.8239	0.0623793	0.0001187
t392	32.01	90.57	4580	0	-1.30026	-1.44583	-0.218457	0.0105319	0.000144487	423	74.9571	0.0998587	0.00108549
t393	32	90.56	4576	0	-0.55069	-1.15833	-2.61738	0.126185	-0.00127469	421	26.0519	0.0347066	0.00076349
t394	32	90.56	4575	0	-1.29021	-1.15833	-2.40818	0.1161	-0.00141884	421	54.5401	0.0726589	0.000604557
t395	32	90.56	4556	0	-2.12409	-1.15833	-4.02927	0.194253	-0.00424494	421	95.3578	0.127037	0.00224011
t396	34.28	92.43	4632	9	-1.87033	-3.8875	1.9479	0.0939093	0.00157697	283	87.6695	0.116794	0.00135179
t397	32.41	91.52	5010	1	-0.551	-5.8125	4.31428	0.207994	0.0128047	448	-16.8911	0.0225025	-0.00489787
t398	34.37	92.23	4650	5	-0.49237	-5	2.76593	0.133347	0.00728654	308	61.9275	0.0825005	0.00283228
t399	34.36	92.24	4650	5	-1.34877	-4.87917	2.83792	0.136818	0.00344512	295	69.7293	0.0928941	0.00142453
t400	36.83	99	3095	13	-3.60674	1.30417	1.28329	0.0618681	0.00161312	221	-60.8436	0.0810565	-0.00138657
t401	36.33	100.44	3000	12	-1.79086	2.5125	-2.12653	0.102521	-0.00176836	380	-78.0487	0.103977	-0.00181087
t402	30.4	90.51	4710	0	-0.35485	-7.97917	4.17757	0.201403	0.0233243	357	17.3185	0.0230719	0.00136592
t403	32.03	91.26	4588	5	-1.2554	-2.075	-0.902866	0.0435277	-4.50286e-05	427	47.1691	0.0628392	0.000406724
t404	32.09	91.27	4600	9	-1.62883	-2.3	-0.460161	0.0221846	-0.000140437	426	40.4787	0.0539262	-0.000168125
t405	30.4	90.51	4710	0	-1.96678	-7.97917	6.5471	0.315639	0.112656	357	54.7921	0.0729946	0.0200515
t406	30.4	90.51	4712	0	-1.66042	-7.97917	5.09273	0.245523	0.00725954	357	172.078	0.229244	0.00432969
t407	30.4	90.51	4718	0	-1.85118	-7.97917	5.72238	0.275879	0.00771079	357	13.6412	0.018173	0.000789069
t408	30.42	90.52	4710	0	-0.32649	-7.5875	4.97057	0.239634	0.0133461	359	120.917	0.161087	0.00579911
t409	29.57	94.55	3370	8	1.04054	5.51667	-0.814372	0.0392613	-0.00879534	640	33.2778	0.044333	0.00171749
t410	29.57	94.56	3525	8	1.63731	4.57917	-0.526182	0.0253675	-0.0101657	635	-4.066	0.00541677	-0.00252988
t411	29.75	94.4	3625	9	1.89219	3.64583	0.347672	0.0167615	-0.0214452	616	-44.2531	0.0589545	-0.0207757
t412	29.57	94.57	3890	8	1.15577	4.0625	0.524061	0.0252653	-0.0216753	630	45.8184	0.0610398	0.00657539
t413	29.71	94.41	3375	19	1.62418	2.20833	3.50858	0.169151	0.00877962	610	26.3343	0.0350828	0.00551669
t414	29.57	94.51	3095	11	2.20895	6.9625	-2.93482	0.141489	-0.128251	645	-105.35	0.140348	-0.0563044
t415	29.59	94.61	4065	8	1.3402	-0.0583333	3.82798	0.184549	0.0102168	626	-30.4807	0.0406067	-0.000711001
t416	29.61	94.65	4500	8	1.17459	-0.279167	3.87618	0.186873	0.00712503	624	-16.6401	0.0221681	0.000219149
t417	29.7	94.42	3485	9	0.727077	-0.216667	3.5421	0.170767	0.0212748	613	-19.9122	0.0265273	-0.0015856
t418	29.63	94.63	4270	8	1.46204	0.45	3.74376	0.180489	0.0128592	628	28.053	0.0373725	0.00468898
t419	29.62	94.69	4540	8	1.60773	-0.3	4.21907	0.203404	0.0175679	628	-0.736783	0.00098155	0.000437014
t420	30.3	99.55	4470	9	0.341504	-0.9125	2.73846	0.132023	0.00347935	615	-50.9958	0.0679372	-0.00251775
t422	29.54	98.29	3740	10	-0.07261	4.6125	0.608715	0.0293465	0.00255236	626	126.369	0.16835	0.0413881
t424	29.7	94.4	3245	22	0.2713	3.53333	1.26144	0.0608147	0.000153309	610	16.9834	0.0226255	4.3963e-05
t425	29.9	93.09	3580	4	4.48512	-2.91667	8.73325	0.421035	0.0437515	528	106.306	0.141622	0.0241545
t426	29.88	92.69	4015	8	3.36744	1.95833	1.48674	0.0716765	-0.00108667	446	152.204	0.202768	0.0257623
t427	29.71	92.08	4180	15	2.5465	2.18333	-0.458442	0.0221017	-0.0171548	376	200.895	0.267635	0.0833378
t435	30.65	93.22	4450	8	1.08952	-0.654167	2.14876	0.103593	0.00289794	665	-133.152	0.177387	-0.00577513
t436	30.65	93.22	4450	8	0.879097	-0.654167	1.57033	0.0757064	0.00220515	665	-194.023	0.25848	-0.00908568
t437	29.83	92.34	4920	11	0.83944	-3.1	3.92857	0.189398	0.034499	426	8.29366	0.0110489	0.00946237
t438	30.75	92.74	4860	0	-0.07441	-3.37083	4.20776	0.202858	0.00665113	576	-82.4661	0.109862	-0.00290062
t439	29.72	92.04	4080	15	0.03902	2.39583	-0.582055	0.0280612	-0.00383153	375	102.117	0.136041	0.00849444
t440	29.77	92.32	4655	15	0.82723	-1.49167	2.67707	0.129063	0.00332074	411	106.168	0.141438	0.00515299
t441	30.01	92.87	3725	8	2.00137	4.24583	0.218845	0.0105506	-0.00581453	466	97.9242	0.130456	0.0201541
t442	29.98	93.13	3525	4	2.31485	2.63333	1.35892	0.0655143	0.000491747	509	4.37157	0.00582385	0.00544834
t443	29.98	92.87	3720	8	1.13625	3.97917	-0.576929	0.0278141	-0.00865495	460	57.1564	0.0761444	0.010497
t444	29.9	92.74	3905	8	2.44664	2.55417	-0.0334701	0.00161361	-0.00614034	447	86.4742	0.115202	0.0087401
t445	29.89	93.49	3365	0	1.66018	6.85417	-3.00865	0.145049	-0.0117422	522	-3.29575	0.00439063	0.00191852
t446	30.65	92.22	4450	6	0.9927	-1.3875	3.57723	0.17246	0.013781	483	90.7113	0.120847	0.0122805
t447	30.23	99.25	3440	5	2.70856	6.72083	-3.7997	0.183186	-0.0135674	587	27.8158	0.0370565	0.00113238
t448	29.56	98.29	3900	10	2.03623	1.42917	1.41139	0.0680439	0.000608899	618	-38.2446	0.0509499	-0.00287718
t449	29.81	93.78	3250	5	1.69984	6.9875	-3.62552	0.174788	-0.0188431	561	-51.8715	0.0691038	0.00243129
t450	29.76	94.01	3170	13	1.6463	7.22917	-3.21149	0.154828	-0.0261802	587	-54.3263	0.0723741	0.000404459
t451	29.56	98.31	3890	10	1.3528	4.9	-1.94592	0.0938138	-0.00943721	623	6.20489	0.00826622	0.000164235
t452	34.66	100.63	3330	7	0.34578	1.64583	0.342012	0.0164886	0.0011826	503	132.078	0.175956	0.0032013
t453	34.66	100.63	3380	7	1.4272	1.64583	-0.0109704	0.000528889	-0.000507738	503	197.248	0.262776	0.00744706
t456	32.73	102.1	3750	6	1.14222	1.275	-0.440182	0.0212214	-0.00138041	730	-121.682	0.162106	-0.00818244
t457	32.73	102.1	3720	6	1.06307	1.275	-0.772434	0.0372395	-0.00302796	730	-81.5048	0.108582	-0.00990166
t458	32.73	102.1	3720	6	1.96025	1.275	-1.05835	0.0510236	-0.00295261	730	-59.1458	0.0787947	-0.00553454
t459	32.75	102.08	3410	6	1.92551	2.6875	-0.373197	0.017992	-0.0117917	720	-146.306	0.19491	-0.0313562
t460	29.54	98.26	3600	10	1.98002	4.49167	0.0275466	0.00132804	-0.00231552	637	-43.7819	0.0583267	-0.00353569
t461	29.58	98.21	4230	10	2.03415	1.72917	2.97142	0.143254	0.00686325	606	61.0333	0.0813092	0.00454391
t462	30.15	100.68	4120	17	3.22851	2.2125	4.18894	0.201951	0.00719494	659	37.8386	0.050409	-0.00210396
t463	30.13	100.71	4140	17	1.62012	1.47083	2.46697	0.118934	0.00219744	670	-6.60087	0.00879375	-0.00217605
t464	29.66	98.79	3280	6	1.83742	-0.475	6.30001	0.303727	0.0161476	594	33.4965	0.0446244	0.00433302
t465	29.71	98.56	4045	6	1.9316	2.50417	-1.41253	0.0680988	-0.00298375	581	33.9922	0.0452848	0.000384476
t466	29.77	98.75	3515	6	1.74881	4.29167	-2.07537	0.100055	-0.00502064	598	66.0955	0.0880531	0.00208091
t467	30.3	99.4	3495	5	2.62238	3.325	-0.873623	0.0421178	-0.00348683	577	102.855	0.137025	0.00341712
t468	30.28	99.53	4390	9	2.84888	-0.645833	3.8155	0.183947	0.00604174	599	104.96	0.139829	0.00419114
t469	30.29	99.54	4460	9	3.01295	-0.4625	1.97171	0.0950572	0.00342729	601	59.0474	0.0786636	0.00132675
t470	30.65	93.22	4450	8	2.18849	-0.654167	2.18439	0.105311	0.016434	665	-77.5326	0.10329	-0.0112319
t471	30.65	92.22	4450	6	2.69952	-1.3875	2.16917	0.104577	0.0143272	483	141.744	0.188833	0.0336956
t472	30.65	92.22	4450	6	2.85144	-1.3875	2.0759	0.10008	0.0179902	483	192.8	0.25685	0.0536934
t473	30.65	92.22	4450	6	2.44405	-1.3875	4.02695	0.194141	0.0249567	483	191.349	0.254917	0.0442401
t474	32.83	102.04	3340	10	2.8634	3.0875	-2.73044	0.131636	-0.018091	716	-147.247	0.196164	-0.0169457
t475	29.81	92.38	4880	11	1.98862	-2.49583	4.14075	0.199628	0.0166678	428	179.177	0.238702	0.0222386
t476	30.7	93.07	4640	8	2.49097	-1.54167	3.025	0.145837	0.0102409	644	-23.6389	0.031492	-0.000305076
t478	30.99	100.87	4320	10	2.4902	-2.075	5.85319	0.282185	0.0253665	726	-36.4138	0.0485109	-0.0100338
t480	30.3	99.55	4470	9	3.09404	-0.9125	2.63084	0.126834	0.00433123	615	55.0907	0.0733924	0.00219242
t481	29.9	97.63	3960	3	0.0469	3.15417	0.0285864	0.00137817	-0.0225617	614	-89.5544	0.119305	-0.0465958
t482	30.25	97.27	4140	8	0.899242	2.9375	-0.764027	0.0368341	-0.00223359	589	-13.2837	0.0176967	-0.00154417
t483	29.71	98.63	4000	6	3.57364	2.29583	1.49334	0.0719947	-0.00371607	580	118.059	0.157279	0.00907635
t485	31.35	92.02	4440	13	-1.05359	-0.425	1.16875	0.0563461	0.00707441	434	-10.0183	0.0133465	0.0048218
t486	34.36	100.25	3820	7	6.41225	-1.3125	3.39929	0.163882	0.00736464	546	289.106	0.38515	0.0316267
t487	29.73	98.83	3080	6	1.4466	5.5125	-1.50994	0.072795	-0.0122792	614	-19.5239	0.02601	-0.00304557
t488	30.2	99.22	2920	5	0.69145	7.01667	-4.71597	0.227359	-0.00889002	592	-17.3198	0.0230736	-0.0010651
t489	29.74	98.91	2660	10	1.943	7.725	-4.27274	0.205991	-0.00848071	646	-62.5864	0.0833783	-0.00316733
t490	30.28	99.6	4500	9	1.47466	-0.75	1.6065	0.0774502	0.00185128	608	8.8736	0.0118215	-0.000962642
t491	29.73	97.96	4630	3	1.04789	-1.53333	3.14007	0.151384	0.00439535	613	-5.27093	0.00702199	-0.00137093
t497	33.43	101.07	4030	8	0.604695	-2.17083	1.14284	0.0550969	0.00272486	727	-154.738	0.206144	-0.0124895
t498	34.36	100.25	3850	7	0.18807	-1.3125	-1.21526	0.0585883	-0.00221527	546	41.7024	0.0555564	-0.00108162
t499	34.51	99.97	3810	11	1.51138	-1.38333	-0.224833	0.0108393	-0.000220467	493	86.59	0.115356	0.00201137
t500	34.58	99.88	3770	7	1.28357	-1.48333	-0.600273	0.0289395	-0.00215058	471	146.918	0.195726	0.0176132
t501	34.59	99.85	3950	7	1.06389	-2.38333	-0.139298	0.00671563	0.00171176	480	-56.1726	0.0748338	-0.00407603
t502	34.72	99.08	4450	6	-0.257772	-6.34167	2.61566	0.126102	0.00577755	450	83.5232	0.111271	0.00266309
t506	34.67	100.64	3240	7	0.313276	1.91667	-3.04963	0.147024	-0.00779613	502	118.6	0.158	0.00302279
t507	34.53	100.41	3770	7	1.02557	-1.14167	1.45667	0.0702268	0.00183586	543	40.6811	0.0541958	2.99747e-05
t509	34.55	99.57	4300	11	-0.20108	-4.35	0.803974	0.03876	0.00155816	494	31.2547	0.0416379	0.000932814
t510	34.56	99.33	4440	11	-0.79324	-5.875	1.46143	0.0704563	0.00355263	490	7.11469	0.00947827	0.000137791
t511	34.78	98.12	4300	12	-1.14621	-3.7125	1.65419	0.0797494	0.00774791	346	92.4115	0.123112	0.00607168
t512	34.21	102.42	3400	15	-0.91923	1.25833	-4.75334	0.229161	-0.00399906	650	-119.296	0.158927	-0.00402061
t513	33.72	102.49	3380	11	-1.06152	1.9875	-4.25959	0.205357	-0.00364713	677	-163.208	0.217427	-0.00565124
t514	33.95	102.61	3350	15	-1.82632	2.24167	-4.49257	0.216589	-0.00688784	660	-227.032	0.302455	-0.010683
t515	36.74	99.59	3660	16	-2.0624	-1.69583	-1.61699	0.0779559	-0.000930463	334	119.25	0.158866	0.00345043
t517	33.3	100.45	4060	12	2.62721	-1.95833	0.43114	0.0207855	2.88299e-05	681	-18.2547	0.0243191	-0.00172521
t518	34.36	100.25	3820	7	1.29395	-1.3125	0.314785	0.015176	-0.000470583	546	107.477	0.143182	0.00272171
t519	33.93	102.87	3370	7	0.11756	2.125	-6.4927	0.313017	-0.0058354	654	-159.592	0.21261	-0.00469471
t520	34.72	99.08	4430	6	-0.35964	-6.34167	2.48482	0.119794	0.00245343	450	73.9423	0.0985067	0.0018944
t521	30.72	96.67	4450	4	-0.213455	0.95	-2.33963	0.112795	-0.00235075	608	-59.3324	0.0790433	-0.00239545
t522	34.72	99.08	4450	6	0.765933	-6.34167	3.16643	0.152655	0.0031361	450	137.157	0.182722	0.00271371
t523	35.51	99.51	4400	13	0.54677	-5.1875	2.18768	0.105469	0.00220129	418	169.77	0.226169	0.00388739
t525	33.69	102.97	3370	15	1.89068	1.77917	-0.716907	0.0345625	-0.00317433	658	-51.6763	0.0688437	-0.00368596
t526	32.49	102.37	3440	17	0.4968	3.15	-3.42729	0.165231	-0.0087801	708	-175.314	0.233555	-0.010703
t527	34.04	102.71	3230	15	0.33028	2.425	-3.46578	0.167087	-0.00919278	649	-133.618	0.178007	-0.0112305
t528	32.49	102.37	3440	17	0.58398	3.15	-3.54308	0.170814	-0.00555916	708	-229.518	0.305766	-0.00953597
t529	30.18	99.96	4110	7	1.08173	1.9875	-1.72136	0.0829877	-0.00222347	597	12.22	0.0162796	-0.000622409
t533	35.1	98.8	4220	12	-0.36892	-4.65833	3.96898	0.191347	0.00643948	378	34.6248	0.0461275	0.00111533
t534	33.28	102.52	3350	18	0.89316	2.40417	-4.92305	0.237343	-0.0127469	687	-207.493	0.276424	-0.0179342
t535	32.71	102.14	3660	6	2.13396	1.4	-1.59801	0.0770409	-0.00461616	731	-124.51	0.165874	-0.00889784
t536	32.72	102.38	3410	9	1.1719	3.0125	-6.47087	0.311964	-0.021296	706	-242.53	0.323101	-0.0247019
t537	34.47	100.3	4200	11	2.99886	-0.641667	0.233153	0.0112404	-0.00155354	527	-3.77361	0.00502724	0.00038389
t538	33.93	99.74	4330	16	1.16122	-3.04583	0.774558	0.0373419	0.00532649	557	-11.1418	0.0148432	-0.00675863
t539	34.62	100.57	3410	7	2.54355	0.833333	0.305463	0.0147265	-0.00530099	521	43.3457	0.0577456	0.000814247
t542	35.05	97.69	4250	8	-0.044304	-3.1875	1.03112	0.0497108	0.00195118	344	161.533	0.215196	0.00378081
t544	34.58	99.45	4760	11	1.41125	-7.175	7.88706	0.380239	0.0134589	523	35.7078	0.0475703	0.000341712
t546	30.72	96.67	4450	4	0.13289	0.95	-0.359964	0.0173541	-0.000640284	608	-92.4343	0.123142	-0.00408576
t547	31.62	92.07	4410	9	-1.42175	-1.40417	0.840448	0.0405184	0.00169277	434	-72.2822	0.0962951	-0.0133659
t548	31.61	92.03	4521	9	-0.78157	-1.28333	-1.44543	0.069685	-0.00088852	429	-8.84568	0.0117843	-0.000302119
t549	31.3	91.77	4510	13	-1.44097	-0.541667	-2.17482	0.104849	-0.0102963	425	-38.9678	0.0519133	-0.00475266
t550	31.53	91.42	4310	5	-0.252235	-0.741667	-2.13718	0.103035	-0.00157552	425	3.21721	0.004286	6.80227e-05
t551	32.01	90.94	4556	5	0.99664	-1.5625	-0.402526	0.019406	0.00187259	426	-17.0516	0.0227163	-0.000982106
t552	33.58	92.07	4700	9	0.85686	-4.15	1.63153	0.0786569	0.00276005	340	81.4145	0.108461	0.0024506
t554	29.7	98.51	4350	10	1.76811	1.225	-0.343551	0.0165628	-0.0016408	586	26.3338	0.0350822	-0.000585107
t555	29.73	98.08	4770	10	0.58325	-1.81667	1.66373	0.0802093	0.00182525	608	-32.2566	0.0429726	-0.00182433
t556	29.71	98	5008	8	-0.59677	-3.4125	3.12573	0.150693	0.0073039	620	-70.6655	0.0941414	-0.00542077
t557	31	100.31	4150	9	1.69225	6.79583	-6.21722	0.299735	-0.03412	607	-10.1253	0.013489	-0.00316589
t559	30.08	90.57	4290	14	0.82881	1.80833	-0.482272	0.0232506	-0.00236531	384	0.263558	0.000351115	0.001987
t560	31.2	92.14	4545	9	-0.66231	-1.02083	1.1646	0.056146	0.00234737	461	-51.7617	0.0689575	-0.000781608
t561	29.89	92.54	4180	8	1.49995	-0.7375	3.45313	0.166477	0.00809937	447	26.9994	0.0359689	0.00511236
t562	30.65	93.22	4450	8	0.650106	-0.654167	1.31647	0.0634677	0.0074842	665	-94.0504	0.125295	-0.0128524
t563	30.75	92.91	4830	0	0.66307	-2.875	5.06153	0.244019	0.00503318	610	-86.8602	0.115716	-0.00255998
t564	31.58	91.56	4590	9	0.39603	-1.25417	0.341233	0.016451	0.00130342	425	18.8657	0.0251331	0.00203575
t565	31.57	91.52	4560	5	0.35665	-0.758333	0.146339	0.00705508	0.000388384	421	-4.46959	0.00595444	0.000747544
t566	31.1	92.31	4640	5	0.1219	-1.64167	1.02018	0.0491834	0.0029946	495	-46.3321	0.0617241	-0.000996361
t567	30.7	92.97	4745	4	2.77537	-2.6375	2.06029	0.0993277	0.0300448	623	-190.019	0.253145	-0.0414211
t568	30.92	92.58	4735	4	-0.12438	-1.7	-0.0247889	0.00119509	0.000464687	538	-52.1553	0.0694819	-0.00107589
t569	30.6	91.5	4610	13	1.45852	-0.216667	-0.0629708	0.00303586	-0.000331428	421	60.4142	0.0804845	0.00234816
t570	31.05	92.46	5040	0	-0.26163	-4.04167	3.32475	0.160288	0.00506211	532	-40.444	0.0538799	-0.000583508
t571	30.76	92.82	4880	0	0.38315	-3.57917	3.41042	0.164418	0.00315393	591	-69.3241	0.0923543	-0.00165727
t572	31.4	91.96	4510	17	0.95905	-0.729167	0.906926	0.0437234	0.00579486	430	17.8351	0.0237601	0.00504895
t573	30.75	92.74	4860	0	-0.3281	-3.37083	2.65363	0.127933	0.00440114	576	-87.0184	0.115927	-0.0031604
t574	29.57	98.31	3360	10	0.24712	6.53333	-2.36524	0.114029	-0.0273797	667	-26.1729	0.0348678	-0.00111986
t575	29.57	98.31	3430	10	0.920749	6.53333	-0.977375	0.0471198	-0.0199227	667	-7.62311	0.0101556	0.00533363
t576	29.62	98.35	2800	10	1.89673	9.175	-5.82429	0.280792	-0.0100654	736	-141.017	0.187864	-0.00628004
t577	29.75	97.77	3885	3	0.35715	2.54167	-0.409331	0.0197341	-0.00225837	614	-19.8355	0.0264251	-0.00237653
t578	29.77	99	2490	10	1.4721	8.79583	-5.96161	0.287412	-0.0166905	634	-61.779	0.0823027	-0.00499886
t579	33.37	101.33	3990	4	2.19741	-1.56667	2.49238	0.120159	0.00406704	742	-178.21	0.237413	-0.0133434
t584	29.16	90.51	4455	17	-2.75101	1.9625	-2.09554	0.101027	-0.00310042	311	6.24233	0.0083161	0.00322122
t585	29.77	91.47	3740	12	-0.17689	5.5125	-4.38776	0.211536	-0.0107158	390	-30.333	0.04041	0.000444559
t586	29.26	90.61	3710	19	-1.0113	7.34583	-5.96019	0.287344	-0.0397433	391	3.85524	0.00513599	0.0169829
t587	30.02	90.66	4100	14	-1.40305	-0.275	0.786682	0.0379264	0.0011854	353	33.9866	0.0452773	0.00305929
t588	30.49	91.12	4255	13	0.10316	2.43333	-1.04843	0.0505454	-0.00207498	421	-1.77291	0.00236189	0.00067695
t589	29.73	90.8	3840	14	0.10872	5.40417	-2.70239	0.130284	-0.0071448	406	20.7059	0.0275846	0.00338248
t590	30.27	90.68	4570	13	-0.78323	0.641667	1.20334	0.0580137	0.0206869	391	-47.0591	0.0626926	-0.00184831
t592	31.63	91.74	4490	17	-0.7631	-1.0125	-0.100174	0.00482944	0.000549552	422	35.8853	0.0478068	0.00270652
t593	30.8	92.6	4745	4	1.06332	-2.08333	3.41929	0.164846	0.0051108	550	-46.8597	0.062427	-0.00137458
t594	29.19	90.62	4794	20	-4.1223	1.00417	-3.66293	0.176592	-0.00870248	300	24.1694	0.0321987	0.00713399
t595	29.9	93.34	3425	0	1.18189	6.44167	-3.85792	0.185992	-0.0307342	507	-72.2758	0.0962866	0.000574183
t596	31.96	90.62	4450	0	-0.12655	-1.38333	0.638172	0.0307666	-0.000281935	422	-54.1209	0.0721005	-0.00332693
t597	31.96	90.62	4450	0	-1.01466	-1.38333	0.34402	0.0165854	0.000560206	422	-55.1442	0.0734637	-0.000950666
t598	31.95	90.66	4585	4	-0.44389	-1.45	-0.318848	0.0153718	-0.00114582	423	-41.4058	0.0551613	-0.00232457
t599	31.98	90.46	4520	0	-1.12291	-0.875	-0.107685	0.00519155	0.00037773	419	-64.4134	0.0858122	-0.00121884
t600	31.94	91.34	4600	5	-1.31501	-2.42083	2.257	0.108811	0.0021608	432	-39.332	0.0523985	-0.000472136
t601	31.97	90.57	4500	0	-0.8907	-1.19167	-0.33195	0.0160035	-0.000125155	421	-47.4144	0.063166	-0.0010242
t602	31.98	90.5	4500	0	0.08042	-1.04583	-0.249223	0.0120152	3.3892e-05	421	-45.6733	0.0608465	-0.000611884
t604	35.03	97.67	4260	8	-0.366146	-3.225	2.67579	0.129001	0.00228711	345	28.1722	0.0375313	0.000847419
t605	31.95	90.73	4570	5	-0.809501	-1.62083	-0.593767	0.0286258	-2.03931e-05	428	-27.4431	0.03656	-0.000366758
t606	32.56	91.85	5220	9	0.27895	-5.75833	3.19202	0.153889	0.00262362	445	0.803917	0.00107099	-0.000157457
t607	31.38	90.14	4708	0	-0.61134	-0.995833	-0.687691	0.0331539	-0.000666077	426	-8.26307	0.0110082	-0.000160092
t608	31.34	90.3	4620	0	-0.89712	-0.0958333	-2.0752	0.100046	-0.00131374	429	-34.7271	0.0462638	-0.000571652
t609	31.38	90.22	4654	0	0.08633	-0.275	-0.465147	0.022425	-0.000575103	428	-30.7557	0.0409731	-0.000622276
t610	34.47	92.72	4430	8	0.01033	-3.84583	1.5467	0.0745672	0.0370753	280	143.202	0.190775	0.0516192
t611	37.22	99.15	3260	20	-0.4436	-0.320833	-1.79131	0.08636	-0.00130168	276	153.658	0.204705	0.00400729
t613	31.49	91.18	4596	5	-2.52464	-1.75417	-2.40454	0.115924	-0.00316743	429	-40.3176	0.0537115	-0.00117861
t614	34.22	92.44	4570	13	1.47205	-3.71667	2.81148	0.135543	0.00400196	276	148.582	0.197943	0.00557264
t615	35.68	94.05	4690	8	0.9836	-6.18333	5.30013	0.255522	0.0091923	255	87.8461	0.11703	0.00543262
t616	35.42	93.58	4300	12	-0.21016	-3.975	2.54986	0.12293	0.0115006	227	108.309	0.14429	0.0151781
t617	31.37	90.42	4623	0	-0.42767	-0.133333	-0.639067	0.0308098	-0.000798849	428	-67.3199	0.0896843	-0.00146876
t618	31.5	91.07	4586	1	0.14302	-0.783333	0.299897	0.0144582	-0.000245874	423	-43.9839	0.0585958	-0.000876328
t619	31.37	90.54	4605	0	-1.21489	0.208333	-1.5833	0.0763317	-0.00153695	429	-52.2712	0.0696363	-0.000854613
t620	31.95	90.73	4570	5	0.32698	-1.62083	-0.246874	0.0119019	-0.000103604	428	-36.9493	0.0492243	-0.000981839
t623	34.96	98.55	4210	4	-1.99894	-4.125	1.86446	0.0898866	0.00717517	353	-76.387	0.101764	-0.00229433
t624	37.21	99.81	3110	24	-0.385	0.295833	-0.990528	0.0477539	-0.00124325	330	-21.2754	0.0283433	3.19731e-05
t625	36.07	94.82	3230	13	-2.56122	3.45	-1.28356	0.0618811	-0.00113295	69	132.269	0.17621	0.00406324
t626	39.57	94.28	1880	9	-3.77605	7.17917	-4.16514	0.200804	-0.00294084	36	34.8829	0.0464714	0.000651051
t627	38.49	94.49	3140	1	-3.7214	1.00833	2.16996	0.104615	0.00641538	58	-15.7465	0.0209777	-0.00141814
t629	36.01	97.64	3080	13	-1.97731	4.00833	-0.346442	0.0167022	-0.00118979	163	73.6954	0.0981778	0.00323394
t630	39.26	94.27	3230	9	-4.58154	0.0666667	0.592846	0.0285814	0.00289731	68	79.2831	0.105622	0.00737818
t631	40.28	95.35	1100	16	-4.43819	9.45833	-6.21576	0.299665	-0.0045882	42	10.5589	0.0140667	-0.000518363
t632	36.38	96.31	2870	9	-2.21365	4.6375	-4.97388	0.239793	-0.00647853	54	214.724	0.286058	0.00758561
t633	36.11	97.35	2930	9	-0.969484	4.7375	-4.08035	0.196716	-0.00794124	129	149.009	0.198511	0.00745106
t634	36.72	99.25	3110	15	-1.85929	1.14583	0.0359942	0.0017353	-7.61775e-05	244	32.1051	0.0427708	0.000588837
t635	36.13	98.18	3440	9	-0.320596	1.00833	-0.680467	0.0328057	-0.00260853	228	118.074	0.157299	0.00735514
t636	36.78	98.96	3040	13	-0.70923	1.37917	-1.17598	0.0566946	-0.00398749	214	84.2019	0.112175	0.00613257
t637	35.89	94.42	3640	13	-2.40272	0.375	1.96095	0.0945384	0.00199784	110	30.2701	0.0403262	0.00110574
t639	37.34	97.93	3100	12	-1.69937	1.59583	-0.0903261	0.00435467	-0.000251881	213	36.1435	0.0481508	0.00103353
t640	37.34	95.51	3140	9	-2.45536	3.33333	-1.84204	0.0888057	-0.00154659	67	135.094	0.179974	0.0035237
t651	28.92	89.76	4592	14	-1.29296	1.38333	-3.72177	0.179429	-0.00587445	257	115.258	0.153548	0.0102261
t652	28.67	89.89	4407	0	-0.43767	2.55	-3.07461	0.148229	-0.0278507	270	112.535	0.14992	0.0427316
t653	28.64	88.76	4746	6	0.0097	-0.666667	-0.26584	0.0128163	0.00467025	244	64.6636	0.0861456	0.012751
t654	27.67	89.07	4287	11	-0.11312	1.05	-2.27481	0.10967	-0.00376958	411	-29.0707	0.0387283	-0.00149301
t657	28.77	89.14	4337	14	-0.09835	1.77917	-1.96001	0.0944931	-0.00248911	259	143.88	0.191679	0.00787337
t660	27.41	89.92	4398	14	0.41601	15.2417	-16.6452	0.802474	-0.174339	1048	-650.221	0.866232	-0.161573
t661	28.97	89.55	3991	14	2.753	4.24167	-2.63688	0.127125	-0.0189626	295	141.895	0.189034	0.0226116
t662	28.94	89.75	4240	14	-0.57418	3.3375	-5.85879	0.282455	-0.0538155	280	221.011	0.294433	0.0916694
t663	28.2	88.65	4950	10	-0.322397	-1.325	3.85986	0.186086	0.0677122	257	131.176	0.174754	0.0533327
t681	32.03	89.15	4587	8	-1.70301	0.5875	0.925366	0.0446124	0.000874539	376	-78.1843	0.104158	-0.00199272
t688	33.7	87.31	5208	0	-3.43591	-5.175	4.48247	0.216102	0.00707393	173	14.8005	0.0197174	0.00136552
t689	33.82	87.24	5051	0	-1.65906	-4.6375	3.46888	0.167237	0.0117561	164	105.211	0.140163	0.00971408
t690	34.02	87.07	4962	0	-0.4006	-4.10417	3.80243	0.183317	0.00818904	147	129.31	0.172268	0.00658379
t691	34.8	87.16	4921	0	-3.19471	-4.95833	4.94937	0.238612	0.0213819	143	153.988	0.205145	0.0166726
t692	34.77	87.06	4977	0	-2.61519	-5.42083	3.88384	0.187242	0.0113309	141	143.59	0.191292	0.00901241
t693	35.08	87.67	4858	0	-1.95595	-5.04583	7.15802	0.345092	0.00832885	158	152.149	0.202695	0.00487722
t694	35.39	87.98	5060	0	-2.8399	-6.95	7.34414	0.354065	0.0105986	177	51.8008	0.0690096	0.00314615
t695	35.37	88.29	4846	0	-1.4883	-5.57083	5.57964	0.268997	0.011288	176	88.0715	0.11733	0.00426667
t696	34.83	88.57	4989	0	-1.96485	-5.41667	4.95608	0.238935	0.0114842	201	104.955	0.139822	0.00601893
t710	28.5	86.8	5182	12	-0.22802	-0.245833	-2.41745	0.116547	-0.00430954	328	52.9712	0.0705688	0.0190124
t711	28.3	86.4	5274	4	2.39035	-10.9958	13.7875	0.664703	0.244278	250	139.423	0.185741	0.0822542
t712	32.67	102.5	3500	9	6.18273	2.3	-1.37935	0.0664992	-0.0319276	713	-83.0643	0.110659	-0.0281903
t713	33.55	103.02	3480	15	1.86289	1.37083	0.632829	0.030509	0.00622412	691	-86.4046	0.115109	-0.0130033
t714	43.1	86.75	3680	9	-0.735194	-7.54583	6.6612	0.32114	0.0192799	378	-61.6067	0.0820731	-0.00259715
t715	43.1	86.75	3880	9	-1.00477	-7.54583	6.49672	0.31321	0.0164056	378	-55.5176	0.0739612	-0.00198046
t716	43.1	86.75	3850	9	-1.1736	-7.54583	7.49731	0.361449	0.0249866	378	-99.0731	0.131986	-0.00459839
t717	43.1	86.75	3760	9	-1.23995	-7.54583	5.99309	0.28893	0.0212898	378	-21.5013	0.0286443	-0.000282828
t718	43.1	86.75	3760	9	-0.702637	-7.54583	7.30493	0.352175	0.0190692	378	-47.1952	0.062874	-0.00140468
t719	43.1	86.75	3840	9	-2.50115	-7.54583	4.7595	0.229458	0.0321844	378	-52.3192	0.0697002	-0.00211395
t720	43.1	86.75	3870	9	-1.36452	-7.54583	5.55524	0.267821	0.0148382	378	-23.0592	0.0307197	-0.000314402
t721	43.1	86.75	3800	9	-1.5441	-7.54583	4.40226	0.212235	0.0217025	378	-45.7513	0.0609504	-0.00177371
t722	43.1	86.75	3700	9	-0.89271	-7.54583	6.24936	0.301285	0.0111501	378	-1.16274	0.00154901	0.000115822
t723	43.1	86.75	3520	9	-0.046831	-7.54583	6.47837	0.312326	0.0095722	378	34.342	0.0457508	0.000887519
t725	43.55	87.8	1100	14	-1.24373	6.8375	-2.49952	0.120503	-0.0133394	194	166.806	0.222221	0.0158879
t734	28.83	85.33	4590	5	-0.53009	4.11667	-1.9309	0.0930897	-0.0133582	395	44.141	0.0588051	0.0155433
t735	43	87	3800	9	-0.710446	-6.71667	6.14375	0.296193	0.0826685	338	39.2684	0.0523138	0.00804269
t736	34.9	102.83	3263	14	1.0299	1.73333	-4.05445	0.195467	-0.00365195	596	-111.277	0.148244	-0.00345842
t737	34.75	102.6	3100	18	3.26484	1.84167	-3.06561	0.147795	-0.00745479	607	-18.1349	0.0241595	-0.00310885
t738	34.7	102.5	3397	11	2.21682	1.3875	-3.89454	0.187758	-0.00590193	617	-88.9705	0.118527	-0.00499006
t739	34.68	102.5	3170	11	1.61208	0.933333	-3.3806	0.162981	-0.0033516	626	-113.451	0.151141	-0.0041152
t740	34.32	102.33	3602	15	2.02624	-0.0375001	1.67018	0.0805203	0.000342295	656	-138.017	0.183868	-0.00844089
t741	34.2	102.5	3470	19	0.4239	1.35833	-3.6902	0.177907	-0.00416009	657	-20.6196	0.0274697	-0.00238666
t742	34.05	102.72	3181	15	1.46472	2.47917	-5.18482	0.249963	-0.00766885	648	-71.043	0.0946443	-0.00357046
t743	33.93	102.87	3414	7	0.4883	2.125	-6.82009	0.3288	-0.00665354	654	-147.688	0.196752	-0.00479196
t744	33.68	102.97	3485	15	1.72602	1.5625	-2.10262	0.101368	-0.002775	664	-54.5323	0.0726485	-0.00243688
t745	33.95	102.62	3480	15	0.96213	2.23333	-2.06728	0.0996647	-0.00333279	661	-123.32	0.164288	-0.00468272
t746	33.9	102.55	3396	11	0.23986	2.03333	-5.0434	0.243145	-0.00438282	659	-182.162	0.242678	-0.00513567
t747	33.82	102.75	3330	11	-3.96954	1.89583	1.24281	0.0599165	0.00450383	656	-640.557	0.853357	-0.0371354
t748	33.72	102.5	3355	11	0.16259	2.00833	-3.49795	0.168638	-0.00340125	675	-136.556	0.181921	-0.00474001
t749	33.28	102.52	3495	18	1.41451	2.40417	-2.87987	0.13884	-0.00593423	687	-156.059	0.207904	-0.00856878
t750	32.72	102.38	3489	9	5.18942	3.0125	-0.0347319	0.00167444	-0.0109949	706	65.023	0.0866244	-0.00179742
t751	33.28	102.52	3495	18	1.1905	2.40417	-4.5838	0.220987	-0.00408584	687	-90.5674	0.120655	-0.00277966
t752	32.48	102.37	3509	17	1.3718	3.1375	-5.67954	0.273814	-0.00632426	708	-109.892	0.146399	-0.00391404
t753	32.72	102.38	3489	9	1.95297	3.0125	-3.74039	0.180326	-0.00603596	706	-136.915	0.1824	-0.00660643
t754	32.72	102.13	3718	6	1.5282	1.15417	-1.63502	0.0788252	-0.00293843	729	-178.035	0.23718	-0.00858743
t755	32.72	102.15	3718	6	2.70154	1.2625	-1.52986	0.0737554	-0.00347164	731	-73.6577	0.0981276	-0.00508398
t756	32.73	102.1	3750	6	2.24939	1.275	0.127078	0.0061265	-0.00147167	730	-59.0985	0.0787317	-0.00366718
t757	32.73	102.1	3780	6	2.4246	1.275	-0.0379333	0.00182878	-0.00189719	730	-32.4007	0.0431646	-0.00403207
t758	32.73	102.1	3750	6	2.65968	1.275	0.228827	0.0110319	-0.00170169	730	-40.0055	0.0532958	-0.00606689
t759	32.73	102.1	3780	6	2.7653	1.275	-1.54412	0.0744428	-0.00546948	730	-78.7825	0.104955	-0.0090641
t760	32.75	102.08	3550	6	3.3631	2.6875	-1.23281	0.0594344	-0.00635222	720	-20.7775	0.02768	-0.00687035
t761	32.83	102.03	3440	10	3.59805	2.125	-1.79575	0.0865741	-0.0115807	723	-74.9357	0.0998302	-0.0106741
t762	33.2	101.47	3496	14	1.13148	0.2	-3.75259	0.180914	-0.00386648	749	-199.132	0.265286	-0.00659178
t763	33.37	101.33	4192	4	3.39178	-1.56667	3.20622	0.154574	0.00649733	742	-118.955	0.158473	-0.0151446
t764	33.43	101.07	4159	8	2.52753	-2.17083	1.79605	0.0865885	0.00171292	727	-149.302	0.198902	-0.00552068
t765	33.3	100.45	4137	12	2.02525	-1.95833	-1.24336	0.059943	-0.00126119	681	-88.1415	0.117423	-0.00314269
t766	33.93	99.75	4344	16	1.17737	-2.64167	1.52718	0.0736262	0.00231603	551	-7.18647	0.00957389	-0.00229544
t767	34.67	100.63	3285	7	1.96119	2.15833	-2.91111	0.140346	-0.0123568	501	180.878	0.240968	0.00865537
t768	34.67	100.63	3360	7	1.0218	2.15833	-0.69046	0.0332874	-0.00209701	501	127.847	0.170319	0.00371554
t769	34.67	100.63	3370	7	1.67385	2.15833	-0.981585	0.0473227	-0.00352033	501	214.524	0.285791	0.00884855
t770	34.62	100.57	3370	7	2.97156	0.833333	1.29558	0.0624606	-0.00121683	521	155.833	0.207602	0.00753898
t771	34.53	100.42	3771	7	2.3942	-1.2375	2.14677	0.103497	0.00182091	544	59.7983	0.079664	0.00156202
t772	34.47	100.4	4140	7	1.47908	-2.77917	1.15542	0.0557034	0.00125637	575	-0.519896	0.000692611	-0.00105259
t773	34.58	99.85	4140	7	2.17949	-2.97083	2.20861	0.106478	0.00282417	492	73.1326	0.0974281	0.00203588
t774	34.58	99.88	3734	7	1.88161	-1.48333	1.32805	0.064026	0.000956979	471	140.979	0.187814	0.00383677
t775	34.52	99.97	3760	11	1.98189	-1.18333	-0.651906	0.0314287	-0.000943384	490	101.378	0.135057	0.0022902
t776	34.52	99.97	3760	11	1.81352	-1.18333	-0.628626	0.0303064	-0.00084812	490	102.013	0.135903	0.0022541
t777	34.52	99.97	3730	11	1.72872	-1.18333	-0.402225	0.0193915	-0.000496858	490	95.0636	0.126645	0.00230486
t778	34.37	100.25	3765	7	5.51294	-1.2375	2.36268	0.113906	0.00493579	543	183.051	0.243863	0.0142373
t779	34.55	99.57	4298	11	0.68093	-4.35	-0.425022	0.0204905	0.000242065	494	45.8552	0.0610888	0.000673699
t780	34.58	99.45	4782	11	2.70933	-7.175	6.63063	0.319666	0.00791279	523	59.5771	0.0793693	0.000925487
t781	34.55	99.33	4519	11	-0.47727	-5.83333	2.16471	0.104362	0.00239221	492	-24.864	0.0331241	-0.00102114
t782	34.72	99.08	4529	6	-0.01393	-6.34167	2.86	0.137882	0.00216417	450	47.301	0.0630149	0.000554067
t783	34.72	99.08	4529	6	0.35852	-6.34167	2.73571	0.13189	0.00218297	450	64.1279	0.0854319	0.000975445
t784	34.72	99.08	4529	6	-0.4421	-6.34167	0.489369	0.0235927	0.00150547	450	100.258	0.133565	0.00276434
t785	35.1	98.8	4350	12	-0.88525	-4.65833	2.81716	0.135817	0.00170906	378	24.3825	0.0324826	5.542e-05
t786	35.03	98.63	4443	8	-1.59262	-4.75	4.28329	0.2065	0.00175438	366	-53.5667	0.0713621	-0.000766954
t787	34.97	98.55	4233	4	-0.63714	-4.10833	4.35353	0.209886	0.00186719	354	-44.7018	0.0595522	-0.000849684
t788	34.9	98.2	4282	12	-0.73321	-3.20417	2.46834	0.119	0.00132868	327	-12.3041	0.0163917	-0.000160398
t789	35.05	97.7	4282	8	-0.18762	-3.25833	1.50977	0.0727868	0.000710141	338	73.2761	0.0976192	0.000970116
t790	35.03	97.67	4314	8	-1.23997	-3.225	2.85765	0.137769	0.00149019	345	-23.949	0.0319051	-0.000539679
t791	34.95	98.12	4251	12	-0.662	-3.24167	1.52235	0.0733933	0.000599739	323	79.8813	0.106419	0.00132648
t792	34.93	98.13	4263	8	-3.52172	-3.22917	6.83557	0.329546	0.00933452	322	-283.704	0.377954	-0.0102141
t793	34.78	98.12	4280	12	0.58896	-3.7125	0.0818089	0.00394405	0.000463853	346	115.894	0.154395	0.00224611
t794	35.52	99.52	4358	13	0.36984	-5.43333	1.98106	0.095508	0.00164301	426	100.821	0.134315	0.00180102
t795	35.68	99.57	3752	13	-1.05403	-3.21667	0.810527	0.0390759	0.00104655	385	-4.34196	0.00578441	0.000156055
t796	35.82	99.9	3890	13	0.64909	-1.28333	-1.02047	0.0491974	-0.000656145	394	143.592	0.191295	0.00330255
t797	35.82	99.9	3890	13	1.68056	-1.28333	0.506447	0.0244161	0.00109293	394	74.2561	0.0989248	0.00506933
t798	35.97	100.17	3230	15	-0.32358	2.12917	-2.61763	0.126197	-0.00190383	352	-2.81556	0.00375092	-3.33985e-05
t799	36.08	100.37	2925	16	0.80063	2.79583	-0.453951	0.0218852	-0.00275832	363	21.5305	0.0286832	0.000999425
t800	36.5	100.77	3105	16	-0.26481	0.733333	-0.993252	0.0478852	-0.00180346	417	-5.20932	0.00693991	-0.000575608
t801	36.73	99.58	3670	16	-0.20348	-1.625	-0.235798	0.0113679	-0.000324987	330	144.272	0.192201	0.00302412
t802	36.72	99.25	3065	15	-1.40893	1.14583	-0.67549	0.0325657	-0.0016865	244	48.0975	0.064076	0.00410281
t803	36.78	98.97	3063	13	-2.16194	1.35833	0.617078	0.0297497	5.98293e-05	216	14.6291	0.019489	0.00126507
t804	36.5	100.77	3105	16	-1.25673	0.733333	-1.15975	0.0559122	-0.000880806	417	-126.322	0.168288	-0.00184644
t805	36	97.63	3099	13	-3.77137	3.63333	-0.488112	0.0235321	0.000118598	166	-67.421	0.089819	-0.00324473
t806	36.12	97.35	2900	9	-3.4971	4.775	-3.07814	0.148399	-0.00207595	129	-0.555079	0.000739482	-7.20726e-06
t807	36.38	96.3	2865	9	-3.45402	4.64583	-3.63605	0.175296	-0.00306089	54	108.814	0.144963	0.00302812
t808	35.78	94.33	4075	13	-0.22126	-2.13333	2.62902	0.126746	0.00502691	176	261.935	0.348953	0.0148195
t809	35.88	94.42	3680	9	-3.26246	-0.645833	3.58467	0.172819	0.00331544	131	-34.8416	0.0464164	-0.000693283
t810	35.92	94.7	3460	13	-3.31285	1.62083	1.13983	0.0549518	0.0014198	96	13.0215	0.0173474	0.000418181
t811	36.07	94.68	3304	9	-3.66628	-0.141667	2.50338	0.120689	0.00337763	127	-30.8885	0.04115	-0.00107723
t812	36.63	95.03	3010	9	-4.26796	5.27917	-2.27304	0.109584	-0.00322191	41	111.426	0.148443	0.00629203
t813	37.73	95.35	2997	9	-2.81387	1.85833	-0.253481	0.0122205	0.000994969	77	46.6171	0.0621038	0.00189574
t815	37.73	95.35	2997	9	-3.06905	1.85833	0.0901468	0.00434603	0.00164308	77	28.3697	0.0377944	0.00111306
t816	39.57	94.28	1860	9	-3.63334	7.17917	-5.08506	0.245153	-0.00447104	36	45.399	0.060481	0.00142054
t817	40.28	95.35	1735	16	-4.32855	9.45833	-6.74646	0.32525	-0.00756134	42	2.47717	0.00330011	0.000318199
t823	38.1	96.4	5325	4	-0.95275	-10.3667	12.5186	0.603528	0.0103219	322	17.7271	0.0236162	0.000771483
t824	36.32	99.36	3196	12	-1.25626	0.933333	-0.0877614	0.00423102	-0.000831526	269	39.2724	0.0523191	0.00430451
t860	43.67	88.17	2450	14	-0.29251	0.504167	3.20561	0.154544	-0.00719687	248	194.221	0.258743	0.118215
t863	43	87	3787	9	-0.81093	-6.71667	6.66317	0.321235	0.0406034	338	-39.008	0.0519669	-0.0357524
t864	42	87	2800	18	-3.2992	9.70833	-11.3015	0.544851	-0.021526	102	233.604	0.31121	0.0128785
t897	36.69	101.83	2796	21	1.19946	3.575	-3.10829	0.149852	-0.00907756	435	-119.837	0.159648	-0.00580578
XZ0706-13	29.24	85.33	4763	9	1.30973	1.80417	-1.62663	0.0784207	-0.00289119	284	92.7733	0.123594	0.007436
XZ0706-14	29.13	85.37	4686	13	1.00031	1.94167	-0.11977	0.00577418	-0.00184796	303	124.361	0.165675	0.0145304
XZ0706-15	29.12	85.38	4650	9	1.69819	1.95	0.145192	0.00699978	-0.00461433	307	103.938	0.138467	0.0156423
XZ0706-16	29.3	87.17	4311	14	-0.07093	3.7	-1.80208	0.0868792	-0.00298857	361	8.6371	0.0115064	0.0010164
TT1	29.47	90.93	3505	22	2.4048	7.27083	-5.45071	0.262782	-0.0743816	408	32.3215	0.0430591	0.012082
TT2	29.3	89.76	3809	14	2.19773	6.05	-2.76707	0.133402	-0.0117349	360	26.3873	0.0351535	0.00415983
TT3	29.16	89.03	3899	14	1.1524	5.74583	-4.90362	0.236406	-0.0165406	385	-32.0387	0.0426823	-0.000223811
TT4	28.95	89.55	4020	14	1.43707	4.79167	-1.14977	0.055431	-0.00943972	301	209.071	0.278527	0.0218762
TT5	28.74	89.65	4104	8	1.7084	2.7	-0.64751	0.0312168	-0.00442934	268	104.975	0.139849	0.00818937
TT6	28.36	89.03	4377	10	1.54274	-1.41667	3.00942	0.145086	0.00413743	233	202.346	0.269568	0.00914296
TT7	28.18	89.37	4445	7	1.02512	1.24583	1.59409	0.0768519	0.000930463	276	106.435	0.141794	0.00968051
TT8	27.83	89.16	4465	11	1.74947	0.1125	1.01416	0.0488932	0.00174459	331	96.185	0.128139	0.00690019
TT9	27.62	89.04	4131	11	2.11656	0.9	0.368322	0.017757	-0.000906744	437	58.9891	0.0785859	0.00382198
TT10	27.59	89.04	3893	11	4.54738	2.48333	2.69986	0.130162	0.0153633	501	9.26306	0.0123404	0.00273503
TT11	27.59	89.04	3898	11	2.71671	2.48333	-0.00783636	0.000377795	-0.00586579	501	-26.8545	0.0357759	-0.00261207
TT12	27.55	89	3570	17	3.49078	3.85417	-0.245922	0.011856	-0.0125116	571	-132.24	0.176172	-0.0171589
TT14	27.48	88.89	3188	7	5.35582	6.40833	-0.427726	0.0206209	-0.0311489	727	-314.259	0.418659	-0.0676057
TT15	27.39	88.83	4303	18	1.85815	0.491667	1.48011	0.0713569	0.00365822	566	-173.847	0.231601	-0.0546833
TT16	28.61	87.13	4236	16	0.89403	4.31667	-3.27903	0.158084	-0.0243926	497	-145.788	0.19422	-0.0173734
TT17	28.52	87.06	5015	12	2.80221	-1.175	3.37085	0.16251	0.016448	271	134.598	0.179313	0.0402128
TT18	28.14	86.85	5161	4	1.32582	-2.9375	3.58561	0.172864	0.00572693	361	40.7395	0.0542736	0.00327351
TT19	28.14	86.85	5152	4	0.58517	-2.9375	2.97844	0.143592	0.013295	361	-18.8097	0.0250585	-0.000226476
TT20	28.14	86.85	5152	4	1.05111	-2.9375	4.9805	0.240113	0.0263765	361	-2.91813	0.00388756	0.00388133
TT21	28.59	86.99	4279	16	1.0275	4.0625	-2.85766	0.137769	-0.00570234	485	-127.983	0.1705	-0.00389805
TT22	28.72	86.37	4294	10	1.4581	3.71667	-2.05842	0.0992375	-0.00691098	414	-34.0299	0.045335	-5.58196e-05
TT23	28.72	86.37	4595	10	2.05422	3.71667	-2.42777	0.117044	-0.0108532	414	10.8582	0.0144654	0.00386265
TT24	28.52	86.17	5110	14	0.95313	-0.870833	0.717899	0.0346103	0.00465347	329	44.757	0.0596258	0.0069668
TT25	28.52	86.17	3904	14	1.6033	-0.870833	4.25509	0.20514	0.0146049	329	104.624	0.139381	0.0171009
06JZ05	33.56	103	3475	15	1.79282	1.5125	0.457529	0.0220577	0.000749915	668	-232.395	0.309599	-0.0150833
06JZ06	33.9	102.9	3454	7	1.83148	2.02917	-1.38513	0.0667779	-0.00194047	655	-145.286	0.193552	-0.00931349
06JZ07	34.09	102.73	3183	19	1.59518	2.7625	-0.442444	0.0213305	0.00273894	643	-192.48	0.256424	-0.0157014
06JZ08	34.12	102.62	3368	19	0.9148	1.90833	-2.58221	0.12449	-0.00473524	655	-130.997	0.174516	-0.0107523
06JZ09	34.46	102.3	3492	19	1.67731	0.866667	-0.538658	0.025969	-0.00074143	638	-171.974	0.229106	-0.0120778
06JZ10	34.61	102.47	3130	11	0.19465	2.1625	-0.12488	0.00602053	-0.00118743	612	-144.754	0.192843	-0.017416
06BL59	35.36	102.85	2307	18	1.90306	4.4125	-2.13384	0.102874	-0.0323117	519	-77.3521	0.103049	-0.0170253
06BL60	35.45	103.29	2182	18	1.07933	5.93333	-2.15323	0.103808	-0.0206548	504	-90.277	0.120268	-0.0135852
gg04-11	29.31	90.72	3666	22	1.6041	7.01667	-6.1177	0.294938	-0.0188537	389	-42.7181	0.0569095	0.000101381
ybj04-1	30.08	90.38	4380	9	0.76115	-0.545833	-0.186205	0.00897704	0.00334157	347	-93.3582	0.124373	-0.0035197
mj04-6	29.71	89.95	4439	9	0.9789	2.175	-1.13329	0.0546365	-0.0154209	337	-66.8553	0.0890654	-0.00160518
wy04-10	29.7	89.58	4370	8	2.02023	1.95417	-0.323608	0.0156013	-0.00761355	335	-8.19923	0.0109231	0.0163936
wy04-7	29.68	89.56	4370	8	2.14185	2.1125	-2.67126	0.128783	-0.0297772	337	-113.203	0.15081	-0.0160039
rkz04-1	29.33	89.78	3238	14	0.13573	-0.541667	1.97485	0.0952086	0.0101994	258	64.7655	0.0862813	0.0147893
chz04-1	29.68	86.72	5484	2	0.86996	-3.85	4.24456	0.204632	0.0127406	175	141.439	0.188427	0.012259
chz04-2	30.01	86.53	4914	6	1.93821	0.1625	0.276188	0.0133152	0.00247195	199	180.284	0.240176	0.0175039
djc04-14	29.78	85.76	5185	2	0.59052	-2.07917	3.81073	0.183717	0.00752374	191	215.139	0.286611	0.0112452
pkc04-2	28.76	85.64	4557	10	0.2226	1.9375	1.60728	0.0774878	0.00114596	358	68.4386	0.0911747	0.00360949
dr04-4	28.62	87.18	4288	16	1.5076	3.9625	-1.69543	0.0817376	-0.00364279	468	-69.3271	0.0923583	-0.00248511
yh04	29.16	90.51	4496	17	2.08049	1.9625	0.130288	0.00628125	0.000141064	311	58.6401	0.078121	0.00565777
QHS05-113	37.13	99.51	3250	20	0.91665	0.0708334	1.12763	0.0543636	0.00562087	292	97.5941	0.130016	0.0115536
QHP05-113	37.35	98.91	3450	12	4.89234	-0.708333	-2.67289	0.128861	-0.0343582	270	98.1071	0.130699	0.0733794
QHP05-114	37.48	99.41	3496	4	1.13971	-2.1125	2.35795	0.113678	0.0091359	343	16.7667	0.0223368	-0.000143479
QHP05-115	37.14	99.52	3246	20	0.15563	0.0833334	-0.466871	0.0225081	-0.000438282	292	66.2255	0.0882263	0.00194423
QHP05-117	37.1	99.77	3207	17	1.26328	0.4625	-1.70162	0.082036	-0.00338245	326	18.2304	0.0242867	0.00244607
QHP05-118	37.33	100.53	3419	12	1.07913	-0.4875	-1.23591	0.0595839	-0.00123467	426	-92.8602	0.123709	-0.00602892
QHP05-120	37.76	100.51	3490	16	0.84625	-2	1.642	0.0791617	0.00575778	432	-56.2783	0.0749746	-0.00690818
QHP05-124	37.63	100.4	3596	24	0.009	-2.14583	1.60748	0.0774975	0.00776913	432	-53.2048	0.07088	-0.00693522
QHP05-125	37.32	100.5	3338	8	1.81501	-0.283333	0.207921	0.010024	0.00301726	422	-48.5519	0.0646814	-0.0065658
QHP05-109	36.75	99.61	3826	16	3.89381	-1.9625	4.35261	0.209842	0.0601653	344	14.4785	0.0192884	0.0249413
QHP05-110	36.74	99.62	3920	16	0.76434	-2.06667	1.46781	0.0707639	0.00821411	348	-7.58259	0.0101016	9.55062e-05
QHP05-111	36.78	99.66	3468	16	4.25985	-0.445833	-2.36336	0.113939	-0.0148262	324	66.4756	0.0885595	0.0195172
QHP05-112	36.79	99.68	3359	16	1.31804	0.025	-0.695356	0.0335235	-0.00086427	319	55.3796	0.0737773	0.0032887
QHP05-116	36.89	99.64	3218	20	0.74753	0.35	-1.71285	0.0825774	-0.00677744	302	16.1026	0.0214521	0.00182406
QHS05-101	36.52	100.64	3377	12	-1.4126	-0.179167	-2.60952	0.125806	-0.00698474	416	-3.42873	0.00456779	-0.00113658
QHS05-102	36.53	100.64	3280	12	-0.996954	0.420833	-1.40555	0.0677623	-0.00357288	406	-21.6236	0.0288072	-0.0057766
QHS05-103	36.54	100.72	3209	16	-0.63381	1.17083	-1.14043	0.0549807	-0.00190528	402	-12.6377	0.0168361	-0.00193957
QHS05-104	36.51	100.64	3479	12	1.37084	-0.8	-0.0889591	0.00428877	0.00171971	423	1.32063	0.00175936	-0.00371494
QHS05-105	36.51	100.64	3480	12	1.2231	-0.8	0.709244	0.034193	0.00302348	423	23.2621	0.03099	-0.000665972
QHP05-106	36.51	100.63	3632	12	1.41805	-0.908333	2.3673	0.114129	0.0117099	424	-31.6657	0.0421854	-0.00845501
QHP05-107	36.51	100.64	3598	12	4.21811	-0.8	4.0723	0.196328	0.0885492	423	-93.1362	0.124077	-0.0520671
QHP05-126	36.44	101.08	3486	16	0.80876	0.0291666	-0.0474033	0.00228534	-1.11125e-05	470	-71.9829	0.0958964	-0.00605743
QHP05-121	38.02	100.07	4122	12	-0.383222	-3.225	2.93831	0.141657	0.0101247	419	-23.3398	0.0310935	-0.00361029
QHP05-122	38.13	100.19	3331	16	2.98835	-1.2125	2.99959	0.144612	0.0383486	407	14.8915	0.0198386	-0.00669902
QHP05-123	38.16	100	3013	12	2.2686	-1.6125	3.0091	0.14507	0.0401309	402	26.6392	0.035489	-0.00564871
Diyi	38.16	100	3013	12	0.04125	-1.6125	2.04313	0.0985004	0.0102775	402	96.3596	0.128371	0.00423283
QLS2	36.6	100.59	3194	4	-0.42914	0.933333	-1.01699	0.0490296	-0.00163347	399	-35.7558	0.0476343	-0.00128265
QLS4	36.65	100.5	3194	4	-0.46076	0.9	-1.74427	0.0840922	-0.00271425	390	-18.6191	0.0248046	-0.00108402
QLS6	36.72	100.36	3194	4	-0.10467	0.7625	-0.984252	0.0474513	-0.00259474	368	-14.7938	0.0197085	-0.00115476
QLS9	36.72	100.31	3194	4	-0.58699	0.7375	-0.679614	0.0327646	-0.00157277	364	-9.52081	0.0126837	-0.000489894
QLS12	36.77	100.22	3194	4	-0.02245	0.691667	-1.46479	0.0706183	-0.00209716	354	-18.4874	0.0246291	-0.000154403
QHL02	36.64	100.61	3194	4	-0.76067	0.866667	-0.199437	0.00961496	-0.00194824	400	-28.1881	0.0375525	-0.00307221
QHL04	36.78	100.35	3194	0	-1.40562	0.720833	-0.831423	0.0400833	-0.00624432	367	-19.4491	0.0259103	-0.00481221
QHL05	36.81	100.14	3194	0	-2.18531	0.641667	0.516769	0.0249137	0.00230485	348	-28.3219	0.0377307	0.00624607
QHL08	37.11	99.82	3194	8	-1.52795	0.266667	-0.666754	0.0321446	-0.00432179	328	38.284	0.0510024	0.0107396
QHL10	37.04	100.2	3194	0	-0.0498	0.433333	1.00088	0.048253	0.00264155	360	-23.7806	0.0316808	-0.00192171
QHL13	36.95	99.88	3194	16	-1.02807	0.483333	0.905508	0.043655	0.00388803	330	12.7233	0.0169501	0.00168671
QHL14	36.84	100.01	3194	4	-0.26259	0.5625	0.823072	0.0396807	0.0022805	336	15.3222	0.0204124	0.000555932
NC0609-01	30.74	91.05	4788	5	-1.20849	-1.74167	-0.10122	0.00487987	0.00180857	413	-36.9324	0.0492017	-0.000223012
NC0609-02	30.79	91.07	4747	5	-1.89243	-1.325	-2.51924	0.121454	-0.00192215	415	76.9422	0.102503	0.0014645
NC0609-03	30.81	91.07	4745	5	-0.083351	-1.225	-2.08134	0.100343	-0.00210921	415	90.6588	0.120777	0.0161872
NC0609-04	30.83	91.06	4738	5	-0.416275	-1.175	-0.762473	0.0367592	0.000232568	415	-2.14362	0.00285575	0.000528102
NC0609-06	30.67	90.85	4755	5	-1.0042	-1.125	0.252225	0.0121599	0.00049599	408	-0.160201	0.000213422	0.000248035
NC0609-08	30.66	90.82	4752	5	-1.41746	-0.925	1.58861	0.0765877	0.004068	409	-55.6031	0.0740751	-0.00339687
NC0609-09	30.64	90.8	4757	5	0.36931	-1.37917	1.55488	0.0749616	0.00513056	405	-63.2597	0.0842753	-0.00226236
NC0609-10	30.62	90.73	4746	5	-1.49162	-0.791667	0.0110574	0.000533083	-0.00019532	406	17.8831	0.0238241	0.00146317
NC0609-12	30.6	90.69	4741	5	-3.59976	-0.8125	0.0913465	0.00440386	0.00018871	403	-12.7343	0.0169648	0.00199272
NC0609-14	30.59	90.66	4739	5	-2.36073	-0.704167	0.244743	0.0117992	0.000901441	402	-36.598	0.0487563	-0.000312803
NC0609-16	30.59	90.65	4753	5	-0.06448	-0.604167	0.83657	0.0403315	0.00164142	403	8.924	0.0118887	0.000794557
NC0609-21	30.57	90.63	4744	1	-2.69036	-1.2	0.483549	0.0233122	0.00199394	398	-2.99733	0.00399308	0.000915389
NC0609-22	30.57	90.6	4741	0	-2.39267	-0.845833	-1.45354	0.0700759	-0.00465376	399	-15.16	0.0201963	-0.00364746
NC0609-23	30.57	90.57	4747	0	-1.32194	-0.691667	-0.453793	0.0218776	-4.66678e-05	399	77.74	0.103566	0.00365785
NC0609-24	30.56	90.5	4746	0	-1.7574	-0.404167	-0.587397	0.0283187	-0.00069939	401	2.37711	0.00316681	0.00162077
NC0609-25	30.54	90.46	4740	0	-0.4253	-0.358333	1.34887	0.0650297	0.00214633	400	40.6496	0.0541538	0.00205907
NC0609-26	30.54	90.45	4732	0	-1.01625	-0.3625	0.592326	0.0285564	0.000954713	399	-57.6232	0.0767663	-0.00153124
NC0609-27	30.54	90.42	4740	0	-0.02627	-0.4375	0.637709	0.0307443	0.00432853	400	-68.782	0.0916321	-0.00277753
NC0609-29	30.48	90.38	4785	0	-0.46981	-0.770833	-1.64566	0.0793381	-0.000783903	390	40.3893	0.0538071	0.000996361
NC0609-31	30.47	90.36	4793	0	-2.68364	-0.670833	-2.72296	0.131275	-0.00246356	389	-3.31417	0.00441517	0.000893074
NC0609-32	30.47	90.34	4789	0	-0.60541	-0.5125	-2.47222	0.119187	-0.00161843	389	15.1314	0.0201582	0.0011032
NC0609-33	30.47	90.31	4779	0	-0.57671	-0.416667	-2.03615	0.0981639	-0.00203015	388	47.79	0.0636664	0.00299068
NC0609-34	30.45	90.3	4819	0	-0.57747	-0.6625	-1.4858	0.0716312	-0.00105726	383	64.0709	0.085356	0.00188228
NC0609-36	30.44	90.24	4772	0	-1.12591	-0.383333	-0.696738	0.0335901	-0.00120252	384	-7.49891	0.00999013	0.00134793
NC0609-38	30.44	90.23	4773	0	-2.00235	-0.408333	-1.46727	0.0707379	-0.00149067	383	38.3734	0.0511215	0.00196808
NC0609-39	30.48	90.2	4775	0	-0.4771	-0.391667	-1.85314	0.0893409	-0.0020369	388	28.1562	0.03751	0.00214553
NC0609-40	30.49	90.2	4767	0	-2.32215	-0.358333	-1.8628	0.0898066	-0.00166664	389	21.8527	0.0291124	0.000810384
NC0609-41	30.51	90.14	4781	0	-0.32622	-0.308333	-1.75108	0.0844205	-0.000860076	389	52.6857	0.0701885	0.0014248
NC0609-42	30.51	90.14	4779	0	0.05009	-0.308333	-1.60971	0.077605	-0.00103171	389	59.0509	0.0786683	0.0013037
NC0609-43	30.71	90.26	4753	0	-0.20633	-0.0125001	-1.61602	0.0779092	-0.00551673	406	54.768	0.0729625	0.00244874
NC0609-44	30.85	90.24	4767	0	-2.0375	-0.366667	-1.86333	0.0898321	-0.00702186	411	1.04103	0.00138687	-0.00235512
NC0609-45	30.9	90.24	4736	0	0.02206	-0.433333	-2.11171	0.101807	-0.00165941	414	-31.6447	0.0421574	-0.000420979
NC0609-46	30.91	90.38	4779	0	-0.03122	-0.454167	-1.2979	0.0625725	-0.00230109	415	-45.633	0.0607928	-0.000676097
NC0609-47	30.94	90.62	4801	0	-0.95317	-1.04167	-0.506669	0.0244268	0.000136195	418	-11.429	0.0152258	-0.000550603
NC0609-48	30.93	90.64	4785	0	-0.11466	-0.991667	-1.3959	0.0672971	-0.000730872	418	62.8663	0.0837512	0.00188228
NC0609-49	30.91	90.77	4735	5	-1.91878	-0.7375	-2.35189	0.113386	-0.00510694	416	-16.9244	0.0225469	-0.0010683
NC0609-50	30.75	91.01	4756	5	0.096823	-1.29167	-0.289629	0.0139632	0.000808587	414	12.0166	0.0160086	0.000779876
JBC	30.91	90.82	4748	5	1.69344	-1	1.86835	0.0900741	0.00365388	415	29.0501	0.0387009	0.00207159
NMSS07-1	30.81	90.31	4718	0	-3.03182	0.05	-1.2473	0.060133	-0.00263181	416	24.4909	0.032627	0.00250029
NMSS07-2	30.83	90.34	4718	0	-2.36536	-0.179167	-1.01067	0.0487249	-0.000715782	417	-6.97886	0.00929731	0.000217124
NMSS07-3	30.8	90.37	4718	0	-2.41533	-0.208333	-0.0714075	0.00344259	0.000829906	413	-8.5119	0.0113396	0.000299481
NMSS07-4	30.77	90.37	4718	0	-2.45645	-0.208333	-0.248542	0.0119823	-0.000392337	413	-16.266	0.0216697	-0.000944937
NMSS07-5	30.78	90.4	4718	0	-2.86917	-0.225	-0.0159409	0.000768519	0.000149795	425	-6.91051	0.00920626	-8.9791e-06
NMSS07-6	30.82	90.49	4718	0	-2.23555	-0.3375	-0.451808	0.0217819	-0.000114982	415	-9.83358	0.0131004	5.70053e-05
NMSS07-7	30.82	90.48	4718	0	-1.38821	-0.3125	-0.407992	0.0196695	5.1296e-05	415	-1.129	0.00150407	0.000232098
NMSS07-8	30.78	90.46	4718	0	-2.63177	-0.270833	-0.292091	0.0140819	0.000304257	414	13.7538	0.018323	0.000501977
NMSS07-9	30.73	90.46	4718	0	-2.13094	-0.241667	-0.562007	0.0270947	-0.000301846	411	-1.93572	0.00257879	-2.11155e-05
NMSS07-10	30.67	90.49	4718	0	-2.36219	-0.241667	0.0922448	0.00444717	0.000454755	407	-31.9545	0.0425701	-0.000381678
NMSS07-12	30.75	90.56	4718	0	-3.32245	-0.3625	-0.772568	0.0372459	-0.0002694	411	-13.5179	0.0180087	-9.48534e-05
NMSS07-13	30.8	90.55	4718	0	-2.33981	-0.379167	0.325267	0.0156813	0.000431195	414	-1.90532	0.00253829	0.000477531
NMSS07-14	30.68	90.58	4718	0	-1.34875	-0.358333	0.111453	0.00537321	0.000171726	409	17.5758	0.0234147	0.000430571
NMSS07-15	30.64	90.6	4718	0	-2.57241	-0.379167	-0.265856	0.0128171	-0.000145065	405	-22.8648	0.0304607	-0.000268174
NMSS07-16	30.6	90.6	4718	0	-1.8616	-0.45	0.105354	0.00507917	1.56202e-05	405	8.7991	0.0117223	0.000520042
NMSS07-17	30.72	90.38	4718	0	-2.02075	-0.191667	-1.43131	0.0690042	-0.000700499	411	2.81397	0.0037488	0.000120845
NMSS07-18	30.65	90.3	4718	0	-1.77106	0.225	-0.10259	0.00494592	0.00014979	409	-3.06334	0.00408102	0.000421605
NMSS07-19	30.64	90.29	4718	0	-2.79398	0.1875	-0.955421	0.0460614	-0.00100982	404	25.2149	0.0335916	0.00123842
NMSS07-20	30.66	90.4	4718	0	-1.5981	-0.175	-0.207701	0.0100134	4.85962e-05	408	-24.1969	0.0322354	-0.000202096
NMSS07-21	30.61	90.39	4718	0	-2.62295	-0.158333	-0.355995	0.0171627	-0.000308885	406	-15.5399	0.0207024	-0.000227009
NMSS07-22	30.56	90.37	4718	0	-3.86545	-0.158333	0.0975177	0.00470138	0.000320624	402	13.8579	0.0184616	0.000793731
NMSS07-23	30.87	90.29	4718	0	-3.15898	-0.1375	0.274661	0.0132416	0.000708357	417	-9.64127	0.0128442	-0.000461864
NMSS07-24	30.86	90.31	4718	0	-1.6985	-0.116667	0.868773	0.041884	0.00191497	419	41.2483	0.0549514	0.00167073
NMSS07-25	30.86	90.34	4718	0	-4.03037	-0.183333	-0.894825	0.04314	-0.000606006	419	23.1375	0.030824	0.00038754
NMSS08-1	30.8	90.99	4718	5	-2.18413	-0.9875	1.37517	0.0662977	0.00149163	418	-21.0972	0.0281059	-0.000240064
NMSS08-2	30.81	90.99	4718	5	-3.26541	-1.0125	0.127254	0.00613498	0.00246833	419	-46.6913	0.0622027	-0.00161757
NMSS08-3	30.84	90.95	4718	0	-2.45137	-0.908333	0.529741	0.0255391	0.00185794	418	-9.5904	0.0127764	0.000165754
NMSS08-4	30.87	90.94	4718	0	-3.61859	-0.733333	0.0209385	0.00100946	0.0012179	419	-21.1962	0.0282378	-0.00087886
NMSS08-5	30.69	90.81	4718	0	-2.79562	-0.704167	0.352297	0.0169844	0.000744612	411	13.3808	0.017826	0.000644923
NMSS08-6	30.72	90.8	4718	0	-3.64672	-0.616667	0.0744762	0.00359054	0.000739535	411	2.55489	0.00340365	-0.000381146
NMSS08-7	30.74	90.79	4718	0	-3.50249	-0.579167	0.159494	0.00768929	0.000866633	412	13.7689	0.0183431	0.000737379
NMSS08-8	30.8	90.77	4718	5	-2.96155	-0.55	0.537173	0.0258974	0.000879649	413	-29.5659	0.039388	-0.000697812
NMSS08-9	30.72	90.73	4718	0	-3.2845	-0.495833	0.32258	0.0155518	0.000479164	412	3.35279	0.00446662	0.000101568
NMSS08-10	30.69	90.68	4718	0	-4.47955	-0.425	-0.473814	0.0228428	-4.67642e-05	410	-11.2542	0.014993	0.000246992
NMSS08-11	30.72	90.64	4718	0	-2.453	-0.395833	0.140647	0.00678067	0.000434329	410	2.06886	0.00275616	0.000318345
NMSS08-12	30.76	90.62	4718	0	-3.5376	-0.379167	0.202209	0.0097486	0.000607356	412	-34.7898	0.0463474	-0.000430837
NMSS08-13	30.8	90.61	4718	0	-2.99725	-0.375	1.05003	0.0506225	0.00237292	414	-17.4338	0.0232255	-4.68938e-05
NMSS08-14	30.82	90.66	4718	0	-4.13053	-0.129167	0.130202	0.00627711	0.000347984	415	-20.4926	0.0273005	-0.000285226
NMSS08-15	30.77	90.69	4718	0	-3.48799	-0.420833	0.344216	0.0165948	0.000880614	412	-40.3285	0.0537261	-0.000936544
NMSS08-16	30.66	90.76	4718	5	-4.25826	-0.633333	-1.2257	0.0590917	-0.000113777	409	-15.8467	0.0211111	0.000596564
NMSS08-17	30.63	90.69	4718	5	-4.35457	-0.475	-0.554551	0.0267352	0.000631269	407	-13.3314	0.0177602	-0.000215552
NMSS08-18	30.72	90.7	4718	0	-2.32921	-0.454167	0.211749	0.0102085	0.000262265	410	-8.10927	0.0108033	8.55812e-05
NMSS08-19	30.83	90.72	4718	0	-2.99783	-0.241667	0.0750478	0.00361809	0.000532765	415	-15.9144	0.0212013	7.60692e-05
NMSS08-20	30.87	90.7	4718	0	-2.73279	-0.1125	0.0904437	0.00436034	0.00106246	422	-39.551	0.0526903	-0.000474134
NMSS08-21	30.86	90.8	4718	0	-1.55898	-0.4875	0.228796	0.0110304	0.00102197	418	-33.4783	0.0446002	-0.000764023
NMSS08-22	30.84	90.81	4718	0	-2.50939	-0.629167	1.25728	0.0606141	0.00234351	415	-48.7699	0.0649718	-0.00106244
NMSS08-23	30.82	90.82	4718	0	-1.76404	-0.658333	1.44008	0.069427	0.00352467	414	-41.4324	0.0551967	-0.000404193
NMSS08-24	30.79	90.84	4718	5	-3.09984	-0.7	0.0715666	0.00345026	0.000625151	413	-10.666	0.0142094	0.000453884
NMSS08-25	30.77	90.85	4718	5	-2.12681	-0.733333	0.36247	0.0174749	0.00153261	413	-30.4041	0.0405047	-0.000266043
NMSS08-26	30.79	90.86	4718	5	-1.24009	-0.6875	0.838246	0.0404123	0.00389589	413	-13.9869	0.0186335	0.00141734
NMSS08-27	30.81	90.85	4718	0	-0.63943	-0.675	1.19367	0.0575475	0.00388722	413	23.1425	0.0308307	0.00356593
NMSS08-28	30.83	90.84	4718	0	-2.86754	-0.679167	0.477126	0.0230025	0.000826811	413	-35.5803	0.0474005	-0.000443493
NMSS08-29	30.86	90.83	4718	0	-1.85754	-0.520833	-0.297556	0.0143453	0.000263037	417	-48.0747	0.0640456	-0.000736846
NMSS08-30	30.88	90.82	4718	5	-0.89132	-0.416667	0.480162	0.0231489	0.00481069	417	-50.9379	0.06786	-0.000130157
NMSS08-31	30.89	90.81	4718	5	-3.2367	-0.441667	0.158527	0.00764267	0.000214344	419	-59.6856	0.0795138	-0.00167845
NMSS08-32	30.85	90.9	4718	5	-0.95499	-0.608333	0.414367	0.0199769	0.00123168	417	-9.6204	0.0128164	-0.000655275
NMSS08-35	30.84	90.91	4718	0	-2.50073	-0.7375	0.267825	0.012912	0.000783228	417	-52.0136	0.0692931	-0.00077508
NMSS08-36	30.81	90.92	4718	0	-2.79564	-0.833333	1.47067	0.0709018	0.00298954	416	-41.1538	0.0548255	-0.000659444
NMSS08-37	30.8	90.92	4718	0	-1.46973	-0.85	0.263558	0.0127063	0.00312703	415	-53.2778	0.0709773	-0.00101022
NMSS08-39	30.78	90.93	4718	5	-1.51355	-0.929167	1.20506	0.0580966	0.00193806	413	-32.0172	0.0426537	-0.000439896
NMSS08-40	30.76	90.86	4718	5	-1.0715	-0.758333	1.26869	0.0611642	0.00254359	410	-9.89815	0.0131864	0.000243462
NMSS08-41	30.74	90.87	4718	0	-2.50373	-0.845833	1.0411	0.050192	0.0014926	410	-34.8638	0.0464459	-0.000441894
NMSS08-42	30.74	90.86	4718	0	0.09479	-0.820833	0.856178	0.0412768	0.00255897	410	16.491	0.0219695	0.00147969
KS01	35.75	92.88	4480	4	-0.30499	-4.47083	3.849	0.185562	0.00931283	203	64.6577	0.0861377	0.0049036
LXH1	31.85	99.11	4023	6	-1.01621	0.9375	0.134397	0.00647935	-0.000686277	617	-155.279	0.206864	-0.00841957
Lu10	30.22	100.07	2906	7	2.48254	-0.679167	-0.441454	0.0212827	0.0385427	638	136.721	0.182141	0.0337009
Lu28	29.41	100.28	4292	8	0.859476	1.02083	-3.4096	0.164379	-0.0321598	643	74.0734	0.0986814	0.00615268
Lu34	29.39	100.09	4424	8	0.976596	0.358333	2.22789	0.107408	0.0199066	633	68.2285	0.0908948	0.0157382
Lu35	29.39	100.1	4449	8	1.387	0.220833	-2.67639	0.12903	-0.0108411	637	103.177	0.137454	0.0239988
Lu37	30.3	99.55	4483	9	1.98047	-0.9125	0.59784	0.0288222	0.0163647	615	168.787	0.22486	0.0310618
Lu38	30.32	99.56	4489	9	1.98527	-1.11667	2.65407	0.127954	0.0368439	618	7.17891	0.00956382	-0.00361405
Lu39	29.47	100.21	4613	12	1.1649	-0.491667	0.546982	0.0263703	0.00872702	648	26.9378	0.0358868	-0.000861141
Lu43	34.04	97.22	4529	3	-0.82582	-5.26667	2.60202	0.125445	0.0356329	490	7.4534	0.0099295	0.00176337
Lu44	31.25	99.87	4467	5	0.77798	-1.02917	-0.867795	0.0418369	-0.00212724	665	-5.91911	0.0078855	-0.00576642
Lu47	31.06	101.36	4158	6	3.55048	0.55	-1.63597	0.078871	-0.0120907	698	43.3029	0.0576886	-0.00675191
Lu48	32.21	100.69	4356	10	1.68747	-2.025	1.88244	0.0907534	0.0176899	720	-122.149	0.162728	-0.0349258
Lu49	31.65	100.26	3511	13	0.28658	4.83333	-4.78377	0.230628	-0.0266455	638	-84.5149	0.112592	-0.0146788
Lu51	34.63	98.04	4229	8	-0.67608	-3.27083	2.88693	0.13918	0.0245151	366	97.0385	0.129276	0.0245453
Lu52	33.33	101.2	3958	10	1.65854	-1.7625	1.29665	0.0625122	0.0116655	750	-148.36	0.197647	-0.0327364
Lu53	33.38	101.1	4025	4	1.06353	-1.83333	1.43302	0.0690867	0.00443103	752	-231.258	0.308084	-0.0178197
Lu54	34.03	97.21	4530	3	0.13834	-5.2125	3.15151	0.151936	0.0138591	491	-11.1994	0.01492	0.00398757
Lu61	34.85	98.12	4225	12	-1.19841	-3.22917	2.41505	0.116431	0.010129	332	101.952	0.135822	0.0167841
Lu62	32.34	101.42	4237	11	1.39339	-0.925	0.93899	0.0452692	0.00771552	750	-134.006	0.178524	-0.029727
Lu64	32	99.06	4022	14	0.80003	1.7875	-3.86377	0.186274	-0.0379513	603	40.3987	0.0538196	0.0139228
Lu70	31.47	101.7	4237	10	2.16426	-0.7	1.27111	0.0612809	0.024543	749	13.5698	0.0180778	-0.0367111
Lu75	31.85	99.11	4029	6	1.36831	0.9375	-0.107825	0.0051983	-0.0126216	617	-0.105093	0.000140006	-0.015536
Lu83	31.25	99.87	4467	5	1.60544	-1.02917	1.42777	0.0688336	0.00535474	665	-35.5315	0.0473355	-0.00697439
Lu85	33.24	101	4059	8	2.34437	-2.675	1.25273	0.0603948	0.030049	740	-92.6231	0.123394	-0.0417916
Lu87	31.11	99.75	4205	4	2.69015	1.11667	-2.62814	0.126704	-0.0360268	633	79.3965	0.105773	0.018071
xxy13	30.22	100.07	2906	7	3.51276	-0.679167	2.84263	0.137045	0.0683346	638	57.151	0.0761372	0.0172609
xxy31	29.41	100.28	4292	8	1.09553	1.02083	0.441112	0.0212662	0.00169344	643	-8.23782	0.0109745	-0.00595386
xxy37	29.39	100.09	4389	8	1.3693	0.358333	2.63661	0.127112	0.0171138	633	70.4247	0.0938206	0.00628657
xxy38	29.39	100.1	4438	8	0.363856	0.220833	1.43395	0.0691315	0.0195286	637	85.6226	0.114067	0.0167078
xxy39	29.26	100.03	4446	9	2.91458	1.60417	-1.32675	0.0639633	-0.0212397	619	22.868	0.030465	0.000178783
xxy40	30.3	99.55	4400	9	2.48072	-0.9125	2.64089	0.127319	0.0320176	615	5.85645	0.00780203	0.000957793
xxy41	30.32	99.56	4483	9	1.99451	-1.11667	3.35469	0.161731	0.0632551	618	50.2777	0.0669805	0.0106473
xxy42	29.47	100.21	4591	12	3.05258	-0.491667	1.7122	0.0825461	0.0427696	648	-42.28	0.0563259	-0.026864
TPW-1	29.38	90.87	3511	22	0.432	7.90833	-5.03001	0.242499	-0.00772574	407	-99.9449	0.133148	-0.00269373
TPW-2	29.27	90.41	3566	9	0.0093242	5.08333	-3.47607	0.167583	-0.0058354	355	35.1736	0.0468587	0.00239278
TPW-3	29.34	89.99	3649	14	0.41428	4.0125	-0.837576	0.04038	-0.00236415	340	-60.292	0.0803217	-0.00124735
TPW-4	29.34	89.51	3705	14	2.30631	6.1875	-3.44425	0.166049	-0.0503038	374	-47.9744	0.063912	-0.00645496
TPW-5	29.33	89.4	3712	14	2.42079	6.4125	-2.4167	0.11651	-0.0238401	381	-23.8904	0.0318271	0.00275235
TPW-6	29.17	88.74	3821	18	2.57478	5.69167	-0.442931	0.0213539	-0.0341443	412	-187.043	0.249181	-0.0586146
TPW-7	29.2	88.3	3896	21	0.8755	5.20417	-3.54263	0.170792	-0.00582769	437	-132.444	0.176443	-0.00404193
TPW-8	29.06	87.93	4096	17	2.64317	4.275	1.52689	0.0736122	0.000858147	408	-276.685	0.368603	-0.0852762
TPW-9	29.09	87.66	3908	32	1.8841	5.54167	-3.66793	0.176833	-0.0251958	500	-201.502	0.268443	-0.023744
TPW-10	29.21	87.4	4213	14	-0.09317	3.80833	-1.30722	0.0630218	-0.00247224	387	-58.7115	0.0782161	-0.00159665
TPW-11	29.32	87.01	4385	14	1.37689	2.90833	-1.09467	0.0527746	-0.0169553	325	-104.379	0.139055	-0.0141908
TPW-12	29.43	86.71	4585	14	-1.12461	2.125	-1.85469	0.0894156	-0.0100423	284	-15.4451	0.0205761	0.0100046
TPW-13	29.49	86.37	4753	14	1.23155	0.804167	1.60779	0.0775124	0.0118193	246	84.1739	0.112137	0.0199834
TPW-14	29.45	85.9	4842	13	2.35729	0.254167	3.14414	0.151581	0.0310712	241	117.07	0.155962	0.0469687
TPW-15	29.4	85.54	4656	13	0.92652	0.870833	1.41398	0.0681687	0.0210058	258	61.1684	0.0814892	0.0288743
TPW-16	29.43	85.23	4615	13	-0.72117	1.70417	-1.37577	0.0663266	-0.00171196	264	83.2094	0.110852	0.0118803
TPW-17	29.49	84.98	4463	9	-0.631375	2.75833	-1.8219	0.0878348	-0.00521397	274	86.3024	0.114973	0.0220056
TPW-18	29.51	84.52	4471	13	0.0981	2.475	0.720083	0.0347156	-0.00171152	288	102.525	0.136585	0.00896112
TPW-19	29.64	84.24	4511	8	-0.04185	2.42083	-0.518841	0.0250136	-0.00485388	288	155.017	0.206515	0.0223732
TPW-44	32.6	82.14	4297	8	-0.742149	0.5875	1.98334	0.0956179	0.00367991	70	221.939	0.29567	0.0132968
TPW-45	32.53	82.45	4297	8	-0.967469	0.525	1.80775	0.0871526	0.0127941	74	240.177	0.319966	0.0835483
TPW-46	32.41	82.97	4335	8	-1.29558	0.470833	2.59379	0.125048	0.00412007	78	280.557	0.373761	0.0153484
TPW-47	32.45	83.2	4362	4	-1.10094	0.241667	2.91301	0.140438	0.00921544	78	224.368	0.298906	0.0247551
TPW-48	32.37	83.47	4474	8	0.41071	-0.116667	2.73317	0.131768	0.00489144	77	139.517	0.185866	0.0120658
TPW-49	32.28	83.81	4376	4	-0.02793	0.654167	1.4062	0.0677937	0.0014603	88	167.697	0.223408	0.00791333
TPW-50	32.12	84.74	4315	8	-0.316587	0.679167	2.3497	0.11328	0.0025783	99	229.92	0.306302	0.0116195
TPW-51	32.15	84.92	4325	4	-0.19396	0.704167	2.1494	0.103624	0.00350876	96	208.254	0.277438	0.0195236
TPW-52	32.15	85.11	4348	4	-0.0268	0.879167	0.973419	0.046929	0.00115821	102	253.931	0.33829	0.0152591
TPW-53	32.19	85.32	4514	0	1.2088	0.2375	1.94104	0.0935786	0.00428592	103	76.6084	0.102059	0.0174289
TPW-54	32.23	85.53	4576	0	0.07043	-0.383333	3.31727	0.159927	0.0137911	112	102.171	0.136113	0.0207253
TPW-55	32.17	85.8	4672	0	-0.15751	-0.675	2.72554	0.1314	0.0143219	122	117.078	0.155973	0.0258356
TPW-56	32.01	86.06	4752	4	0.7194	-0.716667	3.07351	0.148176	0.0173804	134	132.376	0.176353	0.0324234
TPW-57	31.86	87.1	4524	12	0.29341	0.9625	1.15118	0.055499	0.0091842	218	-114.965	0.153158	-0.00155602
TPW-58	31.79	87.25	4448	12	-0.81381	1.27917	-0.304855	0.0146972	-0.000697365	236	114.951	0.153139	0.0103646
TPW-59	31.83	87.51	4393	8	-1.31152	1.44583	-0.352228	0.0169811	-0.000486107	263	60.3199	0.0803588	0.00273649
TPW-60	31.83	87.97	4563	9	-0.98243	0.65	0.966345	0.046588	0.00223803	299	19.2415	0.0256337	0.00405059
TPW-61	31.87	88.22	4544	9	-0.927883	1.05833	0.886613	0.0427441	0.00463289	322	-48.537	0.0646615	0.00116062
TPW-62	31.68	88.56	4490	9	0.031282	0.925	0.22366	0.0107828	0.00044373	363	-5.52574	0.00736145	0.00146775
TPW-63	31.68	88.81	4494	9	0.571763	0.983333	0.718895	0.0346583	0.00959274	382	-67.6415	0.0901127	0.0060477
TPW-64	31.62	89.33	4500	0	1.7794	0.870833	1.35649	0.0653971	0.00997428	405	-37.4695	0.0499173	0.00117914
TPW-65	31.53	89.73	4508	4	-1.27176	0.520833	-0.0742935	0.00358173	0.000360287	426	-119.729	0.159504	-0.00569121
TPW-66	31.42	90.01	4632	0	1.16979	-0.570833	0.938344	0.0452381	0.0106451	424	-87.4737	0.116533	0.0149477
TPE-1	29.77	91.46	3642	12	-0.25881	6	-2.84426	0.137123	-0.0291635	395	-23.8189	0.0317318	0.000780276
TPE-2	29.76	91.92	4132	15	0.03329	3.90417	-2.1485	0.10358	-0.0107095	377	-4.97825	0.00663208	0.00214652
TPE-3	29.78	92.33	4656	15	2.73418	-1.50417	2.24299	0.108136	0.0115064	411	67.2586	0.0896026	0.0176321
TPE-4	29.91	92.36	4385	8	1.81314	0.2875	-0.257708	0.0124242	0.000593231	425	-35.2763	0.0469955	0.00034451
TPE-5	29.92	92.78	3825	8	2.60338	2.92917	-0.840856	0.0405381	-0.0175869	451	-53.9141	0.071825	-0.0156394
TPE-6	29.92	93.16	3380	0	-0.30032	5.64583	-2.68785	0.129583	-0.00771754	486	-68.2508	0.0909245	-0.00477131
TPE-7	29.88	93.63	3150	5	1.75433	5.44167	-0.411971	0.0198613	-0.00963213	533	-84.0873	0.112022	-0.012317
TPE-8	29.74	94.06	3006	13	1.41034	7.92917	-2.88212	0.138949	-0.0238276	607	-108.563	0.144629	-0.0164202
TPE-9	29.59	94.44	2878	13	2.07446	9.48333	-1.8238	0.0879264	-0.151537	686	-261.938	0.348957	-0.15154
TPE-10	29.77	94.74	3243	5	1.70971	5.8375	-3.42554	0.165147	-0.023734	666	-226.238	0.301397	-0.026138
TPE-11	30	94.92	2200	8	0.392193	10.0667	-5.58314	0.269166	-0.0427859	839	-445.623	0.593664	-0.063308
TPE-12	30.04	95.24	2214	2	1.34981	10.1042	-5.34434	0.257653	-0.0863817	876	-371.108	0.494394	-0.104292
TPE-13	29.89	95.59	2586	2	1.16102	9.26667	-4.07301	0.196362	-0.0613826	864	-339.757	0.452628	-0.0921357
TPE-14	29.75	95.99	2857	6	-1.58056	6.55833	-2.76481	0.133293	-0.0130202	821	-331.927	0.442197	-0.0307661
TPE-15	29.61	96.39	3291	10	-1.32378	2.10833	2.86207	0.137982	0.00387131	694	-207.742	0.276756	-0.0227368
TPE-16	29.61	96.39	3341	10	1.44171	2.10833	0.905338	0.0436468	-0.00151839	694	-263.682	0.35128	-0.0344963
TPE-17	29.48	96.78	3825	10	0.748731	2.725	-1.11519	0.0537639	-0.0121023	710	-260.273	0.346739	-0.035225
yn1	29.08	87.57	4136	22	1.7399	3.0125	-1.26281	0.0608807	-0.00801982	377	-187.243	0.249447	-0.0110134
yn2	28.95	87.44	5250	12	-0.4794	-2.0625	2.19597	0.105869	0.00860413	232	71.7603	0.0955999	0.0109867
yn3	28.78	87.25	4539	12	-0.76369	1.98333	-1.76791	0.0852319	-0.003233	363	-27.2976	0.0363662	0.0176426
yn4	28.59	87.08	4302	16	3.47647	4.25833	-1.08127	0.0521286	-0.0229715	478	-204.219	0.272063	-0.0454644
yn5	29.18	88.96	3851	18	2.04207	5.42917	-2.62809	0.126702	-0.0107432	394	-47.5351	0.0633268	-0.00090577
yn6	28.88	89.67	4113	12	-0.41513	4.18333	-1.8195	0.0877191	-0.00529255	289	36.3711	0.048454	0.00379574
yn7	29.19	90.62	4729	20	1.83221	1.00417	0.0102021	0.000491849	-0.00179816	300	99.677	0.132791	0.0543654

## Sheet: 1200km
No.	Longitude	Latitude	Altitude	HII	Error (HII)	MAT/℃	Regression error (MAT/℃)	Regression error probability (MAT/℃)	Error (Regression error probability-MAT/℃)	MAP/mm	Regression error (MAP/mm)	Regression error probability (MAP/mm)	Error (Regression error probability-MAP/mm)
t1	36.15	103.42	1730	40	0.8289	9.125	-9.03792	0.247563	-0.0037825	334	-60.2239	0.0402431	-3.53491e-05
t3	36.48	102.24	2030	30	0.8264	6.72083	-5.65565	0.154917	-0.00157173	362	-135.113	0.0902859	-0.000403608
t4	36.67	101.4	2650	34	2.4478	3.5875	-3.00127	0.0822095	-0.00117674	428	-426.552	0.285033	-0.00283261
t5	36.46	101.14	3300	18	3.6297	1.04583	1.15284	0.0315781	0.000197493	465	-251.098	0.16779	-0.00285199
t7	36.62	100.23	3350	16	1.50256	0.775	-1.17343	0.0321421	-0.0204805	354	-133.062	0.0889154	-0.00254527
t8	36.79	99.67	3438	16	3.29259	-0.0916666	1.30373	0.0357112	1.9448e-05	319	-281.061	0.187812	-0.00250651
t9	36.75	99.6	3817	16	3.13358	-1.89167	4.65498	0.127507	0.00107841	342	-140.075	0.0936016	-0.00094888
t10	36.72	99.88	3145	16	3.57523	0.675	1.30345	0.0357035	-4.08134e-05	321	-242.034	0.161733	-0.00176879
t11	36.56	98.67	3550	9	3.92043	-0.470833	2.07825	0.0569265	0.000375264	247	-135.75	0.0907116	-0.000918141
t12	36.44	98.23	3243	9	2.33982	2.2125	0.758902	0.0207875	-0.000217242	207	70.764	0.0472863	0.0023144
t13	36.42	94.87	2890	19	1.03395	5.51667	-4.87466	0.133525	-0.00527534	44	211.791	0.141524	0.00829334
t14	35.91	94.72	3420	13	3.12718	1.87917	1.43073	0.0391899	-1.56132e-05	91	188.736	0.126118	0.00425459
t16	35.73	94.17	4340	12	3.75663	-3.60417	4.88346	0.133766	0.00691801	197	61.9912	0.0414241	0.00536772
t24	34.31	92.55	4540	13	2.13008	-3.57917	5.54112	0.15178	0.00189933	282	18.5459	0.0123928	0.000536986
t25	34.16	92.39	4660	13	-0.27538	-4.17917	3.24831	0.0889763	0.00165856	290	-35.1	0.0234547	0.000463414
t29	33.16	91.86	4915	9	0.004543	-4.75833	4.32033	0.118341	0.00191796	385	-68.429	0.045726	-6.4751e-05
t30	32.88	91.92	5231	9	0.616474	-6.85417	5.80113	0.158902	0.00659041	438	-166.648	0.111358	-0.00229803
t31	32.67	91.87	5000	9	1.21925	-5.24583	4.14167	0.113447	0.00380907	427	2.82042	0.00188468	-0.000667717
t32	32.64	91.85	5050	9	0.94958	-5.55	5.68192	0.155637	0.00712126	432	62.54	0.0417908	0.00199198
t33	32.4	91.73	4820	9	0.349346	-3.55	0.93361	0.025573	0.00378677	427	-16.8926	0.0112881	-0.000212362
t34	32.33	91.72	4775	9	1.26932	-3.2375	3.8146	0.104488	0.00224364	427	-30.4793	0.020367	-0.00031313
t35	32.18	91.71	4910	9	2.0074	-3.6125	2.28974	0.0627196	0.0153543	437	-54.6094	0.0364914	0.000342265
t37	32.04	91.69	4655	13	5.90938	-2.67083	4.26803	0.116908	0.00662465	429	-167.022	0.111608	-0.0110511
t40	29.66	91.12	3738	28	0.9672	7.49583	-6.74515	0.18476	-0.00326097	420	-161.293	0.10778	-0.000851319
t41	29.66	91.12	3728	28	4.7888	7.49583	0.369666	0.0101257	-0.00122492	420	-4.32164	0.00288783	-0.0031011
t42	29.67	91.35	3680	12	0.31107	6.63333	-5.55061	0.15204	-0.00297664	401	-97.4574	0.0651235	-0.000214701
t43	29.78	91.38	3700	8	1.22816	4.21667	-3.61681	0.0990701	-0.00114305	384	-116.312	0.0777226	-0.000385566
t44	29.83	91.74	3780	19	0.71061	4.07083	-4.82041	0.132039	-0.00271697	381	-155.941	0.104204	-0.000817908
t45	29.72	92.01	4025	15	1.37733	2.44583	-3.40054	0.0931461	-0.00287694	375	-72.4183	0.0483917	0.000249515
t46	29.7	92.17	4220	15	1.46028	0.4125	0.690058	0.0189018	0.00100963	383	-38.9726	0.0260425	5.46608e-05
t47	29.82	92.36	4840	15	1.16345	-1.98333	2.20544	0.0604105	0.00160953	423	-8.61572	0.00575724	0.000185653
t48	29.91	92.43	4390	8	1.05496	1.00417	0.350788	0.00960863	0.0011788	427	136.555	0.0912495	0.00273371
t50	29.95	92.84	3850	8	1.8621	3.875	22.1869	0.607734	0.0575853	453	1560.42	1.04271	0.108667
t51	30	93.06	3670	8	-0.82056	4.5375	6.03644	0.165348	0.00494609	480	500.63	0.334534	0.0130912
t52	29.57	94.49	3115	13	0.10729	8.63333	-1.04242	0.0285535	-0.00132923	668	15.392	0.0102853	0.000980086
t53	29.58	94.48	3120	13	-1.80676	8.77917	-1.42661	0.0390771	-0.00390439	667	-45.2947	0.0302671	0.00173231
t54	29.63	94.39	3100	13	1.19691	8.8875	-4.12179	0.112902	-0.00197658	660	-87.8437	0.0586994	-0.000676311
t55	29.75	94.25	3110	13	-0.880014	8.35833	-1.64941	0.0451799	-0.00236663	640	-10.4191	0.00696231	0.00149963
t56	29.75	94.24	3150	13	0.36479	8.25833	-2.13573	0.058501	-0.00098774	636	42.1959	0.0281964	0.000855596
t57	29.74	94.13	3150	13	-1.21582	7.78333	1.61078	0.0441218	-0.000167636	618	180.724	0.120764	0.00834613
t58	29.8	93.84	3250	9	-1.39287	7.44167	0.602332	0.0164988	-0.000938846	572	133.244	0.089037	0.00694821
t59	29.89	93.55	3360	0	-1.4071	6.75833	1.73926	0.0476411	0.000526192	531	183.612	0.122694	0.00939191
t60	29.89	93.29	3480	0	-0.436	6.34583	2.52416	0.0691407	0.00152461	499	232.851	0.155597	0.0105446
t61	29.81	92.35	4870	15	4.46865	-1.8875	6.24858	0.171158	0.0229429	421	-76.1014	0.0508529	-0.00571413
t62	29.59	90.99	3620	22	2.1998	7.25417	-8.40305	0.230173	-0.00952816	413	-191.414	0.127908	-0.00409021
t64	29.26	90.47	3630	13	1.76719	7.3375	-6.91858	0.189511	-0.00412681	386	-191.645	0.128062	-0.00143735
t65	29.33	90.23	4008	14	0.70375	5.97083	-7.68818	0.210591	-0.011107	371	-19.6034	0.0130995	0.00292068
t68	29.33	89.23	3820	14	2.57419	6.0875	-4.21919	0.11557	-0.00215736	392	-151.791	0.101431	-0.00105914
t70	29.28	88.88	3890	28	1.2022	5.71667	-5.44266	0.149083	-0.00169855	419	-239.65	0.16014	-0.00124156
t71	29.16	89.04	3870	14	4.13726	5.72917	2.6185	0.0717248	0.00942407	382	101.041	0.0675181	0.0275809
t72	29.07	89.35	3910	10	5.05147	4.99167	2.22928	0.0610635	0.00392576	332	-2.9926	0.00199973	0.00388662
t73	28.84	89.65	4070	8	2.23002	3.27083	0.622924	0.0170629	0.00134238	274	60.7491	0.0405941	0.00410304
t74	28.62	89.67	4230	8	0.84537	2	-0.128514	0.0035202	-0.00013578	266	123.455	0.0824957	0.00201804
t75	28.37	89.54	4410	8	1.54078	1.45833	3.01985	0.0827184	0.000872147	263	197.749	0.132141	0.00243501
t76	28.28	89.42	4430	8	0.76028	1.25417	3.01477	0.0825793	0.00511264	264	349.454	0.233514	0.0106201
t77	28.14	89.3	4470	11	1.10973	0.895833	3.36607	0.0922019	0.00162788	276	307.375	0.205396	0.00488072
t78	28.14	89.3	4480	11	0.88829	0.895833	3.76051	0.103006	0.00191741	276	298.896	0.19973	0.00498162
t79	27.92	89.21	4525	11	1.11879	0.5625	4.6348	0.126954	0.00285886	311	225.826	0.150903	0.00476979
t80	27.83	89.17	4540	11	1.14229	-0.0375	1.78756	0.0489641	0.000957335	329	184.378	0.123206	0.00254661
t81	27.77	89.15	4396	11	1.67624	1.23333	5.13359	0.140617	0.0017632	368	251.489	0.168051	0.00310391
t82	27.63	89.04	4160	11	0.85222	0.845833	18.6629	0.511206	0.0318454	431	1109.63	0.741483	0.0493618
t83	27.6	89.04	4070	11	-0.3436	1.46667	-0.469657	0.0128646	0.000213189	463	89.5277	0.0598247	0.00109816
t84	27.6	89.03	3900	11	-0.68242	0.491667	7.46933	0.204597	0.00593877	436	425.59	0.28439	0.00958168
t85	27.57	89.01	3725	17	-0.56496	2.99167	7.72983	0.211732	0.0716355	528	415.926	0.277932	0.111456
t86	27.54	88.99	3490	11	-0.65672	5.85417	-1.62517	0.0445159	-0.000860917	645	6.43333	0.00429891	0.00108542
t87	27.51	88.95	3300	11	-0.16581	7.9625	-0.975925	0.0267321	-0.00163166	721	37.037	0.0247491	0.000849515
t88	27.5	88.93	3100	11	-1.09593	7.87083	-2.66031	0.0728701	-0.00233979	742	-78.2093	0.0522614	-0.000932308
t89	27.42	88.94	2870	11	0.71721	9.6875	-4.87265	0.13347	-0.042435	937	-301.551	0.201504	-0.0661082
t91	28.89	90.09	4635	14	1.59969	1.05833	0.85991	0.0235543	0.00155521	265	83.7649	0.0559738	0.00631139
t92	28.96	90.39	4560	13	1.39406	2.25417	0.215966	0.00591565	-0.000116825	296	67.6784	0.0452244	0.00173237
t93	28.43	90.39	4520	5	0.4529	-4.0125	5.7498	0.157496	0.00548571	272	207.996	0.138988	0.00578015
t94	28.43	90.39	4500	5	-0.96575	-4.0125	2.07025	0.0567074	0.00114332	272	75.1322	0.0502052	0.00102071
t95	29.03	90.4	4530	13	0.76265	2.2125	-0.0418405	0.00114608	-0.000223321	297	-75.2535	0.0502863	1.74407e-05
t96	29.1	90.38	4530	13	0.66117	2.00833	1.06507	0.0291739	0.00294856	303	74.0751	0.0494988	0.00277527
t97	29.19	90.56	4510	17	0.03434	2.2375	-2.79559	0.0765756	-0.00124358	313	17.9289	0.0119805	0.00155964
t98	29.64	91.16	3760	25	0.6577	6.97917	0.0480779	0.00131693	-0.00025885	414	346.229	0.231359	0.0096739
t99	29.76	90.79	3900	18	0.98089	5.12083	-3.41086	0.0934288	-0.00107484	406	-153.806	0.102777	-0.000634814
t100	30.01	90.64	4115	14	0.10801	3.07083	1.41612	0.0387897	0.000459083	402	113.257	0.0756812	0.00291747
t101	30.09	90.54	4335	12	1.55136	2.75	-1.49553	0.0409649	-0.000582892	396	-100.634	0.0672462	-0.000462211
t102	30.09	90.5	4360	9	2.23923	2.8875	-3.21493	0.088062	-0.00303526	395	-198.183	0.132431	-0.00258069
t103	30.09	90.5	4400	9	1.22441	2.8875	-2.73484	0.0749115	0.00132137	395	-312.164	0.208596	-0.0330544
t105	30.38	90.93	4305	13	1.00324	2.99167	-2.06047	0.0564395	-0.000439909	417	-78.7503	0.0526229	-0.000299766
t106	30.42	90.99	4310	13	1.75259	2.85833	-2.10148	0.0575628	-0.000595219	417	-315.116	0.210568	-0.00143468
t107	30.53	91.31	4430	13	4.06257	1.87917	-0.436517	0.0119569	-0.000844098	419	-254.306	0.169934	-0.00329635
t108	30.6	91.5	4700	13	-1.03314	-0.216667	-0.15666	0.00429116	0.00258987	421	12.3098	0.00822572	0.00277532
t109	30.88	91.63	4780	13	-1.1613	-1.33333	5.73844	0.157185	0.0087642	431	77.2018	0.0515882	0.00668366
t110	31.1	91.7	4810	13	0.93642	-1.8125	3.72229	0.101959	0.00213736	438	-112.209	0.0749809	-0.000965585
t111	31.3	91.83	4710	17	0.48861	-1.12083	0.556323	0.0152386	0.000835169	432	32.7955	0.0219148	0.000227197
t114	37.54	95.41	3220	9	2.90677	2.15	0.367413	0.010064	-0.000658082	77	172.42	0.115215	0.00363849
t115	37.87	95.33	3210	9	8.3938	2.025	4.54102	0.124386	0.0012622	81	41.5274	0.0277497	-0.000154694
t116	38.05	95	3250	13	1.59701	1.475	-0.653769	0.0179078	-0.000399999	73	43.487	0.0290591	0.00090471
t117	38.47	94.5	3300	1	3.38135	0.8125	1.55379	0.0425607	-2.19133e-05	59	-32.8153	0.021928	-2.63949e-05
t118	39.4	94.31	2820	9	2.97756	1.34167	1.1204	0.0306895	-7.4779e-05	57	96.7196	0.0646305	0.000713999
t119	40.37	95.61	1260	13	6.30439	9.25417	-4.08219	0.111818	-0.00532492	45	94.3021	0.063015	0.00208172
t120	40.57	96.52	1440	13	9.52707	7.8	-0.486234	0.0133187	-0.00712526	58	-12.9568	0.00865806	-0.00430299
t121	40.42	97.03	1525	18	8.22964	7.37083	-1.57819	0.0432291	-0.0102765	64	144.914	0.0968352	0.00792649
t122	40.03	97.44	1735	18	14.1355	6.8	3.80235	0.104152	-0.0092463	85	93.5991	0.0625453	-0.00804804
t123	39.89	97.82	1945	26	5.7201	5.8375	-1.18327	0.0324116	-0.0025129	105	46.9949	0.0314032	0.000571466
t124	39.57	98.8	1590	18	5.77694	5.84583	-0.479567	0.0131361	-0.00164996	125	40.7729	0.0272455	0.00048326
t125	39.3	99.26	1870	18	5.61879	3.9375	0.76778	0.0210307	-0.000340943	194	-128.955	0.086171	-0.00133445
t126	39.29	99.92	1500	22	5.67658	6.44167	-2.1663	0.0593383	-0.0158457	168	30.5184	0.0203932	0.00337367
t127	38.99	100.42	1585	22	3.575	7.1375	-3.43132	0.0939892	-0.00920083	189	-150.376	0.100485	-0.00529168
t128	38.83	100.9	1760	26	7.65266	6.9625	-1.04288	0.0285661	-0.00273913	204	-131.705	0.0880086	-0.00317674
t129	38.55	101.37	2200	18	2.7684	4.025	-1.56022	0.0427369	-0.000585358	265	-97.494	0.0651479	-0.000365452
t130	38.26	101.87	2110	18	3.13023	3.95417	-1.66888	0.0457132	-0.000698211	250	-46.8679	0.0313183	-9.45539e-05
t131	38	102.47	1750	26	3.3147	6.25	-3.1883	0.0873325	-0.00121975	187	-8.21685	0.00549071	0.000213378
t132	37.4	102.91	2270	26	3.614	4.26667	-1.06498	0.0291715	-0.000660137	281	-33.6007	0.0224528	-0.000102372
t133	37.2	102.87	3060	18	4.4835	0.645833	2.41862	0.0662498	0.000538518	391	-43.4264	0.0290186	-0.000849181
t134	36.77	103.24	2210	32	2.7939	5.85	-2.59561	0.0710978	-0.00153448	309	60.5488	0.0404602	0.00111807
t135	36.3	103.64	1870	18	3.43387	8.1375	-3.71838	0.101852	-0.00204341	324	-166.351	0.11116	-0.0014574
t136	35.63	91.68	4820	4	1.97159	-6.7125	7.34058	0.20107	0.00343655	222	-67.4135	0.0450474	-0.000291613
t137	35.77	90.79	5100	0	1.48633	-8.625	8.63956	0.236651	0.00375757	240	-78.8238	0.052672	-0.000203007
t139	35.7	91.41	3870	4	2.7126	-7.19583	10.7537	0.294561	0.00228446	231	42.5683	0.0284452	0.00038316
t144	31.85	87.62	4505	8	2.24844	1.36667	2.4302	0.066567	0.000242689	270	-7.12914	0.00476387	0.000204457
t145	31.91	89.9	4583	0	1.723	-0.0375	4.7025	0.128809	0.00197055	409	190.626	0.127381	0.00272168
t147	33.06	88.63	5426	0	2.4062	-5.17083	10.6092	0.290603	0.00207902	291	40.5237	0.027079	0.000512462
t148	33.06	88.63	5302	0	1.2664	-5.17083	7.07234	0.193722	0.00258987	291	44.0803	0.0294556	0.000985164
t149	29.69	92.24	4460	15	5.6317	0.291667	-0.0767177	0.00210142	0.00768518	385	-51.0566	0.0341173	-0.027397
t160	32.53	82.42	4386	8	0.62801	0.5	3.46452	0.0948986	0.000728342	73	326.579	0.218228	0.00279719
t161	32.61	82.09	4398	8	-1.24752	0.633333	-1.17861	0.032284	-3.36916e-05	69	272.261	0.181932	0.00594052
t163	32.4	81.11	4701	12	2.09072	-0.741667	4.29178	0.117559	0.0029928	90	198.111	0.132383	0.00767523
t164	32.38	80.29	4200	1	0.9634	-1.52083	3.95161	0.108241	0.0013326	104	337.135	0.225282	0.00365319
t165	31.4	80.57	4725	9	1.18777	-1.675	4.08666	0.11194	0.00329849	374	-20.3301	0.0135851	0.000966454
t166	31.02	81.12	4782	13	1.13436	-1.44583	1.77937	0.0487397	0.00223734	406	-145.853	0.0974626	-0.00161109
t167	30.41	81.16	4343	9	0.90837	0.7375	2.00566	0.0549382	0.000615762	679	-301.326	0.201354	-0.0022165
t168	30.69	82.05	4800	9	0.86791	-0.470833	4.58776	0.125666	0.00316345	327	111.655	0.0746107	0.00391981
t169	30.58	82.53	4957	8	0.50176	-2.02917	6.09644	0.166991	0.00261699	272	180.043	0.120309	0.00285065
t170	30.35	82.92	4643	12	-0.88376	0.433333	1.29181	0.0353847	0.000814077	283	256.695	0.17153	0.00270297
t171	29.72	84.06	4564	12	1.2619	2.4375	1.33793	0.036648	9.50487e-05	287	18.1786	0.0121474	0.000730704
t172	29.59	84.73	4664	9	1.07727	2.1375	2.3903	0.0654741	0.000361021	265	99.8985	0.0667547	0.00117975
t173	29.36	85.48	4661	13	0.31594	2.0125	-0.0867198	0.00237539	2.83311e-05	273	176.148	0.117707	0.00189776
t174	31.4	103.6	3135	18	0.25109	7.67083	-4.43321	0.121433	-0.00545065	780	-280.144	0.187199	-0.0084036
t176	33.6	103.9	3150	14	-0.541657	5.59167	-0.864586	0.0236824	-0.000812899	646	-120.429	0.0804737	-0.000804543
t199	28.11	86.01	3966	14	-0.74619	3.68333	3.35758	0.0919694	0.00152297	622	82.1734	0.0549103	0.00217975
t200	29.68	98.5	4295	10	0.31061	1.3125	5.35803	0.146765	0.00163226	594	88.6929	0.0592668	0.000959571
t201	28.97	98.5	4610	8	0.46382	-0.441667	4.01878	0.110081	0.00165335	647	-124.682	0.0833157	-0.000706314
t202	28.88	98.63	2942	10	0.10789	8.19167	0.116599	0.00319383	-0.00193045	808	-149.484	0.099889	-0.00489208
t203	28.41	98.93	3763	12	-1.05039	2.1875	0.232107	0.00635777	0.000949227	625	-16.0157	0.0107021	0.000978349
t204	28.38	99	4198	12	0.02912	-0.00833336	7.53641	0.206434	0.00839168	645	11.2997	0.00755074	0.00278291
t205	28.26	99.18	3356	16	-0.44556	4.80417	1.65364	0.0452958	0.00146764	664	-30.73	0.0205346	0.000974673
t206	28.13	99.43	2769	18	-1.55104	9.125	-1.83675	0.0503115	-0.00189769	722	-25.2617	0.0168805	0.00105018
t207	27.9	99.63	3373	22	-1.70041	6.1375	2.0593	0.0564074	0.00100965	712	-30.6819	0.0205024	0.00137848
t208	27.95	99.68	3489	14	1.14796	5.39583	-0.454126	0.0124392	-0.000384358	707	-286.109	0.191185	-0.00139392
t214	27.75	100.8	2900	10	-0.52342	11.2208	-5.23299	0.14334	-0.00206943	763	-100.608	0.0672288	-0.000527363
t216	27.5	100.71	3395	18	1.48018	8.23333	-4.66158	0.127688	-0.0023302	771	-422.469	0.282304	-0.00371533
t217	27.3	100.52	2172	18	-1.20575	15.6833	-11.8978	0.325899	-0.239446	800	239.274	0.159889	0.150661
t218	43.32	88	2006	12	3.72401	3.7375	-0.461611	0.0126442	-0.000712455	200	-77.3924	0.0517156	-0.000355028
t219	43.01	88.74	302	16	3.38498	13.3167	-10.1342	0.277592	-0.00283503	44	229.19	0.153151	0.00166254
t220	42.82	88.64	9	27	1.5027	14.2333	-11.6371	0.318758	-0.0243073	39	312.694	0.20895	0.0121711
t221	42.25	88.15	962	16	17.8993	10.0375	2.8184	0.0772004	-0.0234529	71	155.113	0.10365	-0.0124497
t222	42.28	86.96	1097	13	7.83678	9.6375	-3.22148	0.0882414	-0.0063795	96	-36.5556	0.0244274	-0.00246395
t223	41.87	86.34	1066	30	5.8286	10.775	-5.69313	0.155944	-0.00711742	71	47.5197	0.0317539	0.000344671
t224	41.87	85.61	913	18	13.4861	11.4875	1.70653	0.0467445	-0.043022	76	157.471	0.105226	0.00709655
t225	41.56	84.68	920	11	4.18594	11.1667	-8.05524	0.220646	-0.00355515	83	-37.0761	0.0247752	-0.000232409
t226	41.43	84.22	900	7	2.42308	11.3458	-10.8163	0.296275	-0.00481818	91	80.838	0.054018	0.00134848
t227	41.05	84.25	908	6	4.91082	11.5167	-7.71625	0.21136	-0.00319386	74	-21.766	0.0145446	-0.000268426
t228	40.82	84.3	912	2	2.99858	11.7792	-9.53656	0.261221	-0.0160772	68	43.4719	0.029049	0.00610671
t229	37.07	82.74	1400	17	3.83379	11.75	-9.15684	0.25082	-0.0144228	34	167.299	0.111793	0.00849515
t230	36.87	81.71	1367	26	2.4303	12.3875	-10.8113	0.296138	-0.00360473	39	143.46	0.0958636	0.00145139
t231	36.42	81.47	2031	18	3.43771	9.75833	-7.20278	0.197295	-0.00392466	36	154.533	0.103263	0.00248647
t232	36.33	81.34	2212	12	1.06206	8.34583	-7.90902	0.21664	-0.00301691	34	79.4654	0.0531008	0.00160835
t233	36.25	81.5	2482	18	1.29284	6.67083	-5.25575	0.143963	-0.00507484	32	58.3034	0.0389598	0.00362358
t234	36.19	81.55	2722	18	5.11073	5.50833	-1.97853	0.054195	-0.00124522	30	-24.5597	0.0164114	-0.000227464
t235	37.09	81.32	2060	10	3.89016	12.65	-7.88039	0.215856	-0.0039967	36	185.02	0.123635	0.00319078
t236	36.98	81.38	1354	22	2.2289	12.4708	-10.8045	0.295952	-0.00277477	39	180.488	0.120607	0.00136251
t237	36.97	81.14	1381	12	3.26709	12.55	-10.144	0.27786	-0.00580482	40	181.851	0.121517	0.00321951
t240	42.92	89.57	102	18	5.15119	13.2958	-8.58098	0.235046	-0.0082046	28	57.8284	0.0386424	0.00111186
t241	42.98	90.41	477	13	3.04285	11.3917	-8.17252	0.223858	-0.00390932	38	197.132	0.131729	0.00319211
t242	43.12	90.86	700	9	3.49643	10.7125	-7.29191	0.199737	-0.00341682	39	218.203	0.145809	0.00208687
t243	43.21	91.12	900	9	3.04211	9.5375	-7.11995	0.195027	-0.0021853	47	126.515	0.0845405	0.000968927
t244	43.36	91.68	900	13	3.17832	9.04583	-6.17917	0.169257	-0.00706976	45	52.0038	0.0347502	0.00164397
t245	43.26	92.38	1300	13	4.92139	7.5	-3.47587	0.0952095	-0.00141751	93	30.929	0.0206675	6.4016e-05
t246	43.15	92.74	1100	9	5.76755	8.69583	-3.08204	0.0844219	-0.00344504	77	89.4374	0.0597643	0.00146388
t247	42.82	93.69	800	13	4.80007	9.52083	-4.43353	0.121441	-0.00383701	50	139.665	0.0933277	0.00168526
t248	42.57	94.14	800	13	7.07446	9.525	-3.9979	0.109509	-0.00708017	40	236.527	0.158053	0.00526762
t249	41.81	95	1600	13	4.52176	6.13333	-1.36428	0.0373698	-0.00337902	66	48.5744	0.0324586	0.00101356
t250	38.68	100.66	1700	14	3.65899	6.06667	-4.15525	0.113819	-0.00228583	237	-258.098	0.172468	-0.0022439
t251	38.69	100.81	1800	14	6.25324	6.0625	-1.24992	0.0342373	-0.00290898	236	-64.3331	0.042989	-0.00157033
t252	37.99	100.93	3600	12	2.68005	-1.90417	3.74259	0.102515	0.000850508	455	-320.173	0.213948	-0.00227664
t253	38.22	100.94	2900	18	3.57806	0.0166667	3.50786	0.0960858	0.000835443	411	-173.104	0.115672	-0.0019452
t254	37.18	102.87	2900	26	4.7004	1.325	3.41621	0.0935753	0.000731903	386	-48.0858	0.0321321	-0.000834814
t257	29.57	94.51	3095	11	3.25456	6.9625	-3.18939	0.0873624	-0.00787918	645	-578.191	0.386362	-0.018564
t258	29.59	94.61	4065	8	2.44816	-0.0583333	0.611659	0.0167543	-0.000400876	626	-481.253	0.321585	-0.00862478
t259	31.4	91.96	4510	17	5.55705	-0.729167	5.62665	0.154123	0.00129179	430	-418.735	0.279809	-0.00473237
t260	31.57	91.52	4560	5	2.23666	-0.758333	2.49726	0.0684039	0.000464287	421	-222.612	0.148755	-0.00146141
t261	31.1	92.31	4640	5	1.67918	-1.64167	4.18127	0.114532	0.000651645	495	-293.8	0.196325	-0.00122552
t262	30.92	92.58	4735	4	6.5555	-1.7	7.93776	0.217428	0.0148213	538	-378.795	0.25312	-0.0235703
t263	30.75	92.74	4860	0	1.20572	-3.37083	3.69377	0.101178	0.00136246	576	-358.476	0.239543	-0.00285265
t264	30.75	92.74	4860	0	4.4881	-3.37083	7.12713	0.195223	0.0016161	576	-484.716	0.323899	-0.00407083
t265	30.76	92.82	4880	0	3.3125	-3.57917	7.89748	0.216324	0.00427966	591	-286.886	0.191704	-0.00549749
t266	30.65	93.22	4450	8	2.10735	-0.654167	3.34674	0.0916724	0.000602888	665	-506.616	0.338534	-0.00376411
t267	30.65	93.22	4450	8	3.5275	-0.654167	5.64026	0.154496	0.00292378	665	-374.809	0.250457	-0.0050177
t268	30.65	93.22	3450	8	3.72803	-0.654167	3.93458	0.107774	0.000497157	665	-537.666	0.359282	-0.00263815
t269	30.65	93.22	3450	8	5.03435	-0.654167	7.0519	0.193163	0.0129589	665	-427.542	0.285694	-0.0150364
t276	27.09	100.23	3600	18	-0.29696	7.05417	-1.08508	0.029722	7.01224e-05	816	-73.3827	0.0490362	-0.000689475
t286	41.75	103.5	1105	8	5.64613	8.24583	-5.29443	0.145023	-0.0170978	62	232.776	0.155547	0.0101944
t318	28.95	90.92	4510	5	-0.11782	2.22083	-3.09761	0.0848484	-0.000571114	316	-13.9646	0.0093315	0.000302506
t319	31.45	91.5	4532	5	1.1322	-0.716667	1.01528	0.0278101	0.00272198	426	-73.2603	0.0489544	-0.00160174
t320	31.45	91.5	4532	5	-1.24429	-0.716667	-1.87676	0.0514074	-0.000113675	426	16.1434	0.0107874	6.01403e-07
t321	29.81	92.35	4870	15	-1.21104	-1.8875	0.399005	0.0109294	0.001127	421	76.9815	0.051441	0.00157608
t322	35.22	102.53	3462	21	-0.3731	2.05833	-0.153057	0.00419247	7.34916e-05	560	-109.015	0.0728466	-0.000743735
t323	34.56	102.52	3147	11	0.992842	1.57917	0.0550803	0.00150874	1.98315e-06	615	-112.264	0.0750176	-0.00154895
t324	34.49	102.45	2996	15	-0.36695	0.941667	0.512748	0.014045	0.000243511	637	-322.393	0.215431	-0.00270097
t325	34.49	102.45	2996	15	0.08148	0.941667	0.770447	0.0211037	0.000232253	637	-271.863	0.181666	-0.00165386
t326	34.37	102.28	3002	15	1.75968	0.8375	0.406039	0.011122	0.000230336	642	-263.462	0.176052	-0.00515135
t327	34.21	102.18	3610	15	0.77454	-0.270833	1.026	0.0281037	0.00141354	675	-162.776	0.108771	-0.0030578
t328	34.14	102.18	3440	8	1.83074	-0.695833	0.327865	0.00898074	0.00535393	681	-260.003	0.173741	-0.0417941
t329	34.01	102.44	3600	19	1.01729	2.2875	1.81195	0.0496321	0.0020015	659	-76.5546	0.0511557	-0.00235623
t330	33.43	102.29	3440	15	-1.04809	2.15417	-4.40766	0.120733	-0.014171	697	-258.154	0.172505	-0.019424
t331	33.51	102.21	3438	8	-0.26808	2.11667	-1.40343	0.0384421	-0.00129398	693	-216.625	0.144754	-0.0061156
t332	34.36	102.24	3400	15	2.36657	1.175	1.24518	0.0341074	0.00168759	636	35.0932	0.0234502	-0.000734112
t333	34.36	102.23	3500	15	1.28837	0.995833	3.67063	0.100544	0.00424021	640	103.117	0.0689054	0.00283521
t334	34.14	102.18	3440	8	-0.429314	-0.695833	-0.0594525	0.0016285	0.000508607	681	-213.374	0.142582	-0.00280454
t335	35.34	102.5	2760	18	3.39147	2.78333	-0.755589	0.0206968	-0.00379861	539	-76.5341	0.051142	-0.00686775
t336	35.34	102.47	3064	14	4.64731	2.3875	3.42479	0.0938104	0.0015857	545	-200.572	0.134027	-0.00982291
t337	35.34	102.44	3612	14	1.68738	2.36667	0.0227555	0.000623309	-0.000966528	545	-72.6619	0.0485545	-0.00223261
t338	36.35	101.13	2732	16	3.41589	-1.74583	5.89925	0.16159	0.00646414	503	-118.279	0.079037	-0.00269495
t339	36.25	101.06	3440	16	2.61014	1.34167	2.493	0.0682872	0.000635758	458	39.6786	0.0265142	-0.000441496
t340	36.24	101.01	3361	16	2.7049	2.54167	-0.928607	0.025436	-0.01771	438	17.1936	0.0114892	-0.0165489
t341	36.35	100.27	3207	16	1.0285	2.225	-1.28957	0.0353233	-0.00121372	363	73.344	0.0490103	0.00232001
t342	36.38	100.06	3250	12	1.29999	2.25417	-4.30907	0.118032	-0.019013	332	217.538	0.145364	0.0223708
t343	36.45	99.36	3817	16	2.35016	1.49167	1.87384	0.0513274	8.35443e-05	257	337.765	0.225703	0.0144691
t344	36.42	99.17	3100	12	8.33954	0.4625	5.83439	0.159813	0.00370882	263	4.71283	0.00314923	-0.00373329
t345	36.43	98.53	3150	9	3.60877	-0.0833334	1.2257	0.0335738	-5.04005e-05	250	-163.648	0.109354	-0.00121149
t346	36.11	98.1	3360	5	6.03519	0.5125	2.72812	0.0747275	0.000400739	230	-13.712	0.0091627	-0.00122566
t347	36.03	98.03	3290	9	4.10335	2.27917	-0.0162359	0.000444727	-0.00122528	205	-32.2396	0.0215433	-7.70464e-05
t348	36	97.33	3110	5	4.76483	2.61667	0.417389	0.0114329	-0.00185729	161	32.5108	0.0217245	0.0011859
t349	36.21	95.05	3637	5	5.55449	1.95417	3.30691	0.0905814	0.000823938	89	118.117	0.0789288	0.00312729
t350	36.04	94.49	4726	1	5.88048	-5.15417	9.6083	0.263186	0.00294322	235	-295.16	0.197233	-0.0036171
t351	35.46	94.19	4843	0	3.41519	-5.85833	7.16538	0.196271	0.00191111	282	-252.36	0.168633	-0.00176879
t352	35.4	94.03	4690	0	0.32559	-3.90833	2.32322	0.0636366	0.00388358	234	99.5536	0.0665242	0.00434473
t353	35.31	93.52	4672	8	0.68122	-4.24167	-2.01455	0.0551817	0.00339601	236	-255.964	0.171042	-0.00661342
t354	35.31	93.52	4662	8	0.10661	-4.24167	2.28213	0.0625111	0.000541805	236	50.5857	0.0338026	0.000296224
t355	35.15	93.09	4676	4	-1.84713	-5.84583	0.676758	0.0185375	0.00111533	284	161.694	0.108048	0.00129034
t356	34.37	92.48	4758	5	0.07885	-5.37917	4.81971	0.132019	0.00703114	305	53.396	0.0356806	0.00347317
t357	34.13	92.26	4570	9	-0.556939	-4.775	4.91128	0.134528	0.00804764	301	163.615	0.109332	0.0077728
t358	34.34	92.24	4668	5	2.36611	-4.81667	1.42215	0.0389549	0.00980919	293	-120.773	0.0807036	-0.00457534
t359	34.35	92.27	4650	5	0.01178	-5.1875	3.8748	0.106137	0.00138136	298	-37.8453	0.0252892	6.04744e-05
t360	34.13	92.26	4560	9	1.27185	-4.775	5.57499	0.152708	0.0143674	301	137.263	0.0917226	0.0140214
t361	33.35	92.04	4700	5	-1.52982	-4.9375	5.80046	0.158884	0.0100771	372	146.519	0.0979077	0.00607083
t362	33.13	91.51	5121	1	0.3118	-6.4375	2.70922	0.0742098	0.00831444	405	-88.5568	0.0591759	-0.00119826
t363	32.53	91.55	5231	1	0.27371	-4.04583	4.00317	0.109653	0.0013148	423	-90.7254	0.060625	-0.000319144
t364	32.04	91.23	4772	5	-0.65423	-2.05417	-0.841137	0.0230401	0.00105414	426	56.9483	0.0380543	0.000395322
t365	31.24	91.24	4700	5	-1.01125	-1.90417	0.118452	0.00324459	0.000698518	429	-86.0029	0.0574693	-0.000736785
t366	30.37	91.32	4654	10	-1.42133	-3.05417	0.825702	0.0226173	0.001336	406	-24.2542	0.0162073	9.17473e-05
t367	30.32	91.24	4440	10	1.3596	-0.858333	-0.342947	0.00939385	0.000545229	404	-107.036	0.0715242	-0.00159706
t368	30.33	91.07	4443	7	1.1114	2.30833	-2.14696	0.0588086	-0.00194042	415	-157.992	0.105574	-0.00193117
t369	30.35	91.06	4463	9	4.99059	2.7375	1.2379	0.033908	-0.00122057	417	42.585	0.0284564	-0.00160962
t370	30.36	91.06	4625	9	0.44908	1.49167	0.123788	0.00339075	0.000533067	411	12.0446	0.00804851	0.00375736
t371	30.37	91.06	4870	9	0.83579	0.00416661	0.605066	0.0165737	0.00564165	402	126.327	0.0844149	0.00949348
t372	30.4	91.05	5000	9	0.935464	-2.11667	-2.10462	0.0576488	-0.000767238	393	-166.854	0.111496	-0.00922619
t373	30.41	91.06	5152	9	0.41425	-1.6125	0.497069	0.0136155	0.00427347	395	35.0855	0.023445	0.00352589
t374	30.25	90.59	4219	9	0.194729	-2.49583	2.19049	0.0600009	0.000853521	367	-104.792	0.0700247	-0.000393585
t375	30.05	90.33	4323	9	0.15492	1.1875	-1.3905	0.038088	-0.000299116	363	-186.008	0.124295	-0.00071166
t376	29.4	91.15	3000	18	0.76331	5.97083	-3.72233	0.10196	-0.0075902	384	84.6591	0.0565713	0.00663675
t377	36.23	96.25	2940	1	5.06147	-0.6375	4.86335	0.133215	0.0018944	154	-168.353	0.112498	-0.00539859
t378	36.22	96.1	2763	1	7.01634	-1.29167	4.3521	0.119211	0.00191275	156	-80.5866	0.05385	-0.00385833
t379	32.54	91.57	5180	1	-1.57419	-4.1375	0.404343	0.0110756	0.00158312	423	64.2478	0.042932	0.000464216
t380	31.36	92.15	4580	9	-1.13743	-1.5	-0.291926	0.00799631	0.000476723	457	4.11051	0.00274675	-8.58803e-05
t381	31.19	91.52	4510	5	-1.15128	-0.995833	-2.19882	0.0602291	-0.000225706	429	-1.40433	0.000938409	-0.000212897
t382	34.57	92.57	4657	4	4.58414	-4.67083	7.6979	0.210858	0.00190262	279	-214.144	0.143096	-0.00164985
t384	34.57	92.57	4657	4	1.37764	-4.67083	4.78835	0.13116	0.00131014	279	59.1479	0.0395241	0.000568192
t385	34.57	92.57	4657	4	0.26784	-4.67083	4.20798	0.115263	0.00547338	279	65.5331	0.0437909	0.00277467
t386	34.22	92.36	4680	9	0.66566	-3.76667	2.23249	0.0611514	0.00129672	277	38.1764	0.0255104	0.000540795
t387	34.14	92.27	4532	9	-0.944	-4.69583	1.71313	0.0469253	0.00236827	300	26.4204	0.0176548	0.00134881
t388	32.04	91.23	4772	5	0.40557	-2.05417	2.29584	0.0628866	0.00163117	426	-19.5025	0.0130321	0.000195189
t389	32.01	90.56	4560	0	0.14796	-1.46667	-0.226336	0.0061997	5.63718e-05	422	-122.237	0.0816818	-0.000575342
t390	32	90.57	4570	0	-1.54529	-1.12917	-2.35801	0.0645896	-9.99792e-05	421	-18.4907	0.012356	-0.00016993
t391	32	90.56	4556	0	0.37615	-1.15833	1.11696	0.0305953	0.00071985	421	23.2466	0.015534	5.61977e-05
t392	32.01	90.57	4580	0	-1.46847	-1.44583	-0.339473	0.0092987	0.000214859	423	30.8311	0.0206021	0.000185767
t393	32	90.56	4576	0	-1.82081	-1.15833	-2.22886	0.061052	-0.000100253	421	-16.2821	0.0108801	1.08921e-05
t394	32	90.56	4575	0	-1.44064	-1.15833	-2.86306	0.0784237	-0.00036513	421	-18.2217	0.0121762	-0.000366588
t395	32	90.56	4556	0	-2.51331	-1.15833	-4.25752	0.11662	-0.00096884	421	12.912	0.00862812	-0.000379953
t396	34.28	92.43	4632	9	-0.47947	-3.8875	1.83711	0.0503213	0.000499622	283	12.9583	0.00865906	0.000171132
t397	32.41	91.52	5010	1	3.12777	-5.8125	5.61253	0.153736	0.00487159	448	-20.2924	0.0135599	-0.00240741
t398	34.37	92.23	4650	5	0.0431	-5	2.75073	0.0753468	0.0018314	308	0.160416	0.000107194	0.00040013
t399	34.36	92.24	4650	5	-0.10999	-4.87917	2.62746	0.0719702	0.000888035	295	-14.2243	0.00950504	0.000137855
t400	36.83	99	3095	13	3.78329	1.30417	1.56841	0.0429612	-1.01349e-05	221	-167.464	0.111904	-0.00102238
t401	36.33	100.44	3000	12	0.52798	2.5125	-3.06608	0.0839847	-0.000774086	380	-182.996	0.122283	-0.000842632
t402	30.4	90.51	4710	0	-0.66522	-7.97917	4.83645	0.132478	0.00785535	357	-79.3748	0.0530402	-0.000441296
t403	32.03	91.26	4588	5	-1.39848	-2.075	-1.89108	0.0517996	-6.98485e-05	427	-40.107	0.0268005	-0.000557701
t404	32.09	91.27	4600	9	-0.40809	-2.3	-0.582057	0.0159435	0.000134273	426	6.005	0.00401269	-0.00041311
t405	30.4	90.51	4710	0	-1.45958	-7.97917	7.45965	0.204331	0.031944	357	86.1552	0.0575711	0.0100169
t406	30.4	90.51	4712	0	-2.32572	-7.97917	4.64035	0.127106	0.00240525	357	102.337	0.0683842	0.000883394
t407	30.4	90.51	4718	0	-1.43119	-7.97917	5.08672	0.139333	0.00203355	357	-48.0939	0.0321376	-0.00015015
t408	30.42	90.52	4710	0	-1.00085	-7.5875	4.92304	0.13485	0.00346996	359	75.5957	0.050515	0.000913798
t409	29.57	94.55	3370	8	-1.0411	5.51667	-2.75066	0.0753449	-0.00206998	640	69.1402	0.0462012	0.000807483
t410	29.57	94.56	3525	8	-0.19531	4.57917	-1.14816	0.0314499	-0.00058344	635	41.7048	0.0278682	0.00102399
t411	29.75	94.4	3625	9	-0.4787	3.64583	-0.0530625	0.00145346	-0.000904845	616	19.8989	0.0132969	0.0025317
t412	29.57	94.57	3890	8	-0.11197	4.0625	0.356051	0.00975279	0.00241218	630	95.5711	0.063863	0.00429943
t413	29.71	94.41	3375	19	-1.11072	2.20833	1.68286	0.0460962	0.00151229	610	64.6335	0.0431897	0.00178904
t414	29.57	94.51	3095	11	-0.417574	6.9625	-3.70642	0.101525	-0.00900635	645	-26.4683	0.0176868	0.000280588
t415	29.59	94.61	4065	8	-0.44352	-0.0583333	3.48528	0.0954673	0.00255892	626	37.9488	0.0253583	0.000797995
t416	29.61	94.65	4500	8	-0.62631	-0.279167	2.37121	0.0649512	0.0014197	624	3.07394	0.00205408	0.000143194
t417	29.7	94.42	3485	9	-1.56649	-0.216667	3.7742	0.103381	0.00831772	613	67.8696	0.0453522	0.00352429
t418	29.63	94.63	4270	8	-0.9024	0.45	3.00521	0.0823174	0.00317633	628	104.852	0.0700647	0.00237755
t419	29.62	94.69	4540	8	-0.73092	-0.3	2.93072	0.080277	0.00324179	628	70.0973	0.0468408	0.00117922
t420	30.3	99.55	4470	9	-0.815708	-0.9125	1.8944	0.0518906	0.00100417	615	-28.3762	0.0189617	-0.000329235
t421	31	101.93	3030	18	-0.10689	0.075	2.22941	0.061067	0.00205574	733	-81.944	0.054757	-0.00156051
t422	29.54	98.29	3740	10	-1.59216	4.6125	-2.86272	0.0784144	-0.00727328	626	1.31849	0.000881048	0.000674754
t423	30.05	101.96	2640	25	0.4746	9.67917	-5.92324	0.162247	-0.00326973	756	-68.0062	0.0454435	-0.000925358
t424	29.7	94.4	3245	22	-0.82209	3.53333	1.54097	0.0422096	0.000683146	610	55.1029	0.0368211	0.00116285
t425	29.9	93.09	3580	4	-0.16732	-2.91667	5.79825	0.158823	0.00842674	528	164.658	0.110029	0.00570531
t426	29.88	92.69	4015	8	-0.62927	1.95833	-0.476449	0.0130507	0.000725794	446	199.935	0.133602	0.00754092
t427	29.71	92.08	4180	15	-0.08621	2.18333	-0.451626	0.0123707	0.000937011	376	304.796	0.203672	0.0163414
t428	30.16	101.86	3740	14	-0.68182	1.6125	0.448293	0.0122794	0.000517208	753	-34.5215	0.0230681	-0.000505713
t429	30.06	101.42	3845	14	-0.356309	3.7125	-1.36107	0.0372818	0.000237485	717	33.1604	0.0221586	0.000379285
t430	30.15	101.86	3810	14	-0.82318	2.59583	-1.1139	0.0305115	5.88919e-05	745	-54.253	0.0362532	-0.000591647
t431	30.18	101.87	3360	14	-0.92299	4.62917	-3.83253	0.104979	-0.00203081	744	-69.4937	0.0464374	-0.00137989
t432	30.17	101.86	3640	14	-0.44273	2.4	-0.963929	0.0264035	6.90267e-06	754	-53.0278	0.0354345	-0.000932642
t433	30.19	101.88	3355	10	-1.23801	4.6625	-3.28124	0.0898783	-0.00104362	741	-61.522	0.0411106	-0.000948479
t434	30.15	101.86	3840	14	-0.024563	2.59583	0.940848	0.0257713	0.00780145	745	16.374	0.0109415	0.00198911
t435	30.65	93.22	4450	8	-0.771717	-0.654167	1.01687	0.0278537	0.000907537	665	-118.536	0.0792087	-0.00137187
t436	30.65	93.22	4450	8	-0.939991	-0.654167	0.235403	0.00644806	0.0008046	665	-166.266	0.111103	-0.00250518
t437	29.83	92.34	4920	11	-1.04672	-3.1	3.25167	0.0890683	0.00432513	426	97.1607	0.0649252	0.0030429
t438	30.75	92.74	4860	0	-1.1977	-3.37083	3.90747	0.107032	0.00195494	576	-22.9307	0.0153229	-0.000197728
t439	29.72	92.04	4080	15	-0.49563	2.39583	-0.846086	0.0231756	-0.000228062	375	173.178	0.115722	0.00296692
t440	29.77	92.32	4655	15	-0.86155	-1.49167	2.16705	0.0593589	0.00124878	411	169.661	0.113372	0.00159973
t441	30.01	92.87	3725	8	-2.0722	4.24583	-2.15772	0.0591033	-0.0015353	466	128.456	0.0858375	0.00542131
t442	29.98	93.13	3525	4	-0.70852	2.63333	0.0846477	0.00231863	0.000471039	509	90.0796	0.0601935	0.00268119
t443	29.98	92.87	3720	8	-1.02748	3.97917	-1.64347	0.0450172	-0.00131096	460	149.179	0.0996852	0.00348012
t444	29.9	92.74	3905	8	-1.05227	2.55417	-1.84785	0.0506155	-0.000625897	447	131.213	0.0876798	0.00267424
t445	29.89	93.49	3365	0	-0.52641	6.85417	-4.84639	0.13275	-0.00327083	522	2.05887	0.00137579	0.000405559
t446	30.65	92.22	4450	6	-1.12275	-1.3875	2.67504	0.0732735	0.00318454	483	143.497	0.0958883	0.0031019
t447	30.23	99.25	3440	5	-0.53132	6.72083	-6.06738	0.166195	-0.00303142	587	24.3912	0.0162988	0.000275175
t448	29.56	98.29	3900	10	-1.14165	1.42917	-0.395323	0.0108285	0.000264876	618	-58.9993	0.0394248	-0.000683862
t449	29.81	93.78	3250	5	-1.5712	6.9875	-5.00528	0.137102	-0.00497266	561	3.47403	0.00232143	0.00103312
t450	29.76	94.01	3170	13	-1.88541	7.22917	-5.28085	0.144651	-0.00689692	587	-10.675	0.0071333	0.000293551
t451	29.56	98.31	3890	10	-1.55997	4.9	-3.49039	0.0956072	-0.00209874	623	-27.318	0.0182546	-7.82492e-05
t452	34.66	100.63	3330	7	2.90697	1.64583	1.4572	0.039915	0.000455248	503	77.1931	0.0515824	0.000444437
t453	34.66	100.63	3380	7	3.14332	1.64583	1.54084	0.042206	0.000819556	503	166.778	0.111445	0.00213297
t454	35.8	104.06	2360	18	1.53187	4.77083	-3.7517	0.102765	-0.00547229	414	52.9642	0.035392	0.00174407
t455	35.8	104.06	2280	18	0.16289	4.77083	-3.95653	0.108376	-0.00270903	414	133.863	0.0894506	0.00199332
t456	32.73	102.1	3750	6	0.95852	1.275	-1.00693	0.0275814	-0.000120249	730	-147.422	0.0985111	-0.00245439
t457	32.73	102.1	3720	6	0.83421	1.275	-1.20684	0.0330572	-0.000218037	730	-98.3403	0.0657135	-0.00330905
t458	32.73	102.1	3720	6	0.47876	1.275	-1.9129	0.0523973	-0.000337464	730	-79.9391	0.0534173	-0.0019148
t459	32.75	102.08	3410	6	1.66649	2.6875	-1.56692	0.0429204	-0.00259645	720	-98.7695	0.0660003	-0.00796778
t460	29.54	98.26	3600	10	-0.578812	4.49167	-1.7788	0.0487241	-0.00126713	637	-75.0196	0.05013	-0.00121196
t461	29.58	98.21	4230	10	-0.57842	1.72917	0.425355	0.0116511	0.000809284	606	24.6909	0.0164991	0.000601336
t462	30.15	100.68	4120	17	0.06639	2.2125	-0.195989	0.00536845	0.000203191	659	30.3152	0.0202574	-0.000577012
t463	30.13	100.71	4140	17	-0.44382	1.47083	0.901515	0.0246939	0.000661369	670	-11.6508	0.00778536	-0.000339993
t464	29.66	98.79	3280	6	-0.97341	-0.475	4.19988	0.115041	0.00357926	594	40.442	0.0270244	0.0011736
t465	29.71	98.56	4045	6	-0.48717	2.50417	-2.77649	0.0760524	-0.000574127	581	31.238	0.020874	5.27898e-05
t466	29.77	98.75	3515	6	-0.18908	4.29167	-3.25057	0.0890382	-0.00100664	598	55.3467	0.0369841	0.000441697
t467	30.3	99.4	3495	5	0.0746	3.325	-2.29996	0.0629995	-0.00074149	577	90.2048	0.0602771	0.00089609
t468	30.28	99.53	4390	9	-0.11661	-0.645833	1.30392	0.0357164	0.00155831	599	85.3214	0.0570139	0.000701503
t469	30.29	99.54	4460	9	-0.42434	-0.4625	-0.0069802	0.000191199	0.00084226	601	65.3384	0.0436608	0.000568392
t470	30.65	93.22	4450	8	-1.06134	-0.654167	0.99058	0.0271335	0.00421964	665	-4.13624	0.00276394	0.000256284
t471	30.65	92.22	4450	6	-1.12459	-1.3875	1.62021	0.0443801	0.00455138	483	191.264	0.127807	0.00680855
t472	30.65	92.22	4450	6	-1.60085	-1.3875	1.0394	0.0284708	0.00544763	483	230.98	0.154347	0.00954359
t473	30.65	92.22	4450	6	-1.7456	-1.3875	2.34521	0.064239	0.00560404	483	242.844	0.162274	0.00883795
t474	32.83	102.04	3340	10	-2.11655	3.0875	-5.2683	0.144307	-0.0032533	716	-165.677	0.11071	-0.00435015
t475	29.81	92.38	4880	11	-0.967579	-2.49583	2.40014	0.0657436	0.00381455	428	205.546	0.137351	0.00515068
t476	30.7	93.07	4640	8	-1.808	-1.54167	1.3932	0.0381619	0.00280627	644	-18.4239	0.0123113	-8.58001e-05
t477	30.05	101.38	4200	9	-0.84213	1.07083	0.119301	0.00326784	0.000309114	725	-36.7726	0.0245724	-0.000355229
t478	30.99	100.87	4320	10	-0.91406	-2.075	3.35318	0.0918488	0.00414023	726	-26.0525	0.0174089	-0.000459472
t479	30.08	101.8	4180	14	-0.39051	0.3	1.65142	0.045235	0.00336834	764	-66.2528	0.0442718	-0.00186695
t480	30.3	99.55	4470	9	-0.83834	-0.9125	0.278988	0.00764192	0.000979084	615	51.3258	0.0342972	0.000480521
t481	29.9	97.63	3960	3	-0.46731	3.15417	-2.5165	0.0689309	-0.00404491	614	-155.136	0.103666	-0.00903106
t482	30.25	97.27	4140	8	0.09932	2.9375	-2.40408	0.0658515	-0.000591384	589	-36.6897	0.024517	-0.000506047
t483	29.71	98.63	4000	6	-0.09512	2.29583	-2.58255	0.0707401	-0.00233102	580	57.2538	0.0382584	0.000277046
t485	31.35	92.02	4440	13	-1.47538	-0.425	1.23265	0.0337642	0.00191796	434	29.254	0.0195483	0.00158536
t486	34.36	100.25	3820	7	0.427841	-1.3125	-1.38352	0.0378968	0.00133589	546	173.371	0.115851	0.00183829
t487	29.73	98.83	3080	6	-0.98229	5.5125	-3.21157	0.0879699	-0.0020089	614	3.37717	0.00225671	9.34914e-05
t488	30.2	99.22	2920	5	-0.88577	7.01667	-5.87801	0.161008	-0.00204588	592	13.8665	0.00926594	-2.45239e-05
t489	29.74	98.91	2660	10	-0.122082	7.725	-6.26717	0.171668	-0.00259508	646	-79.7271	0.0532757	-0.000987436
t490	30.28	99.6	4500	9	-1.53727	-0.75	-0.0197515	0.000541024	0.000676221	608	11.2754	0.00753451	-8.15235e-06
t491	29.73	97.96	4630	3	-1.00029	-1.53333	1.25246	0.0343068	0.001005	613	-43.4645	0.0290441	-0.000586568
t492	30.15	101.86	3810	14	-0.55024	2.59583	-1.37626	0.0376979	-2.46524e-05	745	-86.1166	0.0575453	-0.00204417
t493	30.08	101.8	4200	14	-0.79562	0.3	0.807998	0.0221323	0.000669368	764	-98.7833	0.0660095	-0.000990978
t494	30.07	101.38	4280	9	-0.03754	1.15417	1.33188	0.0364823	0.00312428	725	-48.1761	0.0321925	-0.00108065
t495	30.05	101.4	4045	14	-0.06211	1.54583	-0.234988	0.00643669	0.00043265	727	-46.6931	0.0312015	-0.000905579
t497	33.43	101.07	4030	8	0.00302	-2.17083	0.170718	0.00467623	0.00132608	727	-216.731	0.144825	-0.00512261
t498	34.36	100.25	3850	7	-1.0472	-1.3125	-2.31274	0.0633496	-4.76613e-05	546	-27.8904	0.0186371	-0.00165366
t499	34.51	99.97	3810	11	-0.99583	-1.38333	-2.48335	0.0680228	-0.000247072	493	-8.57457	0.00572974	-0.000943908
t500	34.58	99.88	3770	7	-1.93709	-1.48333	-2.56632	0.0702955	0.000991301	471	120.803	0.0807236	0.0030725
t501	34.59	99.85	3950	7	-0.329741	-2.38333	-0.697104	0.0190948	0.00159424	480	-74.0554	0.0494857	-0.00330685
t502	34.72	99.08	4450	6	-1.72709	-6.34167	1.80483	0.0494371	0.00194206	450	50.547	0.0337768	-0.000116739
t506	34.67	100.64	3240	7	0.14733	1.91667	-3.63663	0.099613	-0.00120304	502	122.163	0.0816324	0.000672235
t507	34.53	100.41	3770	7	0.050946	-1.14167	-0.247062	0.00676741	0.000543476	543	-9.54301	0.00637688	-0.000910918
t509	34.55	99.57	4300	11	-2.67448	-4.35	-0.684806	0.0187579	0.000495733	494	-30.7904	0.0205749	-0.000553959
t510	34.56	99.33	4440	11	-2.75387	-5.875	0.817708	0.0223983	0.00120065	490	-56.8949	0.0380186	-0.000711459
t511	34.78	98.12	4300	12	-1.83873	-3.7125	0.692098	0.0189576	0.00172791	346	42.9087	0.0286727	0.00090197
t512	34.21	102.42	3400	15	-1.61967	1.25833	-5.16382	0.141445	-0.000960896	650	-157.239	0.105071	-0.00159639
t513	33.72	102.49	3380	11	-0.01009	1.9875	-4.34669	0.119063	-0.000991849	677	-242.596	0.162109	-0.00228065
t514	33.95	102.61	3350	15	-1.41791	2.24167	-5.66361	0.155135	-0.00210641	660	-266.753	0.178251	-0.00396658
t515	36.74	99.59	3660	16	-1.653	-1.69583	-2.30719	0.0631975	-0.000229541	334	57.6334	0.0385121	0.000271032
t517	33.3	100.45	4060	12	-1.23064	-1.95833	-1.97358	0.0540594	9.45009e-05	681	-94.6851	0.063271	-0.00198356
t518	34.36	100.25	3820	7	-1.13116	-1.3125	-1.84166	0.0504459	-2.24611e-05	546	60.0605	0.0401339	-0.000474707
t519	33.93	102.87	3370	7	-2.18006	2.125	-7.60908	0.208425	-0.0017936	654	-194.971	0.130285	-0.00225058
t520	34.72	99.08	4430	6	-2.54837	-6.34167	1.02405	0.0280503	0.000865628	450	34.2251	0.0228701	-0.000221784
t521	30.72	96.67	4450	4	-1.74392	0.95	-3.70828	0.101576	-0.000579879	608	-89.7117	0.0599476	-0.000989976
t522	34.72	99.08	4450	6	-1.93142	-6.34167	1.30748	0.0358139	0.00101321	450	68.0721	0.0454875	-4.37019e-05
t523	35.51	99.51	4400	13	-2.32413	-5.1875	0.303578	0.00831548	0.000742941	418	129.795	0.0867323	0.000506515
t525	33.69	102.97	3370	15	-2.05167	1.77917	-3.46783	0.0949893	-0.000792438	658	-97.0925	0.0648797	-0.00193304
t526	32.49	102.37	3440	17	-2.30974	3.15	-5.40643	0.148091	-0.00202752	708	-193.454	0.129271	-0.00382693
t527	34.04	102.71	3230	15	0.97152	2.425	-4.03504	0.110526	-0.00189248	649	-120.055	0.0802238	-0.0036004
t528	32.49	102.37	3440	17	0.31132	3.15	-4.62563	0.126703	-0.00154324	708	-276.561	0.184805	-0.00315135
t529	30.18	99.96	4110	7	-0.976707	1.9875	-3.27415	0.0896841	-0.000516057	597	-21.1547	0.0141361	-0.000321483
t533	35.1	98.8	4220	12	-0.14606	-4.65833	2.55587	0.0700093	0.00174621	378	-1.40811	0.000940935	-0.000350897
t534	33.28	102.52	3350	18	0.798	2.40417	-5.26386	0.144185	-0.00283694	687	-207.091	0.138383	-0.00522619
t535	32.71	102.14	3660	6	0.32956	1.4	-2.86284	0.0784177	-0.000751898	731	-115.203	0.0769815	-0.00248112
t536	32.72	102.38	3410	9	-0.15503	3.0125	-6.50483	0.178177	-0.00416954	706	-241.344	0.161272	-0.00692014
t537	34.47	100.3	4200	11	0.56368	-0.641667	-0.775528	0.0212429	0.00109876	527	-37.0444	0.024754	-0.00536404
t538	33.93	99.74	4330	16	-0.17925	-3.04583	0.0750457	0.00205562	0.00290465	557	-45.9777	0.0307235	-0.00457246
t539	34.62	100.57	3410	7	0.226818	0.833333	-2.14665	0.0588001	-0.00131343	521	-7.14221	0.0047726	-0.00143807
t542	35.05	97.69	4250	8	-0.5488	-3.1875	0.21907	0.00600067	0.00061894	344	66.623	0.0445192	0.000488339
t544	34.58	99.45	4760	11	-0.71539	-7.175	5.59837	0.153348	0.00318071	523	-40.5267	0.027081	-0.000571733
t545	35.76	103.95	3290	18	-0.5452	0.683333	-2.23642	0.061259	-0.000401834	513	-91.4481	0.0611079	-0.000843434
t546	30.72	96.67	4450	4	-0.01813	0.95	-1.21002	0.0331443	-8.49139e-05	608	-123.987	0.0828512	-0.000983627
t547	31.62	92.07	4410	9	-1.5595	-1.40417	-0.605284	0.0165797	-0.00127689	434	-122.725	0.0820079	-0.00617707
t548	31.61	92.03	4521	9	-0.97554	-1.28333	-1.69596	0.046455	-0.000108745	429	-9.97288	0.00666413	-0.000278082
t549	31.3	91.77	4510	13	-1.16511	-0.541667	-1.90635	0.0522179	-0.00252852	425	-21.0473	0.0140643	-0.00163849
t550	31.53	91.42	4310	5	-0.990191	-0.741667	-2.51693	0.0689427	-0.00029802	425	-4.97097	0.00332173	-0.000182579
t551	32.01	90.94	4556	5	0.18229	-1.5625	0.86448	0.0236795	0.00155546	426	48.4045	0.0323451	0.00083762
t552	33.58	92.07	4700	9	-1.09159	-4.15	1.0522	0.0288214	0.00086256	340	60.0018	0.0400947	0.000497293
t554	29.7	98.51	4350	10	-0.327627	1.225	-1.94206	0.0531961	-0.000251455	586	12.652	0.00845439	-0.000161243
t555	29.73	98.08	4770	10	-1.40165	-1.81667	0.794539	0.0217637	0.000686241	608	-43.5378	0.0290931	-0.000490477
t556	29.71	98	5008	8	-1.97785	-3.4125	2.11053	0.0578107	0.00191796	620	-99.7601	0.0666622	-0.00150498
t557	31	100.31	4150	9	-1.05937	6.79583	-7.75768	0.212495	-0.00463876	607	-24.5512	0.0164057	-0.000148012
t559	30.08	90.57	4290	14	-0.12907	1.80833	-2.20062	0.0602784	-0.00116222	384	-23.7073	0.0158418	-5.43267e-05
t560	31.2	92.14	4545	9	-1.6324	-1.02083	0.442388	0.0121177	0.00081783	461	-44.564	0.0297788	-0.000436284
t561	29.89	92.54	4180	8	-0.73546	-0.7375	2.08808	0.0571958	0.00221789	447	95.9906	0.0641433	0.00211279
t562	30.65	93.22	4450	8	-0.584799	-0.654167	0.514923	0.0141045	0.00199753	665	-123.441	0.0824864	-0.00332442
t563	30.75	92.91	4830	0	-0.66503	-2.875	4.13793	0.113344	0.00156461	610	-78.615	0.0525325	-0.000753958
t564	31.58	91.56	4590	9	-1.26041	-1.25417	-0.843244	0.0230978	0.000335355	425	14.0149	0.00936511	0.000169596
t565	31.57	91.52	4560	5	-1.1915	-0.758333	-0.879874	0.0241011	0.000143203	421	-2.98578	0.00199517	4.14968e-05
t566	31.1	92.31	4640	5	-1.55568	-1.64167	0.215016	0.00588962	0.00109698	495	-26.1073	0.0174456	-0.000394453
t567	30.7	92.97	4745	4	0.61612	-2.6375	0.669498	0.0183386	0.00436134	623	-185.703	0.124091	-0.010701
t568	30.92	92.58	4735	4	-1.73794	-1.7	-0.972319	0.0266333	0.000233951	538	-64.9711	0.0434153	-0.00076465
t569	30.6	91.5	4610	13	-1.41699	-0.216667	-1.7573	0.0481352	-5.97136e-05	421	46.1289	0.0308245	0.000333778
t570	31.05	92.46	5040	0	-1.82371	-4.04167	2.08928	0.0572286	0.00134109	532	-34.4508	0.0230209	-0.000375342
t571	30.76	92.82	4880	0	-1.69396	-3.57917	2.21405	0.0606463	0.000991027	591	-60.5143	0.0404372	-0.000492415
t572	31.4	91.96	4510	17	-0.57423	-0.729167	0.250241	0.00685449	0.00273034	430	58.0492	0.0387899	0.00225753
t573	30.75	92.74	4860	0	-1.94919	-3.37083	1.932	0.0529205	0.00118605	576	-78.8514	0.0526905	-0.000556632
t574	29.57	98.31	3360	10	-1.3672	6.53333	-6.47177	0.177272	-0.0150769	667	-196.491	0.1313	-0.0108947
t575	29.57	98.31	3430	10	-0.756091	6.53333	-4.37841	0.119932	-0.0123421	667	-118.04	0.0788773	-0.00663013
t576	29.62	98.35	2800	10	0.29631	9.175	-7.24071	0.198334	-0.00242498	736	-142.716	0.0953664	-0.00142666
t577	29.75	97.77	3885	3	-0.85204	2.54167	-1.88185	0.0515468	-0.000442648	614	-41.9362	0.0280228	-0.000537454
t578	29.77	99	2490	10	-0.047011	8.79583	-7.26763	0.199072	-0.00258193	634	-59.2142	0.0395684	-0.000659271
t579	33.37	101.33	3990	4	0.64456	-1.56667	1.46531	0.0401371	0.00128439	742	-179.951	0.120248	-0.00312195
t580	35.74	103.96	3490	22	-0.2445	-0.545833	-1.30475	0.0357391	-0.000154762	552	-251.212	0.167866	-0.00154627
t582	35.77	103.95	3120	18	0.09362	1.41667	-1.64304	0.0450054	-0.000773264	492	14.0737	0.0094044	9.05445e-05
t584	29.16	90.51	4455	17	-1.42334	1.9625	-2.20194	0.0603146	-0.0008716	311	-58.0021	0.0387585	0.000480922
t585	29.77	91.47	3740	12	0.12954	5.5125	-4.84855	0.132809	-0.00174649	390	-39.9475	0.0266939	0.000100033
t586	29.26	90.61	3710	19	-0.2233	7.34583	-6.44158	0.176445	-0.00345161	391	-43.7294	0.0292211	0.000499231
t587	30.02	90.66	4100	14	-0.43082	-0.275	1.35204	0.0370345	0.000640141	353	78.6774	0.0525742	0.000986634
t588	30.49	91.12	4255	13	0.4374	2.43333	-1.21235	0.0332082	-0.000284051	421	-24.6584	0.0164774	2.73972e-05
t589	29.73	90.8	3840	14	-0.09366	5.40417	-3.76873	0.103231	-0.00141231	406	40.9117	0.0273382	0.000685064
t590	30.27	90.68	4570	13	-1.29291	0.641667	-0.0776685	0.00212746	0.00208254	391	-43.1157	0.028811	-0.00585673
t592	31.63	91.74	4490	17	-1.56825	-1.0125	-0.914765	0.0250568	0.000287557	422	9.3928	0.00627651	0.000361643
t593	30.8	92.6	4745	4	-0.82128	-2.08333	2.28359	0.0625511	0.00132876	550	-29.7001	0.0198464	-0.000253124
t594	29.19	90.62	4794	20	-2.4062	1.00417	-3.34136	0.0915251	-0.00227514	300	31.8187	0.0212621	0.00191867
t595	29.9	93.34	3425	0	-1.07768	6.44167	-4.57177	0.125228	-0.00741106	507	-16.6631	0.0111347	0.00103448
t596	31.96	90.62	4450	0	0.31901	-1.38333	0.585955	0.0160502	0.000121564	422	-11.7022	0.0078197	-0.000800133
t597	31.96	90.62	4450	0	-0.23454	-1.38333	0.711541	0.0194902	0.000362144	422	-13.639	0.00911392	-5.31239e-05
t598	31.95	90.66	4585	4	-0.43962	-1.45	0.0837366	0.00229368	0.000160249	423	1.27294	0.000850611	-0.000333565
t599	31.98	90.46	4520	0	-0.75703	-0.875	0.184537	0.00505476	0.000430705	419	-13.4525	0.0089893	4.95823e-05
t600	31.94	91.34	4600	5	-1.01615	-2.42083	1.90527	0.0521883	0.000583988	432	-43.0927	0.0287956	-0.000136585
t601	31.97	90.57	4500	0	-0.33564	-1.19167	-0.303063	0.00830137	0.000133616	421	-41.3055	0.0276014	-0.000373404
t602	31.98	90.5	4500	0	-0.50274	-1.04583	-0.661521	0.0181201	9.58979e-05	421	-47.3126	0.0316155	-0.000256264
t604	35.03	97.67	4260	8	0.34149	-3.225	1.21059	0.03316	0.000561253	345	-20.9244	0.0139822	-0.000317607
t605	31.95	90.73	4570	5	-1.45881	-1.62083	-0.570172	0.0156179	0.000270026	428	-7.18433	0.00480075	-4.45038e-05
t606	32.56	91.85	5220	9	-1.1455	-5.75833	2.23666	0.0612656	0.000990479	445	-12.0623	0.00806033	-0.000411493
t607	31.38	90.14	4708	0	-0.73733	-0.995833	-1.19231	0.0326592	-3.58829e-05	426	16.1167	0.0107696	-0.000105646
t608	31.34	90.3	4620	0	-0.83941	-0.0958333	-2.02842	0.0555616	-0.000197493	429	-3.2799	0.00219171	-0.00012578
t609	31.38	90.22	4654	0	-0.26103	-0.275	-1.12351	0.0307747	-4.2183e-05	428	-18.0452	0.0120583	-0.000142198
t610	34.47	92.72	4430	8	-0.99421	-3.84583	1.19923	0.0328488	0.0154714	280	138.686	0.0926735	0.0176371
t611	37.22	99.15	3260	20	-0.9865	-0.320833	-2.24689	0.0615458	-0.000251181	276	152.083	0.101626	0.000964249
t613	31.49	91.18	4596	5	-2.70077	-1.75417	-2.47447	0.0677796	-0.000296103	429	-11.1752	0.00746755	-0.000874186
t614	34.22	92.44	4570	13	-0.47108	-3.71667	2.13929	0.0585985	0.00124276	276	167.379	0.111847	0.00153024
t615	35.68	94.05	4690	8	-0.695341	-6.18333	5.00243	0.137024	0.00244305	255	110.114	0.0735809	0.00150284
t616	35.42	93.58	4300	12	-0.04347	-3.975	2.6818	0.0734587	0.0034297	227	143.139	0.0956491	0.00507049
t617	31.37	90.42	4623	0	-0.25909	-0.133333	-1.05277	0.028837	-4.08134e-05	428	-50.602	0.0338135	-0.000397661
t618	31.5	91.07	4586	1	-0.02399	-0.783333	-0.31098	0.00851823	0.00027482	423	11.0599	0.0073905	-5.05846e-05
t619	31.37	90.54	4605	0	-0.77258	0.208333	-1.35313	0.0370643	-0.000105731	429	0.2733	0.000182626	-1.373e-05
t620	31.95	90.73	4570	5	-0.162	-1.62083	-0.517964	0.0141878	0.000269889	428	-7.50921	0.00501784	-0.000265833
t623	34.96	98.55	4210	4	-0.06589	-4.125	1.53467	0.042037	0.00164377	353	-127.365	0.0851085	-0.00128433
t624	37.21	99.81	3110	24	0.7718	0.295833	-1.33938	0.0366877	-0.000279942	330	-33.9127	0.0226613	-4.41029e-05
t625	36.07	94.82	3230	13	3.2814	3.45	-1.72504	0.0472515	-0.00119455	69	9.98814	0.00667433	0.000337881
t626	39.57	94.28	1880	9	4.93148	7.17917	-4.19857	0.115005	-0.00266794	36	-79.4442	0.0530866	-0.000855462
t627	38.49	94.49	3140	1	5.29628	1.00833	1.59041	0.0435638	-0.000768333	58	-196.957	0.131612	-0.00247644
t629	36.01	97.64	3080	13	3.58653	4.00833	-1.93303	0.0529487	-0.00225241	163	-75.1762	0.0502346	-0.000527497
t630	39.26	94.27	3230	9	1.64575	0.0666667	0.356136	0.00975512	-0.000610394	68	-27.1403	0.0181358	0.000808285
t631	40.28	95.35	1100	16	5.64892	9.45833	-5.65319	0.15485	-0.0038781	42	-106.96	0.0714734	-0.00161978
t632	36.38	96.31	2870	9	1.91049	4.6375	-5.94495	0.162841	-0.00255974	54	101.01	0.0674974	0.0011134
t633	36.11	97.35	2930	9	2.16782	4.7375	-5.38144	0.147406	-0.00282517	129	39.9047	0.0266653	0.000872234
t634	36.72	99.25	3110	15	2.85936	1.14583	-0.431061	0.0118074	-0.000433526	244	-46.8107	0.0312801	-0.000428733
t635	36.13	98.18	3440	9	1.52857	1.00833	-2.13611	0.0585114	-0.00142683	228	20.1843	0.0134877	0.000858268
t636	36.78	98.96	3040	13	2.11563	1.37917	-1.59766	0.0437624	-0.00140847	214	23.9907	0.0160312	0.000899231
t637	35.89	94.42	3640	13	3.27392	0.375	1.33452	0.0365546	-2.13654e-05	110	-76.9155	0.0513969	-0.000281189
t639	37.34	97.93	3100	12	1.49183	1.59583	-0.945711	0.0259045	-0.000274162	213	-42.0851	0.0281223	2.38556e-05
t640	37.34	95.51	3140	9	1.88866	3.33333	-2.27104	0.0622073	-0.000755459	67	77.6701	0.0519011	0.000752154
t651	28.92	89.76	4592	14	-1.56553	1.38333	-2.65582	0.0727471	-0.000534409	257	135.122	0.0902919	0.00313264
t652	28.67	89.89	4407	0	-0.6396	2.55	-2.20003	0.0602623	-0.0026852	270	203.542	0.136012	0.0108907
t653	28.64	88.76	4746	6	-0.62081	-0.666667	-0.624961	0.0171187	0.000520193	244	15.6686	0.0104702	0.00287945
t654	27.67	89.07	4287	11	-0.00601	1.05	-0.591266	0.0161957	-2.32007e-05	411	28.6095	0.0191176	0.000514333
t657	28.77	89.14	4337	14	0.27321	1.77917	-0.585721	0.0160438	-0.000121071	259	205.682	0.137442	0.00243835
t660	27.41	89.92	4398	14	-1.70079	15.2417	-15.1329	0.414514	-0.0238197	1048	-583.093	0.389637	-0.0239198
t661	28.97	89.55	3991	14	-0.24518	4.24167	-2.16776	0.0593783	-0.00140765	295	233.505	0.156034	0.00622385
t662	28.94	89.75	4240	14	0.9647	3.3375	-2.74706	0.0752463	-0.000216119	280	228.23	0.152509	0.0121229
t663	28.2	88.65	4950	10	1.75037	-1.325	8.12658	0.2226	0.00591165	257	429.603	0.287072	0.0106047
t664	27.13	88.08	3173	14	0.179567	14.975	-9.04706	0.247813	-0.00359843	2462	-1674.39	1.11887	-0.0173471
t681	32.03	89.15	4587	8	2.28696	0.5875	1.98621	0.0544054	0.000333355	376	-88.0458	0.0588344	-0.000370865
t688	33.7	87.31	5208	0	1.44224	-5.175	5.5783	0.152798	0.00171608	173	-67.8938	0.0453683	7.9051e-05
t689	33.82	87.24	5051	0	0.16952	-4.6375	5.86132	0.160551	0.00269862	164	150.533	0.10059	0.00237019
t690	34.02	87.07	4962	0	1.19185	-4.10417	4.40361	0.120622	0.00173334	147	75.2138	0.0502598	0.00144457
t691	34.8	87.16	4921	0	0.25876	-4.95833	6.74615	0.184788	0.00400848	143	97.6103	0.0652257	0.0025311
t692	34.77	87.06	4977	0	-0.09576	-5.42083	4.96242	0.135928	0.0028742	141	106.467	0.0711439	0.00258336
t693	35.08	87.67	4858	0	1.80982	-5.04583	7.18356	0.196769	0.00205957	158	78.532	0.0524771	0.00103481
t694	35.39	87.98	5060	0	1.03675	-6.95	7.65919	0.209797	0.00264739	177	11.4154	0.00762806	0.000648579
t695	35.37	88.29	4846	0	2.37558	-5.57083	6.74054	0.184634	0.00264822	176	6.32971	0.00422967	0.000848352
t696	34.83	88.57	4989	0	1.44066	-5.41667	6.52061	0.17861	0.00222283	201	50.1573	0.0335164	0.00078336
t698	29.58	102	2983	18	-0.55087	6.78333	-1.38686	0.0379883	-0.00116113	884	-221.246	0.147842	-0.00388907
t699	29.55	101.96	4005	14	0.389245	1.60833	2.89722	0.0793594	0.0152508	826	-166.18	0.111046	-0.00711259
t700	29.54	101.96	4300	14	0.098707	0.904167	4.20946	0.115304	0.00525151	822	-75.57	0.0504978	-0.0020141
t701	29.59	102.04	3338	18	0.09621	9.0625	-2.68364	0.0735091	-0.00361459	897	-183.855	0.122857	-0.00481857
t702	29.9	102.01	3965	10	-0.39356	2.44583	0.249898	0.0068451	0.00131017	780	-86.4649	0.057778	-0.00334674
t703	29.62	102.14	1328	18	-2.18853	14.0583	-2.48626	0.0681026	-0.0734097	981	15.7863	0.0105488	-0.0386403
t704	29.58	102	2983	18	-0.03654	6.78333	0.463418	0.0126937	-9.91575e-06	884	-66.4428	0.0443988	-0.00143762
t705	29.55	101.96	4005	14	0.923083	1.60833	4.14736	0.113603	0.00243429	826	-116.744	0.0780113	-0.00127431
t706	29.54	101.96	4300	14	0.141399	0.904167	3.21032	0.0879357	0.0036817	822	-97.2054	0.0649551	-0.00200862
t707	29.59	102.04	2338	18	0.58531	9.0625	-1.24857	0.0342003	-0.00106142	897	-94.218	0.0629588	-0.00123835
t708	29.9	102.01	3965	10	0.20106	2.44583	1.3752	0.0376689	0.00740065	780	-112.646	0.0752729	-0.00536318
t709	29.62	102.14	1328	18	-4.47196	14.0583	-7.72419	0.211578	-0.0898035	981	-275.747	0.184261	-0.0791245
t710	28.5	86.8	5182	12	-1.70128	-0.245833	-2.80322	0.0767846	-0.00100664	328	12.4539	0.00832201	0.00245686
t711	28.3	86.4	5274	4	-1.19684	-10.9958	9.6473	0.264255	0.0591526	250	23.694	0.0158329	0.0106656
t712	32.67	102.5	3500	9	0.29051	2.3	-0.72363	0.0198214	-0.00181401	713	-73.9521	0.0494167	-0.00918409
t713	33.55	103.02	3480	15	-0.04662	1.37083	0.507716	0.0139071	0.000776852	691	-77.8535	0.0520237	-0.00373204
t714	43.1	86.75	3680	9	1.15812	-7.54583	7.42485	0.203378	0.00438922	378	-66.5495	0.0444701	-0.000643701
t715	43.1	86.75	3880	9	0.50457	-7.54583	7.00389	0.191848	0.0042246	378	-56.0112	0.0374281	-0.000729568
t716	43.1	86.75	3850	9	0.501789	-7.54583	7.80475	0.213784	0.00550598	378	-87.3824	0.0583911	-0.00088473
t717	43.1	86.75	3760	9	-0.54297	-7.54583	6.18474	0.16941	0.00497047	378	-49.0886	0.0328022	-0.000358236
t718	43.1	86.75	3760	9	0.03531	-7.54583	7.3257	0.200662	0.00434458	378	-55.5908	0.0371472	-0.000378884
t719	43.1	86.75	3840	9	-1.62188	-7.54583	4.49041	0.122999	0.00745407	378	-126.35	0.0844303	-0.00201069
t720	43.1	86.75	3870	9	-0.85089	-7.54583	5.2163	0.142883	0.00337683	378	-66.8458	0.044668	-0.000630604
t721	43.1	86.75	3800	9	-0.74762	-7.54583	4.4023	0.120586	0.00526822	378	-101.965	0.0681356	-0.00148433
t722	43.1	86.75	3700	9	-0.18513	-7.54583	5.96605	0.163419	0.00288625	378	-44.0339	0.0294246	-0.000408286
t723	43.1	86.75	3520	9	0.27468	-7.54583	5.97051	0.163542	0.00246305	378	-5.37439	0.0035913	-0.00010286
t724	42	101	1000	4	6.03441	9.12917	-2.92934	0.0802392	-0.0119282	35	-0.289036	0.000193141	-0.000721055
t725	43.55	87.8	1100	14	5.68084	6.8375	-1.48713	0.0407348	-0.00440511	194	88.2873	0.0589958	0.00330878
t731	35.91	104.1	2800	14	1.8668	7.31667	0.717048	0.0196411	-0.00403039	370	298.28	0.199318	0.0179866
t732	35.91	104.1	3100	14	2.84147	7.31667	0.152696	0.00418258	-0.00366118	370	227.798	0.15222	0.0114073
t734	28.83	85.33	4590	5	-0.61465	4.11667	-1.68789	0.0462339	-0.00281804	395	164.626	0.110007	0.0040608
t735	43	87	3800	9	1.44186	-6.71667	6.28061	0.172036	0.0207425	338	24.1131	0.016113	0.00265539
t736	34.9	102.83	3263	14	-0.8948	1.73333	-5.20631	0.142609	-0.00100171	596	-152.144	0.101666	-0.00136919
t737	34.75	102.6	3100	18	-0.3319	1.84167	-5.00136	0.136995	-0.00181606	607	-59.3586	0.0396649	-0.00184978
t738	34.7	102.5	3397	11	-0.88746	1.3875	-4.78423	0.131048	-0.00118085	617	-110.337	0.07373	-0.00185366
t739	34.68	102.5	3170	11	-1.0541	0.933333	-4.8405	0.132589	-0.000941996	626	-190.047	0.126994	-0.00192516
t740	34.32	102.33	3602	15	0.40175	-0.0375001	-0.755793	0.0207024	-0.000148051	656	-157.336	0.105136	-0.00340862
t741	34.2	102.5	3470	19	-1.3162	1.35833	-4.84087	0.132599	-0.00103951	657	-72.324	0.0483287	-0.00143368
t742	34.05	102.72	3181	15	-1.69548	2.47917	-6.50435	0.178164	-0.00154653	648	-94.5703	0.0631943	-0.00136264
t743	33.93	102.87	3414	7	-2.23715	2.125	-7.82412	0.214315	-0.00193713	654	-180.529	0.120634	-0.00234079
t744	33.68	102.97	3485	15	-1.34708	1.5625	-3.90655	0.107007	-0.000718207	664	-85.7618	0.0573082	-0.00116051
t745	33.95	102.62	3480	15	-0.64851	2.23333	-4.06292	0.11129	-0.00102883	661	-158.523	0.105929	-0.00197394
t746	33.9	102.55	3396	11	-1.38891	2.03333	-6.14102	0.168212	-0.00131151	659	-222.489	0.148673	-0.00210625
t747	33.82	102.75	3330	11	5.15173	1.89583	0.681495	0.0186672	-0.00135492	656	-810.466	0.541574	-0.0128399
t748	33.72	102.5	3355	11	-0.40165	2.00833	-4.26693	0.116878	-0.0009535	675	-198.963	0.132952	-0.00194053
t749	33.28	102.52	3495	18	0.0662	2.40417	-4.58533	0.125599	-0.0015794	687	-180.278	0.120466	-0.00293819
t750	32.72	102.38	3489	9	-0.391347	3.0125	-4.46178	0.122215	-0.00322125	706	18.6832	0.0124846	-0.00277247
t751	33.28	102.52	3495	18	-1.1446	2.40417	-5.61531	0.153812	-0.00116332	687	-113.185	0.0756331	-0.0014701
t752	32.48	102.37	3509	17	-1.80321	3.1375	-6.86554	0.188058	-0.00144381	708	-117.719	0.0786628	-0.00142265
t753	32.72	102.38	3489	9	-0.4193	3.0125	-5.18157	0.141931	-0.00148599	706	-180.418	0.12056	-0.00231273
t754	32.72	102.13	3718	6	-1.13454	1.15417	-4.14066	0.113419	-0.000909674	729	-231.532	0.154716	-0.0030284
t755	32.72	102.15	3718	6	-0.61154	1.2625	-3.25915	0.0892732	-0.000530849	731	-84.3269	0.0563494	-0.001488
t756	32.73	102.1	3750	6	0.36441	1.275	-1.10039	0.0301414	-9.12139e-05	730	-65.2026	0.04357	-0.00136592
t757	32.73	102.1	3780	6	0.69297	1.275	-1.03239	0.0282788	-2.02698e-05	730	-47.7122	0.0318825	-0.00149168
t758	32.73	102.1	3750	6	1.26187	1.275	-0.795665	0.0217945	2.16393e-05	730	-63.141	0.0421924	-0.0023601
t759	32.73	102.1	3780	6	1.07697	1.275	-2.67665	0.0733176	-0.00106964	730	-127.048	0.0848967	-0.00404677
t760	32.75	102.08	3550	6	1.5967	2.6875	-2.63242	0.0721061	-0.00127069	720	-38.5899	0.0257867	-0.00249268
t761	32.83	102.03	3440	10	-0.942315	2.125	-4.05716	0.111132	-0.0016476	723	-73.0809	0.0488345	-0.0023277
t762	33.2	101.47	3496	14	-2.01858	0.2	-5.10704	0.13989	-0.00098144	749	-206.934	0.138279	-0.00267691
t763	33.37	101.33	4192	4	0.70052	-1.56667	1.25769	0.0344501	0.0020404	742	-149.411	0.0998402	-0.00568459
t764	33.43	101.07	4159	8	-0.552634	-2.17083	-0.422167	0.0115638	0.000393096	727	-213.942	0.142961	-0.00233211
t765	33.3	100.45	4137	12	-2.12078	-1.95833	-3.25408	0.0891343	-0.000238033	681	-139.768	0.0933965	-0.00182693
t766	33.93	99.75	4344	16	0.22016	-2.64167	0.589468	0.0161465	0.000827965	551	-23.142	0.0154641	-0.000849916
t767	34.67	100.63	3285	7	0.43627	2.15833	-3.80859	0.104323	-0.00214449	501	196.538	0.131332	0.00206415
t768	34.67	100.63	3360	7	1.95424	2.15833	-0.0430709	0.00117978	-6.56768e-05	501	89.1929	0.0596009	0.000812762
t769	34.67	100.63	3370	7	2.61371	2.15833	0.605046	0.0165732	0.000392028	501	203.195	0.13578	0.00256799
t770	34.62	100.57	3370	7	-0.122239	0.833333	-1.81428	0.049696	-0.000611106	521	109.465	0.0731473	0.000870029
t771	34.53	100.42	3771	7	-0.47003	-1.2375	-0.308453	0.00844901	0.00039726	544	25.5377	0.0170649	-0.000236619
t772	34.47	100.4	4140	7	-0.35133	-2.77917	-0.054396	0.00148999	0.000418444	575	-43.6842	0.0291909	-0.000884663
t773	34.58	99.85	4140	7	-0.65271	-2.97083	0.208433	0.00570931	0.000756473	492	27.3511	0.0182767	-0.000185366
t774	34.58	99.88	3734	7	-1.06741	-1.48333	-0.748141	0.0204928	0.000269862	471	129.602	0.0866033	0.000630136
t775	34.52	99.97	3760	11	-0.97926	-1.18333	-2.68792	0.0736263	-0.000313086	490	58.7434	0.0392538	-0.000153157
t776	34.52	99.97	3760	11	-1.29423	-1.18333	-2.66566	0.0730166	-0.000259398	490	50.922	0.0340274	-0.000130838
t777	34.52	99.97	3730	11	-1.48837	-1.18333	-2.44516	0.0669768	-0.000211189	490	56.4767	0.0377392	-1.85767e-05
t778	34.37	100.25	3765	7	0.241954	-1.2375	-1.2849	0.0351954	0.0011173	543	81.7661	0.0546382	9.91646e-05
t779	34.55	99.57	4298	11	-2.24941	-4.35	-1.7295	0.0473737	0.000199137	494	-12.4864	0.00834373	-0.000654527
t780	34.58	99.45	4782	11	-0.39274	-7.175	4.50694	0.123452	0.00208395	523	14.2824	0.00954386	-0.00028306
t781	34.55	99.33	4519	11	-1.69056	-5.83333	1.00639	0.0275666	0.000789754	492	-84.6452	0.0565621	-0.00100722
t782	34.72	99.08	4529	6	-1.5409	-6.34167	1.5356	0.0420625	0.000802299	450	3.16549	0.00211526	-0.000429782
t783	34.72	99.08	4529	6	-1.60153	-6.34167	1.41063	0.0386394	0.000821473	450	23.8325	0.0159255	-0.000309856
t784	34.72	99.08	4529	6	-3.14082	-6.34167	-0.940229	0.0257543	0.0008779	450	60.3824	0.040349	-0.000396458
t785	35.1	98.8	4350	12	-0.63801	-4.65833	1.80134	0.0493415	0.000535779	378	-44.5727	0.0297846	-0.000310056
t786	35.03	98.63	4443	8	0.37291	-4.75	3.37842	0.0925402	0.000564266	366	-140.041	0.0935789	-0.000481122
t787	34.97	98.55	4233	4	1.24347	-4.10833	3.57109	0.0978177	0.000699033	354	-91.9691	0.0614561	-0.000432809
t788	34.9	98.2	4282	12	0.30078	-3.20417	1.79126	0.0490654	0.000471409	327	-54.1458	0.0361816	-0.000261142
t789	35.05	97.7	4282	8	-0.55808	-3.25833	0.503369	0.0137881	0.000256193	338	26.6601	0.017815	2.23855e-05
t790	35.03	97.67	4314	8	0.56989	-3.225	2.03776	0.0558174	0.000563171	345	-49.3916	0.0330047	-0.000375142
t791	34.95	98.12	4251	12	-0.50085	-3.24167	0.487472	0.0133526	0.000285995	323	62.1598	0.0415367	0.000125827
t792	34.93	98.13	4263	8	4.46992	-3.22917	6.59166	0.180556	0.00184455	322	-364.803	0.243771	-0.00402071
t793	34.78	98.12	4280	12	-1.46057	-3.7125	-0.916684	0.0251094	0.00018892	346	59.5604	0.0397998	0.000161109
t794	35.52	99.52	4358	13	-1.68055	-5.43333	0.612912	0.0167886	0.000635649	426	67.8079	0.0453109	-2.22519e-05
t795	35.68	99.57	3752	13	-1.45968	-3.21667	-0.415956	0.0113937	0.000295007	385	-49.8518	0.0333122	-0.000387504
t796	35.82	99.9	3890	13	-0.83825	-1.28333	-1.43583	0.0393296	5.99875e-05	394	133.488	0.0892	0.000804543
t797	35.82	99.9	3890	13	-0.08341	-1.28333	-0.686066	0.0187924	0.000506552	394	33.0375	0.0220765	0.000622786
t798	35.97	100.17	3230	15	0.13724	2.12917	-3.50882	0.0961121	-0.000540983	352	-62.2842	0.0416199	-0.000202472
t799	36.08	100.37	2925	16	1.78309	2.79583	-2.07572	0.0568572	-0.00104307	363	-31.5846	0.0211056	-5.3458e-05
t800	36.5	100.77	3105	16	0.79799	0.733333	-1.68551	0.0461688	-0.0004232	417	-55.7912	0.0372811	-0.000496291
t801	36.73	99.58	3670	16	-0.3163	-1.625	-1.37256	0.0375966	-9.58705e-05	330	79.712	0.0532656	0.000340661
t802	36.72	99.25	3065	15	1.97874	1.14583	-1.45456	0.0398427	-0.00159775	244	-57.7591	0.0385961	-0.000209154
t803	36.78	98.97	3063	13	2.11917	1.35833	-0.130433	0.00357276	-0.000419502	216	-62.8898	0.0420245	-0.000180955
t804	36.5	100.77	3105	16	0.5622	0.733333	-1.89831	0.0519977	-0.000296377	417	-199.991	0.133639	-0.000765118
t805	36	97.63	3099	13	4.28508	3.63333	-0.937957	0.0256921	-0.00170633	166	-201.396	0.134578	-0.00229803
t806	36.12	97.35	2900	9	3.00454	4.775	-3.47859	0.095284	-0.00150791	129	-96.2269	0.0643012	-0.000694019
t807	36.38	96.3	2865	9	2.31582	4.64583	-4.04264	0.110734	-0.00160871	54	27.2925	0.0182375	0.000345472
t808	35.78	94.33	4075	13	0.65106	-2.13333	1.82334	0.0499441	0.00134273	176	209.435	0.13995	0.00396792
t809	35.88	94.42	3680	9	3.48583	-0.645833	3.1296	0.0857246	0.000414708	131	-133.739	0.0893678	-0.00081323
t810	35.92	94.7	3460	13	3.2071	1.62083	0.635794	0.0174154	-0.000243128	96	-91.9522	0.0614448	-0.000426929
t811	36.07	94.68	3304	9	3.74546	-0.141667	2.04971	0.0561448	8.98443e-05	127	-152.666	0.102015	-0.0013144
t812	36.63	95.03	3010	9	3.04893	5.27917	-2.62615	0.0719344	-0.00225131	41	21.3389	0.0142592	0.000867089
t813	37.73	95.35	2997	9	3.63726	1.85833	-0.69483	0.0190325	-0.000955007	77	-128.797	0.0860654	-0.000883394
t815	37.73	95.35	2997	9	3.98206	1.85833	-0.375401	0.0102828	-0.00101502	77	-148.235	0.0990544	-0.00122552
t816	39.57	94.28	1860	9	4.13332	7.17917	-5.24699	0.143723	-0.00292186	36	-111.463	0.0744824	-0.000908118
t817	40.28	95.35	1735	16	4.28397	9.45833	-6.63183	0.181656	-0.00458453	42	-109.811	0.0733785	-0.00121417
t818	35.73	103.97	3700	26	0.2482	-0.141667	-0.995087	0.027257	-4.70313e-05	545	-191.158	0.127737	-0.000811894
t819	35.77	103.95	3342	18	-0.2072	1.41667	-2.80339	0.0767892	-0.000474696	492	-20.8099	0.0139057	-0.000274106
t820	35.77	103.95	3195	18	0.05601	1.41667	-1.11852	0.030638	-0.00027775	492	11.238	0.00750951	0.000312997
t821	35.8	104.07	2391	18	1.43886	4.09583	-1.55019	0.0424621	-0.00085763	429	114.136	0.0762686	0.000936183
t822	35.8	104.07	2391	18	0.79725	4.09583	-1.54012	0.0421863	-0.00128932	429	166.737	0.111418	0.00231005
t823	38.1	96.4	5325	4	1.20933	-10.3667	11.5345	0.315948	0.00261042	322	-14.7468	0.00985418	3.41463e-05
t824	36.32	99.36	3196	12	0.51508	0.933333	-0.153804	0.00421293	0.00020267	269	86.8885	0.0580611	0.00190083
t838	34.6	80.4	4007	4	1.2152	-5.56667	6.10469	0.167217	0.00206231	39	172.163	0.115044	0.00188306
t839	34.7	80.4	4365	4	-0.01766	-7.55833	7.54362	0.206632	0.00186482	50	169.688	0.11339	0.00139325
t840	33.7	80	4480	4	-1.33482	-2.95833	1.00459	0.0275173	-0.00588864	36	91.5129	0.0611512	0.0146354
t841	33.2	79.8	4335	4	0.9489	-0.675	2.05959	0.0564154	0.000530575	49	212.428	0.14195	0.00199198
t842	32.5	80	4284	9	1.1753	0.679167	-1.17176	0.0320963	-0.00780572	96	57.3109	0.0382966	0.000945271
t843	33.1	80.2	4516	8	0.960388	-0.8	0.551462	0.0151054	0.000123152	46	127.954	0.0855021	0.0010137
t844	34	81.1	4868	0	0.05011	-6.34167	5.8742	0.160904	0.00626445	43	200.066	0.133689	0.00852054
t845	34.2	81	4163	0	0.29636	-9.62917	10.8665	0.29765	0.00984453	62	212.22	0.141811	0.00699364
t846	34.3	80.9	4834	0	-0.08083	-12.3542	11.8539	0.324697	0.00396356	68	35.4046	0.0236582	0.000993985
t847	34.5	80.9	4371	0	1.38965	-8.325	8.83791	0.242084	0.00172156	47	212.862	0.14224	0.00126161
t848	35	80.4	4931	0	1.28315	-5.45417	2.23151	0.0611246	-0.000385125	37	-124.103	0.0829288	-0.0202602
t849	35.4	79.6	3829	6	1.77786	-4.97917	6.61258	0.181129	0.00245182	43	145.238	0.0970517	0.00225192
t850	36	79.7	4327	10	1.28424	-8.5375	10.2552	0.280906	0.00170102	64	168.099	0.112328	0.000961576
t851	36.2	79.2	4250	14	0.15173	-10.2917	9.46998	0.259398	0.030939	71	79.6037	0.0531932	0.00171921
t860	43.67	88.17	2450	14	0.04255	0.504167	2.43825	0.0667875	-0.0103913	248	165.177	0.110375	0.0220574
t861	43.75	87.5	1500	17	2.00169	6.07083	-5.15876	0.141307	-0.0022042	220	191.418	0.12791	0.00182091
t862	43.75	87.5	1300	17	1.61001	6.07083	-5.65273	0.154837	-0.00126111	220	3.51987	0.00235207	0.000219519
t863	43	87	3787	9	2.13702	-6.71667	6.68376	0.183079	0.00327411	338	-71.9137	0.0480545	-0.00948953
t864	42	87	2800	18	0.0195	9.70833	-10.6467	0.29163	-0.00631102	102	182.941	0.122246	0.00314133
t877	35.6	79.4	4880	6	0.7846	-4.64583	5.87127	0.160823	0.0155954	43	275.139	0.183855	0.0288794
t878	35.8	79.3	5100	6	0.89037	-10.8542	10.3005	0.282147	0.0275307	87	101.385	0.067748	0.0113951
t891	35.8	79.3	5100	6	1.41599	-10.8542	12.6329	0.346035	0.0200671	87	220.147	0.147108	0.0119766
t892	35.6	79.4	4890	6	2.26522	-4.64583	7.34525	0.201198	0.0193814	43	310.797	0.207682	0.0252836
t894	27.67	100.83	3306	14	-0.126475	10.5417	-5.90369	0.161711	-0.0278145	764	-48.2802	0.032262	-0.0108558
t896	43.2	83.5	3106	5	3.49361	-5.99167	9.30076	0.254762	0.0235773	358	81.8444	0.0546905	0.00653651
t897	36.69	101.83	2796	21	1.84995	3.575	-2.72513	0.0746456	-0.00145997	435	-105.058	0.0702024	-0.000733043
t898	27.21	100.12	1905	18	1.63222	13.3375	-4.5869	0.125642	-0.0040723	845	-39.9444	0.0266919	-0.000409622
t899	27.2	100.11	1880	18	1.16775	12.7958	-4.68731	0.128393	-0.00255262	823	-105.54	0.0705245	-0.00080588
t900	27.19	100.11	1850	18	1.80172	12.3292	-5.49048	0.150393	-0.00716289	820	-79.5416	0.0531517	-0.000888472
t901	27.18	100.1	1840	18	2.16335	13.3417	-4.10414	0.112419	-0.00898827	847	-50.1123	0.0334863	-0.00198931
t902	27.18	100.09	1800	18	0.85741	13.9417	-6.95143	0.190411	-0.002242	850	-157.955	0.10555	-0.00090344
t903	27.17	100.07	1800	22	1.41315	14.55	-4.40039	0.120534	-0.00871079	868	-42.2987	0.0282651	0.000154427
t904	27.16	100.06	1800	22	0.563	14.8667	-8.84435	0.242261	-0.00487186	877	-183.095	0.122349	-0.00217975
t905	27.14	100.05	1820	22	0.35937	15.0458	-6.82139	0.186849	-0.00276353	876	-126.636	0.0846214	-0.000712996
t906	27.09	100.08	1840	22	0.54606	13.9208	-6.23966	0.170914	-0.00913344	836	-121.8	0.0813898	-0.00219312
t907	27.02	100.08	1900	22	-0.23856	14.7417	-7.03411	0.192675	-0.00298267	867	-133.956	0.0895128	-0.000817239
t908	26.96	100.06	1950	22	0.74127	14.8333	-7.93642	0.217391	-0.00630143	871	-226.882	0.151608	-0.00349148
t909	26.91	100.05	2100	22	0.1198	14.7625	-7.63878	0.209238	-0.00373731	854	-153.827	0.102791	-0.00094487
t910	26.87	100.03	2200	22	0.27839	13.9875	-7.02991	0.19256	-0.00503567	833	-23.4761	0.0156873	4.24991e-05
t911	26.87	100.03	2330	22	1.31421	13.9875	-7.16316	0.19621	-0.0109194	833	-99.1867	0.0662791	-0.00285432
t912	26.86	100.03	2400	22	-0.00756	13.425	-4.76146	0.130424	-0.00310182	823	93.8551	0.0627163	0.00344323
t913	26.85	100.04	2585	22	0.04862	11.7333	-2.89445	0.0792835	-0.0017695	799	74.2014	0.0495832	0.00297968
t914	26.84	100.08	2579	18	-0.30504	12.1458	-6.43876	0.176368	-0.00270519	799	-142.008	0.0948933	-0.000751753
t915	27.09	100.21	4100	18	0.24646	3.05417	5.26244	0.144146	0.00414955	845	-38.6836	0.0258494	-0.000869628
t916	27.09	100.22	4000	18	0.13259	5.16667	-0.418905	0.0114745	-0.000165664	827	-107.861	0.0720754	-0.00146408
t917	27.09	100.22	3900	18	2.07177	5.16667	4.38379	0.120079	0.0127513	827	349.136	0.233301	0.0254032
t918	27.09	100.22	3860	18	-0.18653	5.16667	1.00881	0.0276329	0.000872695	827	-58.0123	0.0387653	-0.000862746
t919	27.09	100.22	3820	18	0.57031	5.16667	1.62279	0.0444508	0.000973496	827	-2.77255	0.00185269	0.000501049
t920	27.09	100.22	3770	18	0.26765	5.16667	-0.625125	0.0171232	3.2596e-06	827	-120.914	0.0807978	-0.00105713
t921	27.09	100.22	3730	18	0.34244	5.16667	0.908654	0.0248895	0.000854699	827	-76.9627	0.0514284	-0.000168192
t922	27.09	100.22	3690	18	0.00389	5.16667	1.21379	0.0332476	0.000404026	827	-26.169	0.0174868	-3.76211e-05
t923	27.09	100.23	3640	18	0.14808	7.05417	-1.1692	0.0320262	-0.000421556	816	-48.0639	0.0321175	-1.83094e-05
t924	27.09	100.23	3600	18	-0.42235	7.05417	-1.72463	0.0472403	-0.000674654	816	-75.0711	0.0501644	-0.00027591
t925	27.09	100.23	3540	18	-0.11689	7.05417	-1.54018	0.0421879	-0.0012811	816	-55.2241	0.0369021	-0.000403742
t926	27.09	100.23	3485	18	0.09569	7.05417	-0.336712	0.00922307	-0.0002116	816	-38.8461	0.0259579	-9.38856e-05
t927	27.09	100.23	3430	18	-0.74077	7.05417	-1.03947	0.0284727	-0.000633841	816	-52.8763	0.0353333	-2.12496e-05
t928	27.1	100.23	3380	18	0.40694	6.90417	0.170034	0.0046575	-4.08134e-06	819	-68.0175	0.045451	-0.000568459
t929	27.1	100.23	3325	18	1.86819	6.90417	0.322613	0.00883687	-0.000103896	819	79.7557	0.0532948	0.00122198
t930	27.1	100.23	3275	18	1.11584	6.90417	-1.4085	0.038581	-0.00103814	819	-42.9136	0.0286759	-0.00139499
t931	27.1	100.23	3288	18	1.84144	6.90417	-0.0734569	0.0020121	-0.000432839	819	-14.9117	0.00996437	-0.00023301
t932	27.11	100.23	3368	22	2.34857	7.28333	-0.704897	0.0193082	-0.00117452	805	-8.49134	0.00567413	-0.000688793
t933	27.11	100.23	3303	22	1.37688	7.28333	-0.942234	0.0258093	-0.000739819	805	1.57762	0.00105421	0.00025432
t934	27.11	100.23	3386	22	0.6703	7.28333	-1.673	0.0458261	-0.000861191	805	2.17267	0.00145183	-8.62545e-05
t935	27.11	100.23	3324	22	1.87477	7.28333	-1.21663	0.0333254	-0.0013715	805	-29.7139	0.0198556	-0.000903507
t936	27.14	100.23	3237	18	1.51497	7.65	-0.227354	0.00622758	-0.000563883	808	27.6353	0.0184666	0.000127297
t937	27.15	100.23	3226	18	2.44947	7.56667	0.551759	0.0151135	2.34472e-05	806	38.1147	0.0254692	9.02104e-06
t938	27.15	100.23	3218	18	1.76802	7.56667	-0.95813	0.0262447	-0.000805586	806	-51.9138	0.0346901	-0.000545472
t939	27.14	100.23	3230	18	1.75947	7.65	-2.18925	0.059967	-0.00197356	808	-34.9672	0.023366	-0.0016149
t940	27.14	100.23	3220	18	1.32905	7.65	-2.56627	0.0702942	-0.00140847	808	-36.316	0.0242673	-0.000788573
t941	27.15	100.23	3233	18	1.36838	7.56667	-2.41158	0.0660569	-0.00162761	806	-64.5281	0.0431193	-0.00122519
t942	27.15	100.23	3220	18	0.96878	7.56667	-1.06889	0.0292786	-0.000742037	806	-52.2361	0.0349055	-0.000624724
t943	27.15	100.23	3220	18	0.976061	7.56667	-0.476222	0.0130445	-0.000372005	806	-51.122	0.034161	-0.000620781
t944	27.14	100.23	3247	18	1.825	7.65	-1.80999	0.0495785	-0.00148243	808	-53.2238	0.0355655	-0.00105566
t945	27.15	100.23	3220	18	1.30532	7.56667	-0.907519	0.0248584	-0.000712455	806	-10.4474	0.00698122	-0.000170598
t946	27.15	100.23	3238	18	0.92641	7.56667	-1.85477	0.0508051	-0.000968292	806	-65.5038	0.0437713	-0.00060294
t947	27.15	100.23	3248	18	0.33892	7.56667	-1.49008	0.0408156	-0.00067438	806	-38.8366	0.0259516	-0.0003432
t948	27.15	100.23	3257	18	1.36614	7.56667	-2.51443	0.0688742	-0.00132246	806	-68.6731	0.0458891	-0.000929769
t949	27.14	100.24	3246	22	1.28505	8.02083	-2.26102	0.0619329	-0.00131233	799	-83.263	0.0556384	-0.000898429
t950	27.14	100.24	3179	22	0.55165	8.02083	-0.636089	0.0174235	-0.00048872	799	-4.86538	0.00325117	0.000484249
t951	27.2	100.26	3180	22	0.60923	7.5375	-1.98076	0.0542561	-0.000833251	779	24.7332	0.0165273	0.000997994
t952	27.2	100.26	3160	22	0.91291	7.5375	-0.797898	0.0218557	-0.000763129	779	10.1565	0.00678683	0.000501817
t953	27.11	100.24	3150	22	1.56106	8.03333	-1.45265	0.0397904	-0.00184674	800	-35.1936	0.0235173	-0.00143568
t954	27.14	100.24	3150	22	0.42449	8.02083	-0.73551	0.0201468	-0.000572484	799	-57.6296	0.0385096	-3.32776e-05
t955	27.2	100.26	3120	22	0.96972	7.5375	-0.555837	0.0152252	-0.000731848	779	-0.90084	0.000601964	0.000613023
t956	27.11	100.24	3100	22	0.6483	8.03333	-2.11804	0.0580164	-0.00126467	800	-42.3202	0.0282794	-0.000548613
t957	27.14	100.24	3100	22	-0.70054	8.02083	-0.687034	0.0188189	-0.000800354	799	-18.0282	0.0120469	0.00213518
t958	27.2	100.26	3090	22	0.839	7.5375	-0.200083	0.00548059	-0.000293227	779	-23.3144	0.0155793	0.000289342
t959	27.11	100.25	3060	18	1.82672	8.79167	-0.757882	0.0207596	-0.00120753	792	37.1656	0.024835	0.000857533
t960	27.2	100.27	3050	18	1.87641	7.95833	-2.18014	0.0597174	-0.0045081	782	-24.9652	0.0166824	-0.000299499
t961	27.14	100.26	3010	22	-0.79743	10.1792	-2.41394	0.0661216	-0.00153091	792	7.60548	0.00508217	0.000566408
t962	27.13	100.24	3000	22	-0.78737	8.75833	-3.28754	0.0900509	-0.00306786	797	-44.8287	0.0299557	-0.000376745
t963	27.13	100.25	2970	22	-0.42295	9.3375	-3.5109	0.096169	-0.00156269	793	-45.8809	0.0306588	0
t964	27.14	100.26	2950	22	0.6174	10.1792	-2.60417	0.0713323	-0.00493843	792	-29.6904	0.0198399	0.000113331
t965	27.15	100.25	2880	18	2.82456	10.0083	4.81508	0.131893	0.00341436	796	402.121	0.268707	0.0142927
t966	27.14	100.26	2880	22	-0.00368	10.1792	-2.4898	0.0681995	-0.00310237	792	-21.1616	0.0141407	0.00176351
t967	27.14	100.26	2870	22	-0.12803	10.1792	-1.88386	0.0516019	-0.00362199	792	-7.84792	0.00524418	9.29234e-05
t968	27.15	100.25	2860	18	-0.32997	10.0083	-3.19669	0.0875623	-0.00215325	796	-45.2874	0.0302622	-0.000128366
t969	27.15	100.25	2840	18	0.66675	10.0083	-2.75437	0.0754465	-0.00225816	796	-42.4308	0.0283533	0.00046161
GG0408-001	29.58	102	2936	18	0.72012	6.78333	-0.426424	0.0116804	-0.000999436	884	-34.3711	0.0229676	-0.00260501
GG0408-002	29.58	102	2991.5	18	0.91839	6.78333	-0.564441	0.0154609	-0.000668655	884	-39.5084	0.0264005	-0.00151968
GG0408-003	29.58	102	3073	18	0.3131	6.78333	-0.844598	0.0231349	-0.000883761	884	-20.2425	0.0135265	-0.00098042
GG0408-004	29.58	102	3099.5	18	0.68413	6.78333	0.273111	0.00748094	0.000275504	884	12.0784	0.00807109	-0.000132041
GG0408-005	29.58	102	3152	18	0.2872	6.78333	-1.75036	0.0479451	-2.52002e-05	884	-64.246	0.0429308	-0.000265553
GG0408-006	29.58	102	3192.5	18	0.40186	6.78333	-0.726518	0.0199005	-0.000395972	884	-14.3906	0.00961616	-0.00060862
GG0408-007	29.58	102	3234	18	0.70693	6.78333	-0.13583	0.0037206	0.000461657	884	40.4774	0.027048	0.00103555
GG0408-008	29.58	102	3304.5	18	0.18557	6.78333	-1.63464	0.0447753	-0.000746146	884	-62.2539	0.0415996	-0.0011853
GG0408-009	29.58	102	3341	18	0.0977	6.78333	-2.03811	0.055827	-0.000550023	884	-73.8965	0.0493795	-0.00106595
GG0408-010	29.58	102	3391	18	-0.37556	6.78333	-2.66498	0.072998	-0.00511181	884	-65.9796	0.0440892	-0.00515656
GG0408-011	29.58	102.01	3029	18	0.42471	7.38333	0.417721	0.011442	0.00053556	884	75.5543	0.0504873	0.00273317
GG0408-012	29.58	102.01	2838	18	1.80869	7.38333	1.53963	0.0421729	0.00121756	884	94.5469	0.0631786	0.0021428
GG0408-013	29.59	102.02	2808.5	18	0.78157	7.2375	-0.873768	0.0239339	-0.000907072	885	-25.1933	0.0168348	-0.00119599
GG0408-014	29.59	102.03	2789	18	0.41328	8.45	-1.68773	0.0462296	-0.00196644	891	-26.2032	0.0175096	-0.00202405
GG0408-015	29.59	102.03	2741.5	18	1.09638	8.45	0.116741	0.00319772	-0.00178004	891	78.5044	0.0524586	0.000805145
GG0408-016	29.55	101.97	3639	14	0.488604	2.67917	3.51668	0.0963274	0.00388933	830	20.7344	0.0138552	0.00138082
GG0408-017	29.55	101.97	3694	14	0.942991	2.67917	3.31576	0.0908239	0.00292487	830	42.5525	0.0284347	0.000945605
GG0408-018	29.55	101.98	3740	14	0.180651	1.82917	3.02666	0.082905	0.00313058	822	27.4444	0.018339	0.000515335
GG0408-019	29.55	101.96	3802	14	0.419895	1.60833	3.55694	0.0974302	0.00323823	826	17.4649	0.0116705	-1.23622e-05
GG0408-020	29.55	101.96	3855	14	-0.293597	1.60833	2.12515	0.0582112	0.00162432	826	-39.579	0.0264477	-0.001201
GG0408-021	29.55	101.96	3906	14	-0.122781	1.60833	2.85076	0.0780868	0.00186071	826	-47.5962	0.031805	-0.000630738
GG0408-022	29.55	101.96	3954	14	-0.223353	1.60833	2.63004	0.0720409	0.00163172	826	-24.7184	0.0165175	-0.000688606
GG0408-023	29.55	101.96	4002.5	14	-0.02767	1.60833	1.03501	0.0283505	0.000880639	826	-110.693	0.0739679	-0.00149348
GG0408-024	29.55	101.96	4050	14	-0.11588	1.60833	1.21854	0.0333777	0.00222967	826	-92.4214	0.0617583	-0.00214173
GG0408-025	29.55	101.96	4107.5	14	0.305856	1.60833	1.51106	0.0413903	0.00139615	826	-83.9733	0.0561131	-0.00261443
GG0408-026	29.54	101.96	4158	14	-0.47821	0.904167	1.94236	0.0532043	0.00115209	822	-82.2955	0.0549919	-0.00102893
GG0408-027	29.54	101.96	4206.5	14	-0.025099	0.904167	2.73333	0.0748702	0.00174512	822	-23.1032	0.0154381	-0.000449114
GG0408-028	29.54	101.96	4252.5	14	-0.42328	0.904167	1.69267	0.0463649	0.00102527	822	-75.0345	0.0501399	-0.000886868
GG0408-029	29.54	101.96	4300	14	0.006834	0.904167	2.67342	0.0732292	0.00131973	822	-88.1926	0.0589325	-0.00107023
GG0408-030	29.55	101.97	3589	14	0.980692	2.67917	2.12632	0.0582432	0.0180294	830	-45.8959	0.0306688	-0.0126448
GG0408-031	29.55	101.97	3540	14	-0.112433	2.67917	1.86503	0.0510861	0.00128357	830	-36.9568	0.0246955	-0.000479518
GG0408-033	29.6	102.07	2081.5	18	1.57703	9.125	2.02334	0.0554224	-0.000392521	894	177.991	0.118938	0.00215369
GG0408-034	29.6	102.07	2034.5	18	1.08777	9.125	2.08097	0.057001	-0.000609188	894	147.787	0.098755	0.00176345
GG0408-035	29.6	102.08	1984	18	1.1617	9.17917	2.02133	0.0553674	-0.000860917	892	82.0119	0.0548024	-0.000147076
GG0408-036	29.61	102.08	1936.5	18	3.61561	8.79583	13.149	0.360172	0.026526	886	792.089	0.529294	0.045013
GG0408-037	29.61	102.09	1906.5	18	1.30734	10.4833	0.467431	0.0128037	-0.018475	902	116.394	0.0777774	-0.00747209
GG0408-038	29.61	102.1	1851	18	1.94247	12.5125	-1.42423	0.0390119	-0.0116055	951	76.4466	0.0510835	-0.00142392
GG0408-039	29.62	102.11	1809.5	18	1.4536	13.1875	-0.282728	0.00774436	-0.00421827	967	108.9	0.0727697	1.4701e-05
GG0408-040	29.62	102.11	1778	18	1.40248	13.1875	2.07064	0.0567181	-0.0015416	967	294.311	0.196666	0.00739324
GG0408-041	29.63	102.11	1719	18	1.43291	13.4375	8.16773	0.223727	0.00677366	974	734.784	0.491001	0.0299245
GG0408-042	29.64	102.12	1652.5	18	0.54902	13.8042	-6.78777	0.185928	-0.00409066	982	-209.077	0.139711	-0.00274306
GG0408-043	29.65	102.11	1620.5	18	2.34691	13.3125	4.80027	0.131487	-0.00194343	958	467.676	0.312513	0.0259813
GG0408-046	29.59	102.03	2695	18	0.44581	8.45	0.173875	0.00476271	-0.0003018	891	58.3221	0.0389723	0.000305847
GG0408-047	29.58	102.03	2643	18	0.75169	8.1375	0.462723	0.0126747	0.0011439	886	24.2847	0.0162276	0.00265773
GG0408-048	29.59	102.03	2570	18	0.394967	8.45	-0.0304876	0.000835103	-0.00304917	891	-30.0536	0.0200826	-0.00200528
GG0408-049	29.59	102.03	2538	18	0.56396	8.45	-0.946955	0.0259386	-0.00204415	891	-99.8511	0.066723	-0.00423829
GG0408-050	29.59	102.04	2495	18	0.3711	9.0625	-2.34858	0.0643313	-0.00177251	897	-122.494	0.0818536	-0.0019432
GG0408-051	29.59	102.04	2447	18	0.23388	9.0625	-1.01685	0.0278531	-0.00112234	897	-41.9297	0.0280185	-0.000816638
GG0408-052	29.59	102.04	2429	18	0.27167	9.0625	2.04181	0.0559284	0.00115455	897	134.748	0.090042	0.0066896
GG0408-053	29.59	102.04	2400	18	0.86133	9.0625	0.444407	0.012173	-0.0190643	897	-2.84443	0.00190072	-0.0191695
GG0408-054	29.59	102.04	2338	18	0.10772	9.0625	-0.596345	0.0163348	-0.0325035	897	12.0446	0.00804851	-0.0194206
GG0408-055	29.6	102.05	2288	18	0.599236	9.98333	-1.02197	0.0279934	-0.00198876	912	-20.3434	0.013594	-0.000882191
GG0408-056	29.6	102.05	2251	18	0.940361	9.98333	-1.11679	0.0305906	-0.00553422	912	63.1357	0.0421889	-0.000222385
GG0408-057	29.6	102.05	2230	18	0.97473	9.98333	-1.16516	0.0319156	-0.0104563	912	-14.6982	0.00982171	-0.00824209
GG0408-058	29.6	102.05	2206	18	0.871652	9.98333	1.47687	0.0404538	-0.000783673	912	128.111	0.085607	0.002858
GG0408-059	29.6	102.06	2157	18	0.6038	9.575	0.0118675	0.000325069	-0.00145887	904	36.9578	0.0246961	-0.000143802
GG0408-060	29.6	102.07	2084	18	0.44552	9.125	-1.08156	0.0296256	-0.0104179	894	-25.7869	0.0172315	-0.00971533
GG0408-061	29.75	102.06	2181.5	18	0.7092	10.6042	-3.33825	0.0914399	-0.00357761	881	-34.3723	0.0229684	-0.00169375
GG0408-062	29.75	102.06	2447	18	0.6355	10.6042	-2.59378	0.0710477	-0.003542	881	-42.3304	0.0282862	-0.00228967
GG0408-063	29.75	102.06	2640	18	0.88509	10.6042	-1.73686	0.0475753	-0.00258412	881	26.4418	0.0176691	-0.000419311
GG0408-064	29.8	102.06	2731	18	0.39003	8.65417	-3.88601	0.106444	-0.0033278	851	-106.719	0.0713123	-0.00267758
GG0408-065	29.82	102.06	2860	18	-0.01454	6.29583	-2.19	0.0599875	-0.00155201	832	-111.042	0.0742011	-0.00445105
GG0408-066	29.84	102.04	2998.5	10	0.82409	6.275	-0.966209	0.026466	-0.00206059	823	-63.2921	0.0422934	-0.00398102
GG0408-067	29.84	102.05	3088.5	18	0.04486	5.85833	-1.52351	0.0417313	-0.000207902	823	-75.8548	0.0506881	-0.001288
GG0408-068	29.84	102.05	3198	18	-0.34257	5.85833	-1.74497	0.0477975	-0.000550297	823	-77.7291	0.0519405	-0.00103435
GG0408-069	29.85	102.04	3301.5	22	0.20281	6.225	-1.12719	0.0308755	-0.000161884	821	-66.1739	0.0442191	-0.00105426
GG0408-070	29.86	102.03	3419.5	10	-0.1513	4.46667	-0.544058	0.0149026	-0.000229952	799	-91.8558	0.0613804	-0.00188319
GG0408-071	29.87	102.03	3534	10	-0.18655	4.09583	-0.965407	0.026444	-0.00015479	790	-83.9193	0.056077	-0.00146695
GG0408-072	29.88	102.02	3636	10	-0.03035	3.71667	0.259031	0.00709526	0.00169869	786	-45.9428	0.0307001	-0.000251654
GG0408-073	29.89	102.02	3745	10	-0.03978	3.02083	1.23108	0.0337212	0.00132466	784	-30.7441	0.020544	-0.00111727
GG0408-074	29.89	102.01	3836	10	-0.1172	3.03333	0.530287	0.0145254	0.000998916	783	-89.574	0.0598556	-0.00189014
GG0408-075	29.9	102	3947	10	-0.51414	2.175	1.22516	0.033559	0.00151393	787	-61.8442	0.0413259	-0.000653858
GG0408-076	29.9	102	3927.5	10	0.57976	2.175	5.16577	0.141499	0.0412251	787	165.073	0.110306	0.0377661
GG0408-077	29.9	102.01	3922.5	10	-0.02226	2.44583	1.0025	0.02746	0.000474668	780	-68.7676	0.0459522	-0.00374393
GG0408-078	29.78	102.06	2436	18	0.6002	9.475	-1.69199	0.0463463	-0.00206258	861	34.5896	0.0231136	-0.000225058
GG0408-079	29.75	102.06	2174.5	18	0.45591	10.6042	-3.56319	0.0976013	-0.0031251	881	-110.282	0.0736932	-0.00231206
GG0408-080	29.7	102.08	1954	18	1.14613	12.1375	-4.80576	0.131637	-0.00479298	911	-145.186	0.0970169	-0.00373404
GG0408-081	29.65	102.12	1615.5	18	1.42269	13.725	-5.20811	0.142658	-0.00355488	978	-152.498	0.101903	-0.0026308
GG0408-082	29.64	102.13	1564.5	26	1.88139	14	-3.20451	0.0877765	-0.00576729	991	-36.3495	0.0242897	-0.00342298
GG0408-083	29.64	102.13	1523.5	26	-0.065	14	-6.1868	0.169466	-0.00973222	991	-154.13	0.102994	-0.00687871
GG0408-084	29.64	102.14	1475.5	26	1.29293	13.7542	-2.5679	0.0703388	-0.00362336	974	91.5936	0.0612052	0.000237554
GG0408-085	29.63	102.14	1408	18	1.15154	14.4042	-5.27791	0.14457	-0.00503375	1003	-98.5585	0.0658593	-0.00405325
GG0408-086	29.62	102.14	1366.5	18	3.49277	14.0583	7.17023	0.196404	0.0253775	981	528.667	0.353269	0.0422399
GG0408-087	29.61	102.15	1323	18	0.915293	13.5958	-0.510187	0.0139748	-0.00623106	941	250.84	0.167618	0.00894486
GG0408-088	29.61	102.17	1256.5	22	0.80137	15.5458	-8.31559	0.227777	-0.0224318	1053	-260.837	0.174298	-0.0184617
GG0408-089	29.61	102.16	1215	18	0.55145	14.7875	-6.31924	0.173094	-0.00847988	1006	-181.762	0.121458	-0.00503708
GG0408-090	29.64	102.18	1189.5	22	0.50451	14.5375	-4.02075	0.110135	-0.0067953	1010	-17.2525	0.0115286	-0.00245706
GG0408-4500m	29.54	101.95	4505	14	0.362704	-0.858333	5.2446	0.143658	0.00355926	808	-112.199	0.0749742	-0.00242566
LD-001	30.02	102.79	709	18	1.97108	15.9958	-6.6378	0.18182	-0.0281147	1418	-480.682	0.321204	-0.0484744
LD-002	30.01	102.52	1035	18	3.25007	13.9667	1.77898	0.048729	0.0011614	1123	70.5564	0.0471476	-0.017924
LD-003	29.86	102.31	2186	22	0.85522	10.6292	-0.380351	0.0104184	-0.00402451	912	90.2448	0.0603038	0.00153211
LD-004	29.82	102.22	1553	22	0.48761	13.875	-7.70158	0.210958	-0.00892773	980	-184.46	0.123261	-0.00506114
LD-005	29.6	102.17	1221	22	2.6315	15.0625	0.283438	0.00776381	-0.00502679	1029	250.952	0.167692	0.0565673
GG0510-001	29.57	101.99	3092.5	14	0.237215	6.0625	-1.00959	0.0276542	-0.000646222	872	-57.7701	0.0386034	-0.00196973
GG0510-002	29.57	101.99	3075	14	0.688062	6.0625	-0.148413	0.00406526	-0.000127699	872	-39.4269	0.026346	-0.00165747
GG0510-003	29.57	101.99	3131	14	0.089028	6.0625	-0.576594	0.0157938	-0.000647865	872	-71.4977	0.0477766	-0.00229702
GG0510-004	29.57	101.99	3180.5	14	-0.13077	6.0625	0.0689153	0.0018877	-0.000154138	872	-31.7947	0.021246	-0.000931105
GG0510-005	29.57	101.98	3222	14	0.575435	4.34583	1.76087	0.048233	0.00576729	856	-18.6246	0.0124454	0.000850049
XZ0706-01	30.59	81.72	4754	13	0.593238	-0.304167	4.12154	0.112895	0.00208066	421	170.846	0.114164	0.00253859
XZ0706-02	30.55	81.74	4797	13	0.62312	-0.5875	3.12362	0.0855608	0.000683967	424	36.4333	0.0243456	0.000425927
XZ0706-03	30.55	81.74	4780	13	-0.33403	-0.5875	3.20772	0.0878645	0.00155611	424	186.376	0.124541	0.00214033
XZ0706-04	30.55	81.74	4799	13	0.188607	-0.5875	3.95445	0.108319	0.0019522	424	190.005	0.126966	0.00286735
XZ0706-05	30.83	81.53	4642	9	-0.22757	0.05	2.05475	0.0562828	0.000699581	407	91.8747	0.061393	0.000966721
XZ0706-06	30.83	81.53	4641	9	0.26873	0.05	3.27208	0.0896274	0.0017862	407	122.679	0.0819772	0.00223388
XZ0706-07	31.06	81.04	4759	13	0.62945	-1.2125	3.53548	0.0968423	0.00163281	419	21.6525	0.0144687	0.00108927
XZ0706-08	31.32	80.63	4707	13	-0.043462	-1.67083	6.2241	0.170488	0.00201739	385	252.678	0.168846	0.00246976
XZ0706-09	30.7	81.84	4766	9	-0.16808	-0.275	2.37098	0.0649449	0.00066315	369	79.9041	0.0533939	0.000890811
XZ0706-10	30.66	82.15	4817	9	-0.47065	-0.733333	2.04827	0.0561053	0.000785864	319	186.126	0.124374	0.00158236
XZ0706-11	30.15	83.23	4612	12	1.61698	1.34583	1.26102	0.0345413	0.000263233	287	58.6845	0.0392145	0.000849515
XZ0706-12	30.15	83.23	4600	12	-0.20101	1.34583	2.35773	0.0645819	0.000576866	287	333.683	0.222975	0.00212429
XZ0706-13	29.24	85.33	4763	9	-0.363885	1.80417	-0.852313	0.0233462	-0.000198726	284	214.995	0.143665	0.00251921
XZ0706-14	29.13	85.37	4686	13	-0.36172	1.94167	1.88647	0.0516734	0.000713824	303	320.864	0.214409	0.00300768
XZ0706-15	29.12	85.38	4650	9	-0.09081	1.95	1.42252	0.038965	0.000853247	307	282.133	0.188528	0.00312663
XZ0706-16	29.3	87.17	4311	14	0.09244	3.7	-1.91786	0.0525332	-0.000280216	361	82.5951	0.0551921	0.000754293
TT	27.79	83.54	992	18	1.52463	20.3125	-8.52847	0.233608	-0.0298552	1629	-563.253	0.37638	-0.0549441
TT1	29.47	90.93	3505	22	0.52535	7.27083	-3.63707	0.099625	-0.00184455	408	254.235	0.169886	0.0131433
TT2	29.3	89.76	3809	14	0.75508	6.05	-2.33073	0.0638423	-0.00114387	360	175.543	0.117302	0.0023154
TT3	29.16	89.03	3899	14	0.14	5.74583	-5.09778	0.139636	-0.00306512	385	-7.68943	0.00513827	0.000612876
TT4	28.95	89.55	4020	14	-0.367716	4.79167	-0.619639	0.0169729	-0.000268903	301	407.014	0.271977	0.00556632
TT5	28.74	89.65	4104	8	0.69108	2.7	-1.31168	0.035929	-0.000646715	268	125.984	0.0841857	0.00260541
TT6	28.36	89.03	4377	10	-0.565207	-1.41667	3.22537	0.0883479	0.00117373	233	327.533	0.218866	0.00263615
TT7	28.18	89.37	4445	7	0.40146	1.24583	2.70145	0.0739969	0.00109731	276	266.606	0.178153	0.00337186
TT8	27.83	89.16	4465	11	-0.334806	0.1125	1.95385	0.053519	0.00098007	331	249.437	0.16668	0.00252522
TT9	27.62	89.04	4131	11	-1.14354	0.9	0.195719	0.00536105	0.000460836	437	198.726	0.132794	0.00179218
TT10	27.59	89.04	3893	11	0.63364	2.48333	3.05941	0.083802	0.00673942	501	303.764	0.202983	0.013565
TT11	27.59	89.04	3898	11	-0.600856	2.48333	0.808054	0.0221339	0.000738066	501	218.703	0.146143	0.00300568
TT12	27.55	89	3570	17	-0.11182	3.85417	0.238976	0.00654593	0.000158268	571	128.247	0.0856979	0.00265419
TT14	27.48	88.89	3188	7	0.50631	6.40833	1.05723	0.0289592	0.000158323	727	123.829	0.0827457	0.00236084
TT15	27.39	88.83	4303	18	-0.71685	0.491667	3.72487	0.10203	0.011353	566	108.65	0.0726027	0.0105539
TT16	28.61	87.13	4236	16	-0.08776	4.31667	-2.26704	0.0620978	-0.00302047	497	21.6219	0.0144483	0.000551754
TT17	28.52	87.06	5015	12	-0.004276	-1.175	4.90799	0.134438	0.0103521	271	364.658	0.243674	0.0199265
TT18	28.14	86.85	5161	4	-0.58656	-2.9375	4.11513	0.11272	0.00167856	361	171.306	0.114471	0.00163381
TT19	28.14	86.85	5152	4	-0.97647	-2.9375	3.5121	0.0962019	0.00416626	361	72.995	0.0487771	0.00270778
TT20	28.14	86.85	5152	4	-0.13467	-2.9375	6.10656	0.167268	0.00477024	361	201.874	0.134897	0.00420848
TT21	28.59	86.99	4279	16	-0.20819	4.0625	-2.81828	0.0771971	-0.00077436	485	-43.6963	0.029199	-7.02973e-05
TT22	28.72	86.37	4294	10	0.206991	3.71667	-1.46486	0.0401248	-0.000511401	414	93.1911	0.0622726	0.00117982
TT23	28.72	86.37	4595	10	-0.535088	3.71667	-1.4134	0.0387152	-0.000512222	414	199.298	0.133176	0.00322552
TT24	28.52	86.17	5110	14	0.05127	-0.870833	2.17499	0.0595764	0.00187577	329	184.213	0.123096	0.00362846
TT25	28.52	86.17	3904	14	-0.335262	-0.870833	6.78337	0.185807	0.00342312	329	476.923	0.318692	0.00563381
TT26	28.15	85.98	3678	14	-0.350554	4.95	-0.00168688	4.62063e-05	-0.000148877	689	34.643	0.0231493	0.000162379
TT27	28.15	85.1	3278	14	-0.115459	11.4625	-6.38762	0.174967	-0.00476668	1245	-554.199	0.37033	-0.0109422
TT28	28.15	85.98	2583	14	3.05644	4.95	8.92562	0.244487	0.0780405	689	823.641	0.550378	0.223303
TT29	27.99	85.98	2086	14	1.60462	12.5042	-0.932057	0.0255305	-0.0036997	2010	-906.092	0.605473	-0.0427163
TT30	27.99	85.98	1653	14	1.33551	12.5042	-2.32614	0.0637166	-0.00653316	2010	-979.873	0.654776	-0.0484737
TT31	27.99	85.98	1583	14	1.57555	12.5042	1.09582	0.0300162	-0.00253071	2010	-769.733	0.514355	-0.0333638
TT32	27.87	85.89	1228	30	3.29722	17.2917	15.0645	0.41264	0.153285	2236	777.655	0.519649	0.0706722
TT33	27.75	85.84	804	22	1.22033	18.375	-6.39259	0.175103	-0.041023	1972	-682.483	0.456052	-0.102437
TT34	27.72	85.53	1935	18	0.52155	16.55	-5.86826	0.160741	-0.00701361	2110	-1072.47	0.716651	-0.033565
TT35	27.71	85.18	1044	14	3.01911	18.5542	-2.02393	0.0554386	-0.0100354	1654	-60.9819	0.0407496	-0.0118758
TT36	27.71	85.18	217	14	2.84847	18.5542	3.87714	0.106201	0.00400876	1654	261.65	0.174841	0.00391647
TT37	27.78	84.46	175	18	1.92618	23.3625	-4.11232	0.112643	-0.0199002	2112	-487.104	0.325495	-0.0450992
TT38	27.57	84.51	145	18	2.25727	24.2417	-4.06785	0.111425	-0.0376889	1902	-177.013	0.118285	-0.0611445
TT39	27.57	84.51	144	18	2.09668	24.2417	-8.32662	0.228079	-0.108743	1902	-497.954	0.332745	-0.173035
TT40	27.56	83.84	488	22	1.31966	21.8458	-7.41537	0.203119	-0.108593	1695	-383.384	0.256187	-0.155102
TT41	27.56	83.84	612	22	0.47183	21.8458	-14.3867	0.394074	-0.0227624	1695	-894.065	0.597437	-0.0357741
TT42	27.79	83.54	595	18	0.585654	20.3125	0.0738227	0.00202212	-0.0254585	1629	-51.0699	0.0341262	-0.0330374
b1	28.73	83.67	2529	25	0.37607	11.0375	-2.11925	0.0580496	-0.00144436	1023	-91.7637	0.0613188	-0.0015579
b2	28.68	83.61	2414	17	0.764406	12.5375	-1.41738	0.0388243	-0.00185879	1170	-124.243	0.0830223	-0.00283996
b3	28.59	83.65	1897	21	1.03556	14.2292	-0.780763	0.0213863	-0.00346484	1455	-141.188	0.0943454	-0.0078757
b4	28.41	83.6	1046	22	0.46371	17.5375	0.89875	0.0246182	-0.00659534	1980	-482.781	0.322606	-0.0365292
06BL54	33.47	105.12	1920	22	1.0667	8.44167	-2.65204	0.0726435	-0.0110982	662	-29.374	0.0196284	-0.00101036
06BL55	33.2	105.03	880	30	0.8125	13.4042	-7.04409	0.192949	-0.00599629	599	121.266	0.081033	0.0020735
06BL56	32.99	104.61	1012	18	0.83687	13.8	-8.29415	0.22719	-0.0203445	642	87.8885	0.0587293	0.0031148
06BL57	33.28	103.89	2034	14	0.05555	6.85417	-3.07264	0.0841644	-0.00179333	642	-22.7829	0.0152241	9.66922e-05
06JZ01	33.07	103.86	3060	10	-0.74305	2.475	0.53475	0.0146476	0.00123717	710	20.4527	0.013667	0.000804543
06JZ02	33.15	103.87	2607	14	0.58897	4.92083	0.789575	0.0216277	0.00159181	683	120.575	0.0805713	0.00487938
06BL58	33.18	103.73	2720	18	0.72318	3.9125	2.4957	0.0683611	0.00180894	697	148.242	0.099059	0.00289542
06JZ03	32.86	103.55	3115	12	1.92657	3.37083	0.698201	0.0191248	0.00378494	709	-167.94	0.112222	-0.00973337
06JZ04	33	103.35	3812	12	-0.34271	-0.270833	1.92964	0.0528559	0.00168924	742	-108.175	0.0722853	-0.00213297
06JZ05	33.56	103	3475	15	0.6761	1.5125	1.08867	0.0298204	0.000673832	668	-145.542	0.0972548	-0.000886735
06JZ06	33.9	102.9	3454	7	-0.11306	2.02917	-0.773119	0.0211769	0.000307087	655	-73.5335	0.0491369	-0.000293351
06JZ07	34.09	102.73	3183	19	0.24519	2.7625	-0.715524	0.0195993	5.46462e-05	643	-111.561	0.0745479	-0.00094487
06JZ08	34.12	102.62	3368	19	-0.25513	1.90833	-2.18956	0.0599755	-0.000103814	655	-102.859	0.068733	-0.00102706
06JZ09	34.46	102.3	3492	19	-0.15618	0.866667	-0.617566	0.0169161	0.000452043	638	-105.786	0.0706889	-0.000853324
06JZ10	34.61	102.47	3130	11	-0.212405	2.1625	0.698728	0.0191393	0.00190555	612	-21.131	0.0141203	0.00173404
06BL59	35.36	102.85	2307	18	0.31233	4.4125	-0.406183	0.011126	-0.00106186	519	114.355	0.0764149	0.00292749
06BL60	35.45	103.29	2182	18	1.00972	5.93333	-0.537802	0.0147312	-0.000653618	504	79.9545	0.0534276	0.00203194
gg04-11	29.31	90.72	3666	22	0.0544	7.01667	-4.44204	0.121674	-0.00195822	389	123.022	0.0822064	0.00230738
ybj04-1	30.08	90.38	4380	9	1.05476	-0.545833	-0.051175	0.00140176	0.000246406	347	-123.262	0.0823668	-0.0011293
mj04-6	29.71	89.95	4439	9	-0.264062	2.175	-1.358	0.0371977	-0.00103266	337	-40.7099	0.0272034	0.00620781
wy04-10	29.7	89.58	4370	8	0.70655	1.95417	1.50359	0.0411857	0.00274984	335	221.921	0.148293	0.00901302
wy04-7	29.68	89.56	4370	8	0.3717	2.1125	-2.95384	0.0809103	-0.005615	337	-164.073	0.109638	-0.00417307
rkz04-1	29.33	89.78	3238	14	0.60948	-0.541667	4.34482	0.119011	0.0028238	258	258.214	0.172545	0.00440695
chz04-1	29.68	86.72	5484	2	0.62495	-3.85	4.65546	0.12752	0.00265589	175	154.414	0.103183	0.00312796
chz04-2	30.01	86.53	4914	6	0.09616	0.1625	2.07073	0.0567205	0.00110662	199	331.399	0.221449	0.00472302
djc04-14	29.78	85.76	5185	2	-0.19064	-2.07917	4.1139	0.112686	0.00133397	191	279.661	0.186877	0.0024584
pkc04-2	28.76	85.64	4557	10	0.87029	1.9375	3.05911	0.0837938	0.000577688	358	222.985	0.149004	0.00158637
dr04-4	28.62	87.18	4288	16	0.78327	3.9625	-1.13771	0.0311637	-0.000244333	468	16.7257	0.0111765	0.000466889
yh04	29.16	90.51	4496	17	0.88201	1.9625	1.29894	0.03558	0.000413887	311	184.202	0.123088	0.00215035
QHS05-113	37.13	99.51	3250	20	2.66826	0.0708334	0.459217	0.0125787	0.000507538	292	90.6554	0.0605782	0.00253491
QHP05-113	37.35	98.91	3450	12	6.07529	-0.708333	-2.89242	0.0792279	-0.0162046	270	50.36	0.0336518	0.00548967
QHP05-114	37.48	99.41	3496	4	3.68832	-2.1125	2.01117	0.0550891	0.00240936	343	-1.19276	0.000797032	-0.00139143
QHP05-115	37.14	99.52	3246	20	2.90087	0.0833334	-0.67133	0.0183888	-0.000773373	292	8.66774	0.005792	-0.000230083
QHP05-117	37.1	99.77	3207	17	2.03148	0.4625	-1.67426	0.0458606	-0.00105293	326	29.8732	0.019962	0.0008145
QHP05-118	37.33	100.53	3419	12	2.533	-0.4875	-0.756145	0.020712	-0.000364773	426	-92.2998	0.0616771	-0.00202405
QHP05-120	37.76	100.51	3490	16	2.38219	-2	1.4341	0.0392822	0.00185687	432	-62.5434	0.0417931	-0.00316137
QHP05-124	37.63	100.4	3596	24	2.0474	-2.14583	2.50371	0.0685805	0.00287885	432	-29.876	0.0199639	-0.00140534
QHP05-125	37.32	100.5	3338	8	2.83497	-0.283333	0.854699	0.0234115	0.000999135	422	-9.19316	0.0061431	-0.000826027
QHP05-109	36.75	99.61	3826	16	1.80167	-1.9625	2.41617	0.0661827	0.0096232	344	42.7624	0.0285749	0.00577587
QHP05-110	36.74	99.62	3920	16	2.17892	-2.06667	2.05627	0.0563245	0.00216941	348	-11.1678	0.00746261	-0.000373939
QHP05-111	36.78	99.66	3468	16	3.95285	-0.445833	-2.14576	0.0587757	-0.00453413	324	32.2673	0.0215618	0.000339726
QHP05-112	36.79	99.68	3359	16	3.19164	0.025	-0.245621	0.00672794	-0.00056202	319	39.2918	0.0262558	0.000304711
QHP05-116	36.89	99.64	3218	20	3.16947	0.35	-1.32705	0.03635	-0.00321358	302	21.6959	0.0144977	0.000112663
QHS05-101	36.52	100.64	3377	12	1.06724	-0.179167	0.801607	0.0219573	0.00289425	416	117.591	0.0785773	0.00420447
QHS05-102	36.53	100.64	3280	12	3.01851	0.420833	0.90492	0.0247872	0.000552433	406	23.7111	0.0158444	-0.000748813
QHS05-103	36.54	100.72	3209	16	2.20138	1.17083	0.0454571	0.00124514	-3.05416e-05	402	-0.783526	0.000523572	7.56083e-05
QHS05-104	36.51	100.64	3479	12	3.22287	-0.8	1.33146	0.0364708	0.00145148	423	47.5423	0.031769	-0.000654126
QHS05-105	36.51	100.64	3480	12	2.84884	-0.8	1.35038	0.036989	0.00162569	423	48.2343	0.0322314	-0.000386702
QHP05-106	36.51	100.63	3632	12	3.20925	-0.908333	2.56609	0.0702892	0.00296267	424	-1.05339	0.000703902	-0.00232764
QHP05-107	36.51	100.64	3598	12	3.09488	-0.8	1.4863	0.0407121	0.00585111	423	-45.0615	0.0301112	-0.00739471
QHP05-126	36.44	101.08	3486	16	2.26473	0.0291666	-0.324484	0.00888812	-8.35991e-05	470	-49.7224	0.0332258	-0.00149495
QHP05-121	38.02	100.07	4122	12	2.63141	-3.225	3.83402	0.10502	0.00336779	419	-37.4391	0.0250177	-0.00133839
QHP05-122	38.13	100.19	3331	16	5.17952	-1.2125	3.82303	0.104719	0.00843359	407	75.0979	0.0501823	0.000402138
QHP05-123	38.16	100	3013	12	4.70075	-1.6125	4.50727	0.123461	0.00981303	402	90.6946	0.0606044	0.00203655
Diyi	38.16	100	3013	12	3.40177	-1.6125	3.10507	0.0850527	0.0025318	402	74.5323	0.0498044	0.000521349
QLS2	36.6	100.59	3194	4	1.21462	0.933333	-0.727914	0.0199387	-0.000207217	399	14.3768	0.00960694	0.000116338
QLS4	36.65	100.5	3194	4	1.3201	0.9	-1.03183	0.0282634	-0.000373073	390	21.3831	0.0142887	0.000149081
QLS6	36.72	100.36	3194	4	1.78933	0.7625	-1.14068	0.031245	-0.00082476	368	-16.6609	0.0111332	-0.000482993
QLS9	36.72	100.31	3194	4	1.33984	0.7375	-0.55639	0.0152404	-0.000309799	364	15.1463	0.0101211	5.32575e-05
QLS12	36.77	100.22	3194	4	1.04644	0.691667	-1.75112	0.0479659	-0.000631102	354	-31.64	0.0211426	-0.000226595
QHL02	36.64	100.61	3194	4	1.63754	0.866667	0.301457	0.00825738	0.000817803	400	19.284	0.0128861	0.00137862
QHL04	36.78	100.35	3194	0	2.47373	0.720833	0.497396	0.0136245	0.00268933	367	41.9184	0.0280109	0.00465319
QHL05	36.81	100.14	3194	0	1.904	0.641667	2.09272	0.0573229	0.00428979	348	122.303	0.0817259	0.00854125
QHL08	37.11	99.82	3194	8	2.26774	0.266667	1.5527	0.0425309	0.00324152	328	126.834	0.0847537	0.00729836
QHL10	37.04	100.2	3194	0	2.7084	0.433333	0.827363	0.0226628	0.000214229	360	-13.1934	0.00881616	0.000134447
QHL13	36.95	99.88	3194	16	2.56954	0.483333	1.7007	0.0465848	0.00125563	330	40.4903	0.0270566	0.00199378
QHL14	36.84	100.01	3194	4	3.03483	0.5625	0.660656	0.0180964	7.83399e-05	336	34.2693	0.0228996	0.000864483
NC0609-01	30.74	91.05	4788	5	-1.65349	-1.74167	0.211832	0.00580241	0.000813639	413	-3.61752	0.00241732	0.000285285
NC0609-02	30.79	91.07	4747	5	-2.82795	-1.325	-3.54771	0.0971773	-0.000517701	415	34.6479	0.0231526	-0.000163582
NC0609-03	30.81	91.07	4745	5	-2.27152	-1.225	-3.1353	0.0858808	-0.000341299	415	52.4698	0.0350616	0.00203341
NC0609-04	30.83	91.06	4738	5	-1.70877	-1.175	-1.8972	0.0519673	6.30006e-06	415	-8.20667	0.0054839	2.50985e-05
NC0609-06	30.67	90.85	4755	5	-2.05509	-1.125	-1.09707	0.0300505	0.000160788	408	-11.9231	0.00796732	2.51253e-05
NC0609-08	30.66	90.82	4752	5	-0.25271	-0.925	2.11435	0.0579154	0.00133123	409	38.7064	0.0258646	0.000950016
NC0609-09	30.64	90.8	4757	5	-0.69227	-1.37917	0.873107	0.0239158	0.00133901	405	-40.4642	0.0270392	3.55496e-05
NC0609-10	30.62	90.73	4746	5	-1.13176	-0.791667	0.80942	0.0221713	0.000763759	406	107.027	0.0715181	0.00111059
NC0609-12	30.6	90.69	4741	5	-2.69137	-0.8125	1.1117	0.0304512	0.00114798	403	90.1465	0.0602382	0.00143
NC0609-14	30.59	90.66	4739	5	-2.86217	-0.704167	-0.111717	0.0030601	0.000476832	402	-5.0345	0.00336418	0.000176966
NC0609-16	30.59	90.65	4753	5	-0.56796	-0.604167	1.32263	0.0362289	0.000806955	403	45.0873	0.0301285	0.000844369
NC0609-21	30.57	90.63	4744	1	-2.66727	-1.2	1.45245	0.0397849	0.00103348	398	84.1118	0.0562056	0.00106582
NC0609-22	30.57	90.6	4741	0	-1.66492	-0.845833	-0.405694	0.0111126	0.00207855	399	25.3603	0.0169464	0.00225192
NC0609-23	30.57	90.57	4747	0	-1.39272	-0.691667	0.198252	0.00543043	0.000550297	399	112.119	0.0749207	0.0010872
NC0609-24	30.56	90.5	4746	0	-1.5265	-0.404167	0.358921	0.00983141	0.000786658	401	61.0135	0.0407708	0.00129809
NC0609-25	30.54	90.46	4740	0	-1.20122	-0.358333	1.63852	0.0448816	0.00080586	400	111.3	0.0743735	0.00129034
NC0609-26	30.54	90.45	4732	0	-1.43277	-0.3625	1.01485	0.0277983	0.000856616	399	41.715	0.027875	0.000610156
NC0609-27	30.54	90.42	4740	0	-0.71098	-0.4375	-0.209489	0.00573823	0.000505922	400	-137.294	0.0917433	-0.00060608
NC0609-29	30.48	90.38	4785	0	-0.91214	-0.770833	-1.11363	0.0305041	8.13529e-05	390	55.3288	0.0369721	0.000491012
NC0609-31	30.47	90.36	4793	0	-3.26882	-0.670833	-1.80345	0.0493993	9.31313e-06	389	45.4713	0.0303851	0.000656665
NC0609-32	30.47	90.34	4789	0	-2.08691	-0.5125	-2.72039	0.0745157	-0.000295829	389	-21.0725	0.0140812	4.49716e-05
NC0609-33	30.47	90.31	4779	0	-1.87102	-0.416667	-1.88977	0.0517638	-0.000147641	388	102.77	0.0686735	0.000917473
NC0609-34	30.45	90.3	4819	0	-2.32655	-0.6625	-2.50391	0.068586	-0.000241868	383	55.4508	0.0370536	0.000349214
NC0609-36	30.44	90.24	4772	0	-1.79399	-0.383333	-0.74371	0.0203714	0.000210915	384	54.5624	0.03646	0.000929702
NC0609-38	30.44	90.23	4773	0	-3.25476	-0.408333	-1.91151	0.0523592	-0.000156132	383	45.7278	0.0305565	0.000528366
NC0609-39	30.48	90.2	4775	0	-1.68676	-0.391667	-1.67334	0.0458354	8.57356e-05	388	51.7973	0.0346123	0.000529502
NC0609-40	30.49	90.2	4767	0	-1.61228	-0.358333	-1.47007	0.0402675	3.39655e-05	389	44.6072	0.0298077	0.00037033
NC0609-41	30.51	90.14	4781	0	-1.96682	-0.308333	-1.85036	0.0506843	1.23262e-05	389	89.6684	0.0599187	0.000660875
NC0609-42	30.51	90.14	4779	0	-1.18771	-0.308333	-1.77536	0.0486299	-6.32745e-05	389	82.5922	0.0551902	0.00054006
NC0609-43	30.71	90.26	4753	0	-1.34656	-0.0125001	-1.48465	0.0406669	0.000287611	406	127.501	0.0851994	0.00152155
NC0609-44	30.85	90.24	4767	0	-1.11735	-0.366667	-1.32353	0.0362536	0.000576319	411	30.4799	0.0203674	0.000902973
NC0609-45	30.9	90.24	4736	0	-2.01137	-0.433333	-2.86591	0.0785018	-0.000334451	414	-49.416	0.033021	-0.000225793
NC0609-46	30.91	90.38	4779	0	-1.21484	-0.454167	-1.4619	0.0400437	3.83482e-06	415	-25.4601	0.0170131	-3.90244e-05
NC0609-47	30.94	90.62	4801	0	-1.92	-1.04167	-1.29928	0.0355893	0.000215298	418	-15.2621	0.0101985	-0.000239291
NC0609-48	30.93	90.64	4785	0	-1.80886	-0.991667	-2.03777	0.0558177	2.41046e-05	418	113.416	0.0757874	0.000675576
NC0609-49	30.91	90.77	4735	5	-1.61803	-0.7375	-2.26592	0.0620671	-0.000930218	416	-24.6617	0.0164796	-0.000620113
NC0609-50	30.75	91.01	4756	5	-1.48102	-1.29167	-0.848663	0.0232462	0.000426213	414	48.7497	0.0325758	0.000493551
JBC	30.91	90.82	4748	5	-0.03341	-1	0.743398	0.0203628	0.000867381	415	25.7039	0.017176	0.000680855
NMSS07-1	30.81	90.31	4718	0	-1.76668	0.05	0.707468	0.0193787	0.000603518	416	166.131	0.111013	0.00143134
NMSS07-2	30.83	90.34	4718	0	-1.49122	-0.179167	0.192759	0.00527997	0.00030873	417	82.0756	0.054845	0.000494153
NMSS07-3	30.8	90.37	4718	0	-1.32719	-0.208333	0.128401	0.0035171	0.00049135	413	67.9045	0.0453755	0.00073478
NMSS07-4	30.77	90.37	4718	0	-1.36133	-0.208333	0.441937	0.0121053	0.000408929	413	52.0275	0.0347661	0.000499699
NMSS07-5	30.78	90.4	4718	0	-2.41463	-0.225	-0.888145	0.0243277	1.19701e-05	425	-10.0086	0.006688	-8.8767e-05
NMSS07-6	30.82	90.49	4718	0	-1.83748	-0.3375	0.241672	0.00661977	0.00022094	415	78.7627	0.0526312	0.000387838
NMSS07-7	30.82	90.48	4718	0	-2.03369	-0.3125	-1.06851	0.0292682	8.21747e-06	415	-8.40266	0.00561487	6.80721e-05
NMSS07-8	30.78	90.46	4718	0	-1.62786	-0.270833	0.26979	0.00738997	0.000401122	414	62.6294	0.0418505	0.000547276
NMSS07-9	30.73	90.46	4718	0	-2.13618	-0.241667	-1.46656	0.0401714	-0.000113675	411	-26.4792	0.0176941	-0.000141998
NMSS07-10	30.67	90.49	4718	0	-2.46215	-0.241667	-0.663152	0.0181648	0.000148325	407	-40.6599	0.02717	-0.000101169
NMSS07-12	30.75	90.56	4718	0	-2.36593	-0.3625	-0.758599	0.0207792	0.000127426	411	-22.1372	0.0147926	7.35048e-07
NMSS07-13	30.8	90.55	4718	0	-2.19466	-0.379167	0.630931	0.0172822	0.000495842	414	44.4581	0.029708	0.000516003
NMSS07-14	30.68	90.58	4718	0	-1.51669	-0.358333	0.370128	0.0101384	0.000264411	409	69.8035	0.0466445	0.0003714
NMSS07-15	30.64	90.6	4718	0	-1.908	-0.379167	0.755269	0.020688	0.000278326	405	72.1876	0.0482376	0.000339993
NMSS07-16	30.6	90.6	4718	0	-2.25949	-0.45	-0.159603	0.00437178	0.000162706	405	55.2747	0.0369359	0.000369796
NMSS07-17	30.72	90.38	4718	0	-1.49149	-0.191667	-0.816007	0.0223517	7.41764e-05	411	48.8133	0.0326183	0.0002858
NMSS07-18	30.65	90.3	4718	0	-1.83301	0.225	-0.102531	0.00280848	0.000318701	409	42.0825	0.0281206	0.000569528
NMSS07-19	30.64	90.29	4718	0	-2.22819	0.1875	-0.990819	0.0271401	5.63444e-05	404	14.4801	0.00967597	0.000242633
NMSS07-20	30.66	90.4	4718	0	-1.38797	-0.175	0.255975	0.00701156	0.000265342	408	38.1386	0.0254852	0.000249448
NMSS07-21	30.61	90.39	4718	0	-1.67496	-0.158333	0.619915	0.0169804	0.000337546	406	71.3567	0.0476823	0.000480521
NMSS07-22	30.56	90.37	4718	0	-2.61398	-0.158333	0.426622	0.0116858	0.000522631	402	32.8043	0.0219207	0.000584563
NMSS07-23	30.87	90.29	4718	0	-3.26761	-0.1375	-1.21423	0.0332597	-0.000237211	417	-68.5319	0.0457947	-0.000915335
NMSS07-24	30.86	90.31	4718	0	-2.09579	-0.116667	-0.228016	0.00624571	0.000351817	419	-0.773066	0.000516582	0.000167934
NMSS07-25	30.86	90.34	4718	0	-3.21763	-0.183333	-1.73434	0.0475063	-0.000288433	419	-48.1285	0.0321607	-0.000329502
NMSS08-1	30.8	90.99	4718	5	-1.92634	-0.9875	1.32603	0.036322	0.000531944	418	9.64036	0.00644193	0.000167992
NMSS08-2	30.81	90.99	4718	5	-2.355	-1.0125	1.60048	0.0438397	0.00109375	419	45.1253	0.0301539	0.000699966
NMSS08-3	30.84	90.95	4718	0	-2.1661	-0.908333	1.88995	0.0517687	0.000846399	418	26.1163	0.0174516	0.00043448
NMSS08-4	30.87	90.94	4718	0	-2.95093	-0.733333	0.322329	0.0088291	0.00058166	419	-10.4133	0.00695843	0.000151353
NMSS08-5	30.69	90.81	4718	0	-3.24155	-0.704167	-0.724017	0.019832	0.000114141	411	-36.5535	0.024426	-0.000177481
NMSS08-6	30.72	90.8	4718	0	-1.92791	-0.616667	1.03204	0.0282692	0.000897019	411	32.5319	0.0217386	0.00079472
NMSS08-7	30.74	90.79	4718	0	-2.44058	-0.579167	0.696113	0.0190676	0.00054449	412	10.939	0.00730972	0.00033605
NMSS08-8	30.8	90.77	4718	5	-2.47593	-0.55	0.944611	0.0258744	0.000526165	413	15.1028	0.0100921	0.000236017
NMSS08-9	30.72	90.73	4718	0	-3.46572	-0.495833	-0.670377	0.0183627	7.42311e-05	412	-43.6985	0.0292004	-0.000332576
NMSS08-10	30.69	90.68	4718	0	-3.30602	-0.425	0.0874133	0.00239439	0.000473669	410	-0.809887	0.000541187	0.000263042
NMSS08-11	30.72	90.64	4718	0	-2.0087	-0.395833	0.97277	0.0266457	0.000496746	410	60.5798	0.0404809	0.000548212
NMSS08-12	30.76	90.62	4718	0	-2.48666	-0.379167	1.14558	0.0313792	0.000586453	412	19.8587	0.0132701	0.000332375
NMSS08-13	30.8	90.61	4718	0	-2.14885	-0.375	1.39551	0.0382252	0.000975961	414	19.8394	0.0132572	0.000667089
NMSS08-14	30.82	90.66	4718	0	-3.02328	-0.129167	0.0656072	0.00179708	0.000335281	415	-25.5485	0.0170722	4.37687e-05
NMSS08-15	30.77	90.69	4718	0	-3.28808	-0.420833	0.541171	0.0148235	0.000453303	412	-25.4265	0.0169906	-4.05613e-05
NMSS08-16	30.66	90.76	4718	5	-2.18396	-0.633333	0.47548	0.0130241	0.000706702	409	10.1477	0.00678095	0.000552996
NMSS08-17	30.63	90.69	4718	5	-3.84313	-0.475	-1.99807	0.0547303	-0.000234198	407	-127.281	0.0850524	-0.000850651
NMSS08-18	30.72	90.7	4718	0	-2.49691	-0.454167	0.451584	0.0123696	0.000255618	410	33.6481	0.0224845	0.000232075
NMSS08-19	30.83	90.72	4718	0	-2.77399	-0.241667	0.720147	0.019726	0.000422268	415	31.3563	0.0209531	0.000327497
NMSS08-20	30.87	90.7	4718	0	-2.20089	-0.1125	0.0171356	0.000469371	0.000406732	422	-97.2989	0.0650176	-0.000220715
NMSS08-21	30.86	90.8	4718	0	-1.31267	-0.4875	0.469947	0.0128726	0.000565307	418	26.9522	0.0180101	0.000578282
NMSS08-22	30.84	90.81	4718	0	-1.28549	-0.629167	2.15004	0.058893	0.000795725	415	85.9205	0.0574142	0.000695689
NMSS08-23	30.82	90.82	4718	0	-2.35153	-0.658333	1.40823	0.0385736	0.00139642	414	32.0175	0.0213949	0.00116338
NMSS08-24	30.79	90.84	4718	5	-2.55889	-0.7	1.10038	0.0301411	0.000631376	413	107.045	0.0715302	0.000838623
NMSS08-25	30.77	90.85	4718	5	-2.16984	-0.733333	0.508634	0.0139323	0.000679667	413	35.3953	0.023652	0.000674507
NMSS08-26	30.79	90.86	4718	5	-1.89857	-0.6875	2.18152	0.0597552	0.00205656	413	121.045	0.0808853	0.00220648
NMSS08-27	30.81	90.85	4718	0	-1.35226	-0.675	1.04539	0.0286349	0.00110306	413	84.6101	0.0565386	0.00149749
NMSS08-28	30.83	90.84	4718	0	-2.25965	-0.679167	1.38777	0.0380132	0.000631923	413	78.3418	0.05235	0.000668158
NMSS08-29	30.86	90.83	4718	0	-1.56039	-0.520833	0.507174	0.0138923	0.000421584	417	38.1817	0.025514	0.00043722
NMSS08-30	30.88	90.82	4718	5	-0.74534	-0.416667	1.29668	0.0355181	0.00277504	417	71.9171	0.0480568	0.00370484
NMSS08-31	30.89	90.81	4718	5	-1.84481	-0.441667	0.602971	0.0165163	0.000411695	419	1.72294	0.00115131	0.000168553
NMSS08-32	30.85	90.9	4718	5	-0.50852	-0.608333	0.751828	0.0205937	0.000605901	417	24.6589	0.0164777	0.000514467
NMSS08-35	30.84	90.91	4718	0	-1.7605	-0.7375	1.05999	0.0290348	0.00052674	417	25.7445	0.0172031	0.000377815
NMSS08-36	30.81	90.92	4718	0	-1.30422	-0.833333	2.58377	0.0707735	0.00107704	416	85.3037	0.0570021	0.000880854
NMSS08-37	30.8	90.92	4718	0	-1.35285	-0.85	0.710326	0.0194569	0.00104173	415	15.2265	0.0101747	0.000961643
NMSS08-39	30.78	90.93	4718	5	-1.20795	-0.929167	1.74113	0.0476923	0.000771073	413	26.5744	0.0177577	0.00047317
NMSS08-40	30.76	90.86	4718	5	-0.9764	-0.758333	0.954054	0.026133	0.000777181	410	41.1828	0.0275194	0.000726361
NMSS08-41	30.74	90.87	4718	0	-2.04555	-0.845833	1.04799	0.0287061	0.000480722	410	-13.6286	0.00910697	0.000116806
NMSS08-42	30.74	90.86	4718	0	-1.23167	-0.820833	0.592774	0.016237	0.000782385	410	60.9199	0.0407082	0.000917139
KS01	35.75	92.88	4480	4	0.94119	-4.47083	3.57074	0.0978082	0.00192261	203	2.56013	0.00171074	0.000943153
LXH1	31.85	99.11	4023	6	-1.55132	0.9375	0.130906	0.00358572	0.000272026	617	-79.6505	0.0532245	-0.000823387
Lu5	28.73	102.23	2274	22	-1.44504	11.9375	-6.46929	0.177204	-0.024218	935	-121.143	0.0809508	-0.00722819
Lu6	26.88	100.14	2436	18	-1.52288	13.1042	-9.67593	0.265039	-0.0219253	795	-117.065	0.0782258	-0.0046181
Lu8	27.68	100.78	2697	10	-1.55126	11.0667	-5.8127	0.159219	-0.00463054	769	-9.61942	0.00642794	0.000454046
Lu10	30.22	100.07	2906	7	-1.53046	-0.679167	3.17023	0.0868376	0.0141124	638	121.806	0.0813938	0.0113805
Lu14	27.83	99.99	3546	18	-2.08555	4.80417	-2.2386	0.0613188	-0.00401451	714	17.3137	0.0115695	0.0031726
Lu15	27.91	99.95	3617	14	-2.01892	4.24583	-2.45229	0.0671721	-0.00282845	716	16.9761	0.0113439	0.00514282
Lu16	29.16	101.4	3705	12	-2.43456	3.04583	-3.03187	0.0830477	-0.00267479	802	-147.884	0.0988198	-0.00375543
Lu17	27.62	99.64	3873	18	-1.79849	3.075	0.434776	0.0119092	0.00293046	730	7.53193	0.00503303	0.00361249
Lu18	26.64	99.72	3825	14	-2.14286	4.74583	-0.48474	0.0132778	0.00733357	864	-76.5921	0.0511808	-0.00419772
Lu19	26.63	99.73	3773	14	-1.52669	4.63333	-0.358439	0.00981821	0.0044946	872	-87.5807	0.0585236	0.00239926
Lu20	26.64	99.72	3881	14	-1.97485	4.74583	-1.48053	0.040554	-0.000608367	864	-102.078	0.0682111	-0.00191774
Lu21	26.63	99.72	3898	14	-0.92336	4.73333	0.643492	0.0176263	0.00176892	867	17.4326	0.0116489	0.00144824
Lu22	26.63	99.71	3970	14	-1.91427	4.45833	-1.43918	0.0394214	-0.00107895	870	-124.309	0.0830664	-0.00372536
Lu23	26.61	99.71	3970	14	-1.85086	6.3	-2.30825	0.0632266	-0.00346421	876	-89.6581	0.0599118	-0.00242806
Lu24	26.63	99.71	3982	14	-2.61915	4.45833	-1.40722	0.038546	-0.00072752	870	-107.86	0.0720748	-0.0028747
Lu25	27.4	99.78	3994	18	-2.09644	2.77917	1.35144	0.0370181	0.00251646	768	28.4024	0.0189792	0.00249742
Lu26	27.36	100.07	4121	18	-1.49402	2.74583	2.11674	0.0579808	0.00254605	778	30.4767	0.0203653	0.0016294
Lu27	29.09	101.57	4291	12	-1.50783	0.225	3.30562	0.0905461	0.0032155	803	-42.118	0.0281443	-0.000100367
Lu28	29.41	100.28	4292	8	-2.25948	1.02083	-0.783761	0.0214684	0.00201972	643	-2.93879	0.00196377	0.00369694
Lu29	30.3	101.3	4299	10	-1.94348	0.516667	-0.329108	0.00901478	-0.00183444	706	-17.596	0.0117581	-0.00413758
Lu30	30.3	101.29	4323	9	-1.81976	0.379167	2.61633	0.0716654	0.00833361	708	37.0934	0.0247867	0.00495315
Lu31	28.9	100.28	4357	12	-2.50563	0.3625	0.323992	0.00887465	0.00274891	675	-5.31638	0.00355254	0.00218387
Lu32	29.74	101.36	4423	14	-2.22307	-0.641667	1.24895	0.0342107	0.00446729	772	-109.518	0.0731827	-0.00202205
Lu33	28.59	99.86	4549	18	-2.24743	-0.545833	2.46876	0.0676232	0.00397643	680	15.6949	0.0104877	0.0025722
Lu34	29.39	100.09	4424	8	-0.793	0.358333	5.78812	0.158546	0.00442155	633	183.964	0.122929	0.00468493
Lu35	29.39	100.1	4449	8	-2.19909	0.220833	2.13787	0.0585596	0.00335492	637	99.0883	0.0662133	0.00418536
Lu36	29.09	100.04	4436	9	-2.14963	-0.125	2.11056	0.0578115	0.00637922	644	75.1387	0.0502096	0.00835395
Lu37	30.3	99.55	4483	9	-2.46314	-0.9125	0.686242	0.0187972	0.00419107	615	6.52011	0.0043569	0.00311472
Lu38	30.32	99.56	4489	9	-0.82041	-1.11667	5.52954	0.151463	0.00690651	618	110.984	0.0741623	0.00527497
Lu39	29.47	100.21	4613	12	-1.97094	-0.491667	2.46294	0.0674638	0.00304786	648	33.5494	0.0224186	0.00187571
Lu42	30.08	101.8	4213	14	-0.961585	0.3	4.0156	0.109994	0.00190371	764	-27.8123	0.0185849	-8.90744e-05
Lu43	34.04	97.22	4529	3	-2.67694	-5.26667	3.18973	0.0873717	0.00621734	490	-31.3505	0.0209492	0.00115523
Lu44	31.25	99.87	4467	5	-2.25499	-1.02917	1.38642	0.0379762	0.00169636	665	-37.4721	0.0250398	9.61576e-05
Lu45	30.03	101.37	4340	10	-2.15255	0.945833	0.975879	0.0267309	0.00150925	726	-57.5212	0.0384371	-0.000107384
Lu46	30.03	101.37	4330	10	-1.05219	0.945833	0.0681727	0.00186736	0.000885747	726	-100.487	0.0671479	-0.0012423
Lu47	31.06	101.36	4158	6	-1.2019	0.55	1.0401	0.02849	0.00360791	698	0.0877675	5.86485e-05	0.00194205
Lu48	32.21	100.69	4356	10	-1.45027	-2.025	3.03482	0.0831285	0.00358912	720	-71.3557	0.0476817	-0.00142566
Lu49	31.65	100.26	3511	13	-2.06297	4.83333	-4.51971	0.123802	-0.00230527	638	-144.82	0.0967724	-0.0012576
Lu50	29.27	101.34	4055	8	-2.02328	1.5	-0.565639	0.0154937	0.000107375	773	-99.0461	0.0661851	-0.00107678
Lu51	34.63	98.04	4229	8	-2.19045	-3.27083	2.96925	0.0813324	0.00271889	366	40.6936	0.0271925	0.002028
Lu52	33.33	101.2	3958	10	-1.51532	-1.7625	0.426494	0.0116823	0.00237071	750	-236.82	0.158249	-0.00543267
Lu53	33.38	101.1	4025	4	-1.61205	-1.83333	0.852238	0.0233441	0.00104551	752	-275.449	0.184062	-0.00259605
Lu54	34.03	97.21	4530	3	-1.82079	-5.2125	2.38971	0.0654579	0.00176785	491	-85.0249	0.0568158	-0.000329502
Lu55	30.04	101.35	4375	10	-2.22354	0.558333	0.973501	0.0266657	0.00106142	722	-43.4708	0.0290483	-7.44403e-05
Lu56	31.3	102.25	4457	10	-1.42698	-0.429167	3.18163	0.0871498	0.00562541	756	-47.354	0.0316431	0.000177748
Lu57	31.3	102.25	4363	10	-2.03111	-0.429167	1.54618	0.0423523	0.00324864	756	-88.0746	0.0588537	-0.000647911
Lu58	31.08	102.96	4282	14	-1.20757	-1.29167	3.9773	0.108944	0.0066619	819	-138.892	0.0928111	-0.0031166
Lu60	31.14	103.57	1803	18	-1.05624	10.5125	-5.6849	0.155718	-0.0201331	901	-43.9257	0.0293523	-0.0053881
Lu61	34.85	98.12	4225	12	-0.8636	-3.22917	4.12415	0.112967	0.00181935	332	116.132	0.0776023	0.00189843
Lu62	32.34	101.42	4237	11	-2.17113	-0.925	0.56463	0.0154661	0.00180888	750	-193.175	0.129084	-0.00324357
Lu64	32	99.06	4022	14	-2.12727	1.7875	-2.6022	0.0712783	-0.00215325	603	-26.9401	0.0180021	0.00108393
Lu67	29.47	101.84	3115	14	-1.25495	6.80417	-2.54208	0.0696315	-0.00125727	839	-146.565	0.0979384	-0.00161911
Lu70	31.47	101.7	4237	10	-1.9817	-0.7	1.68655	0.0461972	0.00325193	749	-45.9626	0.0307134	-0.00253464
Lu71	31.09	102.96	4608	14	-0.653491	-1.67083	6.25281	0.171274	0.00304238	816	-96.5031	0.0644858	-0.00108466
Lu72	31.1	102.96	4652	14	-0.540119	-3.1875	8.09069	0.221617	0.00659726	826	-79.2996	0.05299	-0.00576264
Lu73	31.02	102.94	4490	14	-1.78651	-1.84167	4.19117	0.114803	0.00493897	806	-120.774	0.0807042	-0.00205813
Lu74	31.5	102.35	4238	14	-1.92134	-2.6125	6.96131	0.190681	0.0364784	792	15.4341	0.0103135	0.00951569
Lu75	31.85	99.11	4029	6	-1.47707	0.9375	1.75418	0.0480497	0.0020089	617	29.4988	0.0197118	0.00171507
Lu77	30.18	101.87	3388	14	-2.0065	4.62917	-1.86153	0.0509902	-0.00128384	744	3.41169	0.00227978	0.00166304
Lu78	31.3	102.22	4244	14	-1.39712	-0.316667	2.48545	0.0680804	0.00243922	757	-76.4557	0.0510896	-0.000630537
Lu79	30.93	102.65	3011	18	-1.30002	5.42917	-1.8683	0.0511757	-0.00388495	691	70.0627	0.0468177	0.0035462
Lu81	31.32	102.26	4262	10	-1.15363	-0.0958333	1.53955	0.0421707	0.00269615	774	-83.7044	0.0559334	-0.00143541
Lu82	31.04	102.93	3820	14	-1.06457	1.12917	1.45202	0.0397731	0.00900881	765	-25.0523	0.0167406	0.00713979
Lu83	31.25	99.87	4467	5	-1.53006	-1.02917	1.78501	0.0488942	0.00144354	665	-71.0301	0.0474641	-0.000369662
Lu84	33.09	103.86	2878	14	-1.83524	2.98333	-0.395287	0.0108275	0.000484255	705	-56.4314	0.0377089	-0.0002002
Lu85	33.24	101	4059	8	-2.69047	-2.675	0.80281	0.0219902	0.00414804	740	-180.811	0.120822	-0.00569996
Lu86	30.15	101.86	3781	14	-1.98065	2.59583	-1.36151	0.0372939	8.21747e-07	745	-51.3914	0.034341	-0.000268092
Lu87	31.11	99.75	4205	4	-1.89921	1.11667	-2.03537	0.055752	-0.00119181	633	-28.0125	0.0187187	0.00109596
Lu88	28.89	101.31	4387	16	-2.03538	1.22083	2.51714	0.0689484	0.00186893	791	-42.7391	0.0285593	-0.000262212
xxy8	28.73	102.23	2284	22	-1.67632	11.9375	-6.21338	0.170194	-0.0168053	935	-94.2899	0.0630069	-0.00474246
xxy9	26.87	100.14	2438	18	-0.98621	13.1333	-6.98406	0.191304	-0.0566052	797	-79.1261	0.0528741	-0.0115392
xxy11	27.68	100.78	2697	10	-0.83816	11.0667	-4.96862	0.136098	-0.0108638	769	54.7661	0.0365961	0.00165553
xxy13	30.22	100.07	2906	7	-0.58972	-0.679167	5.19512	0.142302	0.00728068	638	93.1753	0.0622621	0.00381777
xxy17	27.83	99.99	3546	18	-0.98178	4.80417	0.840019	0.0230094	0.000901484	714	99.3621	0.0663963	0.00182325
xxy18	27.91	99.95	3617	14	-1.26235	4.24583	-0.689946	0.0188987	-0.00186909	716	15.3669	0.0102685	0.000650049
xxy19	29.16	101.4	3706	12	-1.1009	3.04583	0.384879	0.0105424	0.00219869	802	-77.7511	0.0519552	-0.00618696
xxy20	27.62	99.64	3871	18	-0.9823	3.075	2.34099	0.0641234	0.00189851	730	73.1021	0.0488487	0.00211032
xxy21	26.64	99.72	3805	14	-1.07439	4.74583	0.450408	0.0123374	0.0014506	864	-70.0336	0.0467982	-0.00151313
xxy22	26.63	99.73	3843	14	-0.72021	4.63333	1.87868	0.05146	0.00175553	872	-55.7974	0.0372852	-0.00182345
xxy23	26.64	99.72	3881	14	-1.0174	4.74583	0.897141	0.0245741	0.000888665	864	-92.1585	0.0615826	-0.00144704
xxy24	26.63	99.72	3898	14	-1.09396	4.73333	0.157579	0.00431634	0.000750091	867	-108.227	0.07232	-0.00172135
xxy25	26.63	99.71	3959	14	-0.81431	4.45833	2.1609	0.0591904	0.00185441	870	-11.3049	0.00755422	-0.000372335
xxy26	26.63	99.71	3962	14	-0.955508	4.45833	0.907884	0.0248684	0.000771209	870	-111.135	0.0742632	-0.00231005
xxy27	26.63	99.71	3982	14	-0.86967	4.45833	2.13621	0.0585141	0.00591877	870	-63.8567	0.0426707	0.000108453
xxy28	27.4	99.78	3994	18	-0.92409	2.77917	3.64892	0.0999496	0.00360829	768	75.1197	0.0501969	0.00254032
xxy29	27.36	100.07	4121	18	-0.8681	2.74583	3.53852	0.0969256	0.0196225	778	79.9836	0.0534471	0.00672268
xxy30	29.09	101.57	4291	12	-1.20554	0.225	4.39928	0.120503	0.00427062	803	-25.9517	0.0173416	-0.000114467
xxy31	29.41	100.28	4292	8	-0.85119	1.02083	2.51357	0.0688506	0.00213435	643	75.9325	0.05074	0.00253271
xxy32	30.3	101.3	4299	10	-1.06668	0.516667	2.15083	0.0589146	0.00942599	706	-36.0871	0.0241143	-0.00413578
xxy33	30.3	101.29	4323	9	-0.94792	0.379167	1.84978	0.0506684	0.00236499	708	-51.2498	0.0342464	-0.000699899
xxy34	28.9	100.28	4357	12	-0.78813	0.3625	5.22878	0.143224	0.00494719	675	145.896	0.0974914	0.00322419
xxy35	29.74	101.36	4450	14	-1.18156	-0.641667	4.4828	0.122791	0.019597	772	-18.9948	0.0126928	-0.00384016
xxy36	28.59	99.87	4543	14	-0.25494	-0.983333	6.64529	0.182025	0.0111547	687	127.828	0.0854179	0.00597059
xxy37	29.39	100.09	4389	8	-0.39801	0.358333	4.65239	0.127436	0.00301362	633	140.937	0.0941777	0.00252389
xxy38	29.39	100.1	4438	8	-0.45943	0.220833	4.56795	0.125123	0.00377648	637	146.94	0.098189	0.00325092
xxy39	29.26	100.03	4446	9	-0.84044	1.60417	1.20718	0.0330665	0.00072615	619	95.6396	0.0639088	0.00245653
xxy40	30.3	99.55	4400	9	-0.73908	-0.9125	5.27488	0.144487	0.00682598	615	148.41	0.0991713	0.0044858
xxy41	30.32	99.56	4483	9	-0.52712	-1.11667	6.46675	0.177134	0.015133	618	196.644	0.131402	0.012598
xxy42	29.47	100.21	4591	12	-0.70488	-0.491667	4.59111	0.125758	0.0167702	648	75.2825	0.0503057	0.0029873
TPW-1	29.38	90.87	3511	22	0.7498	7.90833	-5.48316	0.150192	-0.00200369	407	-47.3041	0.0316098	-7.33043e-05
TPW-2	29.27	90.41	3566	9	-0.840917	5.08333	-3.5265	0.0965964	-0.000945283	355	105.904	0.0707677	0.00117207
TPW-3	29.34	89.99	3649	14	0.53781	4.0125	-1.42161	0.0389401	-0.000910222	340	-38.8679	0.0259725	-0.000119545
TPW-4	29.34	89.51	3705	14	1.25769	6.1875	-4.75085	0.130133	-0.0164889	374	-100.061	0.0668633	-0.00121711
TPW-5	29.33	89.4	3712	14	1.02924	6.4125	-5.02242	0.137572	-0.00813612	381	-97.1567	0.0649226	-0.00253558
TPW-6	29.17	88.74	3821	18	1.27308	5.69167	-3.41122	0.0934387	-0.0188876	412	-267.596	0.178814	-0.0256418
TPW-7	29.2	88.3	3896	21	-0.026	5.20417	-5.13487	0.140652	-0.00204779	437	-206.72	0.138136	-0.00156766
TPW-8	29.06	87.93	4096	17	3.07577	4.275	-1.10846	0.0303625	-0.0102243	408	-367.902	0.245841	-0.0357547
TPW-9	29.09	87.66	3908	32	-0.861	5.54167	-4.78695	0.131122	-0.00401971	500	-182.244	0.12178	-0.00193986
TPW-10	29.21	87.4	4213	14	0.32384	3.80833	-1.87	0.0512222	-0.000658493	387	-43.1738	0.0288498	2.16505e-05
TPW-11	29.32	87.01	4385	14	-1.50471	2.90833	-3.15685	0.0864711	-0.00549338	325	-142.145	0.0949849	-0.00499766
TPW-12	29.43	86.71	4585	14	-3.37974	2.125	-4.08657	0.111938	-0.00374963	284	-129.564	0.0865779	-0.000370197
TPW-13	29.49	86.37	4753	14	-1.45271	0.804167	-0.0888097	0.00243264	0.00115988	246	97.4089	0.0650911	0.00434841
TPW-14	29.45	85.9	4842	13	-0.30723	0.254167	2.06456	0.0565515	0.00566978	241	147.9	0.0988305	0.00788639
TPW-15	29.4	85.54	4656	13	-1.25834	0.870833	-0.736516	0.0201743	-0.00190708	258	12.5958	0.00841683	-0.00158042
TPW-16	29.43	85.23	4615	13	-1.46895	1.70417	-1.32877	0.0363971	0.000205985	264	119.076	0.0795696	0.00562913
TPW-17	29.49	84.98	4463	9	0.292831	2.75833	-1.66233	0.0455338	0.000329521	274	77.1502	0.0515537	0.0110631
TPW-18	29.51	84.52	4471	13	-0.36389	2.475	0.846176	0.0231781	0.0002683	288	224.824	0.150233	0.00278717
TPW-19	29.64	84.24	4511	8	-2.27475	2.42083	-0.693373	0.0189926	-1.11758e-05	288	272.017	0.181769	0.00605612
TPW-20	29.77	83.92	4502	12	-0.796654	2.19167	0.831604	0.0227789	0.00084251	288	246.17	0.164497	0.00351152
TPW-21	30.11	83.4	4515	12	-0.60142	1.65833	0.313707	0.00859293	0.00171178	276	158.97	0.106228	0.00577012
TPW-22	30.32	82.92	4573	8	-0.74314	0.429167	2.46616	0.067552	0.00123125	288	186.828	0.124843	0.00294153
TPW-23	30.54	82.58	4813	12	-0.067749	-1.425	5.17854	0.141848	0.0019574	280	199.273	0.133159	0.00266221
TPW-24	30.66	82.15	4793	9	-2.15468	-0.733333	2.89556	0.0793139	0.00286078	319	147.679	0.0986828	0.00464283
TPW-25	30.7	81.84	4688	9	0.08487	-0.275	2.16288	0.0592447	0.00499677	369	76.8649	0.0513631	0.00141724
TPW-26	30.92	81.32	4528	9	-1.67029	0.1875	2.02682	0.0555178	0.000109292	426	24.9409	0.0166661	0.00117982
TPW-27	32.51	80.08	4253	13	1.72949	0.304167	3.26909	0.0895455	0.000915152	86	186.998	0.124957	0.00239893
TPW-28	32.85	79.78	4329	8	0.29826	-0.825	4.4317	0.121391	0.00390357	67	348.537	0.232901	0.00990443
TPW-29-1	33.26	79.73	4342	4	2.70968	-1.34167	3.94046	0.107935	0.00137177	49	113.856	0.0760814	0.00223455
TPW-30	33.68	80.26	4371	4	0.74566	-4.9875	6.13867	0.168148	0.00609435	41	247.122	0.165133	0.0145165
TPW-31	33.99	80.41	4656	8	0.24055	-3.2125	4.78888	0.131175	0.00671669	34	187.277	0.125143	0.00898295
TPW-32	34.59	80.37	4933	4	0.68861	-5.54167	7.36355	0.201699	0.00254687	39	169.498	0.113263	0.0023174
TPW-33	34.6	80.25	4975	4	1.8369	-5.59583	7.90186	0.216444	0.0017673	44	199.259	0.13315	0.00160975
TPW-34	33.11	80.16	4271	8	1.44195	-0.979167	3.01139	0.0824867	0.00156926	44	124.585	0.0832508	0.00325359
TPW-35-1	33.12	80.38	4266	4	-1.29021	0.2875	-0.531858	0.0145684	0.000860616	42	294.197	0.19659	0.0117147
TPW-35-2	33.12	80.38	4266	4	0.76889	0.2875	0.190487	0.00521774	9.07756e-05	42	162.792	0.108782	0.00146675
TPW-36	33.04	80.48	4255	4	-0.20776	-0.358333	-0.0208268	0.000570479	8.45961e-05	46	267.904	0.17902	0.00173404
TPW-37	33.23	80.65	4465	0	0.09253	-1.8625	2.77695	0.076065	0.000765046	40	201.651	0.134748	0.00196993
TPW-38	33.27	80.9	4337	0	1.02347	-1	2.68518	0.0735513	0.000804216	39	201.16	0.13442	0.00257334
TPW-39	33.18	81.16	4493	0	-0.93275	-1.85	3.34811	0.09171	0.00502224	44	206.861	0.13823	0.00947476
TPW-40	33.09	81.46	4636	0	0.37241	-2.33333	5.16053	0.141355	0.000922548	53	262.132	0.175163	0.00162846
TPW-41	32.91	81.67	4456	4	-1.03099	-0.779167	2.69599	0.0738474	0.00143422	58	291.175	0.19457	0.00499231
TPW-42	32.71	81.92	4346	4	0.984	0.141667	2.90972	0.0797018	0.000480174	65	329.601	0.220248	0.0018149
TPW-43	32.76	81.73	4374	8	0.40581	-0.654167	3.52	0.0964183	0.000790521	64	295.78	0.197648	0.0021871
TPW-44	32.6	82.14	4297	8	-0.224679	0.5875	1.12571	0.030835	0.000379921	70	183.364	0.122528	0.00303642
TPW-45	32.53	82.45	4297	8	-0.45978	0.525	1.91717	0.0525143	0.000694102	74	248.788	0.166246	0.00354427
TPW-46	32.41	82.97	4335	8	0.28502	0.470833	2.87964	0.0788778	0.000693828	78	308.342	0.206042	0.00283194
TPW-47	32.45	83.2	4362	4	-0.86879	0.241667	1.42278	0.0389722	0.0010428	78	186.982	0.124946	0.00511593
TPW-48	32.37	83.47	4474	8	0.21947	-0.116667	1.98017	0.05424	0.00091707	77	131.819	0.0880848	0.00297895
TPW-49	32.28	83.81	4376	4	-0.14167	0.654167	0.790792	0.021661	0.000344038	88	162.146	0.10835	0.0022713
TPW-50	32.12	84.74	4315	8	-0.3864	0.679167	1.71247	0.0469072	0.000485105	99	279.2	0.186568	0.00272569
TPW-51	32.15	84.92	4325	4	-1.23833	0.704167	0.311591	0.00853496	0.000355816	96	186.217	0.124435	0.0039579
TPW-52	32.15	85.11	4348	4	-1.03221	0.879167	0.540508	0.0148054	0.000374306	102	274.56	0.183468	0.00331039
TPW-53	32.19	85.32	4514	0	0.38412	0.2375	1.34736	0.0369063	0.00117209	103	91.2792	0.0609951	0.0046318
TPW-54	32.23	85.53	4576	0	-0.88897	-0.383333	1.57921	0.043257	0.0033352	112	57.0285	0.0381079	0.00563855
TPW-55	32.17	85.8	4672	0	-0.66111	-0.675	2.17065	0.0594575	0.00431828	122	122.37	0.0817707	0.00809555
TPW-56	32.01	86.06	4752	4	-1.05584	-0.716667	1.709	0.0468122	0.00437498	134	82.8584	0.0553681	0.0068759
TPW-57	31.86	87.1	4524	12	-0.49599	0.9625	-0.423281	0.0115943	0.000858616	218	-150.037	0.100259	-0.00186301
TPW-58	31.79	87.25	4448	12	-1.22538	1.27917	-0.588922	0.0161315	0.000129343	236	111.82	0.0747209	0.00183094
TPW-59	31.83	87.51	4393	8	-0.417242	1.44583	-1.47043	0.0402774	-0.000271176	263	-22.2986	0.0149005	0.000421984
TPW-60	31.83	87.97	4563	9	-1.67423	0.65	0.77005	0.0210929	0.000599711	299	69.4075	0.0463798	0.00157628
TPW-61	31.87	88.22	4544	9	-1.43771	1.05833	-0.527745	0.0144558	0.00036617	322	-68.6387	0.0458661	-0.000245773
TPW-62	31.68	88.56	4490	9	-0.95296	0.925	-0.483773	0.0132513	5.4564e-05	363	6.70044	0.0044774	0.000670036
TPW-63	31.68	88.81	4494	9	-0.218827	0.983333	-0.477771	0.0130869	3.07881e-05	382	-65.2656	0.0436121	-0.000403073
TPW-64	31.62	89.33	4500	0	0.52397	0.870833	0.191601	0.00524825	0.00133679	405	-131.425	0.0878215	-0.000635482
TPW-65	31.53	89.73	4508	4	-2.01852	0.520833	-1.38159	0.0378439	-0.000259672	426	-160.543	0.107279	-0.00174273
TPW-66	31.42	90.01	4632	0	-0.75091	-0.570833	-0.220308	0.00603458	0.00225057	424	-137.334	0.09177	-0.00115603
BH-1	33.44	79.76	4258	8	0.424143	0.208333	0.221041	0.00605466	0.000105238	41	202.809	0.135522	0.00216171
BH-2	33.44	79.77	4259	8	0.966069	0.15	1.30053	0.0356236	0.000248168	41	198.944	0.132939	0.00183161
BH-3	33.45	79.82	4262	8	1.48748	-0.320833	1.71384	0.0469448	0.000373347	40	115.733	0.0773357	0.00173739
BH-4	33.47	79.85	4258	8	1.44738	-0.0250001	0.619035	0.0169563	1.23262e-06	39	75.8822	0.0507064	0.00126903
BH-5	33.49	79.89	4259	8	1.86891	0.0666667	1.19333	0.0326872	0.00014408	38	49.8495	0.0333107	0.00102806
BH-6	33.53	79.9	4261	8	1.55954	0.0375	1.37757	0.0377338	0.000155036	36	103.579	0.0692141	0.00111594
BH-7	33.55	79.93	4260	8	1.27833	0.1875	0.777938	0.0213089	-4.58535e-05	34	72.4904	0.0484399	0.00131487
BH-8	33.57	79.94	4263	8	-0.117934	0.1375	-0.948102	0.02597	-5.25918e-05	33	271.728	0.181575	0.00196458
BH-9	33.56	79.99	4265	4	0.4535	0.204167	-0.451173	0.0123583	6.34115e-05	32	297.247	0.198628	0.0027992
BH-12	33.57	79.89	4256	4	2.51218	0.141667	1.66974	0.0457368	0.000346777	36	51.733	0.0345693	0.00161784
BH-13	33.6	79.83	4271	4	0.29685	0.195833	0.372281	0.0101974	4.83187e-05	34	219.566	0.14672	0.00164383
BH-13-2	33.6	79.83	4271	4	2.69261	0.195833	2.07679	0.0568865	0.000366499	34	104.857	0.0700681	0.00147878
BH-14	33.63	79.77	4260	0	1.3442	-0.2625	0.522512	0.0143124	0.000191631	36	165.134	0.110347	0.00296024
BH-15	33.63	79.72	4258	0	0.96655	0.229167	1.13831	0.0311801	0.000219954	39	74.4529	0.0497513	0.00171573
BH-17	33.65	79.66	4259	0	1.31965	0.3625	1.32223	0.0362179	0.000190919	42	175.494	0.11727	0.00146475
BH-19	33.9	79.56	4260	0	1.81596	-7.31667	9.53379	0.261145	0.00314209	63	130.886	0.0874613	0.00194788
BH-20-1	33.76	79.54	4262	0	0.86099	0.141667	1.67669	0.0459272	0.000263507	38	179.693	0.120075	0.00170063
BH-20-2	33.76	79.54	4262	0	1.80949	0.141667	1.65228	0.0452585	0.000355543	38	192.619	0.128713	0.00205346
BH-21	33.74	79.47	4265	0	0.54673	0.0583333	0.597928	0.0163782	0.000338998	44	177.57	0.118657	0.00388372
BH-24	33.62	79.81	4279	0	0.39792	0.279167	-0.251535	0.00688994	-1.2381e-05	35	182.905	0.122222	0.0020568
BH-24-2	33.62	79.81	4279	0	0.9627	0.279167	0.571026	0.0156413	0.000130247	35	141.63	0.0946407	0.00184163
TPE-1	29.77	91.46	3642	12	-1.14134	6	-5.10024	0.139704	-0.00583084	395	-67.9717	0.0454204	0.000254727
TPE-2	29.76	91.92	4132	15	-1.88946	3.90417	-4.72643	0.129464	-0.00376086	377	-103.965	0.069472	-0.000406949
TPE-3	29.78	92.33	4656	15	-1.30154	-1.50417	1.61275	0.0441757	0.00272738	411	137.644	0.0919772	0.00380755
TPE-4	29.91	92.36	4385	8	-1.26276	0.2875	-1.00584	0.0275515	0.000689172	425	-2.57091	0.00171795	0.000494493
TPE-5	29.92	92.78	3825	8	-1.13386	2.92917	-1.50126	0.0411219	-0.00268465	451	45.2905	0.0302643	-0.0015706
TPE-6	29.92	93.16	3380	0	-1.65361	5.64583	-4.98096	0.136436	-0.00236992	486	-152.71	0.102045	-0.00165118
TPE-7	29.88	93.63	3150	5	-1.15619	5.44167	-1.91097	0.0523445	-0.00135123	533	-20.4257	0.013649	0.0034294
TPE-8	29.74	94.06	3006	13	-1.69819	7.92917	-3.75356	0.102816	-0.00237047	607	-17.5995	0.0117604	0.000641229
TPE-9	29.59	94.44	2878	13	0.07464	9.48333	1.89288	0.0518489	-0.00618118	686	347.722	0.232357	0.0249869
TPE-10	29.77	94.74	3243	5	-1.71586	5.8375	-4.67408	0.12803	-0.00294459	666	-179.753	0.120115	-0.0022713
TPE-11	30	94.92	2200	8	-0.51668	10.0667	-4.31911	0.118307	-0.00459083	839	-163.229	0.109074	-0.00472903
TPE-12	30.04	95.24	2214	2	-1.0064	10.1042	-5.32407	0.145835	-0.00471135	876	-200.871	0.134227	-0.00284998
TPE-13	29.89	95.59	2586	2	-0.3142	9.26667	-3.43893	0.0941977	-0.0022861	864	-166.925	0.111543	-0.00127765
TPE-14	29.75	95.99	2857	6	-2.85151	6.55833	-3.46908	0.0950235	-0.00195658	821	-329.469	0.220159	-0.00470631
TPE-15	29.61	96.39	3291	10	-1.67623	2.10833	0.569545	0.0156007	0.000267698	694	-251.33	0.167945	-0.00377948
TPE-16	29.61	96.39	3341	10	0.28931	2.10833	1.75896	0.0481807	0.0011488	694	-160.738	0.107409	-0.000818576
TPE-17	29.48	96.78	3825	10	-1.06524	2.725	-0.24506	0.00671258	0.000629157	710	-183.347	0.122517	-0.000863347
yn1	29.08	87.57	4136	22	-0.6216	3.0125	-2.32574	0.0637057	-0.00190289	377	-207.782	0.138845	-0.00176077
yn2	28.95	87.44	5250	12	-2.46758	-2.0625	1.63938	0.0449052	0.00215599	232	78.9448	0.0527529	0.00338369
yn3	28.78	87.25	4539	12	-1.40875	1.98333	-2.19513	0.060128	-0.000228993	363	-64.6712	0.0432149	0.00107036
yn4	28.59	87.08	4302	16	0.54665	4.25833	-1.56155	0.0427733	-0.00296295	478	-125.376	0.0837794	-0.00623187
yn5	29.18	88.96	3851	18	0.0156	5.42917	-4.07675	0.111669	-0.00235321	394	-60.1349	0.0401837	0.000149816
yn6	28.88	89.67	4113	12	-1.14867	4.18333	-3.47378	0.0951523	-0.0014649	289	9.8153	0.00655883	0.00113239
yn7	29.19	90.62	4729	20	-0.7562	1.00417	-1.57599	0.0431688	-0.00269643	300	83.0558	0.0555	0.00850631
yn-1	27.7	100.75	2758	10	-1.66741	11.125	-5.49664	0.150562	-0.0177275	757	-10.3914	0.0069438	0.00447109
yn-2	27.7	100.75	2762	10	-1.84237	11.125	-5.89962	0.1616	-0.00805586	757	-10.5071	0.00702111	0.0010582
yn-3	27.74	100.76	2788	10	-1.54549	11.4667	-5.09105	0.139452	-0.0106838	757	21.3942	0.0142961	0.00302813
yn-4	27.74	100.83	2865	10	0.51853	11.3042	-2.27534	0.0623251	-0.0092589	758	188.481	0.125948	0.0673846
yn-5	27.63	100.8	3549	14	-2.33134	7.14583	-0.458347	0.0125548	0.000295856	806	-29.1838	0.0195014	0.000505111
yn-6	27.63	100.8	3584	14	-2.11528	7.14583	-1.47752	0.0404716	-0.00180209	806	-74.1918	0.0495768	-0.00129462
yn-7	27.63	100.81	3429	14	-1.67675	7.7125	-0.454128	0.0124393	-0.00143789	801	20.9761	0.0140168	0.000587303
yn-8	27.63	100.81	3459	14	-1.70735	7.7125	-2.0695	0.0566868	-0.00138136	801	-42.317	0.0282773	-0.000354961
yn-9	27.63	100.8	3578	14	-1.76553	7.14583	-0.107301	0.00293914	-0.000522921	806	1.8256	0.00121991	0.000857865
yn-10	27.65	100.81	3106	14	-0.682118	8.58333	-1.45896	0.0399632	-0.000706976	786	-15.0417	0.0100512	0.00100969
yn-11	27.64	100.81	3209	14	-2.07987	7.84167	-0.0957043	0.00262149	-0.000120994	797	7.26958	0.00485772	0.00219428
yn-12	27.63	100.8	3447	14	-2.02689	7.14583	-0.70679	0.0193601	-0.000113072	806	-20.8368	0.0139237	0.000403942
yn-13	27.63	100.8	3468	14	-1.17494	7.14583	0.110549	0.00302811	-0.000242169	806	8.69993	0.00581351	0.000662592
yn-14	27.63	100.8	3485	14	-1.88479	7.14583	-1.80675	0.0494897	-0.00113483	806	-50.7286	0.0338981	-0.000225593
yn-15	27.63	100.8	3508	14	-2.24414	7.14583	-0.0450144	0.00123301	6.66108e-05	806	-7.21588	0.00482183	0.000974459
yn-16	27.63	100.81	3447	14	-1.48284	7.7125	0.0873682	0.00239315	0.00120346	801	4.0956	0.00273678	0.000893698
yn-17	27.63	100.81	3408	14	-1.82024	7.7125	-1.00203	0.0274472	-0.00211392	801	6.11941	0.00408914	0.00204681
yn-18	27.7	100.75	2720	10	-1.42658	11.125	-2.95985	0.0810749	-0.00364801	757	38.988	0.0260528	0.00250277
yn-19	27.69	100.76	2723	10	-1.36025	11.125	-2.93226	0.0803192	-0.00910359	762	-17.9705	0.0120083	0.0016858
yn-20	27.67	100.78	2740	10	-1.23161	10.8042	-3.4376	0.0941612	-0.00280736	771	-4.37925	0.00292633	0.00100605
yn-21	27.72	100.75	2747	10	-1.20231	11.3875	-3.6731	0.100612	-0.00237457	756	9.24646	0.00617872	0.00130993
yn-22	27.66	100.79	2747	14	-1.54222	10.4083	-2.44072	0.0668551	-0.00358857	771	18.878	0.0126148	0.00311226
yn-23	27.72	100.75	2771	10	-1.39368	11.3875	-4.96045	0.135874	-0.00222913	756	4.72738	0.00315895	0.000385653
yn-24	27.66	100.79	2898	14	-2.02251	10.4083	-0.938534	0.0257079	-0.00250419	771	40.3057	0.0269333	0.00492422
yn-25	27.66	100.8	2900	14	-2.59064	10.0292	1.09809	0.0300784	0.00350733	767	64.2471	0.0429315	0.0195771
yn-26	27.66	100.8	2945	14	-1.49972	10.0292	-1.30907	0.0358575	-0.00561965	767	55.6487	0.0371859	0.00646468
yn-27	27.66	100.8	3003	14	-1.53651	10.0292	-2.06921	0.0566789	-0.0031251	767	20.907	0.0139706	0.00310237
yn-28	27.74	100.83	2772	10	-1.56085	11.3042	-5.63347	0.15431	-0.00473737	758	-100.885	0.0674139	-0.00145807
yn-29	27.63	100.81	3466	14	-1.24133	7.7125	-0.881472	0.0241449	-0.000447003	801	-2.24907	0.00150289	0.00264619
yn-30	27.65	100.83	2755	14	-1.59272	9.4	-4.28525	0.11738	-0.00479818	790	-61.7812	0.0412838	-0.00174293
yn-31	27.67	100.84	2789	14	-1.87704	10.5542	-3.95524	0.10834	-0.00700731	764	-140.34	0.0937787	-0.00532041
yn-32	27.63	100.81	3332	14	-1.7359	7.7125	-1.19716	0.0327921	-0.00101541	801	-17.7136	0.0118367	0.000160107
YNBF-3	27.04	100.23	2746	18	-1.10127	10.3583	-2.84584	0.077952	-0.00818898	802	10.6336	0.00710564	0.00054042
YNBF-4	27.02	100.26	2587	18	-0.50317	11.5208	-3.75535	0.102865	-0.00493377	788	-4.17879	0.00279237	0.000522078
YNBF-5	27.02	100.26	2587	18	-0.24065	11.5208	-4.36235	0.119492	-0.0027734	788	-24.1951	0.0161678	3.80888e-06
YNBF-6	27.02	100.26	2603	18	-0.41279	11.5208	-0.312156	0.00855044	-0.0167969	788	85.0908	0.0568598	0.0132785
YNBF-7	27	100.2	2636	18	-0.71254	11.7625	-5.0204	0.137517	-0.00367239	792	-46.9136	0.0313488	-0.000121216
YNBF-8	27.04	100.21	3071	18	-1.15638	8.8625	-2.73252	0.074848	-0.00123673	805	-23.5315	0.0157243	0.000281857
YNBF-9	27.06	100.2	3759	18	-1.28081	4.69167	0.373092	0.0102196	0.00124864	815	-128.276	0.0857173	-0.00239358
YNBF-10	27.06	100.2	3796	18	-1.36454	4.69167	0.890243	0.0243851	0.00158137	815	-94.1978	0.0629453	-0.00109676
YNBF-11	27.06	100.2	3901	18	-1.2113	4.69167	-0.0083806	0.000229558	4.18927e-05	815	-91.9885	0.061469	-0.00325553
YNBF-12	27.05	100.2	3718	18	-1.41958	7.1625	-1.2195	0.033404	0.00148818	810	-118.61	0.0792582	-0.00418977
YNBF-13	27.05	100.19	3723	18	-0.96586	3.9125	1.95178	0.0534623	0.00142299	817	-114.482	0.0764998	-0.00162379
YNBF-14	27.05	100.19	3662	18	-1.27229	3.9125	1.47762	0.0404743	0.00150599	817	-155.275	0.103759	-0.00168326
YNBF-15	27.05	100.2	3569	18	-0.67386	7.1625	-0.873366	0.0239229	-0.00208688	810	-67.9646	0.0454157	-0.00242051
YNBF-16	27.05	100.2	3516	18	-0.48409	7.1625	1.38324	0.0378891	0.00148161	810	39.3786	0.0263138	0.00191152
YNBF-17	27.04	100.2	3482	18	-0.96072	8.09583	-3.58329	0.0981519	-0.00360117	811	-71.9071	0.0480501	-0.00220113
YNBF-18	27.03	100.21	3037	18	-1.19648	10.0625	-1.20263	0.0329419	-0.00213462	806	-7.44803	0.00497696	0.00186179
YNBF-19	27.04	100.21	3114	18	-1.62569	8.8625	-2.24452	0.0614809	-0.00367102	805	13.7147	0.00916451	0.00161169
YNBF-20	27.04	100.21	3178	18	-0.76428	8.8625	-1.62662	0.0445557	-0.00448975	805	3.24016	0.00216516	0.00163542
YNBF-21	27.04	100.21	3265	18	-1.50291	8.8625	-2.84807	0.0780131	-0.00193658	805	-5.88636	0.00393341	0.000351172
YNBF-22	27.04	100.21	3270	18	-2.53099	8.8625	-3.87269	0.106079	-0.0156754	805	-6.89294	0.00460604	0.0106068
ynx-2	26.66	99.81	2914	14	-1.69593	9.52917	-0.846825	0.0231959	-0.00141598	849	13.2244	0.00883688	0.00202025
ynx-3	26.65	99.78	3561	14	-2.05243	6.6125	-0.62522	0.0171258	0.000743791	860	-35.816	0.0239332	-0.000541997
ynx-4	26.64	99.73	3561	14	-1.70448	4.95833	-0.590261	0.0161682	-0.000193439	864	-100.477	0.0671413	-0.00141944
ynx-5	26.63	99.72	3881	14	-1.69238	4.73333	2.01846	0.0552888	0.00371621	867	-20.9752	0.0140162	0.00070725
ynx-6	26.63	99.72	3882	14	-1.91464	4.73333	0.909549	0.024914	0.00247428	867	-49.7201	0.0332242	-8.66688e-05
ynx-7	26.63	99.72	3925	14	-1.79325	4.73333	1.67411	0.0458565	0.00249784	867	-61.8944	0.0413594	-0.000517407
ynx-8	26.63	99.72	3937	14	-1.79637	4.73333	1.89711	0.0519648	0.00381318	867	-69.7414	0.046603	-0.0019718
ynx-9	26.63	99.72	3976	14	-1.35253	4.73333	2.56384	0.0702276	0.00528301	867	-31.7064	0.021187	-0.00361951
ynx-10	26.63	99.72	4019	14	-1.69968	4.73333	1.39986	0.0383444	0.00217927	867	-5.80075	0.00387621	0.000518563
ynx-11	26.63	99.72	4028	14	-1.98454	4.73333	2.02319	0.0554183	0.00237677	867	-44.6559	0.0298402	0.000133044
ynx-12	26.63	99.71	4054	14	-1.80386	4.45833	2.17415	0.0595534	0.00236554	870	-9.50096	0.00634878	0.000449141
ynx-13	26.63	99.71	4003	14	-2.03135	4.45833	1.54953	0.0424441	0.00198616	870	-63.6899	0.0425592	-0.000568192
ynx-14	26.63	99.71	4035	14	-2.02366	4.45833	2.18632	0.0598867	0.00197356	870	-56.8287	0.0379744	-0.00018296
ynx-15	26.63	99.7	4073	14	-1.81801	4.2125	0.68143	0.0186654	0.00074527	876	-81.9593	0.0547673	-0.000701837
ynx-16	26.63	99.7	4080	14	-1.63053	4.2125	2.00958	0.0550455	0.001864	876	-64.9985	0.0434336	-0.00070745
ynx-17	26.63	99.7	4107	14	-1.88929	4.2125	1.94583	0.0532993	0.00396383	876	-27.2821	0.0182306	-0.000156632
ynx-18	26.63	99.71	4058	14	-1.50711	4.45833	2.57004	0.0703974	0.00358227	870	16.7436	0.0111885	0.00138209
ynx-19	26.64	99.72	3888	14	-1.56873	4.74583	1.65014	0.0451999	0.00196562	864	34.239	0.0228794	0.00131714
ynx-20	26.64	99.72	3893	14	-1.68985	4.74583	2.35878	0.0646107	0.0062713	864	18.5336	0.0123846	0.000580153
ynx-21	26.64	99.71	3891	14	-2.06981	4.5625	0.960881	0.02632	0.00200621	864	-35.2797	0.0235748	0.000672435
ynx-22	26.64	99.71	3932	14	-1.58552	4.5625	2.37194	0.0649711	0.00158268	864	34.69	0.0231807	0.0010991
ynx-23	26.63	99.71	3913	14	-1.9912	4.45833	1.98566	0.0543903	0.00268821	870	-58.1261	0.0388413	-0.000543668
ynx-24	26.63	99.71	3922	14	-1.74759	4.45833	2.23869	0.0613212	0.00404299	870	-56.1537	0.0375233	2.35883e-05
ynx-25	26.63	99.72	3914	14	-1.9538	4.73333	1.62272	0.0444488	0.0021275	867	7.59543	0.00507546	0.00141614
ynx-26	26.63	99.72	3892	14	-1.53748	4.73333	1.16986	0.0320443	0.00125234	867	-36.4266	0.0243412	4.7444e-06
ynx-27	26.63	99.72	3916	14	-1.06497	4.73333	2.01638	0.0552318	0.00228363	867	-1.30299	0.000870691	0.000542251
ynx-28	26.63	99.72	3931	14	-1.77655	4.73333	1.6501	0.0451988	0.00177333	867	-12.9207	0.00863394	0.000766655
ynx-29	26.63	99.72	3966	14	-1.9584	4.73333	0.345735	0.00947022	0.00087664	867	-56.3024	0.0376227	-0.00015289
ynx-30	26.63	99.72	3934	14	-1.76366	4.73333	1.25592	0.0344016	0.00169554	867	-68.6855	0.0458974	-0.000758235
ynx-31	26.71	99.8	2348	10	-1.15286	12.5125	-5.51081	0.15095	-0.00401944	868	-13.2982	0.00888619	-3.9893e-05
ynx-32	26.68	99.77	2666	14	-0.98871	10.1375	-1.58851	0.0435118	-0.00821446	857	109.586	0.0732281	0.00526227
ynx-33	26.66	99.76	2914	14	-1.75318	8.62917	-1.90316	0.0521305	-0.00175799	860	4.34367	0.00290255	0.000561082
ynx-34	26.66	99.73	3000	14	-1.68165	6.1625	-1.00308	0.0274759	-0.000308018	858	-30.0462	0.0200776	-0.000265219
ynx-35	26.65	99.72	3733	14	-1.37253	4.99583	0.270203	0.00740128	0.00113634	858	-35.4895	0.023715	-0.000177481

## Sheet: 1400km
No.	Longitude	Latitude	Altitude	HII	Error (HII)	MAT/℃	Regression error (MAT/℃)	Regression error probability (MAT/℃)	Error (Regression error probability-MAT/℃)	MAP/mm	Regression error (MAP/mm)	Regression error probability (MAP/mm)	Error (Regression error probability-MAP/mm)
t1	36.15	103.42	1730	40	0.8163	9.125	-8.82152	0.213433	-0.00296457	334	-68.7717	0.0421905	-0.000123679
t3	36.48	102.24	2030	30	0.8047	6.72083	-5.59279	0.135315	-0.00126247	362	-152.371	0.0934775	-0.000445391
t4	36.67	101.4	2650	34	2.6876	3.5875	-2.65615	0.0642645	-0.000901007	428	-448.749	0.275301	-0.00265885
t5	36.46	101.14	3300	18	3.49017	1.04583	1.15739	0.0280026	0.000127989	465	-261.353	0.160337	-0.00279259
t7	36.62	100.23	3350	16	1.50807	0.775	-1.08868	0.0263402	-0.0179199	354	-147.806	0.090677	-0.00390545
t8	36.79	99.67	3438	16	3.54628	-0.0916666	1.62975	0.0394312	4.88731e-05	319	-306.632	0.188115	-0.00247112
t9	36.75	99.6	3817	16	3.38532	-1.89167	5.01016	0.121219	0.000921089	342	-157.733	0.0967671	-0.00096072
t10	36.72	99.88	3145	16	3.78767	0.675	1.56706	0.0379144	-1.23393e-05	321	-265.174	0.162681	-0.00175641
t11	36.56	98.67	3550	9	3.91364	-0.470833	2.10008	0.0508106	0.000257189	247	-158.32	0.0971272	-0.00112084
t12	36.44	98.23	3243	9	2.36322	2.2125	0.82333	0.0199201	-0.00020292	207	53.1254	0.0325917	0.00191966
t13	36.42	94.87	2890	19	0.6944	5.51667	-5.22464	0.126408	-0.00452342	44	200.607	0.12307	0.00730846
t14	35.91	94.72	3420	13	3.13317	1.87917	1.36412	0.0330043	-7.93583e-05	91	171.628	0.105291	0.00364963
t16	35.73	94.17	4340	12	3.87634	-3.60417	5.2562	0.127172	0.00575856	197	39.7027	0.0243571	0.00386969
t24	34.31	92.55	4540	13	2.17844	-3.57917	5.77964	0.139836	0.00161741	282	11.012	0.00675571	0.000404533
t25	34.16	92.39	4660	13	-0.49536	-4.17917	3.25299	0.0787048	0.00140571	290	-41.6089	0.0255265	0.00036257
t29	33.16	91.86	4915	9	-0.171589	-4.75833	4.26733	0.103246	0.00162564	385	-70.2656	0.043107	-7.58883e-05
t30	32.88	91.92	5231	9	0.271608	-6.85417	5.54138	0.134072	0.00557008	438	-168.678	0.103482	-0.0021834
t31	32.67	91.87	5000	9	1.06622	-5.24583	4.09877	0.0991681	0.00323869	427	4.55248	0.00279288	-0.00079514
t32	32.64	91.85	5050	9	0.73393	-5.55	5.59503	0.13537	0.00604139	432	62.4365	0.0383039	0.00180727
t33	32.4	91.73	4820	9	0.145591	-3.55	0.794817	0.0192303	0.00324672	427	-2.42761	0.00148931	-0.000168065
t34	32.33	91.72	4775	9	1.14806	-3.2375	3.75489	0.0908481	0.00189226	427	-34.1092	0.0209255	-0.000382877
t35	32.18	91.71	4910	9	1.7353	-3.6125	2.11656	0.0512093	0.0133547	437	-49.1317	0.0301416	0.00110839
t37	32.04	91.69	4655	13	5.79335	-2.67083	4.27788	0.103502	0.00540459	429	-165.366	0.10145	-0.0110605
t40	29.66	91.12	3738	28	1.1764	7.49583	-6.34882	0.153607	-0.00255374	420	-171.964	0.105498	-0.000857041
t41	29.66	91.12	3728	28	6.50682	7.49583	0.867843	0.0209971	0.00041276	420	-78.8268	0.0483592	-0.0096791
t42	29.67	91.35	3680	12	0.45082	6.63333	-5.30724	0.128407	-0.00227163	401	-107.047	0.0656719	-0.000220855
t43	29.78	91.38	3700	8	1.1903	4.21667	-3.46029	0.0837204	-0.000937541	384	-126.343	0.0775097	-0.000472385
t44	29.83	91.74	3780	19	0.66477	4.07083	-4.72963	0.114432	-0.00217848	381	-164.711	0.101048	-0.000949677
t45	29.72	92.01	4025	15	1.18942	2.44583	-3.53355	0.0854929	-0.00247583	375	-74.4672	0.0456846	0.000188892
t46	29.7	92.17	4220	15	1.37782	0.4125	0.684965	0.0165725	0.000832077	383	-45.6414	0.0280004	-0.000179445
t47	29.82	92.36	4840	15	0.9161	-1.98333	2.25223	0.0544918	0.00142748	423	-11.9491	0.00733061	0.000136562
t48	29.91	92.43	4390	8	0.79275	1.00417	0.412791	0.00998732	0.00108585	427	147.194	0.0903015	0.00244106
t50	29.95	92.84	3850	8	2.2339	3.875	21.4947	0.520056	0.0470174	453	1551.54	0.951849	0.0978756
t51	30	93.06	3670	8	-0.25781	4.5375	6.22647	0.150647	0.00430979	480	502.523	0.308291	0.011901
t52	29.57	94.49	3115	13	0.78999	8.63333	-0.751861	0.018191	-0.000841247	668	6.21218	0.00381109	0.000957143
t53	29.58	94.48	3120	13	-1.03906	8.77917	-0.78373	0.018962	-0.00241537	667	-36.1067	0.022151	0.00224763
t54	29.63	94.39	3100	13	1.31868	8.8875	-3.93346	0.0951685	-0.00152837	660	-84.7873	0.0520159	-0.000560297
t55	29.75	94.25	3110	13	-0.34408	8.35833	-1.21393	0.0293706	-0.00153079	640	-9.90106	0.00607417	0.0016292
t56	29.75	94.24	3150	13	0.65937	8.25833	-2.03586	0.0492568	-0.000706725	636	20.5294	0.0125945	0.00073649
t57	29.74	94.13	3150	13	-0.37842	7.78333	2.21765	0.0536552	0.000518732	618	176.002	0.107975	0.00770232
t58	29.8	93.84	3250	9	-0.62714	7.44167	1.16878	0.0282782	-0.000127506	572	143.413	0.0879819	0.00676123
t59	29.89	93.55	3360	0	-0.6766	6.75833	2.34828	0.0568157	0.00107739	531	187.689	0.115145	0.00886549
t60	29.89	93.29	3480	0	0.2116	6.34583	3.02214	0.0731195	0.00182258	499	228.571	0.140225	0.00984768
t61	29.81	92.35	4870	15	4.66881	-1.8875	5.979	0.14466	0.0165535	421	-111.407	0.0683467	-0.00783987
t62	29.59	90.99	3620	22	2.007	7.25417	-8.31508	0.20118	-0.00807592	413	-196.852	0.120766	-0.0040668
t64	29.26	90.47	3630	13	2.07274	7.3375	-6.58276	0.159267	-0.00298876	386	-191.32	0.117372	-0.00128771
t65	29.33	90.23	4008	14	0.69728	5.97083	-7.31539	0.176993	-0.00785333	371	-29.7454	0.0182484	0.00202156
t68	29.33	89.23	3820	14	2.78914	6.0875	-4.05586	0.0981299	-0.00172217	392	-169.854	0.104203	-0.00114047
t70	29.28	88.88	3890	28	1.2936	5.71667	-5.19558	0.125705	-0.00136022	419	-252.466	0.154884	-0.00118096
t71	29.16	89.04	3870	14	8.33189	5.72917	4.96362	0.120093	0.020743	382	133.079	0.0816422	0.0270666
t72	29.07	89.35	3910	10	6.81852	4.99167	3.54938	0.0858759	0.00615946	332	11.5472	0.00708405	0.00439068
t73	28.84	89.65	4070	8	2.93126	3.27083	1.05642	0.0255597	0.00118166	274	55.7791	0.0342197	0.00268112
t74	28.62	89.67	4230	8	0.80706	2	-0.110488	0.00267321	-8.44634e-05	266	115.991	0.0711589	0.00185641
t75	28.37	89.54	4410	8	1.68886	1.45833	3.19835	0.0773828	0.000795761	263	186.891	0.114655	0.00211285
t76	28.28	89.42	4430	8	0.67685	1.25417	3.34839	0.081013	0.00369355	264	372.626	0.228601	0.00945137
t77	28.14	89.3	4470	11	1.16724	0.895833	3.3918	0.0820633	0.00131328	276	293.265	0.179914	0.00402692
t78	28.14	89.3	4480	11	1.0498	0.895833	4.0062	0.0969284	0.00152837	276	277.298	0.170119	0.00391956
t79	27.92	89.21	4525	11	1.22146	0.5625	4.84895	0.117318	0.0022997	311	218.358	0.13396	0.00397539
t80	27.83	89.17	4540	11	1.0258	-0.0375	1.83622	0.0444266	0.000862296	329	186.127	0.114186	0.00226254
t81	27.77	89.15	4396	11	1.8679	1.23333	5.24699	0.126949	0.00140208	368	222.999	0.136807	0.00240732
t82	27.63	89.04	4160	11	1.38066	0.845833	18.3251	0.443369	0.0265802	431	1099.26	0.674381	0.0446434
t83	27.6	89.04	4070	11	-0.596724	1.46667	-0.582956	0.0141044	0.000213905	463	86.7187	0.0532007	0.000988695
t84	27.6	89.03	3900	11	-0.15693	0.491667	8.03361	0.19437	0.00503272	436	427.107	0.262024	0.0083109
t85	27.57	89.01	3725	17	-0.32374	2.99167	7.73771	0.187211	0.0618864	528	409.586	0.251275	0.105756
t86	27.54	88.99	3490	11	-0.44932	5.85417	-1.19501	0.0289128	-0.000328321	645	12.7549	0.00782496	0.00115286
t87	27.51	88.95	3300	11	0.11554	7.9625	-0.827576	0.0200229	-0.00126867	721	21.9643	0.0134748	0.000339013
t88	27.5	88.93	3100	11	-0.75585	7.87083	-2.25862	0.0546464	-0.00153636	742	-73.8702	0.0453184	-0.000529377
t89	27.42	88.94	2870	11	0.76616	9.6875	-4.79069	0.115909	-0.0365336	937	-314.596	0.193	-0.062864
t91	28.89	90.09	4635	14	1.78948	1.05833	1.0226	0.0247414	0.000977002	265	63.6394	0.0390419	0.00432747
t92	28.96	90.39	4560	13	1.42931	2.25417	0.388123	0.00939048	-5.52121e-05	296	58.2073	0.0357094	0.00145544
t93	28.43	90.39	4520	5	0.53462	-4.0125	6.00482	0.145284	0.00457738	272	209.141	0.128305	0.00500605
t94	28.43	90.39	4500	5	-1.30292	-4.0125	1.92212	0.0465049	0.000954961	272	75.5103	0.0463245	0.000898758
t95	29.03	90.4	4530	13	1.01441	2.2125	0.208771	0.00505113	-0.000155789	297	-88.7164	0.0544263	-5.8956e-05
t96	29.1	90.38	4530	13	0.35725	2.00833	1.25164	0.0302829	0.00223703	303	98.0804	0.060171	0.00412379
t97	29.19	90.56	4510	17	-0.00975	2.2375	-2.88148	0.0697163	-0.00099464	313	6.01117	0.00368777	0.00124988
t98	29.64	91.16	3760	25	1.1584	6.97917	0.408334	0.00987948	-1.66217e-05	414	318.913	0.195649	0.00635633
t99	29.76	90.79	3900	18	0.97692	5.12083	-3.34231	0.0808659	-0.000850924	406	-163.35	0.100213	-0.000606738
t100	30.01	90.64	4115	14	0.18801	3.07083	1.21212	0.0293268	0.000284529	402	106.84	0.0655449	0.00242573
t101	30.09	90.54	4335	12	1.58379	2.75	-1.45476	0.0351973	-0.000487279	396	-113.327	0.0695246	-0.000529439
t102	30.09	90.5	4360	9	2.2422	2.8875	-3.08871	0.0747301	-0.00257479	395	-210.96	0.129421	-0.00263124
t103	30.09	90.5	4400	9	0.147718	2.8875	-2.051	0.0496231	0.00430833	395	-201.979	0.123911	-0.00213064
t105	30.38	90.93	4305	13	0.85176	2.99167	-1.95591	0.0473225	-0.000317191	417	-86.5797	0.0531155	-0.000300854
t106	30.42	90.99	4310	13	1.9093	2.85833	-1.80612	0.0436984	-0.000444455	417	-334.299	0.205088	-0.0013558
t107	30.53	91.31	4430	13	4.06954	1.87917	-0.408432	0.00988185	-0.000763364	419	-264.021	0.161973	-0.00328031
t108	30.6	91.5	4700	13	-1.45403	-0.216667	-0.393073	0.00951025	0.00237175	421	17.0508	0.0104604	0.002654
t109	30.88	91.63	4780	13	-0.874333	-1.33333	6.02277	0.145719	0.00760025	431	70.3327	0.0431482	0.00614861
t110	31.1	91.7	4810	13	1.02491	-1.8125	3.98319	0.0963717	0.0018579	438	-112.984	0.0693141	-0.000865629
t111	31.3	91.83	4710	17	0.26725	-1.12083	0.437192	0.0105777	0.00071558	432	36.4915	0.022387	0.000131654
t114	37.54	95.41	3220	9	3.06225	2.15	0.73195	0.0177092	-0.00039759	77	166.529	0.102163	0.00306621
t115	37.87	95.33	3210	9	8.8196	2.025	5.15114	0.12463	0.00128619	81	21.2564	0.0130405	-0.0008279
t116	38.05	95	3250	13	1.58096	1.475	-0.604512	0.0146259	-0.00031828	73	27.0218	0.0165775	0.000662688
t117	38.47	94.5	3300	1	3.66361	0.8125	1.83478	0.0443918	1.47587e-05	59	-57.5185	0.0352868	-0.000196622
t118	39.4	94.31	2820	9	3.10597	1.34167	1.34458	0.0325316	-3.75016e-05	57	81.7227	0.0501358	0.000530482
t119	40.37	95.61	1260	13	6.79474	9.25417	-3.81233	0.0922378	-0.00396163	45	59.896	0.0367454	0.000736736
t120	40.57	96.52	1440	13	9.91805	7.8	-0.0438299	0.00106045	-0.00562769	58	-33.5891	0.0206065	-0.0050893
t121	40.42	97.03	1525	18	8.74377	7.37083	-0.994568	0.0240632	-0.0074187	64	122.063	0.074884	0.00474102
t122	40.03	97.44	1735	18	14.5523	6.8	4.61466	0.11165	-0.00718894	85	76.0866	0.0466781	-0.00988934
t123	39.89	97.82	1945	26	5.9782	5.8375	-0.769108	0.0186083	-0.0019054	105	34.6064	0.0212306	0.000132758
t124	39.57	98.8	1590	18	6.0924	5.84583	-0.0182247	0.000440939	-0.00120133	125	24.6526	0.015124	0.000123556
t125	39.3	99.26	1870	18	6.00112	3.9375	1.20023	0.0290391	-0.000168636	194	-152.655	0.0936518	-0.00140611
t126	39.29	99.92	1500	22	5.5754	6.44167	-1.59314	0.0385454	-0.0116804	168	24.2325	0.0148663	0.00195101
t127	38.99	100.42	1585	22	3.61122	7.1375	-3.32232	0.0803822	-0.00793269	189	-169.986	0.104284	-0.00562996
t128	38.83	100.9	1760	26	8.10949	6.9625	-0.466511	0.0112871	-0.00202906	204	-155.094	0.0951481	-0.00336559
t129	38.55	101.37	2200	18	2.92757	4.025	-1.31274	0.0317612	-0.000452197	265	-110.222	0.0676197	-0.000399993
t130	38.26	101.87	2110	18	3.25549	3.95417	-1.27055	0.0307405	-0.000506877	250	-51.5585	0.0316304	-0.000157114
t131	38	102.47	1750	26	3.4804	6.25	-2.92623	0.070799	-0.000929799	187	-20.209	0.0123979	9.92008e-05
t132	37.4	102.91	2270	26	3.8034	4.26667	-0.774008	0.0187268	-0.000487037	281	-48.083	0.0294983	-0.000219628
t133	37.2	102.87	3060	18	4.40561	0.645833	2.41054	0.0583221	0.000446632	391	-44.9618	0.0275835	-0.00094483
t134	36.77	103.24	2210	32	2.9201	5.85	-2.4059	0.0582098	-0.00122691	309	48.2694	0.0296126	0.000859126
t135	36.3	103.64	1870	18	4.03145	8.1375	-3.25379	0.0787242	-0.00139216	324	-193.528	0.118727	-0.00167114
t136	35.63	91.68	4820	4	2.03886	-6.7125	7.37833	0.178516	0.00289609	222	-74.0159	0.0454077	-0.000417662
t137	35.77	90.79	5100	0	1.51331	-8.625	8.84923	0.214104	0.0031932	240	-82.6023	0.0506754	-0.000256131
t139	35.7	91.41	3870	4	2.86835	-7.19583	10.8955	0.263612	0.00182427	231	28.9106	0.0177363	0.000252266
t140	26.7	100.1	2940	14	1.19884	9.07917	-4.07376	0.098563	-0.00330547	814	-350.312	0.214912	-0.00569009
t144	31.85	87.62	4505	8	2.44809	1.36667	2.57081	0.0621997	0.000212429	270	-24.2301	0.0148648	9.3434e-05
t145	31.91	89.9	4583	0	1.5111	-0.0375	3.98958	0.0965263	0.00153781	409	158.138	0.0970155	0.0022791
t147	33.06	88.63	5426	0	2.7794	-5.17083	10.9494	0.264916	0.0017033	291	22.8334	0.014008	0.000373368
t148	33.06	88.63	5302	0	1.2689	-5.17083	6.98419	0.16898	0.0021463	291	29.9026	0.0183448	0.000802133
t149	29.69	92.24	4460	15	4.98237	0.291667	0.612131	0.0148103	0.0155602	385	27.0326	0.0165841	-0.00219788
t160	32.53	82.42	4386	8	0.86311	0.5	3.54308	0.0857234	0.000617446	73	315.606	0.19362	0.00241223
t161	32.61	82.09	4398	8	-1.46483	0.633333	-1.19424	0.0288942	8.20197e-05	69	272.94	0.167445	0.00534776
t163	32.4	81.11	4701	12	2.327	-0.741667	4.36505	0.105611	0.00233551	90	174.812	0.107245	0.00646369
t164	32.38	80.29	4200	1	0.9667	-1.52083	4.02837	0.0974648	0.00114973	104	328.026	0.201239	0.00321712
t165	31.4	80.57	4725	9	1.37387	-1.675	4.17112	0.100919	0.00278504	374	-27.0848	0.0166162	0.000826673
t166	31.02	81.12	4782	13	1.02502	-1.44583	1.76905	0.0428015	0.00190629	406	-150.431	0.0922874	-0.00150734
t167	30.41	81.16	4343	9	1.29001	0.7375	2.33882	0.0565868	0.000554782	679	-313.573	0.192373	-0.00199383
t168	30.69	82.05	4800	9	1.02421	-0.470833	4.87518	0.117953	0.00273714	327	112.138	0.0687951	0.00361466
t169	30.58	82.53	4957	8	0.6656	-2.02917	6.25339	0.151298	0.00224889	272	171.682	0.105325	0.00254597
t170	30.35	82.92	4643	12	-1.01403	0.433333	1.33523	0.0323054	0.000744468	283	261.874	0.160656	0.002438
t171	29.72	84.06	4564	12	1.50222	2.4375	1.57337	0.0380671	0.000114682	287	-1.02335	0.000627811	0.000575518
t172	29.59	84.73	4664	9	1.3813	2.1375	2.65077	0.0641343	0.000354451	265	82.7493	0.0507656	0.000944769
t173	29.36	85.48	4661	13	0.27505	2.0125	-0.0854775	0.00206809	5.17716e-05	273	166.801	0.10233	0.00167973
t174	31.4	103.6	3135	18	0.12901	7.67083	-4.43179	0.107225	-0.00469787	780	-291.284	0.178699	-0.00814894
t175	30.6	104.1	3000	44	1.2691	16.625	-11.9231	0.288475	-0.0129054	978	-470.191	0.288456	-0.0138292
t176	33.6	103.9	3150	14	-0.018251	5.59167	-0.455244	0.0110145	-0.000468529	646	-131.055	0.0804005	-0.000663179
t199	28.11	86.01	3966	14	-0.41535	3.68333	3.52738	0.0853436	0.00138925	622	63.5936	0.0390138	0.00201972
t200	29.68	98.5	4295	10	0.5252	1.3125	5.46022	0.132108	0.00140885	594	84.1227	0.0516081	0.000874402
t201	28.97	98.5	4610	8	0.59015	-0.441667	4.13395	0.100019	0.00141417	647	-141.165	0.0866028	-0.000636799
t202	28.88	98.63	2942	10	0.74881	8.19167	0.809386	0.0195828	-0.00082731	808	-145.451	0.0892322	-0.00392815
t203	28.41	98.93	3763	12	-1.28839	2.1875	0.0420715	0.0010179	0.000911193	625	-33.1002	0.0203065	0.000947468
t204	28.38	99	4198	12	0.45484	-0.00833336	8.02344	0.194124	0.00688458	645	6.56576	0.004028	0.00248809
t205	28.26	99.18	3356	16	0.02356	4.80417	2.12959	0.0515246	0.00165273	664	-33.3539	0.0204622	0.0011682
t206	28.13	99.43	2769	18	-1.02326	9.125	-1.38474	0.0335032	-0.00117344	722	-30.4681	0.0186918	0.00124004
t207	27.9	99.63	3373	22	-0.9674	6.1375	2.62861	0.0635982	0.00126586	712	-34.6249	0.0212419	0.00161844
t208	27.95	99.68	3489	14	1.47887	5.39583	-0.140329	0.00339521	-0.000264762	707	-302.179	0.185383	-0.00126562
t209	26.85	100.41	2424	18	-0.09548	13.3333	-4.622	0.111827	-0.0021088	789	-23.8261	0.014617	4.84654e-05
t210	26.75	100.68	2090	36	0.4535	17.7292	-7.46954	0.180723	-0.00902483	785	83.5167	0.0512364	0.00433729
t211	26.75	100.76	2147	18	0.849939	14.7667	-5.19892	0.125786	-0.00514014	773	-20.3285	0.0124713	0.000284106
t212	26.77	100.78	2592	18	-0.57229	12.1792	-2.90793	0.0703562	-0.00701015	781	-25.5816	0.015694	0.00409809
t213	26.88	100.93	2520	14	0.5278	12.4375	-3.26366	0.078963	-0.00143813	774	4.46587	0.00273975	0.000168874
t214	27.75	100.8	2900	10	-0.28251	11.2208	-5.09117	0.123179	-0.00155208	763	-111.839	0.0686117	-0.000386496
t216	27.5	100.71	3395	18	2.21245	8.23333	-3.92847	0.0950478	-0.00152837	771	-433.715	0.266078	-0.00300056
t217	27.3	100.52	2172	18	-0.56009	15.6833	-11.5607	0.279707	-0.201697	800	264.127	0.162038	0.158601
t218	43.32	88	2006	12	4.14731	3.7375	-0.120126	0.0029064	-0.000512831	200	-106.698	0.0654578	-0.000737411
t219	43.01	88.74	302	16	3.64732	13.3167	-9.94714	0.240667	-0.00221115	44	212.654	0.13046	0.00124844
t220	42.82	88.64	9	27	1.9503	14.2333	-11.3267	0.274045	-0.0129102	39	287.239	0.176217	0.0059956
t221	42.25	88.15	962	16	18.3087	10.0375	3.75679	0.0908941	-0.018919	71	137.538	0.0843777	-0.0151034
t222	42.28	86.96	1097	13	8.11644	9.6375	-2.88378	0.0697719	-0.00499062	96	-56.1374	0.0344395	-0.00289314
t223	41.87	86.34	1066	30	6.1584	10.775	-5.40337	0.130732	-0.00546629	71	25.5746	0.0156897	-0.00031478
t224	41.87	85.61	913	18	15.9722	11.4875	3.14009	0.0759732	-0.0237579	76	39.3009	0.0241106	-0.0136131
t225	41.56	84.68	920	11	4.43648	11.1667	-7.80855	0.188925	-0.00277125	83	-58.8469	0.0361018	-0.000428827
t226	41.43	84.22	900	7	2.52009	11.3458	-10.7572	0.260266	-0.00398001	91	70.2744	0.0431124	0.00106017
t227	41.05	84.25	908	6	5.17199	11.5167	-7.41406	0.17938	-0.00245478	74	-43.9738	0.0269773	-0.000451833
t228	40.82	84.3	912	2	3.1574	11.7792	-9.29998	0.225009	-0.0138415	68	23.7796	0.0145885	0.00490918
t229	37.07	82.74	1400	17	4.45632	11.75	-8.76855	0.212152	-0.00953122	34	94.6178	0.0580467	0.00409864
t230	36.87	81.71	1367	26	2.5352	12.3875	-10.6309	0.25721	-0.00282593	39	130.587	0.0801134	0.00115151
t231	36.42	81.47	2031	18	3.76177	9.75833	-6.87215	0.166269	-0.0028765	36	120.669	0.0740288	0.0016693
t232	36.33	81.34	2212	12	1.12289	8.34583	-7.64187	0.184892	-0.00238898	34	63.8756	0.0391868	0.00127979
t233	36.25	81.5	2482	18	1.06715	6.67083	-4.60174	0.111337	-0.0024197	32	84.497	0.0518378	0.00412533
t234	36.19	81.55	2722	18	5.37917	5.50833	-1.57507	0.0381082	-0.000920363	30	-47.4002	0.0290794	-0.00041533
t235	37.09	81.32	2060	10	4.34474	12.65	-7.52389	0.182038	-0.00283561	36	157.882	0.0968585	0.00206868
t236	36.98	81.38	1354	22	2.2054	12.4708	-10.5628	0.255563	-0.0021509	39	170.2	0.104415	0.00109875
t237	36.97	81.14	1381	12	3.55456	12.55	-9.88503	0.239164	-0.00392872	40	141.936	0.0870758	0.00185028
t238	37.29	78.87	1400	13	2.97793	12.6792	-10.1666	0.245977	-0.00194767	26	69.9322	0.0429025	0.000451526
t239	37.13	77.73	2600	9	3.34904	6.825	-4.49929	0.108859	-0.00202509	25	-0.905785	0.000555687	0.000625502
t240	42.92	89.57	102	18	5.44114	13.2958	-7.95522	0.192473	-0.00437632	28	52.8246	0.0324072	0.00144249
t241	42.98	90.41	477	13	3.38248	11.3917	-8.00599	0.193702	-0.00292682	38	172.746	0.105977	0.00218708
t242	43.12	90.86	700	9	3.58848	10.7125	-7.33562	0.177482	-0.00281214	39	205.107	0.12583	0.0016785
t243	43.21	91.12	900	9	3.16227	9.5375	-7.09217	0.171592	-0.00178314	47	109.959	0.0674584	0.000728208
t244	43.36	91.68	900	13	3.38049	9.04583	-6.08303	0.147177	-0.00553669	45	29.3141	0.0179838	0.000878328
t245	43.26	92.38	1300	13	5.16509	7.5	-3.26176	0.078917	-0.00109239	93	12.889	0.00790723	-0.000114415
t246	43.15	92.74	1100	9	6.24059	8.69583	-2.8465	0.06887	-0.00256874	77	62.3187	0.0382317	0.000585573
t247	42.82	93.69	800	13	5.04314	9.52083	-4.33738	0.104941	-0.00306449	50	122.313	0.0750374	0.00116256
t248	42.57	94.14	800	13	7.43559	9.525	-3.48701	0.0843668	-0.00552242	40	222.618	0.136573	0.0041349
t249	41.81	95	1600	13	4.77083	6.13333	-1.30052	0.0314656	-0.00270568	66	32.2601	0.0197911	0.000412324
t250	38.68	100.66	1700	14	4.01507	6.06667	-3.70118	0.0895486	-0.00175145	237	-284.103	0.174293	-0.00222266
t251	38.69	100.81	1800	14	6.35357	6.0625	-0.932669	0.0225656	-0.00221027	236	-78.2542	0.0480079	-0.00178163
t252	37.99	100.93	3600	12	2.83094	-1.90417	3.87096	0.0936564	0.000695837	455	-334.831	0.205414	-0.00214659
t253	38.22	100.94	2900	18	3.69158	0.0166667	3.65283	0.0883788	0.000703337	411	-184.03	0.1129	-0.00193248
t254	37.18	102.87	2900	26	4.8432	1.325	3.61233	0.0873989	0.000644302	386	-58.4921	0.0358841	-0.000978695
t257	29.57	94.51	3095	11	3.89003	6.9625	-2.89662	0.0700826	-0.00533467	645	-619.044	0.379775	-0.0161414
t258	29.59	94.61	4065	8	2.669	-0.0583333	1.09008	0.0263741	-0.000189444	626	-489.496	0.300299	-0.00810416
t259	31.4	91.96	4510	17	5.97664	-0.729167	5.98506	0.144806	0.00109142	430	-445.899	0.273553	-0.00443796
t260	31.57	91.52	4560	5	2.37718	-0.758333	2.63263	0.0636955	0.000391953	421	-237.56	0.14574	-0.0014282
t261	31.1	92.31	4640	5	1.86553	-1.64167	4.36522	0.105615	0.00053833	495	-311.359	0.191015	-0.00113986
t262	30.92	92.58	4735	4	7.44664	-1.7	8.4053	0.203363	0.010874	538	-408.833	0.250813	-0.0213303
t263	30.75	92.74	4860	0	1.30838	-3.37083	3.99771	0.096723	0.00116957	576	-372.165	0.228318	-0.00266253
t264	30.75	92.74	4860	0	4.86244	-3.37083	7.55666	0.18283	0.00135345	576	-509.032	0.312284	-0.00375638
t265	30.76	92.82	4880	0	4.0215	-3.57917	8.60887	0.208288	0.00312304	591	-319.843	0.196219	-0.00485206
t266	30.65	93.22	4450	8	2.28444	-0.654167	3.50422	0.0847832	0.000496231	665	-522.364	0.320463	-0.00341651
t267	30.65	93.22	4450	8	4.09271	-0.654167	6.07703	0.147031	0.00229558	665	-406.116	0.249147	-0.00456434
t268	30.65	93.22	3450	8	3.96289	-0.654167	4.16275	0.100716	0.000419293	665	-556.321	0.341295	-0.00239014
t269	30.65	93.22	3450	8	5.19556	-0.654167	7.27064	0.17591	0.0110327	665	-447.686	0.274649	-0.0151102
t276	27.09	100.23	3600	18	-0.47085	7.05417	-1.82192	0.0440806	-4.54859e-05	816	-112.977	0.0693099	-0.00079017
t283	38.38	106	1144	14	3.10155	9.2625	-4.91812	0.118992	-0.00141248	193	16.3514	0.0100314	0.000273554
t284	39.58	105.17	1393	6	2.50508	8.49167	-6.40704	0.155016	-0.00167911	119	20.0006	0.0122701	0.00045036
t285	40.75	104.33	1364	8	3.71822	7.60417	-2.99358	0.0724285	-0.00136579	84	231.365	0.141939	0.00187481
t286	41.75	103.5	1105	8	6.09518	8.24583	-4.39552	0.106348	-0.0127131	62	210.746	0.12929	0.00716061
t318	28.95	90.92	4510	5	-0.34732	2.22083	-3.11353	0.0753306	-0.000452923	316	-14.3432	0.00879936	0.000256928
t319	31.45	91.5	4532	5	0.75082	-0.716667	1.10591	0.0267571	0.00239357	426	-76.0954	0.0466835	-0.00149623
t320	31.45	91.5	4532	5	-1.69072	-0.716667	-2.06334	0.0499217	-9.38751e-05	426	19.2981	0.0118391	-2.75455e-05
t321	29.81	92.35	4870	15	-1.3766	-1.8875	0.59521	0.0144009	0.00107419	421	73.8409	0.0453004	0.0011793
t322	35.22	102.53	3462	21	-0.4626	2.05833	0.0776925	0.00187974	0.000195338	560	-106.962	0.0656197	-0.000602444
t323	34.56	102.52	3147	11	1.08397	1.57917	0.206263	0.00499045	0.000135296	615	-123.831	0.0759686	-0.00149752
t324	34.49	102.45	2996	15	-0.46516	0.941667	0.63869	0.0154529	0.000276907	637	-327.733	0.20106	-0.00242204
t325	34.49	102.45	2996	15	-0.00834	0.941667	0.800832	0.0193758	0.000223219	637	-276.89	0.169868	-0.00149936
t326	34.37	102.28	3002	15	1.77232	0.8375	0.61775	0.0149462	0.000304102	642	-259.238	0.159039	-0.00476004
t327	34.21	102.18	3610	15	0.45067	-0.270833	0.876252	0.0212006	0.00121089	675	-157.451	0.096594	-0.00287234
t328	34.14	102.18	3440	8	1.8018	-0.695833	0.45909	0.0111075	0.00524692	681	-253.628	0.155597	-0.0390699
t329	34.01	102.44	3600	19	1.11622	2.2875	1.94435	0.0470428	0.00184968	659	-77.8069	0.0477335	-0.00170433
t330	33.43	102.29	3440	15	-1.19024	2.15417	-4.56384	0.11042	-0.012241	697	-249.304	0.152945	-0.0181138
t331	33.51	102.21	3438	8	-0.21405	2.11667	-1.3012	0.031482	-0.000829149	693	-205.466	0.126051	-0.00522322
t332	34.36	102.24	3400	15	1.86438	1.175	0.170293	0.00412017	0.000853489	636	25.2433	0.0154864	-0.00120863
t333	34.36	102.23	3500	15	1.05287	0.995833	2.88331	0.0697606	0.00336837	640	91.7845	0.0563085	0.00246345
t334	34.14	102.18	3440	8	-0.65774	-0.695833	-0.22786	0.00551298	0.000426914	681	-204.096	0.12521	-0.00256253
t335	35.34	102.5	2760	18	3.68518	2.78333	-0.0748746	0.00181156	-0.00252291	539	-71.2815	0.0437302	-0.00663719
t336	35.34	102.47	3064	14	5.35727	2.3875	4.14982	0.100403	0.00202533	545	-226.182	0.13876	-0.00989492
t337	35.34	102.44	3612	14	1.7701	2.36667	0.0478957	0.00115882	-0.000772873	545	-74.8611	0.0459263	-0.00228616
t338	36.35	101.13	2732	16	3.6388	-1.74583	6.21692	0.150416	0.00538983	503	-127.383	0.0781477	-0.00293001
t339	36.25	101.06	3440	16	2.826	1.34167	2.67237	0.0646569	0.000557444	458	34.1569	0.0209548	-0.00072238
t340	36.24	101.01	3361	16	2.961	2.54167	0.55885	0.0135212	0.00213595	438	103.459	0.0634707	0.0109682
t341	36.35	100.27	3207	16	0.96313	2.225	-1.22603	0.0296633	-0.000919153	363	80.0429	0.0491052	0.00197984
t342	36.38	100.06	3250	12	1.73364	2.25417	-3.71136	0.0897949	-0.0146619	332	225.292	0.138214	0.0183169
t343	36.45	99.36	3817	16	2.51095	1.49167	2.07072	0.0501003	0.000199606	257	335.462	0.205801	0.0122096
t344	36.42	99.17	3100	12	8.66178	0.4625	6.47092	0.156561	0.00340515	263	-9.09827	0.00558167	-0.00430222
t345	36.43	98.53	3150	9	3.74693	-0.0833334	1.46617	0.0354734	-3.04852e-05	250	-172.337	0.105726	-0.00124292
t346	36.11	98.1	3360	5	6.4428	0.5125	3.52353	0.0852504	0.000784147	230	-33.7957	0.0207332	-0.00198782
t347	36.03	98.03	3290	9	4.43515	2.27917	0.618674	0.0149686	-0.000736944	205	-50.722	0.0311173	-0.00052404
t348	36	97.33	3110	5	5.20347	2.61667	1.14109	0.0276082	-0.00110085	161	9.00235	0.00552282	0.000296032
t349	36.21	95.05	3637	5	5.87949	1.95417	3.50489	0.0847994	0.00077084	89	95.9993	0.0588943	0.00182175
t350	36.04	94.49	4726	1	6.42951	-5.15417	10.1112	0.244637	0.00242672	235	-325.68	0.1998	-0.0035619
t351	35.46	94.19	4843	0	3.67629	-5.85833	7.57744	0.183333	0.00157555	282	-275.766	0.169179	-0.00175518
t352	35.4	94.03	4690	0	0.4492	-3.90833	2.43813	0.0589896	0.00343733	234	114.616	0.0703154	0.00402508
t353	35.31	93.52	4672	8	0.235729	-4.24167	-2.45356	0.0593629	0.00226607	236	-254.451	0.156102	-0.00691767
t354	35.31	93.52	4662	8	-0.0797	-4.24167	2.31247	0.0559493	0.00045994	236	49.6212	0.0304419	0.000220426
t355	35.15	93.09	4676	4	-2.30275	-5.84583	0.434626	0.0105156	0.000951598	284	167.925	0.10302	0.00112881
t356	34.37	92.48	4758	5	0.07296	-5.37917	4.9076	0.118737	0.00585824	305	43.8848	0.0269227	0.00281087
t357	34.13	92.26	4570	9	-0.49206	-4.775	5.00296	0.121045	0.0068853	301	141.027	0.0865181	0.00677412
t358	34.34	92.24	4668	5	2.20841	-4.81667	1.11035	0.0268645	0.00772882	293	-111.251	0.068251	-0.00518028
t359	34.35	92.27	4650	5	-0.12986	-5.1875	3.87839	0.0938361	0.00116279	298	-38.4721	0.0236021	7.36184e-07
t360	34.13	92.26	4560	9	1.20756	-4.775	5.68045	0.137436	0.0123228	301	138.062	0.0846992	0.0128697
t361	33.35	92.04	4700	5	-1.85388	-4.9375	5.3253	0.128844	0.00830214	372	133.277	0.0817636	0.00531709
t362	33.13	91.51	5121	1	0.26118	-6.4375	2.78262	0.0673244	0.00713523	405	-86.7415	0.0532147	-0.00139372
t363	32.53	91.55	5231	1	0.09644	-4.04583	3.85353	0.0932347	0.00109335	423	-101.53	0.0622873	-0.000369319
t364	32.04	91.23	4772	5	-0.85461	-2.05417	-0.895599	0.0216687	0.00113707	426	56.8732	0.0348909	-2.42941e-05
t365	31.24	91.24	4700	5	-1.23348	-1.90417	0.0497818	0.00120445	0.000614141	429	-81.5939	0.0500567	-0.000694773
t366	30.37	91.32	4654	10	-1.70022	-3.05417	0.777216	0.0188044	0.00118399	406	-27.477	0.0168568	-3.18399e-05
t367	30.32	91.24	4440	10	1.16756	-0.858333	-0.460914	0.0111516	0.000463496	404	-119.93	0.0735754	-0.00183923
t368	30.33	91.07	4443	7	1.1943	2.30833	-2.03546	0.0492472	-0.001382	415	-162.357	0.0996038	-0.00188708
t369	30.35	91.06	4463	9	4.89659	2.7375	1.11094	0.0268788	-0.00119642	417	40.8104	0.0250366	-0.0021826
t370	30.36	91.06	4625	9	0.77873	1.49167	0.404117	0.00977745	0.000837133	411	19.9047	0.0122113	0.00379625
t371	30.37	91.06	4870	9	0.81411	0.00416661	0.432749	0.0104702	0.00452059	402	136.485	0.0837317	0.00827532
t372	30.4	91.05	5000	9	0.949736	-2.11667	-2.19189	0.0530319	-0.000842456	393	-147.642	0.0905764	-0.00894831
t373	30.41	91.06	5152	9	0.25846	-1.6125	0.261396	0.00632437	0.00354035	395	41.2687	0.0253178	0.00313492
t374	30.25	90.59	4219	9	0.15956	-2.49583	2.32621	0.0562817	0.000747855	367	-102.879	0.0631149	-0.000379135
t375	30.05	90.33	4323	9	0.07823	1.1875	-1.28923	0.0311924	-0.000215332	363	-195.933	0.120202	-0.000703055
t376	29.4	91.15	3000	18	0.76212	5.97083	-3.76041	0.0909816	-0.0063281	384	93.2247	0.0571921	0.00638394
t377	36.23	96.25	2940	1	5.38965	-0.6375	4.97793	0.120439	0.00138587	154	-186.436	0.114376	-0.0056361
t378	36.22	96.1	2763	1	7.06594	-1.29167	4.45914	0.107887	0.00138079	156	-93.7577	0.0575191	-0.00448612
t379	32.54	91.57	5180	1	-2.24151	-4.1375	0.041776	0.00101075	0.00131985	423	71.9123	0.0441172	0.000381466
t380	31.36	92.15	4580	9	-1.39336	-1.5	-0.387344	0.00937164	0.000434753	457	16.9867	0.0104211	-6.17167e-05
t381	31.19	91.52	4510	5	-1.50838	-0.995833	-2.22291	0.0537824	-0.000152668	429	9.03345	0.0055419	-0.000197193
t382	34.57	92.57	4657	4	4.79233	-4.67083	8.0186	0.194007	0.0015741	279	-232.013	0.142337	-0.00164537
t384	34.57	92.57	4657	4	1.32806	-4.67083	4.85611	0.117492	0.00109602	279	47.2011	0.0289572	0.000395392
t385	34.57	92.57	4657	4	0.16778	-4.67083	4.15362	0.100495	0.00455294	279	69.9598	0.0429194	0.00251039
t386	34.22	92.36	4680	9	0.58148	-3.76667	2.34004	0.0566164	0.00111852	277	33.0509	0.0202763	0.000321958
t387	34.14	92.27	4532	9	-1.15215	-4.69583	1.77449	0.0429331	0.00202098	300	22.9346	0.0140701	0.00103912
t388	32.04	91.23	4772	5	0.4442	-2.05417	2.30034	0.0556558	0.00138248	426	-33.6597	0.0206498	3.55822e-06
t389	32.01	90.56	4560	0	-0.0248	-1.46667	-0.169256	0.00409508	5.65428e-05	422	-130.993	0.0803624	-0.000593241
t390	32	90.57	4570	0	-1.91021	-1.12917	-2.46639	0.0596733	-4.95989e-05	421	-12.4934	0.00766453	-0.000173433
t391	32	90.56	4556	0	0.13134	-1.15833	1.04627	0.0253141	0.000624221	421	21.9641	0.0134747	-1.11041e-05
t392	32.01	90.57	4580	0	-1.78964	-1.44583	-0.475169	0.0114965	0.000185307	423	26.7478	0.0164094	0.000118096
t393	32	90.56	4576	0	-2.11867	-1.15833	-2.28776	0.0553515	-5.97607e-05	421	-12.5279	0.0076857	-1.33127e-05
t394	32	90.56	4575	0	-1.89414	-1.15833	-3.10446	0.0751112	-0.000326143	421	-13.359	0.00819556	-0.000413735
t395	32	90.56	4556	0	-3.00348	-1.15833	-4.49419	0.108735	-0.000813181	421	26.9778	0.0165505	-0.000399502
t396	34.28	92.43	4632	9	-0.66645	-3.8875	1.77913	0.0430454	0.000419535	283	11.9382	0.00732392	0.00011098
t397	32.41	91.52	5010	1	2.74357	-5.8125	5.49235	0.132885	0.00405018	448	-20.6534	0.0126706	-0.00253155
t398	34.37	92.23	4650	5	-0.19343	-5	2.7642	0.0668787	0.00155862	308	-5.50428	0.0033768	0.000220843
t399	34.36	92.24	4650	5	-0.28864	-4.87917	2.68529	0.0649695	0.000750759	295	-23.81	0.0146071	4.32508e-05
t400	36.83	99	3095	13	4.0767	1.30417	1.88022	0.0454912	3.38725e-05	221	-193.584	0.118761	-0.00104845
t401	36.33	100.44	3000	12	0.42892	2.5125	-2.86215	0.0692486	-0.000588897	380	-193.28	0.118575	-0.000831888
t402	30.4	90.51	4710	0	-1.0263	-7.97917	4.56035	0.110336	0.00670699	357	-74.612	0.0457734	-0.000397785
t403	32.03	91.26	4588	5	-1.85811	-2.075	-2.183	0.0528168	-0.00010065	427	-43.2851	0.0265548	-0.000640971
t404	32.09	91.27	4600	9	-0.76779	-2.3	-0.766856	0.0185538	0.000106408	426	7.07388	0.00433973	-0.000473023
t405	30.4	90.51	4710	0	-1.26196	-7.97917	7.59634	0.18379	0.0256129	357	74.8403	0.0459135	0.00647523
t406	30.4	90.51	4712	0	-2.62858	-7.97917	4.53212	0.109653	0.00204928	357	109.023	0.0668841	0.000787103
t407	30.4	90.51	4718	0	-1.7771	-7.97917	5.11087	0.123655	0.00171153	357	-45.3322	0.0278107	-0.000174598
t408	30.42	90.52	4710	0	-1.38843	-7.5875	5.05052	0.122195	0.0028569	359	86.877	0.0532979	0.000886488
t409	29.57	94.55	3370	8	-1.41902	5.51667	-3.02871	0.0732785	-0.00162588	640	66.5822	0.0408473	0.000943481
t410	29.57	94.56	3525	8	-0.46737	4.57917	-1.35267	0.0327273	-0.000219445	635	34.7708	0.0213314	0.000945321
t411	29.75	94.4	3625	9	0.04756	3.64583	0.594718	0.014389	0.0030319	616	40.1346	0.024622	0.00592855
t412	29.57	94.57	3890	8	-0.19775	4.0625	-0.141906	0.00343336	0.00211393	630	73.606	0.0451563	0.00398122
t413	29.71	94.41	3375	19	-1.34305	2.20833	1.38622	0.0335391	0.00134256	610	58.9318	0.0361539	0.00176604
t414	29.57	94.51	3095	11	0.02907	6.9625	-2.81961	0.0682194	-0.00300739	645	-19.0254	0.0116718	0.00165868
t415	29.59	94.61	4065	8	-0.38637	-0.0583333	3.40185	0.0823064	0.00212308	626	18.958	0.0116305	0.000537782
t416	29.61	94.65	4500	8	-0.7904	-0.279167	2.08754	0.0505072	0.00120852	624	-6.69168	0.00410525	0.000124605
t417	29.7	94.42	3485	9	-1.54925	-0.216667	4.14164	0.100205	0.00758017	613	88.9234	0.0545533	0.00465875
t418	29.63	94.63	4270	8	-1.09963	0.45	2.60923	0.0631293	0.00272843	628	91.0787	0.0558755	0.00224487
t419	29.62	94.69	4540	8	-1.00563	-0.3	2.6236	0.063477	0.00276278	628	67.9402	0.0416804	0.0012939
t420	30.3	99.55	4470	9	-1.10198	-0.9125	1.66378	0.0402545	0.000851166	615	-32.448	0.0199064	-0.000302387
t421	31	101.93	3030	18	-0.31986	0.075	2.10256	0.0508706	0.00179451	733	-90.6194	0.0555938	-0.00146415
t422	29.54	98.29	3740	10	-0.943232	4.6125	-2.57798	0.0623732	-0.00249761	626	-56.0064	0.0343592	-0.00391386
t423	30.05	101.96	2640	25	0.4486	9.67917	-5.97439	0.144548	-0.00266988	756	-74.377	0.0456293	-0.000871335
t424	29.7	94.4	3245	22	-0.8921	3.53333	1.461	0.0353483	0.000668497	610	44.0701	0.0270364	0.00113648
t425	29.9	93.09	3580	4	0.00627	-2.91667	6.05528	0.146505	0.00734911	528	161.513	0.099086	0.00531586
t426	29.88	92.69	4015	8	-0.23179	1.95833	0.134308	0.00324953	0.00206115	446	218.991	0.134348	0.00680295
t427	29.71	92.08	4180	15	0.20504	2.18333	0.464158	0.0112301	0.00213399	376	308.515	0.18927	0.0133206
t428	30.16	101.86	3740	14	-1.01184	1.6125	0.235976	0.00570935	0.000478666	753	-36.1923	0.0222035	-0.000403797
t429	30.06	101.42	3845	14	-0.760813	3.7125	-1.72164	0.0416544	0.000370661	717	22.8227	0.0140014	0.000410177
t430	30.15	101.86	3810	14	-1.28708	2.59583	-1.4867	0.0359701	7.40355e-05	745	-64.0374	0.0392861	-0.000503427
t431	30.18	101.87	3360	14	-1.27473	4.62917	-4.10458	0.0993087	-0.00161693	744	-77.0929	0.0472954	-0.00129427
t432	30.17	101.86	3640	14	-0.95798	2.4	-1.54762	0.0374441	-2.75819e-05	754	-65.7687	0.0403482	-0.000916671
t433	30.19	101.88	3355	10	-1.58562	4.6625	-3.55012	0.0858938	-0.000768905	741	-63.2802	0.0388215	-0.000776122
t434	30.15	101.86	3840	14	-0.618345	2.59583	-0.0917086	0.00221885	0.00574011	745	-20.5255	0.0125921	0.000379993
t435	30.65	93.22	4450	8	-0.84564	-0.654167	0.979287	0.0236935	0.00081035	665	-119.31	0.0731951	-0.00122575
t436	30.65	93.22	4450	8	-0.969597	-0.654167	0.150369	0.00363812	0.000705781	665	-166.721	0.102281	-0.00224475
t437	29.83	92.34	4920	11	-1.19058	-3.1	3.49517	0.0845643	0.00368677	426	105.056	0.0644504	0.00269934
t438	30.75	92.74	4860	0	-1.5423	-3.37083	3.97425	0.0961554	0.00169725	576	-9.99765	0.00613342	-6.20419e-05
t439	29.72	92.04	4080	15	-0.45716	2.39583	-0.733293	0.0177417	-2.51382e-05	375	176.909	0.108531	0.0026883
t440	29.77	92.32	4655	15	-1.06592	-1.49167	2.16351	0.0523453	0.00108126	411	175.016	0.10737	0.00143679
t441	30.01	92.87	3725	8	-2.33752	4.24583	-2.09778	0.050755	-0.000780034	466	140.404	0.0861359	0.00535083
t442	29.98	93.13	3525	4	-0.68752	2.63333	0.173015	0.00418603	0.000680957	509	84.3175	0.0517276	0.00240499
t443	29.98	92.87	3720	8	-1.12094	3.97917	-1.38965	0.033622	-0.000729226	460	171.672	0.105318	0.00344718
t444	29.9	92.74	3905	8	-1.15154	2.55417	-1.7477	0.0422849	-0.000264931	447	133.194	0.0817127	0.0025564
t445	29.89	93.49	3365	0	-0.6619	6.85417	-4.75597	0.115069	-0.00242575	522	5.29685	0.00324955	0.000480648
t446	30.65	92.22	4450	6	-1.27667	-1.3875	2.97249	0.0719182	0.00247172	483	174.898	0.107298	0.0027613
t447	30.23	99.25	3440	5	-0.79122	6.72083	-6.3335	0.153237	-0.00240882	587	14.1945	0.00870813	0.000187727
t448	29.56	98.29	3900	10	-1.30522	1.42917	-0.6114	0.0147926	0.00029019	618	-64.7871	0.039746	-0.000618333
t449	29.81	93.78	3250	5	-1.51375	6.9875	-4.998	0.120925	-0.00368798	561	3.17968	0.00195069	0.00116645
t450	29.76	94.01	3170	13	-2.20347	7.22917	-5.49751	0.13301	-0.0054133	587	-8.34577	0.00512002	0.000730227
t451	29.56	98.31	3890	10	-1.8168	4.9	-3.83872	0.0928763	-0.00157942	623	-39.4319	0.0241909	-5.83426e-05
t452	34.66	100.63	3330	7	2.80727	1.64583	1.10424	0.0267167	0.000267108	503	75.415	0.0462661	0.000149261
t453	34.66	100.63	3380	7	3.06088	1.64583	1.25875	0.030455	0.000617688	503	175.296	0.107542	0.0018423
t454	35.8	104.06	2360	18	1.41458	4.77083	-3.82831	0.0926245	-0.00410486	414	43.6618	0.0267859	0.00117967
t455	35.8	104.06	2280	18	-0.11622	4.77083	-4.31972	0.104514	-0.00217243	414	129.985	0.079744	0.0016331
t456	32.73	102.1	3750	6	0.68036	1.275	-1.30126	0.0314835	-0.000111053	730	-147.014	0.0901911	-0.00239444
t457	32.73	102.1	3720	6	0.41094	1.275	-1.73443	0.0419639	-0.00027098	730	-89.382	0.0548346	-0.00324878
t458	32.73	102.1	3720	6	0.10109	1.275	-2.1034	0.0508909	-0.000229365	730	-72.1577	0.0442678	-0.00180009
t459	32.75	102.08	3410	6	1.3274	2.6875	-1.91567	0.0463489	-0.00209356	720	-81.5348	0.0500205	-0.00722049
t460	29.54	98.26	3600	10	-0.5903	4.49167	-2.03289	0.049185	-0.000960526	637	-84.514	0.0518482	-0.00112446
t461	29.58	98.21	4230	10	-0.762326	1.72917	-0.169593	0.00410324	0.000610575	606	4.68245	0.00287262	0.000349405
t462	30.15	100.68	4120	17	0.16583	2.2125	-0.568459	0.0137536	0.000386098	659	11.2763	0.00691786	-0.0010844
t463	30.13	100.71	4140	17	-0.6526	1.47083	0.433362	0.010485	0.000550234	670	-23.7283	0.014557	-0.000360301
t464	29.66	98.79	3280	6	-1.04298	-0.475	3.68372	0.0891262	0.00293384	594	24.3649	0.0149475	0.00101176
t465	29.71	98.56	4045	6	-0.92218	2.50417	-3.28973	0.0795937	-0.000507845	581	22.7481	0.0139557	-1.19016e-05
t466	29.77	98.75	3515	6	-0.67032	4.29167	-3.82002	0.0924239	-0.000882135	598	50.1972	0.0307953	0.000375086
t467	30.3	99.4	3495	5	-0.17902	3.325	-2.58431	0.0625264	-0.000563492	577	84.9294	0.052103	0.00077557
t468	30.28	99.53	4390	9	-0.14651	-0.645833	1.18803	0.0287439	0.00142095	599	80.7344	0.0495295	0.000528641
t469	30.29	99.54	4460	9	-0.855561	-0.4625	-0.332209	0.00803767	0.000728984	601	60.5266	0.0371322	0.00045582
t470	30.65	93.22	4450	8	-1.56149	-0.654167	1.11481	0.0269724	0.00360633	665	17.6906	0.0108529	0.00083428
t471	30.65	92.22	4450	6	-1.31665	-1.3875	1.85876	0.044972	0.0038496	483	211.559	0.129789	0.006214
t472	30.65	92.22	4450	6	-2.14656	-1.3875	1.03936	0.0251469	0.00457283	483	249.823	0.153263	0.00865997
t473	30.65	92.22	4450	6	-2.16838	-1.3875	2.75098	0.0665589	0.00490159	483	273.063	0.16752	0.00832931
t474	32.83	102.04	3340	10	-2.63724	3.0875	-5.57516	0.134889	-0.00248963	716	-170.643	0.104687	-0.00381527
t475	29.81	92.38	4880	11	-1.13845	-2.49583	2.41701	0.0584786	0.00332458	428	207.156	0.127087	0.00479746
t476	30.7	93.07	4640	8	-2.11771	-1.54167	1.31611	0.0318428	0.00251576	644	-12.3372	0.0075687	0.00016558
t477	30.05	101.38	4200	9	-1.23741	1.07083	-0.201869	0.00488414	0.000265729	725	-40.94	0.0251161	-0.000315577
t478	30.99	100.87	4320	10	-1.31396	-2.075	2.9052	0.0702902	0.00346443	726	-42.3621	0.0259886	-0.00048263
t479	30.08	101.8	4180	14	-0.66019	0.3	1.42863	0.0345651	0.00290722	764	-72.7139	0.044609	-0.00160359
t480	30.3	99.55	4470	9	-1.34182	-0.9125	-0.196796	0.0047614	0.000793704	615	39.5642	0.0242721	0.000380607
t481	29.9	97.63	3960	3	0.16307	3.15417	-1.77687	0.0429907	-0.000517765	614	-137.42	0.0843053	-0.0051723
t482	30.25	97.27	4140	8	-0.04755	2.9375	-2.60041	0.0629159	-0.0004476	589	-41.2933	0.0253329	-0.000501586
t483	29.71	98.63	4000	6	-0.09021	2.29583	-3.06746	0.074216	-0.00188331	580	29.5555	0.0181319	-0.000544653
t485	31.35	92.02	4440	13	-1.45378	-0.425	1.5634	0.0378259	0.00174758	434	44.2958	0.0271749	0.00139672
t486	34.36	100.25	3820	7	0.685422	-1.3125	-1.37709	0.0333182	0.00144587	546	156.154	0.0957984	0.000352755
t487	29.73	98.83	3080	6	-1.15656	5.5125	-3.71261	0.0898251	-0.00164306	614	-10.7405	0.00658915	-8.58881e-06
t488	30.2	99.22	2920	5	-1.25403	7.01667	-6.2854	0.152073	-0.00170524	592	8.52327	0.00522891	-3.87417e-05
t489	29.74	98.91	2660	10	-0.240014	7.725	-6.54993	0.158473	-0.0021284	646	-92.848	0.056961	-0.000996854
t490	30.28	99.6	4500	9	-2.00416	-0.75	-0.407266	0.00985364	0.000550814	608	5.87795	0.00360604	-2.44781e-05
t491	29.73	97.96	4630	3	-1.36099	-1.53333	0.722758	0.0174868	0.00078843	613	-60.1669	0.0369116	-0.000672504
t492	30.15	101.86	3810	14	-0.90015	2.59583	-1.83351	0.0443611	-5.15345e-05	745	-101.581	0.0623186	-0.00208499
t493	30.08	101.8	4200	14	-1.15042	0.3	0.280721	0.00679193	0.000518902	764	-113.79	0.0698086	-0.00100305
t494	30.07	101.38	4280	9	-0.2974	1.15417	1.01236	0.0244937	0.00263876	725	-61.7458	0.0378802	-0.000950536
t495	30.05	101.4	4045	14	-0.33409	1.54583	-0.53375	0.0129139	0.00040284	727	-60.5979	0.037176	-0.000919677
t497	33.43	101.07	4030	8	-0.243966	-2.17083	0.217831	0.00527034	0.00128928	727	-222.561	0.136538	-0.00479562
t498	34.36	100.25	3850	7	-1.51341	-1.3125	-2.44151	0.0590714	9.21815e-05	546	-27.0208	0.0165769	-0.00171341
t499	34.51	99.97	3810	11	-1.46261	-1.38333	-2.95123	0.0714039	-0.000315982	493	-8.72684	0.0053538	-0.00105664
t500	34.58	99.88	3770	7	-2.29736	-1.48333	-2.77376	0.06711	0.00111223	471	128.573	0.0788778	0.00301099
t501	34.59	99.85	3950	7	-0.800613	-2.38333	-0.87367	0.0211381	0.00156476	480	-77.1967	0.0473591	-0.00316694
t502	34.72	99.08	4450	6	-2.14994	-6.34167	1.76488	0.0427006	0.00168419	450	54.2992	0.0333118	-0.000207113
t506	34.67	100.64	3240	7	-0.354239	1.91667	-3.69614	0.0894267	-0.000843908	502	129.083	0.0791907	0.000539255
t507	34.53	100.41	3770	7	-0.195711	-1.14167	-0.438077	0.0105991	0.000513264	543	-18.8153	0.0115429	-0.00103145
t509	34.55	99.57	4300	11	-3.15998	-4.35	-0.933495	0.0225855	0.000424567	494	-27.5549	0.0169046	-0.000575512
t510	34.56	99.33	4440	11	-3.28493	-5.875	0.605699	0.0146547	0.00102026	490	-51.4218	0.0315466	-0.00070281
t511	34.78	98.12	4300	12	-2.3534	-3.7125	0.622931	0.0150716	0.00149617	346	55.0503	0.0337726	0.000850844
t512	34.21	102.42	3400	15	-2.22888	1.25833	-5.45602	0.132006	-0.000809794	650	-145.761	0.0894224	-0.00150795
t513	33.72	102.49	3380	11	-0.3423	1.9875	-4.52143	0.109394	-0.000831569	677	-245.051	0.150335	-0.00221346
t514	33.95	102.61	3350	15	-1.69042	2.24167	-5.85513	0.141663	-0.00177419	660	-266.844	0.163705	-0.00380484
t515	36.74	99.59	3660	16	-2.0813	-1.69583	-2.44403	0.0591323	-0.000167669	334	56.6968	0.0347827	0.000117483
t517	33.3	100.45	4060	12	-1.60568	-1.95833	-2.14807	0.0519717	0.000145168	681	-97.012	0.0595155	-0.0019442
t518	34.36	100.25	3820	7	-1.50627	-1.3125	-2.07132	0.0501148	3.84694e-05	546	55.55	0.0340792	-0.000635879
t519	33.93	102.87	3370	7	-2.83558	2.125	-7.90308	0.191212	-0.00152499	654	-184.93	0.113452	-0.00214904
t520	34.72	99.08	4430	6	-3.1396	-6.34167	0.667457	0.0161489	0.000725621	450	39.0466	0.0239546	-0.000281468
t521	30.72	96.67	4450	4	-2.10008	0.95	-3.94369	0.095416	-0.000449294	608	-83.4184	0.0511761	-0.000884279
t522	34.72	99.08	4450	6	-2.48029	-6.34167	0.897402	0.0217123	0.000835246	450	70.6784	0.0433602	-0.000146378
t523	35.51	99.51	4400	13	-2.95747	-5.1875	-0.164977	0.00399155	0.000605954	418	133.288	0.0817704	0.000395085
t525	33.69	102.97	3370	15	-2.42583	1.77917	-3.70593	0.0896635	-0.000577041	658	-99.7124	0.0611722	-0.00174107
t526	32.49	102.37	3440	17	-2.85502	3.15	-5.68931	0.137651	-0.00159249	708	-190.011	0.116569	-0.00339319
t527	34.04	102.71	3230	15	0.47091	2.425	-4.34255	0.105066	-0.00155765	649	-124.435	0.0763392	-0.00349074
t528	32.49	102.37	3440	17	0.20644	3.15	-4.65246	0.112564	-0.0012453	708	-284.451	0.174507	-0.00300547
t529	30.18	99.96	4110	7	-1.30823	1.9875	-3.65604	0.0884565	-0.000449294	597	-28.9697	0.0177725	-0.00036846
t533	35.1	98.8	4220	12	-0.30777	-4.65833	2.42725	0.0587264	0.00146934	378	-4.28107	0.00262638	-0.000475268
t534	33.28	102.52	3350	18	0.5636	2.40417	-5.201	0.125836	-0.00219324	687	-211.317	0.12964	-0.00492752
t535	32.71	102.14	3660	6	-0.09325	1.4	-2.93684	0.0710557	-0.000508813	731	-108.185	0.06637	-0.00225272
t536	32.72	102.38	3410	9	-0.56705	3.0125	-6.64169	0.160693	-0.00318474	706	-243.094	0.149135	-0.00631093
t537	34.47	100.3	4200	11	0.24437	-0.641667	-0.881949	0.0213384	0.00152639	527	-39.3353	0.0241317	-0.00508231
t538	33.93	99.74	4330	16	-0.43795	-3.04583	-0.00313447	7.58373e-05	0.00265036	557	-53.8231	0.0330197	-0.00449232
t539	34.62	100.57	3410	7	0.13855	0.833333	-2.3458	0.0567557	-0.000917943	521	-22.8143	0.0139963	-0.00178383
t542	35.05	97.69	4250	8	-0.88445	-3.1875	0.191925	0.00464355	0.00055667	344	61.4701	0.0377111	0.000328215
t544	34.58	99.45	4760	11	-0.90898	-7.175	5.52743	0.133734	0.0026781	523	-47.2168	0.0289669	-0.000644161
t545	35.76	103.95	3290	18	-0.7337	0.683333	-2.40288	0.0581367	-0.000323482	513	-99.8988	0.0612866	-0.000874954
t546	30.72	96.67	4450	4	-0.36173	0.95	-1.44586	0.034982	-5.70993e-05	608	-132.344	0.0811912	-0.000942315
t547	31.62	92.07	4410	9	-1.65521	-1.40417	-0.481078	0.0116395	-0.00109848	434	-127.991	0.0785207	-0.00612812
t548	31.61	92.03	4521	9	-1.40408	-1.28333	-1.91247	0.0462715	-9.38751e-05	429	-7.50773	0.00460589	-0.000309602
t549	31.3	91.77	4510	13	-1.17493	-0.541667	-1.67394	0.0405003	-0.00203622	425	-13.9372	0.00855028	-0.00145979
t550	31.53	91.42	4310	5	-1.40758	-0.741667	-2.72644	0.0659651	-0.000252834	425	-5.89243	0.00361493	-0.000257315
t551	32.01	90.94	4556	5	0.2331	-1.5625	0.959828	0.0232227	0.00134408	426	51.1432	0.0313757	0.000654161
t552	33.58	92.07	4700	9	-1.51952	-4.15	0.958956	0.0232016	0.000740331	340	63.2848	0.0388244	0.000420115
t554	29.7	98.51	4350	10	-0.737654	1.225	-2.39482	0.0579417	-0.000235414	586	7.70253	0.0047254	-0.000242352
t555	29.73	98.08	4770	10	-1.82237	-1.81667	0.502304	0.012153	0.000564436	608	-41.6782	0.025569	-0.000459256
t556	29.71	98	5008	8	-2.33042	-3.4125	1.70417	0.0412317	0.0015562	620	-99.8447	0.0612534	-0.00135746
t557	31	100.31	4150	9	-1.5511	6.79583	-8.27431	0.200194	-0.00392412	607	-38.7821	0.0237923	-0.000299381
t559	30.08	90.57	4290	14	-0.31129	1.80833	-2.34135	0.056648	-0.000997786	384	-24.5914	0.0150865	-0.000127114
t560	31.2	92.14	4545	9	-1.95026	-1.02083	0.395225	0.00956231	0.00076813	461	-35.8524	0.021995	-0.000318215
t561	29.89	92.54	4180	8	-0.51996	-0.7375	2.4036	0.0581542	0.00200622	447	102.259	0.0627345	0.0019188
t562	30.65	93.22	4450	8	-0.725122	-0.654167	0.520688	0.0125978	0.00179771	665	-118.942	0.0729693	-0.00293124
t563	30.75	92.91	4830	0	-0.79505	-2.875	4.19643	0.101531	0.00136143	610	-71.9017	0.0441107	-0.000640848
t564	31.58	91.56	4590	9	-1.56655	-1.25417	-1.09179	0.0264154	0.000270496	425	10.3771	0.00636621	8.09189e-05
t565	31.57	91.52	4560	5	-1.40979	-0.758333	-0.897522	0.0217152	0.000158063	421	-2.04762	0.00125619	1.05581e-05
t566	31.1	92.31	4640	5	-1.69472	-1.64167	0.24597	0.00595115	0.00100079	495	-18.3044	0.0112295	-0.000307173
t567	30.7	92.97	4745	4	0.19379	-2.6375	0.809332	0.0195815	0.00347069	623	-190.064	0.116602	-0.00882009
t568	30.92	92.58	4735	4	-2.15944	-1.7	-1.20654	0.0291918	0.000195492	538	-56.8048	0.034849	-0.00071054
t569	30.6	91.5	4610	13	-1.7564	-0.216667	-2.01927	0.0488554	-4.71795e-05	421	45.5885	0.0279679	0.000275946
t570	31.05	92.46	5040	0	-2.08447	-4.04167	1.90396	0.0460656	0.00111997	532	-30.8652	0.0189354	-0.000336804
t571	30.76	92.82	4880	0	-2.07373	-3.57917	2.06551	0.0499742	0.000849957	591	-54.0769	0.0331754	-0.000430545
t572	31.4	91.96	4510	17	-0.06535	-0.729167	0.28081	0.00679409	0.0020639	430	9.29108	0.00569995	-7.33914e-05
t573	30.75	92.74	4860	0	-2.37426	-3.37083	1.62742	0.0393748	0.000990769	576	-81.6476	0.0500897	-0.00051858
t574	29.57	98.31	3360	10	-0.5762	6.53333	-6.15101	0.148821	-0.00718507	667	-259.732	0.159342	-0.0108299
t575	29.57	98.31	3430	10	0.12654	6.53333	-3.88929	0.0940998	-0.00554129	667	-173.388	0.106371	-0.00799066
t576	29.62	98.35	2800	10	0.08904	9.175	-7.5097	0.181694	-0.00197525	736	-151.513	0.0929512	-0.0013466
t577	29.75	97.77	3885	3	-1.19693	2.54167	-2.39832	0.0580264	-0.000419293	614	-56.2152	0.0344873	-0.000603548
t578	29.77	99	2490	10	-0.371125	8.79583	-7.54725	0.182603	-0.00206138	634	-63.1498	0.0387415	-0.000603118
t579	33.37	101.33	3990	4	0.38562	-1.56667	1.29133	0.0312432	0.00110956	742	-185.332	0.113699	-0.00288952
t580	35.74	103.96	3490	22	-0.4626	-0.545833	-1.36247	0.0329644	-0.000125086	552	-256.679	0.157469	-0.00147421
t582	35.77	103.95	3120	18	0.06362	1.41667	-1.48214	0.0358598	-0.000315498	492	-1.89016	0.00115959	-0.000242916
t584	29.16	90.51	4455	17	-1.49374	1.9625	-1.95838	0.0473822	-0.000551395	311	-58.0974	0.035642	0.000452814
t585	29.77	91.47	3740	12	0.37531	5.5125	-4.5329	0.109672	-0.00124409	390	-36.4966	0.0223902	4.5398e-05
t586	29.26	90.61	3710	19	-0.4123	7.34583	-6.11716	0.148002	-0.00207977	391	-28.0096	0.0171835	0.000633179
t587	30.02	90.66	4100	14	-0.58765	-0.275	1.5159	0.0366766	0.000517765	353	88.0635	0.0540258	0.000801581
t588	30.49	91.12	4255	13	0.43222	2.43333	-1.12458	0.0272088	-0.000192347	421	-31.6923	0.0194428	-3.2024e-05
t589	29.73	90.8	3840	14	-0.00136	5.40417	-3.56365	0.0862211	-0.000981817	406	45.3712	0.0278346	0.000605818
t590	30.27	90.68	4570	13	0.90438	0.641667	0.705699	0.0170741	0.00925437	391	-19.1702	0.0117607	0.00235045
t592	31.63	91.74	4490	17	-1.96638	-1.0125	-1.24737	0.0301796	0.000215332	422	6.05365	0.00371383	0.000279756
t593	30.8	92.6	4745	4	-0.87146	-2.08333	2.33739	0.0565522	0.00115094	550	-26.7873	0.0164336	-0.000192696
t594	29.19	90.62	4794	20	-2.7307	1.00417	-3.38658	0.081937	-0.00179572	300	33.8998	0.0207971	0.0017366
t595	29.9	93.34	3425	0	-1.01429	6.44167	-4.43719	0.107356	-0.00535354	507	-4.98129	0.00305595	0.00155939
t596	31.96	90.62	4450	0	0.22469	-1.38333	0.774394	0.0187362	0.000141248	422	-2.83725	0.00174061	-0.000737871
t597	31.96	90.62	4450	0	-0.24869	-1.38333	0.973631	0.0235566	0.000338047	422	-4.72403	0.00289813	-4.80299e-05
t598	31.95	90.66	4585	4	-0.572	-1.45	0.139324	0.00337089	0.0001532	423	6.62557	0.0040647	-0.000301645
t599	31.98	90.46	4520	0	-0.62306	-0.875	0.463872	0.0112232	0.000391106	419	-3.28805	0.00201717	2.69934e-05
t600	31.94	91.34	4600	5	-0.96585	-2.42083	2.1984	0.0531894	0.000521394	432	-37.657	0.0231021	-0.000120489
t601	31.97	90.57	4500	0	-0.62655	-1.19167	-0.350675	0.00848444	0.000130288	421	-36.2346	0.0222294	-0.00037392
t602	31.98	90.5	4500	0	-0.78538	-1.04583	-0.728065	0.0176152	9.64639e-05	421	-47.2563	0.0289911	-0.000264658
t604	35.03	97.67	4260	8	0.20385	-3.225	1.22062	0.0295324	0.000475182	345	-31.4608	0.0193008	-0.00041987
t605	31.95	90.73	4570	5	-1.46528	-1.62083	-0.478815	0.0115847	0.00024739	428	-1.33832	0.000821041	-6.33179e-05
t606	32.56	91.85	5220	9	-1.5924	-5.75833	2.02662	0.0490333	0.000837133	445	-8.92357	0.00547449	-0.000444459
t607	31.38	90.14	4708	0	-1.1151	-0.995833	-1.30831	0.031654	-2.12913e-05	426	22.0203	0.0135092	-0.000140304
t608	31.34	90.3	4620	0	-1.16654	-0.0958333	-2.07987	0.0503216	-0.000146135	429	0.571433	0.000350566	-0.000142802
t609	31.38	90.22	4654	0	-0.5517	-0.275	-1.24635	0.030155	-3.1211e-05	428	-18.6545	0.0114443	-0.000197175
t610	34.47	92.72	4430	8	-1.44838	-3.84583	1.00051	0.0242069	0.0140342	280	140.526	0.0862108	0.016493
t611	37.22	99.15	3260	20	-1.4241	-0.320833	-2.45885	0.0594909	-0.000208074	276	155	0.0950904	0.000839863
t613	31.49	91.18	4596	5	-3.21351	-1.75417	-2.72188	0.0658548	-0.000229607	429	-4.19065	0.00257091	-0.000890469
t614	34.22	92.44	4570	13	-0.77561	-3.71667	2.02891	0.0490887	0.0010573	276	165.917	0.101788	0.00133801
t615	35.68	94.05	4690	8	-0.876221	-6.18333	5.03569	0.121837	0.00205388	255	109.72	0.0673117	0.00131041
t616	35.42	93.58	4300	12	-0.24851	-3.975	2.87668	0.0696001	0.0029832	227	147.06	0.0902193	0.00460299
t617	31.37	90.42	4623	0	-0.54711	-0.133333	-1.12325	0.0271766	-5.80671e-06	428	-49.7042	0.0304929	-0.000405392
t618	31.5	91.07	4586	1	-0.29948	-0.783333	-0.479583	0.0116033	0.000240398	423	8.41529	0.00516267	-0.00015631
t619	31.37	90.54	4605	0	-1.07535	0.208333	-1.42534	0.0344855	-6.55674e-05	429	6.48814	0.00398039	-3.61957e-05
t620	31.95	90.73	4570	5	-0.42184	-1.62083	-0.548828	0.0132787	0.000266141	428	-9.62345	0.00590386	-0.000327129
t623	34.96	98.55	4210	4	-0.16067	-4.125	1.57857	0.0381929	0.00141877	353	-129.401	0.0793858	-0.0013466
t624	37.21	99.81	3110	24	0.6495	0.295833	-1.37696	0.033315	-0.000224042	330	-44.6276	0.0273784	-0.000156439
t625	36.07	94.82	3230	13	3.60796	3.45	-1.37178	0.0331897	-0.000904394	69	-16.441	0.0100863	6.12873e-05
t626	39.57	94.28	1880	9	5.35743	7.17917	-3.77521	0.0913397	-0.00205291	36	-108.135	0.0663394	-0.00107667
t627	38.49	94.49	3140	1	5.85824	1.00833	2.15015	0.052022	-0.000540508	58	-234.372	0.143784	-0.00276314
t629	36.01	97.64	3080	13	4.04374	4.00833	-1.67116	0.0404331	-0.00178895	163	-108.894	0.066805	-0.000913481
t630	39.26	94.27	3230	9	1.80197	0.0666667	0.646231	0.0156353	-0.000453891	68	-44.2106	0.0271226	0.000414165
t631	40.28	95.35	1100	16	6.06353	9.45833	-5.30683	0.128397	-0.00297787	42	-134.576	0.0825605	-0.00184107
t632	36.38	96.31	2870	9	1.93907	4.6375	-5.90448	0.142857	-0.00207227	54	82.2805	0.050478	0.000707657
t633	36.11	97.35	2930	9	2.26043	4.7375	-5.22056	0.126309	-0.002208	129	21.1228	0.0129586	0.000494286
t634	36.72	99.25	3110	15	2.98859	1.14583	-0.255965	0.00619297	-0.000336305	244	-66.085	0.0405422	-0.000576432
t635	36.13	98.18	3440	9	1.66158	1.00833	-2.09987	0.0508055	-0.00118554	228	9.11139	0.00558971	0.000506531
t636	36.78	98.96	3040	13	2.12101	1.37917	-1.49071	0.0360671	-0.00106529	214	10.9741	0.00673246	0.000536003
t637	35.89	94.42	3640	13	3.54114	0.375	1.68466	0.0407597	2.85496e-05	110	-98.7612	0.0605887	-0.00041214
t639	37.34	97.93	3100	12	1.51628	1.59583	-0.776088	0.0187771	-0.000201469	213	-55.2201	0.0338768	-4.92016e-05
t640	37.34	95.51	3140	9	1.9384	3.33333	-2.20475	0.0533431	-0.000594703	67	63.077	0.0386969	0.000534715
t650	33.6	106.9	1454	14	0.487075	10.4292	-4.34206	0.105054	-0.00315715	783	-246.319	0.151113	-0.00316927
t651	28.92	89.76	4592	14	-1.84151	1.38333	-2.98346	0.0721836	-0.000463811	257	130.652	0.0801532	0.00281284
t652	28.67	89.89	4407	0	-0.69547	2.55	-2.08903	0.0505433	-0.0018654	270	192.866	0.118321	0.0089661
t653	28.64	88.76	4746	6	-0.68495	-0.666667	-0.416788	0.010084	0.000643528	244	5.55139	0.0034057	0.00237072
t654	27.67	89.07	4287	11	-0.086	1.05	-0.744093	0.018003	1.12263e-05	411	19.7972	0.0121453	0.00039122
t657	28.77	89.14	4337	14	0.14243	1.77917	-0.708951	0.0171528	-8.31569e-05	259	196.794	0.12073	0.00212634
t660	27.41	89.92	4398	14	-2.20685	15.2417	-15.0063	0.363072	-0.0187484	1048	-559.877	0.343477	-0.0202518
t661	28.97	89.55	3991	14	-0.23794	4.24167	-2.03798	0.0493081	-0.000893265	295	221.832	0.136091	0.00524408
t662	28.94	89.75	4240	14	1.1629	3.3375	-2.48428	0.0601062	0.000432358	280	219.47	0.134642	0.00986609
t663	28.2	88.65	4950	10	2.07153	-1.325	8.39543	0.203124	0.00413946	257	376.469	0.230959	0.0066962
t664	27.13	88.08	3173	14	0.072187	14.975	-9.22484	0.223191	-0.00288884	2462	-1675.85	1.02811	-0.0153862
t681	32.03	89.15	4587	8	2.4255	0.5875	2.02961	0.0491056	0.00027727	376	-95.1683	0.0583845	-0.000395883
t688	33.7	87.31	5208	0	1.57264	-5.175	5.75302	0.139192	0.00142579	173	-86.2737	0.0529277	-4.17784e-05
t689	33.82	87.24	5051	0	0.20532	-4.6375	5.93753	0.143656	0.00225929	164	144.208	0.0884696	0.00205273
t690	34.02	87.07	4962	0	1.27339	-4.10417	4.53364	0.10969	0.00144055	147	57.6512	0.0353682	0.0011452
t691	34.8	87.16	4921	0	0.48134	-4.95833	7.05009	0.170574	0.00340878	143	94.9828	0.0582707	0.00222008
t692	34.77	87.06	4977	0	-0.25707	-5.42083	4.82612	0.116766	0.00239285	141	99.0003	0.0607353	0.00226922
t693	35.08	87.67	4858	0	2.01631	-5.04583	7.30969	0.176855	0.00169483	158	61.6926	0.0378476	0.000797532
t694	35.39	87.98	5060	0	1.02869	-6.95	7.76804	0.187945	0.00218381	177	2.8004	0.00171801	0.000489605
t695	35.37	88.29	4846	0	2.45321	-5.57083	6.92201	0.167475	0.00220752	176	-1.62472	0.000996744	0.000670639
t696	34.83	88.57	4989	0	1.48415	-5.41667	6.74476	0.163187	0.00188912	201	45.4919	0.0279087	0.000670786
t698	29.58	102	2983	18	-0.76971	6.78333	-0.981784	0.0237539	-0.000594462	884	-203.602	0.124907	-0.00272204
t699	29.55	101.96	4005	14	0.717007	1.60833	2.84808	0.0689082	0.0107584	826	-173.825	0.106639	-0.00568457
t700	29.54	101.96	4300	14	-0.285264	0.904167	4.4186	0.106906	0.00364758	822	-51.2949	0.0314687	-0.000569561
t701	29.59	102.04	3338	18	0.24806	9.0625	-2.18145	0.0527793	-0.00194017	897	-171.566	0.105253	-0.00360239
t702	29.9	102.01	3965	10	-0.77867	2.44583	0.474893	0.0114899	0.00137077	780	-77.211	0.0473679	-0.00247051
t703	29.62	102.14	1328	18	-0.92887	14.0583	-0.80659	0.0195151	-0.0497289	981	45.8107	0.0281042	-0.0304783
t704	29.58	102	2983	18	-0.20538	6.78333	0.68085	0.0164729	0.000203888	884	-55.7902	0.0342265	-0.000909494
t705	29.55	101.96	4005	14	0.886227	1.60833	4.22538	0.102231	0.00192879	826	-125.965	0.0772778	-0.0010552
t706	29.54	101.96	4300	14	-0.305023	0.904167	3.45551	0.0836047	0.00289271	822	-67.2566	0.041261	-0.000967161
t707	29.59	102.04	2338	18	0.654175	9.0625	-0.503526	0.0121826	-0.000428777	897	-76.1965	0.0467455	-0.000531402
t708	29.9	102.01	3965	10	0.0424	2.44583	1.50677	0.0364557	0.00652141	780	-109.32	0.0670663	-0.00400177
t709	29.62	102.14	1328	18	-3.44035	14.0583	-6.36433	0.153982	-0.0664798	981	-224.335	0.137626	-0.0654038
t710	28.5	86.8	5182	12	-2.20212	-0.245833	-3.12891	0.0757028	-0.00082794	328	6.14522	0.00377001	0.00217671
t711	28.3	86.4	5274	4	-1.66176	-10.9958	9.43253	0.228216	0.0510049	250	20.016	0.0122795	0.0101734
t712	32.67	102.5	3500	9	0.29354	2.3	-0.128196	0.00310165	0.000106916	713	-67.3838	0.041339	-0.0087823
t713	33.55	103.02	3480	15	-0.22224	1.37083	0.451506	0.010924	0.000798229	691	-76.0368	0.0466475	-0.00378122
t714	43.1	86.75	3680	9	0.839707	-7.54583	7.07212	0.171107	0.00358153	378	-68.5195	0.0420358	-0.000796612
t715	43.1	86.75	3880	9	0.16429	-7.54583	6.63751	0.160592	0.00343104	378	-56.9564	0.034942	-0.000839556
t716	43.1	86.75	3850	9	0.1459	-7.54583	7.34194	0.177635	0.00446221	378	-96.4937	0.0591976	-0.00110017
t717	43.1	86.75	3760	9	-1.05762	-7.54583	5.68212	0.137477	0.00406276	378	-54.2353	0.0332726	-0.000537353
t718	43.1	86.75	3760	9	-0.35549	-7.54583	6.95182	0.168197	0.00354088	378	-60.3129	0.0370011	-0.000504593
t719	43.1	86.75	3840	9	-2.04353	-7.54583	4.05494	0.0981077	0.00612801	378	-128.319	0.078722	-0.0021834
t720	43.1	86.75	3870	9	-1.34115	-7.54583	4.86106	0.117611	0.00276496	378	-67.2307	0.0412451	-0.000732012
t721	43.1	86.75	3800	9	-1.04494	-7.54583	4.15715	0.100581	0.00435455	378	-100.025	0.061364	-0.00158758
t722	43.1	86.75	3700	9	-0.57272	-7.54583	5.62401	0.136071	0.0023493	378	-45.8855	0.0281501	-0.000502691
t723	43.1	86.75	3520	9	-0.13127	-7.54583	5.70445	0.138017	0.0020217	378	-1.19169	0.000731086	-0.000162461
t724	42	101	1000	4	6.36446	9.12917	-2.81406	0.0680851	-0.00950171	35	-25.2618	0.0154978	-0.00191757
t725	43.55	87.8	1100	14	6.49694	6.8375	-0.974837	0.0235858	-0.00289024	194	45.7085	0.0280415	0.000685448
t731	35.91	104.1	2800	14	3.00178	7.31667	1.70959	0.0413629	-0.00171128	370	273.592	0.167845	0.0128716
t732	35.91	104.1	3100	14	2.48775	7.31667	0.902047	0.0218247	-0.000823343	370	258.291	0.158458	0.00852746
t734	28.83	85.33	4590	5	-0.85325	4.11667	-1.77539	0.0429549	-0.00230744	395	166.713	0.102276	0.00380423
t735	43	87	3800	9	1.15135	-6.71667	6.10036	0.147596	0.0174729	338	18.9565	0.0116296	0.00143065
t736	34.9	102.83	3263	14	-1.47098	1.73333	-5.4845	0.132695	-0.000847053	596	-145.44	0.0892255	-0.00129752
t737	34.75	102.6	3100	18	-0.7946	1.84167	-5.32216	0.128768	-0.00148531	607	-56.4333	0.0346211	-0.00180604
t738	34.7	102.5	3397	11	-1.53549	1.3875	-5.1947	0.125684	-0.000983753	617	-100.172	0.0614542	-0.0017096
t739	34.68	102.5	3170	11	-1.4944	0.933333	-5.09624	0.123302	-0.000782212	626	-189.269	0.116114	-0.00184169
t740	34.32	102.33	3602	15	0.29906	-0.0375001	-0.993874	0.0240464	-0.000101279	656	-165.956	0.101812	-0.00329565
t741	34.2	102.5	3470	19	-1.8073	1.35833	-5.10567	0.12353	-0.00086907	657	-66.4087	0.0407408	-0.001412
t742	34.05	102.72	3181	15	-2.40355	2.47917	-6.93824	0.167868	-0.00130361	648	-89.4346	0.0548669	-0.00129378
t743	33.93	102.87	3414	7	-2.91749	2.125	-8.13993	0.196942	-0.00164015	654	-168.781	0.103545	-0.00222082
t744	33.68	102.97	3485	15	-1.68868	1.5625	-4.07772	0.0986588	-0.000568331	664	-84.5717	0.0518836	-0.00111133
t745	33.95	102.62	3480	15	-0.93188	2.23333	-4.22773	0.102288	-0.000830843	661	-159.694	0.0979701	-0.00187788
t746	33.9	102.55	3396	11	-1.95227	2.03333	-6.40514	0.15497	-0.00111174	659	-217.219	0.133261	-0.00200487
t747	33.82	102.75	3330	11	5.72201	1.89583	1.24324	0.0300797	-0.00101012	656	-847.232	0.519765	-0.0118796
t748	33.72	102.5	3355	11	-0.73199	2.00833	-4.5866	0.110971	-0.000825278	675	-200.979	0.123298	-0.00190794
t749	33.28	102.52	3495	18	-0.3452	2.40417	-4.84676	0.117265	-0.00133312	687	-177.138	0.108672	-0.00278768
t750	32.72	102.38	3489	9	-0.595023	3.0125	-4.89966	0.118545	-0.00256511	706	5.29609	0.00324908	-0.00293603
t751	33.28	102.52	3495	18	-1.6839	2.40417	-6.04344	0.146219	-0.000999963	687	-108.988	0.0668627	-0.00143679
t752	32.48	102.37	3509	17	-2.51002	3.1375	-7.24638	0.175323	-0.00121699	708	-110.739	0.0679369	-0.00131041
t753	32.72	102.38	3489	9	-0.64697	3.0125	-5.27221	0.127559	-0.00118384	706	-185.22	0.11363	-0.00222634
t754	32.72	102.13	3718	6	-1.52738	1.15417	-4.27201	0.10336	-0.000699224	729	-227.26	0.139421	-0.0028067
t755	32.72	102.15	3718	6	-1.13702	1.2625	-3.37575	0.081675	-0.000362677	731	-74.4905	0.0456989	-0.00132513
t756	32.73	102.1	3750	6	-0.01049	1.275	-1.44395	0.0349358	-6.36318e-05	730	-60.9177	0.0373722	-0.00131673
t757	32.73	102.1	3780	6	0.29348	1.275	-1.46735	0.035502	-3.00013e-05	730	-43.7813	0.0268592	-0.00146605
t758	32.73	102.1	3750	6	0.85774	1.275	-1.29268	0.0312759	-2.78238e-05	730	-56.6637	0.0347624	-0.00231812
t759	32.73	102.1	3780	6	0.77118	1.275	-2.85209	0.0690052	-0.000765759	730	-126.348	0.0775128	-0.00389012
t760	32.75	102.08	3550	6	1.18567	2.6875	-2.87724	0.0696137	-0.00100674	720	-26.5411	0.0162826	-0.00230548
t761	32.83	102.03	3440	10	-1.49183	2.125	-4.29972	0.10403	-0.00122884	723	-74.0516	0.0454297	-0.00207211
t762	33.2	101.47	3496	14	-2.78099	0.2	-5.5172	0.133486	-0.000832778	749	-194.226	0.119155	-0.00249689
t763	33.37	101.33	4192	4	0.3631	-1.56667	0.788954	0.0190884	0.00157611	742	-154.038	0.0945002	-0.00541218
t764	33.43	101.07	4159	8	-0.884373	-2.17083	-0.632244	0.0152969	0.00035387	727	-218.942	0.134318	-0.00223002
t765	33.3	100.45	4137	12	-2.82476	-1.95833	-3.70788	0.0897107	-0.000218961	681	-134.825	0.0827133	-0.00173555
t766	33.93	99.75	4344	16	-0.28771	-2.64167	0.390648	0.00945158	0.000717298	551	-15.8819	0.00974333	-0.00082698
t767	34.67	100.63	3285	7	-0.17031	2.15833	-4.09714	0.0991287	-0.00170451	501	207.925	0.127559	0.00185396
t768	34.67	100.63	3360	7	1.69645	2.15833	-0.466332	0.0112827	-0.000130748	501	91.6524	0.0562275	0.000658578
t769	34.67	100.63	3370	7	2.25084	2.15833	0.118004	0.00285506	0.00023568	501	214.095	0.131344	0.00237603
t770	34.62	100.57	3370	7	-0.212195	0.833333	-2.19595	0.0531302	-0.0005047	521	94.7514	0.0581287	0.000328522
t771	34.53	100.42	3771	7	-0.760811	-1.2375	-0.643926	0.0155795	0.000338265	544	16.2623	0.0099767	-0.000346865
t772	34.47	100.4	4140	7	-0.866387	-2.77917	-0.512382	0.0123969	0.000318619	575	-39.9701	0.0245211	-0.000899862
t773	34.58	99.85	4140	7	-1.11679	-2.97083	-0.129762	0.00313954	0.000628213	492	21.9174	0.013446	-0.000288339
t774	34.58	99.88	3734	7	-1.58999	-1.48333	-0.982008	0.0237593	0.000257334	471	136.023	0.0834483	0.00056134
t775	34.52	99.97	3760	11	-1.48045	-1.18333	-3.06615	0.0741843	-0.00027098	490	59.0135	0.036204	-0.000265762
t776	34.52	99.97	3760	11	-1.797	-1.18333	-3.02616	0.0732168	-0.000220897	490	51.0387	0.0313115	-0.00023245
t777	34.52	99.97	3730	11	-2.01465	-1.18333	-2.80883	0.0679585	-0.000178072	490	58.6337	0.035971	-8.07348e-05
t778	34.37	100.25	3765	7	0.243679	-1.2375	-1.29037	0.03122	0.00121118	543	71.0885	0.0436118	-0.00060821
t779	34.55	99.57	4298	11	-3.01691	-4.35	-2.1507	0.0520353	0.000152426	494	-1.50026	0.000920389	-0.000660638
t780	34.58	99.45	4782	11	-0.85674	-7.175	4.34366	0.105093	0.00177443	523	21.0789	0.0129316	-0.000279627
t781	34.55	99.33	4519	11	-2.24939	-5.83333	0.640212	0.0154897	0.00064452	492	-83.7649	0.0513886	-0.00103839
t782	34.72	99.08	4529	6	-2.17347	-6.34167	1.1297	0.0273326	0.000660271	450	6.87365	0.00421689	-0.000481562
t783	34.72	99.08	4529	6	-2.27563	-6.34167	0.976447	0.0236248	0.000675272	450	29.6532	0.0181918	-0.000359258
t784	34.72	99.08	4529	6	-3.96142	-6.34167	-1.36912	0.0331253	0.000733339	450	72.8461	0.0446901	-0.000467967
t785	35.1	98.8	4350	12	-1.04839	-4.65833	1.62299	0.0392676	0.000443003	378	-45.2297	0.0277478	-0.000342816
t786	35.03	98.63	4443	8	0.18474	-4.75	3.37296	0.0816074	0.000462117	366	-148.01	0.0908021	-0.000479746
t787	34.97	98.55	4233	4	1.10143	-4.10833	3.55512	0.0860147	0.000571719	354	-100.104	0.0614124	-0.000445575
t788	34.9	98.2	4282	12	0.10846	-3.20417	1.78731	0.0432433	0.000393646	327	-58.2327	0.035725	-0.000291529
t789	35.05	97.7	4282	8	-0.93906	-3.25833	0.313916	0.00759507	0.000209743	338	25.0384	0.0153607	-3.63797e-05
t790	35.03	97.67	4314	8	0.36986	-3.225	1.90937	0.0461965	0.000447842	345	-57.9858	0.0355735	-0.000438459
t791	34.95	98.12	4251	12	-0.89047	-3.24167	0.253906	0.00614316	0.000226824	323	60.1078	0.0368753	3.05516e-05
t792	34.93	98.13	4263	8	4.92051	-3.22917	6.98708	0.16905	0.00151991	322	-392.531	0.240812	-0.00384779
t793	34.78	98.12	4280	12	-2.01425	-3.7125	-1.15792	0.0280154	0.00016162	346	66.4692	0.040778	0.000106194
t794	35.52	99.52	4358	13	-2.37337	-5.43333	0.160776	0.00388991	0.0005152	426	74.0836	0.0454493	-8.90169e-05
t795	35.68	99.57	3752	13	-1.83662	-3.21667	-0.483269	0.0116925	0.000260745	385	-49.3963	0.030304	-0.000426128
t796	35.82	99.9	3890	13	-1.35623	-1.28333	-1.7922	0.0433616	3.29047e-05	394	136.811	0.0839317	0.000690172
t797	35.82	99.9	3890	13	-0.54078	-1.28333	-1.09329	0.0264517	0.000295174	394	36.2705	0.0222515	0.000451955
t798	35.97	100.17	3230	15	-0.07789	2.12917	-3.49724	0.0846144	-0.000433809	352	-66.9322	0.041062	-0.000225027
t799	36.08	100.37	2925	16	1.84418	2.79583	-2.02018	0.0488775	-0.000821407	363	-51.0003	0.031288	-0.000233554
t800	36.5	100.77	3105	16	0.66696	0.733333	-1.61957	0.0391849	-0.000282593	417	-63.3671	0.0388749	-0.000585205
t801	36.73	99.58	3670	16	-0.7144	-1.625	-1.62439	0.0393015	-0.000110327	330	76.6036	0.0469953	0.000182021
t802	36.72	99.25	3065	15	1.99586	1.14583	-1.5367	0.0371799	-0.00148966	244	-75.5046	0.046321	-0.000607781
t803	36.78	98.97	3063	13	2.17493	1.35833	-0.0331688	0.000802506	-0.000326281	216	-81.556	0.0500335	-0.000328338
t804	36.5	100.77	3105	16	0.43879	0.733333	-1.8527	0.0448254	-0.000238559	417	-208.851	0.128127	-0.000734957
t805	36	97.63	3099	13	4.65013	3.63333	-0.635768	0.0153822	-0.00132966	166	-232.54	0.14266	-0.00241162
t806	36.12	97.35	2900	9	3.22551	4.775	-3.23305	0.0782224	-0.00116449	129	-118.155	0.0724865	-0.000808575
t807	36.38	96.3	2865	9	2.41995	4.64583	-3.90344	0.0944422	-0.00126828	54	9.38906	0.00576006	0.00010855
t808	35.78	94.33	4075	13	0.38969	-2.13333	1.50054	0.036305	0.000983269	176	200.997	0.123309	0.00342939
t809	35.88	94.42	3680	9	3.82746	-0.645833	3.49336	0.0845205	0.000376468	131	-158.427	0.0971928	-0.000898758
t810	35.92	94.7	3460	13	3.51747	1.62083	0.981759	0.0237533	-0.000146571	96	-115.902	0.0711043	-0.000539868
t811	36.07	94.68	3304	9	4.08637	-0.141667	2.39684	0.0579906	0.000117828	127	-179.624	0.110197	-0.00142206
t812	36.63	95.03	3010	9	3.23471	5.27917	-2.31421	0.0559914	-0.00169653	41	3.45797	0.00212142	0.000476311
t813	37.73	95.35	2997	9	3.99317	1.85833	-0.27658	0.00669174	-0.000707596	77	-156.426	0.0959652	-0.00108219
t815	37.73	95.35	2997	9	4.3854	1.85833	0.0750079	0.00181479	-0.000749842	77	-178.037	0.109223	-0.0014331
t816	39.57	94.28	1860	9	4.51937	7.17917	-4.87675	0.117991	-0.0022726	36	-140.273	0.0860556	-0.0011147
t817	40.28	95.35	1735	16	4.67399	9.45833	-6.34125	0.153424	-0.00355661	42	-137.266	0.0842108	-0.00147728
t818	35.73	103.97	3700	26	-0.0268	-0.141667	-1.05269	0.0254694	-3.00013e-05	545	-197.038	0.12088	-0.000767472
t819	35.77	103.95	3342	18	-0.3561	1.41667	-2.90395	0.0702599	-0.000372355	492	-30.3244	0.0186036	-0.000342571
t820	35.77	103.95	3195	18	-0.09358	1.41667	-1.18931	0.0287749	-0.000148071	492	-4.33854	0.00266164	0.000172525
t821	35.8	104.07	2391	18	1.32295	4.09583	-1.81256	0.0438542	-0.000736968	429	106.27	0.0651952	0.00077422
t822	35.8	104.07	2391	18	0.69116	4.09583	-1.77244	0.0428835	-0.00100214	429	159.298	0.0977272	0.00196561
t823	38.1	96.4	5325	4	1.22376	-10.3667	11.6275	0.281323	0.00210009	322	-23.7245	0.0145547	-3.20853e-05
t824	36.32	99.36	3196	12	0.38436	0.933333	-0.22984	0.00556089	0.00015562	269	75.9526	0.0465959	0.00144611
t825	37.9	77.4	2400	32	2.3061	12.375	-8.51927	0.20612	-0.00887313	33	205.019	0.125776	0.00781704
t826	37.5	77.2	2158	18	4.8995	9.4875	-5.10021	0.123398	-0.00266867	27	48.3165	0.0296415	0.00101992
t827	37.2	77.1	2625	14	4.58203	5.34583	-1.82148	0.04407	-0.00306425	30	139.971	0.0858703	0.00365822
t830	37	77	2968	14	4.65531	5.475	-1.35314	0.0327387	-0.00161523	27	129.377	0.079371	0.00432753
t831	36.9	77	3394	18	4.47995	2.62083	-0.988893	0.0239259	-0.00602869	32	143.008	0.0877335	0.00423183
t832	36.8	77	3262	18	2.7823	5.6875	-5.39629	0.130561	-0.00872579	28	134.646	0.0826035	0.00349012
t833	36.8	77	3260	18	4.25153	5.6875	-0.16968	0.00410534	0.000406711	28	182.38	0.111888	0.0145108
t834	36.8	77.1	3777	14	0.99071	-5.99167	7.22751	0.174867	0.00401655	62	198.256	0.121627	0.00449501
t835	36.7	77	3906	14	2.66943	-6.45	9.08676	0.219851	0.00193629	70	182.318	0.11185	0.00146623
t836	36.7	77.1	3800	14	2.24916	-4.53333	5.38057	0.130181	0.00180927	60	197.048	0.120886	0.00206561
t837	36.2	78.4	4080	13	1.08711	-7.3	7.89955	0.191127	0.00180685	62	128.964	0.0791177	0.00116317
t838	34.6	80.4	4007	4	1.23666	-5.56667	6.10744	0.147767	0.00153757	39	156.924	0.0962707	0.00143249
t839	34.7	80.4	4365	4	0.08344	-7.55833	7.72574	0.186921	0.00145531	50	157.994	0.0969272	0.00110059
t840	33.7	80	4480	4	0.15962	-2.95833	1.54274	0.037326	0.000478327	36	110.927	0.0680522	0.00982762
t841	33.2	79.8	4335	4	1.04782	-0.675	2.32067	0.0561477	0.000426309	49	207.634	0.127381	0.00160611
t842	32.5	80	4284	9	1.44731	0.679167	-0.600604	0.0145314	-0.00486343	96	49.0817	0.030111	0.000558518
t843	33.1	80.2	4516	8	1.01125	-0.8	0.744441	0.0180115	0.000125885	46	113.962	0.0699141	0.000819618
t844	34	81.1	4868	0	0.43609	-6.34167	6.47494	0.156659	0.00551274	43	187.655	0.115124	0.00694037
t845	34.2	81	4163	0	0.64956	-9.62917	11.4077	0.276005	0.0079818	62	207.271	0.127158	0.00590542
t846	34.3	80.9	4834	0	0.26282	-12.3542	12.2492	0.296365	0.00322998	68	15.6301	0.00958885	0.000687227
t847	34.5	80.9	4371	0	1.42752	-8.325	9.01129	0.218025	0.00140038	47	198.786	0.121953	0.0010282
t848	35	80.4	4931	0	2.64179	-5.45417	2.98671	0.0722623	0.00172483	37	-76.5096	0.0469376	-0.00272529
t849	35.4	79.6	3829	6	1.99145	-4.97917	6.78359	0.164126	0.00185331	43	126.962	0.0778895	0.00170917
t850	36	79.7	4327	10	1.54888	-8.5375	10.6048	0.256579	0.00137909	64	156.085	0.095756	0.000778514
t851	36.2	79.2	4250	14	0.797	-10.2917	10.1013	0.244397	0.0265637	71	75.7495	0.0464713	0.000634222
t852	36.3	78.2	3755	17	2.86557	1.24167	0.491319	0.0118873	-0.0046684	28	81.6027	0.0500621	0.000828943
t853	36.6	77.1	4612	14	-0.00863	-9.72917	11.044	0.267205	0.0338928	94	194.531	0.119342	0.0223788
t854	37.4	77.3	2333	14	2.65639	8.49167	-3.26477	0.0789898	-0.00781921	28	272.266	0.167031	0.017931
t856	37.3	77.2	3305	14	3.57863	8.54167	-5.87322	0.1421	-0.00335168	27	156.463	0.0959879	0.00311896
t857	47.1	87.3	650	10	3.93127	5.85833	-3.72946	0.0902328	-0.00424906	141	145.358	0.0891752	0.0041349
t858	27.5	102.4	3660	14	-0.54215	9.1875	-1.39284	0.0336992	-0.00380993	950	-23.3775	0.0143418	-0.00197181
t859	27.5	102.4	3076	14	0.2514	9.1875	1.12359	0.0271848	-0.000235897	950	59.7779	0.0366729	0.000884709
t860	43.67	88.17	2450	14	1.15188	0.504167	4.30515	0.104161	0.00794261	248	147.106	0.0902475	0.0141844
t861	43.75	87.5	1500	17	1.83982	6.07083	-5.37422	0.130027	-0.00188766	220	191.352	0.117392	0.00157421
t862	43.75	87.5	1300	17	1.70692	6.07083	-5.52689	0.133721	-0.00101182	220	-9.10033	0.00558293	0.000109182
t863	43	87	3787	9	2.76588	-6.71667	7.77749	0.188173	0.00581929	338	-78.7262	0.0482975	-0.00428471
t864	42	87	2800	18	-0.1845	9.70833	-10.767	0.260503	-0.00533733	102	183.022	0.112282	0.00274044
t875	36.4	77.1	3800	18	2.65102	-7.57083	9.7079	0.234879	0.00455947	76	160.731	0.0986063	0.00306743
t876	36.4	77.8	3850	14	2.66571	-2.65	3.53115	0.0854348	0.000807132	43	119.065	0.0730448	0.00142267
t877	35.6	79.4	4880	6	1.21592	-4.64583	6.286	0.152087	0.0111397	43	222.732	0.136643	0.0181997
t878	35.8	79.3	5100	6	1.70279	-10.8542	11.4364	0.276699	0.0201831	87	63.8252	0.0391559	0.00539807
t879	36.3	78.2	3750	17	3.60441	1.24167	0.389474	0.00942317	-0.0013377	28	105.429	0.0646793	0.0024883
t880	36.2	78.7	4050	13	2.15962	-1.4125	2.81054	0.0679999	0.00139555	40	238.578	0.146364	0.00644958
t881	37.2	77.1	2955	14	3.17185	5.34583	-3.17126	0.0767274	-0.00509611	30	226.29	0.138826	0.00810784
t882	37.7	77.4	1586	18	3.7497	11.8542	-9.63968	0.233228	-0.0062935	27	116.279	0.0713356	0.0024883
t886	37.7	77.4	1586	18	3.97543	11.8542	-9.27919	0.224506	-0.00808947	27	122.747	0.0753036	0.00229567
t887	37.2	77.1	2957	14	3.31147	5.34583	-3.18052	0.0769514	-0.00350822	30	182.949	0.112237	0.00511341
t888	36.4	77.8	3850	14	2.84652	-2.65	5.15591	0.124745	0.00375331	43	169.072	0.103723	0.00366435
t889	36.3	78.2	3750	17	2.95189	1.24167	0.98427	0.023814	0.000679844	28	198.282	0.121643	0.00512629
t890	36.2	78.7	4050	13	2.90201	-1.4125	3.52884	0.0853789	0.00265342	40	185.902	0.114048	0.00581585
t891	35.8	79.3	5100	6	2.53658	-10.8542	13.1071	0.317121	0.0123586	87	143.726	0.0881739	0.00469747
t892	35.6	79.4	4890	6	3.36767	-4.64583	7.78355	0.18832	0.0116013	43	210.439	0.129101	0.0104385
t894	27.67	100.83	3306	14	-0.211375	10.5417	-5.96583	0.144341	-0.0233933	764	-53.3286	0.0327164	-0.0101485
t895	27.5	102.4	3800	14	-0.54195	9.1875	-5.71095	0.138174	-0.0205978	950	-253.799	0.155702	-0.0240941
t896	43.2	83.5	3106	5	4.1971	-5.99167	9.85006	0.238318	0.0178883	358	26.2473	0.0161024	0.00276075
t897	36.69	101.83	2796	21	1.9664	3.575	-2.16413	0.0523603	-0.000947219	435	-105.635	0.0648056	-0.00068097
t898	27.21	100.12	1905	18	1.72767	13.3375	-4.45305	0.10774	-0.00298997	845	-51.5466	0.0316231	-0.000301651
t899	27.2	100.11	1880	18	1.50766	12.7958	-4.56403	0.110425	-0.00197501	823	-116.355	0.0713822	-0.000647228
t900	27.19	100.11	1850	18	2.39305	12.3292	-5.00989	0.121212	-0.00486626	820	-109.09	0.0669252	-0.000945996
t901	27.18	100.1	1840	18	2.46423	13.3417	-3.28968	0.0795925	-0.00565089	847	-40.8704	0.0250734	-0.000836611
t902	27.18	100.09	1800	18	1.41791	13.9417	-6.65025	0.1609	-0.0016237	850	-178.106	0.109266	-0.000726981
t903	27.17	100.07	1800	22	1.73317	14.55	-4.4046	0.106568	-0.00637988	868	-77.5666	0.0475861	-0.000173678
t904	27.16	100.06	1800	22	0.83355	14.8667	-8.73384	0.211312	-0.00391783	877	-193.562	0.118748	-0.00195395
t905	27.14	100.05	1820	22	0.78344	15.0458	-6.66653	0.161294	-0.00211267	876	-143.364	0.0879519	-0.000552138
t906	27.09	100.08	1840	22	1.18964	13.9208	-5.8333	0.141134	-0.00652771	836	-149.408	0.0916598	-0.00217051
t907	27.02	100.08	1900	22	0.15836	14.7417	-6.50327	0.157344	-0.00219179	867	-145.766	0.0894255	-0.000588333
t908	26.96	100.06	1950	22	1.04042	14.8333	-7.78487	0.188352	-0.00481182	871	-238.153	0.146104	-0.00297541
t909	26.91	100.05	2100	22	0.39527	14.7625	-7.574	0.18325	-0.00282424	854	-186.194	0.114227	-0.000806735
t910	26.87	100.03	2200	22	0.78717	13.9875	-6.56223	0.158771	-0.0034308	833	-37.3519	0.0229149	0.000252388
t911	26.87	100.03	2330	22	1.91175	13.9875	-6.75266	0.163378	-0.00755017	833	-123.878	0.0759975	-0.00233432
t912	26.86	100.03	2400	22	0.36586	13.425	-4.37121	0.10576	-0.00198493	823	52.7041	0.0323332	0.00221377
t913	26.85	100.04	2585	22	0.4349	11.7333	-2.80759	0.0679285	-0.00113158	799	15.5564	0.00954364	0.00189242
t914	26.84	100.08	2579	18	-0.05793	12.1458	-6.32823	0.153109	-0.00201323	799	-173.353	0.10635	-0.0006687
t915	27.09	100.21	4100	18	0.452122	3.05417	4.91618	0.118945	0.00326724	845	-64.3592	0.0394835	-0.000945076
t916	27.09	100.22	4000	18	0.06505	5.16667	-0.734107	0.0177614	-0.000157676	827	-129.965	0.0797318	-0.00144537
t917	27.09	100.22	3900	18	2.15884	5.16667	4.21113	0.101887	0.00931299	827	256.218	0.157186	0.0141697
t918	27.09	100.22	3860	18	-0.40276	5.16667	0.295245	0.00714334	0.000574525	827	-97.2347	0.0596522	-0.00103526
t919	27.09	100.22	3820	18	0.51583	5.16667	1.12577	0.0272376	0.000694143	827	-47.3089	0.0290234	3.63797e-05
t920	27.09	100.22	3770	18	0.27989	5.16667	-1.01103	0.0244615	2.2501e-05	827	-145.969	0.08955	-0.000973603
t921	27.09	100.22	3730	18	0.16249	5.16667	0.261325	0.00632266	0.000577816	827	-106.563	0.065375	-0.000220242
t922	27.09	100.22	3690	18	-0.18565	5.16667	0.414086	0.0100186	0.000246519	827	-64.011	0.0392699	-0.000143556
t923	27.09	100.23	3640	18	-0.04644	7.05417	-1.88567	0.045623	-0.000409131	816	-87.3026	0.053559	-9.79124e-05
t924	27.09	100.23	3600	18	-0.58934	7.05417	-2.41289	0.0583789	-0.00063027	816	-117.253	0.0719331	-0.000363797
t925	27.09	100.23	3540	18	-0.29852	7.05417	-2.20543	0.0533595	-0.00119594	816	-92.2796	0.0566123	-0.000523979
t926	27.09	100.23	3485	18	0.30207	7.05417	-0.766686	0.0185497	-0.000235559	816	-71.7259	0.0440029	-0.00022337
t927	27.09	100.23	3430	18	-0.80969	7.05417	-1.77387	0.0429181	-0.000590832	816	-105.953	0.0650007	-0.000206131
t928	27.1	100.23	3380	18	0.53402	6.90417	0.00492485	0.000119155	0.000103359	819	-95.6115	0.0586564	-0.000496985
t929	27.1	100.23	3325	18	1.69601	6.90417	-0.497833	0.0120449	-0.00034862	819	45.2049	0.0277326	0.000579499
t930	27.1	100.23	3275	18	0.66336	6.90417	-2.56616	0.0620872	-0.00133361	819	-73.8429	0.0453016	-0.00171476
t931	27.1	100.23	3288	18	1.71766	6.90417	-0.589133	0.0142538	-0.000451012	819	-26.0003	0.0159508	-0.000214659
t932	27.11	100.23	3368	22	2.09519	7.28333	-1.45436	0.0351877	-0.00122981	805	-30.0554	0.0184386	-0.000892255
t933	27.11	100.23	3303	22	1.22798	7.28333	-1.60427	0.0388147	-0.000654464	805	-31.4568	0.0192983	0.000113066
t934	27.11	100.23	3386	22	0.62927	7.28333	-1.9469	0.0471045	-0.000659787	805	-11.3113	0.00693933	-0.000129998
t935	27.11	100.23	3324	22	1.67881	7.28333	-1.8467	0.0446802	-0.00129973	805	-45.0216	0.0276201	-0.000959799
t936	27.14	100.23	3237	18	1.51313	7.65	-0.449252	0.0108695	-0.000458439	808	11.9385	0.00732411	-8.76059e-05
t937	27.15	100.23	3226	18	2.66096	7.56667	0.507341	0.0122749	0.0005182	806	16.4276	0.0100781	-0.000328767
t938	27.15	100.23	3218	18	1.72205	7.56667	-1.45734	0.0352598	-0.000694627	806	-68.2399	0.0418643	-0.00049993
t939	27.14	100.23	3230	18	1.95701	7.65	-2.27291	0.0549922	-0.0014495	808	-43.0381	0.0264033	-0.00146071
t940	27.14	100.23	3220	18	1.23653	7.65	-2.98489	0.0722182	-0.00120731	808	-53.6509	0.0329141	-0.000831581
t941	27.15	100.23	3233	18	1.20668	7.56667	-2.92349	0.0707327	-0.00149039	806	-80.3993	0.0493239	-0.00139531
t942	27.15	100.23	3220	18	0.98407	7.56667	-1.29878	0.0314235	-0.000514377	806	-66.9484	0.0410719	-0.00051858
t943	27.15	100.23	3220	18	1.22108	7.56667	-0.676537	0.0163685	-0.000135538	806	-70.8432	0.0434613	-0.000507169
t944	27.14	100.23	3247	18	1.686	7.65	-2.35067	0.0568735	-0.00135901	808	-65.7947	0.0403642	-0.00108317
t945	27.15	100.23	3220	18	1.3395	7.56667	-1.21579	0.0294156	-0.000515345	806	-39.038	0.0239493	-0.000236315
t946	27.15	100.23	3238	18	0.8804	7.56667	-2.25363	0.0545257	-0.000845602	806	-91.5203	0.0561465	-0.000762809
t947	27.15	100.23	3248	18	0.31934	7.56667	-1.86006	0.0450034	-0.00052212	806	-67.7415	0.0415585	-0.000383429
t948	27.15	100.23	3257	18	1.22678	7.56667	-3.01254	0.0728872	-0.00116134	806	-79.5864	0.0488252	-0.000876059
t949	27.14	100.24	3246	22	1.25021	8.02083	-2.5896	0.0626544	-0.00111803	799	-92.5642	0.0567869	-0.000826182
t950	27.14	100.24	3179	22	0.7276	8.02083	0.133218	0.00322316	2.32268e-06	799	14.2949	0.00876973	0.000810968
t951	27.2	100.26	3180	22	0.52108	7.5375	-2.34156	0.0566531	-0.000642367	779	-5.04742	0.00309652	0.000383171
t952	27.2	100.26	3160	22	0.93543	7.5375	-1.14256	0.0276438	-0.000536394	779	-8.19832	0.00502956	0.000561696
t953	27.11	100.24	3150	22	1.59176	8.03333	-1.91619	0.0463615	-0.00163725	800	-52.8023	0.0323935	-0.00135127
t954	27.14	100.24	3150	22	0.61923	8.02083	-0.6559	0.0158692	-0.000313248	799	-74.7934	0.0458847	4.92016e-05
t955	27.2	100.26	3120	22	0.96218	7.5375	-0.892292	0.0215887	-0.000441818	779	-21.3675	0.0131087	0.000733116
t956	27.11	100.24	3100	22	0.43952	8.03333	-2.97167	0.0718984	-0.0012782	800	-75.2495	0.0461645	-0.000729129
t957	27.14	100.24	3100	22	-0.42547	8.02083	-0.815393	0.0197281	-0.00030236	799	-72.4216	0.0444297	0.00171715
t958	27.2	100.26	3090	22	0.91337	7.5375	-0.534454	0.0129309	-0.000186637	779	-52.2163	0.032034	0.000279443
t959	27.11	100.25	3060	18	1.9791	8.79167	-0.762312	0.0184438	-0.000834666	792	0.655999	0.000402446	0.000583666
t960	27.2	100.27	3050	18	1.97826	7.95833	-1.64578	0.039819	-0.002148	782	-12.3922	0.00760245	0.000675326
t961	27.14	100.26	3010	22	-0.41728	10.1792	-2.18199	0.0527924	-0.00102271	792	-15.3682	0.00942818	0.000568947
t962	27.13	100.24	3000	22	-0.54214	8.75833	-1.94074	0.0469554	-0.00101158	797	-0.562721	0.000345222	0.000920935
t963	27.13	100.25	2970	22	-0.30454	9.3375	-3.74722	0.0906625	-0.00120779	793	-78.2114	0.0479816	-3.96312e-05
t964	27.14	100.26	2950	22	0.1913	10.1792	-1.98184	0.0479498	-0.00111392	792	8.4908	0.00520899	0.00279467
t965	27.15	100.25	2880	18	3.37297	10.0083	4.83254	0.116921	0.00275625	796	347	0.21288	0.00995136
t966	27.14	100.26	2880	22	0.02142	10.1792	-2.06804	0.0500354	-0.00178121	792	-37.2429	0.022848	0.00188009
t967	27.14	100.26	2870	22	0.35109	10.1792	-1.7893	0.0432914	-0.0023672	792	-30.9026	0.0189583	0.000209996
t968	27.15	100.25	2860	18	-0.06692	10.0083	-3.19106	0.0772064	-0.00155063	796	-77.9753	0.0478368	-0.000119937
t969	27.15	100.25	2840	18	0.965678	10.0083	-2.67396	0.0646954	-0.00144587	796	-60.9665	0.0374021	0.000429993
t970	26.9	100.23	2480	24	2.36844	13.45	-2.29069	0.0554223	-0.00239478	794	32.6281	0.0200169	0.00217383
t971	26.9	100.23	2440	24	1.12839	13.45	-4.6952	0.113599	-0.00366355	794	-0.235396	0.000144412	0.00231604
t972	26.9	100.23	2390	24	0.65584	13.45	-4.83636	0.117014	-0.00754267	794	-37.5954	0.0230643	0.00224487
t973	26.9	100.24	2355	28	3.15539	12.6917	2.08224	0.050379	-0.00295271	784	174.47	0.107035	0.00918021
t974	26.9	100.24	2332	28	4.33603	12.6917	0.713636	0.0172661	-0.00971375	784	105.032	0.0644357	0.00901494
t975	26.9	100.24	2331	28	1.58709	12.6917	-1.92725	0.0466291	-0.0135942	784	67.402	0.0413502	0.00856979
GG0408-001	29.58	102	2936	18	0.28432	6.78333	-0.620596	0.0150151	-0.000669005	884	-31.9638	0.0196094	-0.00187629
GG0408-002	29.58	102	2991.5	18	0.66039	6.78333	-0.369438	0.00893841	-0.000311506	884	-32.7787	0.0201093	-0.00111832
GG0408-003	29.58	102	3073	18	-0.00481	6.78333	-0.694931	0.0168136	-0.000526209	884	-18.2337	0.0111861	-0.000727043
GG0408-004	29.58	102	3099.5	18	0.49164	6.78333	0.43179	0.010447	0.000403179	884	17.5661	0.0107766	4.1533e-05
GG0408-005	29.58	102	3152	18	-0.0119	6.78333	-1.73351	0.0419416	0.00015291	884	-67.8292	0.0416123	-8.82193e-05
GG0408-006	29.58	102	3192.5	18	0.18127	6.78333	-0.550872	0.0133281	-0.000101883	884	-20.6854	0.0126902	-0.000428091
GG0408-007	29.58	102	3234	18	0.44997	6.78333	-0.131408	0.00317937	0.000574138	884	31.5713	0.0193686	0.000932929
GG0408-008	29.58	102	3304.5	18	-0.01067	6.78333	-1.33661	0.0323388	-0.000362919	884	-50.0387	0.0306981	-0.000836489
GG0408-009	29.58	102	3341	18	-0.20679	6.78333	-2.03507	0.0492377	-0.00026106	884	-70.4079	0.0431943	-0.000760171
GG0408-010	29.58	102	3391	18	-0.58077	6.78333	-2.44359	0.0591217	-0.00339354	884	-61.1456	0.037512	-0.00452078
GG0408-011	29.58	102.01	3029	18	0.10117	7.38333	0.394984	0.00955648	0.000774058	884	61.3281	0.037624	0.00205886
GG0408-012	29.58	102.01	2838	18	1.61657	7.38333	1.49914	0.0362711	0.00111247	884	77.823	0.0477434	0.0016996
GG0408-013	29.59	102.02	2808.5	18	0.46583	7.2375	-0.915965	0.0221614	-0.000600583	885	-25.9938	0.0159468	-0.000986363
GG0408-014	29.59	102.03	2789	18	0.09333	8.45	-1.51195	0.036581	-0.00132151	891	-11.4181	0.00700485	-0.00142184
GG0408-015	29.59	102.03	2741.5	18	0.892322	8.45	0.094481	0.00228593	-0.00137752	891	72.1	0.0442324	0.000787901
GG0408-016	29.55	101.97	3639	14	0.26342	2.67917	3.6065	0.0872579	0.00338458	830	25.3769	0.0155684	0.00147605
GG0408-017	29.55	101.97	3694	14	0.678591	2.67917	3.41254	0.0825651	0.00247196	830	53.1388	0.0325999	0.0010436
GG0408-018	29.55	101.98	3740	14	-0.057038	1.82917	3.21634	0.0778181	0.0026931	822	29.5024	0.0180993	0.000683669
GG0408-019	29.55	101.96	3802	14	0.231705	1.60833	3.66745	0.0887325	0.002651	826	26.8279	0.0164586	0.000203493
GG0408-020	29.55	101.96	3855	14	-0.634204	1.60833	2.00926	0.0486133	0.00141635	826	-44.6046	0.0273643	-0.000939616
GG0408-021	29.55	101.96	3906	14	-0.294855	1.60833	2.81215	0.0680389	0.00158959	826	-50.8574	0.0312003	-0.000502568
GG0408-022	29.55	101.96	3954	14	-0.527071	1.60833	2.5828	0.0624898	0.00140401	826	-31.4173	0.0192741	-0.000534101
GG0408-023	29.55	101.96	4002.5	14	-0.32591	1.60833	1.00641	0.0243497	0.000805197	826	-112.001	0.0687111	-0.00129139
GG0408-024	29.55	101.96	4050	14	-0.39749	1.60833	1.22035	0.0295259	0.00197984	826	-87.2083	0.0535011	-0.00182046
GG0408-025	29.55	101.96	4107.5	14	0.050258	1.60833	1.33589	0.0323213	0.00110255	826	-92.2306	0.0565822	-0.00244088
GG0408-026	29.54	101.96	4158	14	-0.846759	0.904167	1.86822	0.0452009	0.00101521	822	-79.4504	0.0487417	-0.000778269
GG0408-027	29.54	101.96	4206.5	14	-0.36526	0.904167	2.62956	0.0636212	0.00148579	822	-22.9216	0.0140621	-0.000346313
GG0408-028	29.54	101.96	4252.5	14	-0.7356	0.904167	1.67718	0.0405787	0.000877055	822	-73.9581	0.0453723	-0.000774588
GG0408-029	29.54	101.96	4300	14	-0.184002	0.904167	2.77047	0.0670304	0.00116836	822	-81.1309	0.0497727	-0.000848206
GG0408-030	29.55	101.97	3589	14	0.629171	2.67917	1.86918	0.0452241	0.0148327	830	-57.9966	0.0355801	-0.0133244
GG0408-031	29.55	101.97	3540	14	-0.428265	2.67917	1.74572	0.042237	0.00111053	830	-47.5032	0.0291426	-0.000368705
GG0408-033	29.6	102.07	2081.5	18	1.49076	9.125	2.18941	0.0529719	4.08889e-05	894	180.159	0.110525	0.00210855
GG0408-034	29.6	102.07	2034.5	18	0.895967	9.125	2.49082	0.0602644	0.00251793	894	183.707	0.112702	0.00464164
GG0408-035	29.6	102.08	1984	18	1.14075	9.17917	2.11709	0.0512222	-7.69389e-05	892	77.9952	0.047849	0.000510298
GG0408-036	29.61	102.08	1936.5	18	3.38762	8.79583	12.7075	0.307453	0.0201686	886	780.323	0.478718	0.0372828
GG0408-037	29.61	102.09	1906.5	18	1.2388	10.4833	0.592055	0.0143245	-0.0140257	902	126.198	0.0774208	-0.00492752
GG0408-038	29.61	102.1	1851	18	2.01372	12.5125	-1.17178	0.0283508	-0.00738724	951	70.4479	0.0432188	-0.00116796
GG0408-039	29.62	102.11	1809.5	18	1.67627	13.1875	-0.340057	0.00822755	-0.00353911	967	98.576	0.060475	-0.00032889
GG0408-040	29.62	102.11	1778	18	1.54782	13.1875	1.76068	0.042599	-0.00174225	967	276.213	0.169453	0.00534285
GG0408-041	29.63	102.11	1719	18	1.74765	13.4375	7.75677	0.187672	0.00467682	974	734.762	0.450767	0.0260977
GG0408-042	29.64	102.12	1652.5	18	0.70415	13.8042	-6.43485	0.155689	-0.00304755	982	-215.398	0.132144	-0.00225579
GG0408-043	29.65	102.11	1620.5	18	2.22409	13.3125	4.5274	0.109539	-0.00223849	958	451.561	0.277027	0.021215
GG0408-046	29.59	102.03	2695	18	0.3511	8.45	0.378237	0.0091513	-5.61557e-05	891	59.6555	0.0365978	0.0004003
GG0408-047	29.58	102.03	2643	18	0.71538	8.1375	0.734555	0.0177723	0.00115437	886	29.1923	0.0179091	0.00228984
GG0408-048	29.59	102.03	2570	18	0.407702	8.45	-0.154374	0.00373502	-0.00267965	891	-43.4688	0.0266675	-0.00193316
GG0408-049	29.59	102.03	2538	18	0.48504	8.45	-0.792936	0.0191848	-0.00148886	891	-103.43	0.0634529	-0.00396085
GG0408-050	29.59	102.04	2495	18	0.3333	9.0625	-2.1034	0.0508909	-0.00118142	897	-120.917	0.0741809	-0.00148648
GG0408-051	29.59	102.04	2447	18	0.24406	9.0625	-0.487351	0.0117913	-0.000572396	897	-19.2147	0.011788	-0.000309074
GG0408-052	29.59	102.04	2429	18	0.444756	9.0625	2.60478	0.0630216	0.00222784	897	165.549	0.101562	0.00724711
GG0408-053	29.59	102.04	2400	18	0.84176	9.0625	0.619746	0.0149945	-0.0125854	897	19.3331	0.0118606	-0.0123694
GG0408-054	29.59	102.04	2338	18	0.0955	9.0625	0.0911301	0.00220486	-0.0150508	897	56.8012	0.0348468	-0.000728454
GG0408-055	29.6	102.05	2288	18	0.71565	9.98333	-0.50301	0.0121701	-0.00106217	912	-0.821447	0.000503947	-0.000228843
GG0408-056	29.6	102.05	2251	18	0.97551	9.98333	0.0590515	0.00142873	-0.00177885	912	116.418	0.0714209	0.00201898
GG0408-057	29.6	102.05	2230	18	1.02476	9.98333	-0.359315	0.00869349	-0.00223967	912	4.92824	0.00302341	-0.00484535
GG0408-058	29.6	102.05	2206	18	0.799006	9.98333	1.99091	0.0481693	0.000667287	912	166.971	0.102434	0.00396312
GG0408-059	29.6	102.06	2157	18	0.74592	9.575	0.380234	0.00919961	-0.000302747	904	57.3669	0.0351938	0.000750478
GG0408-060	29.6	102.07	2084	18	0.52725	9.125	-0.546103	0.0132127	-0.00670123	894	2.64226	0.00162099	-0.00654654
GG0408-061	29.75	102.06	2181.5	18	0.70142	10.6042	-3.08585	0.0746609	-0.00238462	881	-24.5866	0.0150835	-0.00109317
GG0408-062	29.75	102.06	2447	18	0.54085	10.6042	-2.70527	0.0654529	-0.00284577	881	-48.2177	0.0295809	-0.00202457
GG0408-063	29.75	102.06	2640	18	0.88362	10.6042	-1.62126	0.0392258	-0.00183395	881	22.1976	0.0136179	-0.000228094
GG0408-064	29.8	102.06	2731	18	0.16659	8.65417	-3.98636	0.0964484	-0.00256777	851	-108.976	0.0668553	-0.00227726
GG0408-065	29.82	102.06	2860	18	-0.27731	6.29583	-2.20437	0.0533339	-0.000327111	832	-104.447	0.0640768	-0.00105949
GG0408-066	29.84	102.04	2998.5	10	0.51149	6.275	-1.27088	0.0307484	-0.00161959	823	-74.3623	0.0456203	-0.00359497
GG0408-067	29.84	102.05	3088.5	18	-0.18812	5.85833	-1.50267	0.0363565	1.74201e-05	823	-78.9892	0.0484588	-0.000945812
GG0408-068	29.84	102.05	3198	18	-0.58998	5.85833	-1.68748	0.0408279	-0.000209767	823	-81.9973	0.0503042	-0.000725938
GG0408-069	29.85	102.04	3301.5	22	-0.04842	6.225	-1.24438	0.0301073	-3.24208e-05	821	-71.1852	0.0436712	-0.000880476
GG0408-070	29.86	102.03	3419.5	10	-0.20079	4.46667	-0.440901	0.0106674	-5.68573e-06	799	-104.406	0.0640517	-0.00171163
GG0408-071	29.87	102.03	3534	10	-0.42111	4.09583	-0.904997	0.021896	3.71387e-05	790	-80.512	0.049393	-0.00111489
GG0408-072	29.88	102.02	3636	10	-0.25014	3.71667	0.0482675	0.00116781	0.00144321	786	-51.1676	0.0313906	-0.000175948
GG0408-073	29.89	102.02	3745	10	-0.19147	3.02083	1.09675	0.0265354	0.00114997	784	-47.3256	0.0290336	-0.00109342
GG0408-074	29.89	102.01	3836	10	-0.42538	3.03333	0.586835	0.0141982	0.000889103	783	-80.9497	0.0496615	-0.00115133
GG0408-075	29.9	102	3947	10	-0.80882	2.175	1.04288	0.0252321	0.00132925	787	-69.9233	0.042897	-0.000527537
GG0408-076	29.9	102	3927.5	10	0.37107	2.175	5.00069	0.12099	0.0356851	787	149.031	0.0914285	0.0355155
GG0408-077	29.9	102.01	3922.5	10	-0.29738	2.44583	0.963018	0.0232998	0.000538185	780	-65.2286	0.0400169	-0.00323037
GG0408-078	29.78	102.06	2436	18	0.55025	9.475	-1.6766	0.0405647	-0.00145893	861	35.6591	0.0218764	-6.21462e-05
GG0408-079	29.75	102.06	2174.5	18	0.47412	10.6042	-3.24794	0.0785826	-0.00221986	881	-99.6383	0.0611267	-0.00173175
GG0408-080	29.7	102.08	1954	18	1.08282	12.1375	-4.9132	0.118873	-0.00386412	911	-155.015	0.0950996	-0.00348767
GG0408-081	29.65	102.12	1615.5	18	1.55056	13.725	-5.11416	0.123735	-0.00270472	978	-155.118	0.0951628	-0.00222818
GG0408-082	29.64	102.13	1564.5	26	2.19615	14	-2.66129	0.0643889	-0.00398171	991	-35.3563	0.0216906	-0.0027332
GG0408-083	29.64	102.13	1523.5	26	0.83267	14	-5.30053	0.128244	-0.005182	991	-131.311	0.0805575	-0.00390116
GG0408-084	29.64	102.14	1475.5	26	1.36323	13.7542	-2.36904	0.057318	-0.00258181	974	88.9681	0.0545807	0.000100919
GG0408-085	29.63	102.14	1408	18	1.19385	14.4042	-5.26332	0.127344	-0.00386001	1003	-105.315	0.0646093	-0.00354423
GG0408-086	29.62	102.14	1366.5	18	3.71647	14.0583	6.82393	0.165102	0.0170932	981	505.423	0.31007	0.029778
GG0408-087	29.61	102.15	1323	18	1.1442	13.5958	-0.0599307	0.00145	-0.00352968	941	269.25	0.165181	0.0091434
GG0408-088	29.61	102.17	1256.5	22	1.27421	15.5458	-7.39242	0.178857	-0.0165585	1053	-235.008	0.144174	-0.014585
GG0408-089	29.61	102.16	1215	18	0.69669	14.7875	-6.06865	0.146829	-0.00662594	1006	-172.272	0.105687	-0.00433612
GG0408-090	29.64	102.18	1189.5	22	0.4691	14.5375	-4.25578	0.102967	-0.00583114	1010	-17.8877	0.0109739	-0.00247597
GG0408-4500m	29.54	101.95	4505	14	0.350378	-0.858333	5.41302	0.130966	0.00302868	808	-117.227	0.0719172	-0.00198708
LD-001	30.02	102.79	709	18	1.94973	15.9958	-5.96007	0.144202	-0.0157911	1418	-430.451	0.264076	-0.0308878
LD-002	30.01	102.52	1035	18	3.39187	13.9667	2.60577	0.0630456	0.0062139	1123	119.878	0.0735435	-0.00974891
LD-003	29.86	102.31	2186	22	0.88468	10.6292	-0.00575781	0.000139308	-0.00227385	912	96.1153	0.0589654	0.00157844
LD-004	29.82	102.22	1553	22	0.29615	13.875	-7.37687	0.17848	-0.00643407	980	-169.4	0.103925	-0.00363429
LD-005	29.6	102.17	1221	22	2.56354	15.0625	0.0383204	0.000927147	-0.00584947	1029	255.217	0.156572	0.0501887
GG0510-001	29.57	101.99	3092.5	14	-0.16569	6.0625	-0.949541	0.0229738	-0.000299723	872	-57.5434	0.0353021	-0.00148237
GG0510-002	29.57	101.99	3075	14	0.56849	6.0625	0.0470444	0.00113822	0.00019993	872	-41.0402	0.0251776	-0.00118004
GG0510-003	29.57	101.99	3131	14	0.195286	6.0625	-0.237772	0.0057528	-0.000222397	872	-68.8525	0.0422401	-0.00167396
GG0510-004	29.57	101.99	3180.5	14	-0.29005	6.0625	0.220118	0.00532567	1.46619e-05	872	-36.9401	0.0226622	-0.000742441
GG0510-005	29.57	101.98	3222	14	0.197449	4.34583	1.64463	0.0397912	0.0045798	856	-20.5391	0.0126005	0.000817593
XZ0706-01	30.59	81.72	4754	13	0.348469	-0.304167	4.01889	0.0972355	0.00173451	421	165.03	0.101244	0.00227051
XZ0706-02	30.55	81.74	4797	13	0.59036	-0.5875	3.13431	0.0758334	0.000583332	424	22.8213	0.0140006	0.000340301
XZ0706-03	30.55	81.74	4780	13	-0.53565	-0.5875	3.13994	0.0759696	0.00121989	424	183.152	0.112361	0.0017785
XZ0706-04	30.55	81.74	4799	13	0.00987	-0.5875	3.82597	0.0925678	0.00164838	424	177.106	0.108652	0.00256253
XZ0706-05	30.83	81.53	4642	9	-0.42581	0.05	2.02022	0.0488784	0.000606317	407	87.016	0.0533831	0.000858636
XZ0706-06	30.83	81.53	4641	9	-0.01009	0.05	3.17719	0.0768709	0.0013924	407	118.822	0.0728957	0.00183801
XZ0706-07	31.06	81.04	4759	13	0.47134	-1.2125	3.61106	0.0873682	0.001382	419	23.5336	0.0144375	0.000995995
XZ0706-08	31.32	80.63	4707	13	-0.03179	-1.67083	6.33675	0.153315	0.00172048	385	246.609	0.151291	0.0022564
XZ0706-09	30.7	81.84	4766	9	-0.26373	-0.275	2.40812	0.0582635	0.000538814	369	72.0635	0.04421	0.000713485
XZ0706-10	30.66	82.15	4817	9	-0.779219	-0.733333	1.9904	0.0481569	0.000676723	319	182.516	0.111971	0.00141777
XZ0706-11	30.15	83.23	4612	12	1.64281	1.34583	1.35445	0.0327704	0.000247269	287	41.8543	0.025677	0.00069189
XZ0706-12	30.15	83.23	4600	12	-0.312464	1.34583	2.30622	0.0557981	0.000502522	287	325.021	0.199396	0.00188831
XZ0706-13	29.24	85.33	4763	9	-0.58004	1.80417	-0.987841	0.0239004	-0.000148507	284	207.446	0.127265	0.00222634
XZ0706-14	29.13	85.37	4686	13	-0.42394	1.94167	1.87554	0.045378	0.000607043	303	317.7	0.194905	0.00260732
XZ0706-15	29.12	85.38	4650	9	-0.21638	1.95	1.50755	0.0364746	0.000708902	307	288.056	0.176718	0.0026294
XZ0706-16	29.3	87.17	4311	14	-0.03255	3.7	-1.99094	0.04817	-0.000215816	361	69.6597	0.0427353	0.000591708
TT	27.79	83.54	992	18	1.39313	20.3125	-8.80706	0.213083	-0.0246558	1629	-560.668	0.343962	-0.0491666
TT1	29.47	90.93	3505	22	0.50025	7.27083	-3.76435	0.091077	-0.00177492	408	245.442	0.150575	0.011582
TT2	29.3	89.76	3809	14	0.72323	6.05	-2.42387	0.0586446	-0.000915766	360	172.607	0.105892	0.00200794
TT3	29.16	89.03	3899	14	0.04712	5.74583	-5.16884	0.125058	-0.00255277	385	-12.5898	0.00772367	0.000464777
TT4	28.95	89.55	4020	14	-0.40897	4.79167	-0.691046	0.0167196	-0.000116303	301	397.493	0.243857	0.00492323
TT5	28.74	89.65	4104	8	0.71265	2.7	-1.20383	0.0291262	-0.000453165	268	119.348	0.0732184	0.00227481
TT6	28.36	89.03	4377	10	-0.672368	-1.41667	3.06141	0.0740696	0.000963671	233	319.959	0.19629	0.00230978
TT7	28.18	89.37	4445	7	0.34489	1.24583	2.64141	0.0639079	0.000939477	276	264.793	0.162447	0.00304105
TT8	27.83	89.16	4465	11	-0.541494	0.1125	1.73502	0.0419781	0.000836166	331	244.112	0.149759	0.00225272
TT9	27.62	89.04	4131	11	-1.34464	0.9	0.0422814	0.00102298	0.000400859	437	193.544	0.118737	0.00159813
TT10	27.59	89.04	3893	11	0.54067	2.48333	2.9237	0.0707378	0.00550863	501	296.877	0.18213	0.0118072
TT11	27.59	89.04	3898	11	-0.835573	2.48333	0.597143	0.0144476	0.000688869	501	211.866	0.129977	0.00271284
TT12	27.55	89	3570	17	-0.11745	3.85417	0.206083	0.0049861	0.000323385	571	116.99	0.0717718	0.00230241
TT14	27.48	88.89	3188	7	0.53711	6.40833	0.895624	0.0216693	0.000276206	727	102.728	0.0630222	0.00204671
TT15	27.39	88.83	4303	18	-0.70138	0.491667	3.73217	0.0902984	0.00961687	566	108.565	0.0666032	0.00972401
TT16	28.61	87.13	4236	16	-0.2316	4.31667	-2.42365	0.0586393	-0.00255277	497	19.0778	0.011704	0.000506065
TT17	28.52	87.06	5015	12	-0.11567	-1.175	4.72475	0.114313	0.00881022	271	365.82	0.224426	0.0187543
TT18	28.14	86.85	5161	4	-0.83724	-2.9375	3.91853	0.0948073	0.00141151	361	168.298	0.103249	0.00148464
TT19	28.14	86.85	5152	4	-1.19841	-2.9375	3.23771	0.0783351	0.00350507	361	63.7428	0.0391053	0.00229149
TT20	28.14	86.85	5152	4	-0.21653	-2.9375	5.89825	0.142706	0.00398824	361	192.354	0.118007	0.00379196
TT21	28.59	86.99	4279	16	-0.29641	4.0625	-2.86956	0.0694279	-0.00061914	485	-48.8207	0.0299508	-9.29432e-05
TT22	28.72	86.37	4294	10	0.249768	3.71667	-1.41391	0.034209	-0.000351548	414	88.6089	0.0543604	0.00102563
TT23	28.72	86.37	4595	10	-0.645994	3.71667	-1.64191	0.0397254	-0.000459214	414	193.701	0.118833	0.00286866
TT24	28.52	86.17	5110	14	-0.15158	-0.870833	1.82076	0.0440526	0.0015487	329	173.423	0.106393	0.00333491
TT25	28.52	86.17	3904	14	-0.368423	-0.870833	6.50749	0.157446	0.00281359	329	467.465	0.286783	0.00498764
TT26	28.15	85.98	3678	14	-0.426655	4.95	-0.265688	0.00642822	-9.31492e-05	689	25.4608	0.0156199	0.000159568
TT27	28.15	85.1	3278	14	0.032986	11.4625	-6.43788	0.155762	-0.00367685	1245	-567.335	0.348052	-0.00958082
TT28	28.15	85.98	2583	14	3.12478	4.95	9.11054	0.220426	0.0666361	689	829.41	0.508832	0.209503
TT29	27.99	85.98	2086	14	1.70882	12.5042	-0.783111	0.0189471	-0.00230749	2010	-925.347	0.567688	-0.033916
TT30	27.99	85.98	1653	14	1.51026	12.5042	-1.88968	0.0457201	-0.00441189	2010	-982.651	0.602843	-0.0390441
TT31	27.99	85.98	1583	14	1.66406	12.5042	1.20818	0.0292314	-0.00190073	2010	-766.441	0.470201	-0.0288296
TT32	27.87	85.89	1228	30	3.16484	17.2917	14.2798	0.345494	0.123736	2236	832.197	0.510542	0.0615578
TT33	27.75	85.84	804	22	1.56852	18.375	-5.80789	0.14052	-0.0325793	1972	-635.258	0.389722	-0.0907052
TT34	27.72	85.53	1935	18	0.61396	16.55	-5.67394	0.137279	-0.00518757	2110	-1064.94	0.653326	-0.0267235
TT35	27.71	85.18	1044	14	3.44384	18.5542	-2.03221	0.0491685	-0.00754243	1654	-79.8166	0.0489664	-0.010823
TT36	27.71	85.18	217	14	3.14616	18.5542	3.43981	0.0832249	0.00166217	1654	264.66	0.162365	0.00128035
TT37	27.78	84.46	175	18	2.49909	23.3625	-4.05159	0.0980266	-0.0155114	2112	-483.105	0.296378	-0.0382079
TT38	27.57	84.51	145	18	2.33274	24.2417	-4.65439	0.112611	-0.0364572	1902	-177.289	0.108764	-0.0588165
TT39	27.57	84.51	144	18	2.46374	24.2417	-7.39209	0.178849	-0.0840385	1902	-476.217	0.292153	-0.151443
TT40	27.56	83.84	488	22	1.15045	21.8458	-7.07675	0.171219	-0.0830028	1695	-362.953	0.222667	-0.132529
TT41	27.56	83.84	612	22	0.6169	21.8458	-14.2337	0.344379	-0.0171322	1695	-914.234	0.56087	-0.0306921
TT42	27.79	83.54	595	18	1.14348	20.3125	0.261673	0.00633108	-0.0179071	1629	-18.6123	0.0114184	-0.0223246
b1	28.73	83.67	2529	25	0.49103	11.0375	-2.03017	0.0491192	-0.0010786	1023	-103.879	0.0637284	-0.00148893
b2	28.68	83.61	2414	17	0.984	12.5375	-1.39028	0.0336373	-0.00136458	1170	-148.045	0.0908236	-0.00268646
b3	28.59	83.65	1897	21	1.32287	14.2292	-0.303887	0.00735243	-0.00187365	1455	-133.253	0.0817489	-0.00580849
b4	28.41	83.6	1046	22	0.84531	17.5375	0.943585	0.0228297	-0.00542576	1980	-482.997	0.296312	-0.0331326
06BL42	33	106.27	440	22	2.84071	13.425	-0.474856	0.011489	-0.0140107	835	454.448	0.278798	0.0431772
06BL49	33.23	106.96	614	33	0.7067	13.3708	-5.31973	0.128709	-0.00240494	829	10.6982	0.0065632	-0.000101716
06BL50	33.2	106.44	632	22	0.37168	14.1875	-5.81585	0.140712	-0.00415833	806	107.644	0.0660381	0.00141531
06BL51	33.34	106.03	702	22	2.06608	14.1542	-5.85677	0.141702	-0.00803382	747	71.0362	0.0435797	-0.000313185
06BL52	33.34	105.58	1220	26	0.8347	12.0875	-5.11792	0.123826	-0.00308917	679	32.8854	0.0201747	0.000857409
06BL54	33.47	105.12	1920	22	1.25563	8.44167	-2.01516	0.048756	-0.00580743	662	2.10977	0.00129432	0.00210995
06BL55	33.2	105.03	880	30	1.0986	13.4042	-6.5303	0.157998	-0.00403663	599	135.913	0.0833808	0.00189015
06BL56	32.99	104.61	1012	18	0.91838	13.8	-7.57446	0.183261	-0.0145896	642	115.378	0.0707828	0.00456679
06BL57	33.28	103.89	2034	14	0.125295	6.85417	-2.24901	0.0544139	-0.000879958	642	4.29537	0.00263515	0.000399791
06JZ01	33.07	103.86	3060	10	-1.0096	2.475	0.358708	0.0086788	0.00111619	710	7.04009	0.004319	0.000773655
06JZ02	33.15	103.87	2607	14	0.34331	4.92083	0.500526	0.01211	0.00123453	683	109.573	0.0672215	0.0043895
06BL58	33.18	103.73	2720	18	0.82469	3.9125	3.40766	0.082447	0.00213784	697	176.139	0.108059	0.00291222
06JZ03	32.86	103.55	3115	12	1.79577	3.37083	0.648433	0.0156886	0.00301915	709	-160.691	0.0985817	-0.0081655
[truncated: 512 more rows]
